# Supplementary material for: Chromatin Modifications as Determinants of Muscle Stem Cell Quiescence and Chronological Aging
Source: Cell Rep. Author manuscript; Available in PMC 2014 Jul 18. (PMC4103025; doi:10.1016/j.celrep.2013.05.043)
Supplement: Supplemental table S1 [file NIHMS588696-supplement-Supplemental_table_S1.xlsx]

## Sheet: QSC specific genes
Supplemental Table 1A: QSC-specific genes
Values shown are Log2Intensity. Genes are listed in the order of their expression levels in QSCs.
Probe Set ID	Gene Accession	Gene Symbol	QSC_1	QSC_2	QSC_3	ASC36_1	ASC36_2	ASC36_3	ASC60_1	ASC60_2	ASC60_3	ASC84_1	ASC84_2	ASC84_3	Gene Description
10450367	NM_010478	Hspa1b	14.6077	14.5767	14.5398	13.5138	13.5085	13.5688	12.5759	12.6048	12.6428	12.7345	12.7047	12.8159	heat shock protein 1B
10450369	NM_010479	Hspa1a	14.3067	14.3724	14.3079	12.6608	12.6364	12.614	11.5943	11.5608	11.5541	11.6607	11.6218	11.7135	heat shock protein 1A
10535904	NM_013559	Hsph1	13.977	13.9928	13.9916	12.698	12.7108	12.7873	12.4065	12.4289	12.4908	12.1911	12.0611	12.1869	heat shock 105kDa/110kDa protein 1
10514466	NM_010591	Jun	13.7816	13.78	13.7945	12.5176	12.5383	12.6291	12.0706	12.1183	12.1529	12.0934	12.0459	12.1356	Jun oncogene
10573198	NM_018808	Dnajb1	13.7342	13.6673	13.6539	11.7072	11.7724	11.707	10.7045	10.7063	10.777	10.7572	10.8234	10.7669	DnaJ (Hsp40) homolog, subfamily B, member 1
10427035	NM_010444	Nr4a1	13.6274	13.6908	13.7355	12.1581	12.1503	12.1718	10.0274	10.209	10.1869	10.8868	10.9279	10.9585	nuclear receptor subfamily 4, group A, member 1
10502655	NM_010516	Cyr61	13.5496	13.5254	13.6267	12.3276	12.3013	12.3855	11.6515	11.6498	11.7415	12.0956	12.0754	12.1254	cysteine rich protein 61
10397346	NM_010234	Fos	13.5169	13.5461	13.5362	11.5704	11.553	11.6118	10.5527	10.486	10.4791	11.2442	11.2677	11.2424	FBJ osteosarcoma oncogene
10408928	NM_013560	Hspb1	13.5006	13.5012	13.5319	11.0707	11.0665	11.14	9.96188	10.0329	10.0419	10.2841	10.3243	10.3727	heat shock protein 1
10521587	BC158024	Dnaja1	13.4514	13.4587	13.4686	12.3003	12.2933	12.2756	12.2343	12.2208	12.1948	12.1192	12.0659	11.9892	DnaJ (Hsp40) homolog, subfamily A, member 1
10502823	NM_025926	Dnajb4	13.3637	13.4382	13.3826	12.0085	11.9575	12.0303	11.5914	11.604	11.6943	11.8239	11.8279	11.7528	DnaJ (Hsp40) homolog, subfamily B, member 4
10526410	NM_013560	Hspb1	13.2802	13.2888	13.3358	10.8756	10.8769	10.9535	9.79866	9.83863	9.86783	10.0679	10.1315	10.1467	heat shock protein 1
10557992	NM_013863	Bag3	13.2421	13.1455	13.2506	11.057	11.0447	11.1316	9.9513	10.1108	10.142	10.1601	10.1335	10.2295	BCL2-associated athanogene 3
10361091	NM_007498	Atf3	13.0744	13.1506	13.183	11.2678	11.244	11.3154	9.81271	9.84295	9.96145	10.5155	10.3212	10.4598	activating transcription factor 3
10436623	NM_139134	Chodl	13.0945	13.1593	13.0859	10.2159	10.2151	10.3256	7.5119	7.6705	7.7749	7.93099	7.98998	7.72861	chondrolectin
10584576	M13967	Hspa8	13.0059	13.1054	13.0902	10.6805	10.8081	10.8123	10.526	10.6191	10.6434	10.7514	10.7249	10.7005	heat shock protein 8
10584578	M13967	Hspa8	13.0068	13.1015	13.086	10.7156	10.7906	10.8125	10.5221	10.5999	10.6422	10.7471	10.721	10.7053	heat shock protein 8
10606369	NM_008409	Itm2a	13.0251	13.0454	12.9913	11.346	11.3688	11.3436	11.1667	11.1584	11.1793	11.9821	12.041	12.0271	integral membrane protein 2A
10376201	NM_001083929	Gpx3	12.9721	13.0305	13.0176	10.667	10.6806	10.812	8.20864	8.34487	8.50056	9.21523	9.23135	9.40898	glutathione peroxidase 3
10484463	NM_009776	Serping1	12.9895	13.0273	12.9543	11.9345	12.0127	11.9098	9.29063	9.30064	9.52033	9.93224	10.0243	9.92891	serine (or cysteine) peptidase inhibitor, clade G, member 1
10560624	NM_009696	Apoe	13.0101	12.9335	13.0033	11.6757	11.6555	11.5929	10.3963	10.2942	10.3534	11.8571	11.8769	11.9195	apolipoprotein E
10398326	NR_003633	Meg3	12.9563	12.956	12.9928	9.51366	9.62178	9.6587	8.0593	7.96802	8.01306	8.67627	8.7058	8.87882	maternally expressed 3
10473384	NM_021398	Slc43a3	12.9266	12.8769	12.8918	11.6322	11.6029	11.6237	11.1198	11.119	11.0833	11.0116	10.992	11.0757	solute carrier family 43, member 3
10363706	BC068318	Jmjd1c	12.9081	12.8723	12.8779	11.8338	11.883	11.9528	11.3745	11.4036	11.4574	11.5473	11.5011	11.5153	jumonji domain containing 1C
10498531	NM_019937	Ccnl1	12.8008	12.8857	12.8241	11.8371	11.8292	11.8566	11.1943	11.1573	11.2136	11.3368	11.3204	11.2607	cyclin L1
10435789	ENSMUST00000033479	Zbtb20	12.7732	12.8983	12.8325	11.5064	11.6526	11.5843	10.6193	10.7146	10.721	11.1483	11.1442	11.0133	zinc finger and BTB domain containing 20
10357875	NM_007570	Btg2	12.8753	12.8008	12.7548	10.5881	10.6368	10.7169	8.83539	8.69187	8.92763	9.6436	9.55053	9.75093	B-cell translocation gene 2, anti-proliferative
10503334	NM_010276	Gem	12.7362	12.6992	12.7852	11.538	11.5345	11.6329	9.6193	9.77843	9.78932	9.83976	9.87944	9.97845	GTP binding protein (gene overexpressed in skeletal muscle)
10381458	NR_004414	Rnu2	12.6828	12.8537	12.6141	11.285	11.2089	11.0173	11.3515	11.2227	11.1083	11.146	11.2177	11.0607	U2 small nuclear RNA
10494428	NM_001009935	Txnip	12.6628	12.6944	12.6811	10.6063	10.5048	10.5862	9.27466	9.33288	9.42506	10.081	10.0843	10.0544	thioredoxin interacting protein
10454782	NM_007913	Egr1	12.7535	12.5496	12.6292	11.0346	11.0356	11.1239	9.64893	9.73687	9.70218	10.3853	10.3795	10.4171	early growth response 1
10559796	NM_008817	Peg3	12.6113	12.6259	12.6443	10.301	10.3116	10.4001	11.0824	11.1431	11.1829	11.7186	11.6732	11.7311	paternally expressed 3
10392522	NM_153145	Abca8a	12.5648	12.6464	12.6416	10.1055	10.0928	10.155	7.34994	7.6248	7.54835	8.39284	8.38013	8.41586	ATP-binding cassette, sub-family A (ABC1), member 8a
10471139	ENSMUST00000074390	Hmcn2	12.5944	12.5511	12.6532	9.64903	9.54857	9.72292	7.88652	7.69144	7.68837	7.85002	7.82719	7.67229	hemicentin 2
10396476	NM_023275	Rhoj	12.5656	12.5523	12.5271	11.2545	11.2767	11.3633	9.63174	9.61284	9.73385	9.7846	9.84407	9.84557	ras homolog gene family, member J
10571797	NM_029569	Asb5	12.4832	12.5394	12.5364	11.2786	11.2752	11.3306	10.5935	10.5868	10.6769	11.2491	11.3025	11.2159	ankyrin repeat and SOCs box-containing 5
10405380	NM_008011	Fgfr4	12.4911	12.4963	12.5166	10.1183	10.2114	10.2406	10.2703	10.2897	10.3228	11.2462	11.2108	11.2736	fibroblast growth factor receptor 4
10381460	NR_004414	Rnu2	12.4655	12.6304	12.4019	11.1275	11.0629	10.8369	11.1435	11.0534	10.9385	10.9642	11.0284	10.9001	U2 small nuclear RNA
10570982	NM_010206	Fgfr1	12.372	12.3865	12.4042	11.2378	11.2157	11.2584	10.2626	10.3312	10.3998	10.742	10.7023	10.7052	fibroblast growth factor receptor 1
10490989	NM_001042611	Cp	12.3146	12.4373	12.4054	10.1302	10.1612	10.1631	7.875	8.10891	8.09271	8.30899	8.43272	8.39122	ceruloplasmin
10578688	NR_004414	Rnu2	12.2905	12.536	12.2475	10.8388	10.899	10.653	10.999	10.869	10.7483	10.7559	10.8475	10.6656	U2 small nuclear RNA
10482500	NM_028810	Rnd3	12.3316	12.3905	12.3315	10.7664	10.8506	10.8907	10.1891	10.1985	10.22	10.4341	10.4692	10.4401	Rho family GTPase 3
10401238	NM_007564	Zfp36l1	12.3761	12.3205	12.3262	10.9534	10.9569	11.0433	10.0075	10.0638	10.0015	10.3372	10.3292	10.2877	zinc finger protein 36, C3H type-like 1
10572456	NM_010592	Jund	12.3552	12.2846	12.3773	10.3482	10.4049	10.3713	9.8842	9.90184	9.91418	9.90677	9.96125	9.94805	Jun proto-oncogene related gene d
10555280	NM_133709	Chrdl2	12.2705	12.3507	12.3797	7.95534	8.05998	8.07041	6.7513	6.57804	6.7146	7.03249	7.0277	7.13096	chordin-like 2
10514054	NM_001113209	Nfib	12.3039	12.3612	12.3132	11.0147	10.9469	11.0493	10.9495	11.0267	11.0124	10.6914	10.7274	10.6575	nuclear factor I/B
10585428	NM_021422	Dnaja4	12.297	12.28	12.354	9.80596	9.54784	9.79066	8.39794	8.5188	8.50906	8.35081	8.44662	8.55873	DnaJ (Hsp40) homolog, subfamily A, member 4
10584208	NM_021339	Cdon	12.3321	12.2561	12.3374	10.7232	10.7	10.7763	10.6023	10.7534	10.8044	10.7649	10.7416	10.8479	cell adhesion molecule-related/down-regulated by oncogenes
10400137	NM_013760	Dnajb9	12.2835	12.3468	12.2858	11.1463	11.1727	11.2007	10.3953	10.4255	10.4423	10.514	10.5881	10.4339	DnaJ (Hsp40) homolog, subfamily B, member 9
10596893	NM_010017	Dag1	12.2699	12.3013	12.3017	10.9959	11.0258	11.0395	10.8165	10.7365	10.8301	11.359	11.4294	11.4045	dystroglycan 1
10561453	NM_011756	Zfp36	12.253	12.2855	12.2546	11.2492	11.2432	11.252	9.66966	9.71075	9.74959	10.4139	10.4168	10.3845	zinc finger protein 36
10351293	NM_019759	Dpt	12.1948	12.2376	12.2716	10.0114	10.0734	10.065	7.72132	8.04028	8.01572	8.47944	8.38747	8.4541	dermatopontin
10563338	NM_008654	Myd116	12.1227	12.2143	12.2319	10.0168	10.151	10.2102	9.40703	9.56807	9.71482	9.79882	9.75714	9.8201	myeloid differentiation primary response gene 116
10531415	NM_021274	Cxcl10	12.1517	12.2006	12.1878	10.6883	10.7496	10.8914	9.49267	9.56613	9.65207	10.1548	10.2642	10.2467	chemokine (C-X-C motif) ligand 10
10369792	NM_023598	Arid5b	12.1411	12.1637	12.2181	10.8927	10.9012	10.9991	10.3768	10.4358	10.4515	10.7713	10.7452	10.8174	AT rich interactive domain 5B (MRF1-like)
10435769	NM_019778	Zbtb20	12.1319	12.1799	12.1948	10.5581	10.5962	10.5697	9.3553	9.44031	9.51463	10.0293	10.0114	10.0323	zinc finger and BTB domain containing 20
10603736	NR_004414	Rnu2	12.1408	12.264	12.0951	10.8518	10.8022	10.6745	10.8813	10.7774	10.6607	10.7567	10.7698	10.6312	U2 small nuclear RNA
10522802	NM_177680	Ythdc1	12.1667	12.1624	12.1501	11.0339	11.1832	11.0787	10.9549	11.0207	10.991	10.9887	10.9802	10.9924	YTH domain containing 1
10536845	NM_001081185	Flnc	12.1362	12.1258	12.1998	10.806	10.8219	10.8187	11.1585	11.2216	11.3072	11.5349	11.5028	11.5548	filamin C, gamma
10542929	NM_007588	Calcr	12.1166	12.1369	12.1883	8.48509	8.37332	8.48281	6.67019	6.95658	7.11038	7.08475	7.11894	7.22475	calcitonin receptor
10598626	NM_019634	Tspan7	12.1136	12.153	12.1736	11.0677	11.0671	11.1814	9.97672	10.0334	10.1367	10.4297	10.4742	10.3109	tetraspanin 7
10503995	NM_008298	Dnaja1	12.1122	12.1204	12.186	10.1173	10.0855	10.1192	10.0478	10.0152	9.94597	9.97193	9.79458	9.81653	DnaJ (Hsp40) homolog, subfamily A, member 1
10411229	NM_010169	F2r	12.112	12.1554	12.0594	11.1197	11.0495	11.0856	10.4931	10.5056	10.4621	9.72667	9.80594	9.90063	coagulation factor II (thrombin) receptor
10425283	NM_010755	Maff	12.0552	12.1037	12.0828	9.71209	9.7354	9.70641	8.36374	8.39524	8.48019	8.54538	8.4486	8.6164	v-maf musculoaponeurotic fibrosarcoma oncogene family, protein F (avian)
10372226	NM_008656	Myf5	12.071	12.065	12.0918	10.2843	10.1645	10.3521	10.0295	10.0417	10.1689	10.2332	10.1649	10.1763	myogenic factor 5
10424370	NM_144549	Trib1	12.0195	12.0335	12.1391	10.5956	10.5881	10.6259	9.73736	9.74716	9.67182	9.81014	9.88665	9.94325	tribbles homolog 1 (Drosophila)
10351455	NM_009063	Rgs5	12.003	12.0785	12.0541	10.3459	10.4512	10.5196	7.6418	7.66851	7.84154	8.44338	8.38405	8.51176	regulator of G-protein signaling 5
10532085	NM_011578	Tgfbr3	12.0045	12.038	12.072	10.9195	10.8854	11.0152	8.26127	8.48517	8.49731	8.40474	8.42021	8.58367	transforming growth factor, beta receptor III
10584883	NM_022004	Fxyd6	12.0832	12.0536	11.948	10.5351	10.5328	10.5654	9.50834	9.48852	9.45459	9.7159	9.63934	9.52235	FXYD domain-containing ion transport regulator 6
10380381	NM_009427	Tob1	11.9943	12.0502	12.0374	10.7359	10.6208	10.7179	10.5041	10.5185	10.533	10.6609	10.7024	10.6921	transducer of ErbB-2.1
10607467	NM_009121	Sat1	11.976	12.0303	12.0677	11.0289	11.138	10.9727	9.69312	9.57323	9.70866	10.0457	10.1165	10.1125	spermidine/spermine N1-acetyl transferase 1
10563659	NM_175318	Spty2d1	11.9961	12.0057	12.0531	10.8862	10.7906	10.9178	10.2662	10.4138	10.415	10.9505	10.8605	10.854	SPT2, Suppressor of Ty, domain containing 1 (S. cerevisiae)
10580183	NM_010499	Ier2	11.9753	12.0252	12.0492	9.91268	9.96143	10.0097	9.15789	9.31021	9.36996	9.49104	9.41733	9.60111	immediate early response 2
10592655	NM_027144	Arhgef12	11.9338	11.99	12.0803	10.7059	10.6924	10.8087	10.4295	10.4966	10.5781	10.4551	10.4379	10.5392	Rho guanine nucleotide exchange factor (GEF) 12
10392484	NM_013851	Abca8b	11.9467	12.0252	12.0171	9.2042	9.19592	9.3466	7.26479	7.20472	7.39495	7.89637	7.90578	7.75755	ATP-binding cassette, sub-family A (ABC1), member 8b
10351463	BC005656	Rgs5	11.8857	11.9711	11.9743	10.2573	10.3529	10.4418	7.50194	7.46914	7.72803	8.29215	8.21146	8.41147	regulator of G-protein signaling 5
10492195	NM_001081229	Tsc22d2	11.9212	11.947	11.9619	10.5576	10.6228	10.6718	10.1422	10.0302	10.0941	10.0719	10.0909	10.1784	TSC22 domain family, member 2
10565811	NR_002173	449631	11.9906	11.8776	11.921	9.93325	9.98596	10.003	9.36625	9.39956	9.4366	9.35916	9.29806	9.36116	predicted gene, 449631
10368409	NM_008481	Lama2	11.9424	11.8875	11.9216	10.5434	10.4734	10.5628	9.69816	9.70824	9.81523	10.1469	10.1114	10.1528	laminin, alpha 2
10405179	NM_010101	S1pr3	11.91	11.9048	11.8991	10.1507	10.2923	10.2104	8.34469	8.22765	8.21045	8.67979	8.51835	8.64056	sphingosine-1-phosphate receptor 3
10466304	NM_172442	Dtx4	11.8787	11.8433	11.9475	9.37276	9.46239	9.567	9.5484	9.66355	9.62736	10.2768	10.2728	10.2619	deltex 4 homolog (Drosophila)
10545130	NM_007836	Gadd45a	11.8362	11.8495	11.9154	10.7372	10.753	10.7594	10.0877	10.0811	10.1477	10.6067	10.6066	10.5749	growth arrest and DNA-damage-inducible 45 alpha
10363735	NM_010118	Egr2	11.8584	11.8177	11.9224	10.5008	10.4943	10.4511	8.46205	8.5008	8.58419	9.35845	9.37348	9.41498	early growth response 2
10493267	NM_008487	Arhgef2	11.8694	11.8187	11.8679	10.625	10.6301	10.6905	11.027	11.0245	11.0894	11.2324	11.2433	11.2745	rho/rac guanine nucleotide exchange factor (GEF) 2
10531887	NM_029415	Slc10a6	11.8082	11.8182	11.8969	10.1603	10.2474	10.2308	7.20261	7.31813	7.52774	7.4685	7.58028	7.65624	solute carrier family 10 (sodium/bile acid cotransporter family), member 6
10558285	NM_207302	Zranb1	11.8173	11.8328	11.8175	10.5031	10.5283	10.5958	10.2298	10.3378	10.3589	10.3268	10.4077	10.472	zinc finger, RAN-binding domain containing 1
10449775	NM_008716	Notch3	11.7951	11.8147	11.8508	9.7149	9.7151	9.76937	8.91483	9.14309	9.14796	10.0584	10.0032	10.0358	Notch gene homolog 3 (Drosophila)
10453272	NM_001001806	Zfp36l2	11.7948	11.787	11.8104	10.4798	10.5963	10.5959	10.3324	10.4961	10.4623	10.3043	10.3082	10.2664	zinc finger protein 36, C3H type-like 2
10437080	NM_009441	Ttc3	11.7419	11.8379	11.7943	10.6061	10.6067	10.647	10.9087	10.8715	10.9144	11.2343	11.245	11.1521	tetratricopeptide repeat domain 3
10348590	NM_173395	Fam132b	11.8261	11.7779	11.7588	8.64642	8.67517	8.76646	7.77547	7.84583	7.87454	7.36958	7.44076	7.64072	family with sequence similarity 132, member B
10506031	NM_010905	Nfia	11.7452	11.7945	11.8211	9.8715	9.92872	9.88927	9.03129	9.10935	9.25415	9.60846	9.53595	9.68278	nuclear factor I/A
10537062	NM_008590	Mest	11.7767	11.7774	11.7845	10.3034	10.3363	10.3451	11.8702	11.859	11.8409	13.2916	13.3483	13.3568	mesoderm specific transcript
10491564	AK220265	4932438A13Rik	11.7476	11.822	11.7052	10.5527	10.5891	10.6279	10.247	10.2842	10.3932	10.5613	10.5737	10.5961	RIKEN cDNA 4932438A13 gene
10601729	NM_010078	Drp2	11.7155	11.7753	11.782	9.89312	9.96143	10.0054	9.9352	10.0222	10.1008	10.0841	10.0107	10.0599	dystrophin related protein 2
10447799	NM_010515	Igf2r	11.7025	11.8066	11.7543	10.647	10.659	10.7093	10.2452	10.2775	10.3878	11.057	11.014	11.0375	insulin-like growth factor 2 receptor
10493555	NM_080466	Kcnn3	11.7263	11.6631	11.8351	7.95929	8.21917	8.18678	7.79713	7.78558	7.80399	9.03829	9.04204	8.94773	potassium intermediate/small conductance calcium-activated channel, subfamily N, member 3
10398362	AF357355	Rian	11.8037	11.6549	11.7647	8.95443	8.87691	9.1294	7.15601	7.60737	7.4546	8.08316	8.12482	8.07173	RNA imprinted and accumulated in nucleus
10392642	NM_147219	Abca5	11.6936	11.7431	11.7621	10.0375	9.96619	10.1384	10.0285	10.0254	10.1469	10.3018	10.3591	10.3337	ATP-binding cassette, sub-family A (ABC1), member 5
10358677	BC060204	1200016B10Rik	11.7118	11.7505	11.7209	8.89531	8.79203	8.98064	8.57545	8.63213	8.72176	8.5468	8.48407	8.34031	RIKEN cDNA 1200016B10 gene
10349711	NM_173865	Slc41a1	11.7239	11.6939	11.7531	10.5627	10.6324	10.7258	9.25704	9.32505	9.4016	9.27578	9.13699	9.20067	solute carrier family 41, member 1
10554863	NM_001040085	Sytl2	11.6881	11.736	11.7389	9.80397	9.75944	9.93211	10.7164	10.7473	10.7865	11.1324	11.1184	11.1218	synaptotagmin-like 2
10408629	NM_025831	1300014I06Rik	11.7479	11.6661	11.7447	9.55806	9.53046	9.69344	8.03181	8.1085	8.32754	8.36625	8.54191	8.52782	RIKEN cDNA 1300014I06 gene
10462091	NM_010638	Klf9	11.6929	11.7051	11.7497	10.4492	10.4023	10.3861	9.05254	9.14082	9.05789	8.95154	8.95968	9.04715	Kruppel-like factor 9
10559790	NM_011769	Zim1	11.6638	11.7372	11.688	7.91676	8.1572	8.32008	7.71233	8.17227	7.98763	8.71463	8.98827	8.95411	zinc finger, imprinted 1
10370721	NM_183426	Sbno2	11.6205	11.6846	11.7379	10.1947	10.141	10.1104	9.07221	9.00827	9.14688	9.2549	9.32667	9.33392	strawberry notch homolog 2 (Drosophila)
10527649	BC116246	6330406I15Rik	11.659	11.6917	11.6531	9.85171	9.97397	9.95721	7.57409	7.60571	7.51066	8.25375	8.37608	8.27309	RIKEN cDNA 6330406I15 gene
10452639	NM_023402	Mylc2b	11.636	11.6605	11.654	10.4975	10.4883	10.5325	10.4711	10.5886	10.6585	10.8488	10.9426	10.8531	myosin light chain, regulatory B
10517715	NM_011039	Pax7	11.579	11.6654	11.7013	9.00903	8.93879	8.78457	9.14935	9.22416	9.17003	9.59397	9.60577	9.69179	paired box gene 7
10396778	NM_019579	Mpp5	11.614	11.6799	11.6506	10.5407	10.6032	10.6378	10.0201	9.99887	10.159	10.3329	10.3166	10.3002	membrane protein, palmitoylated 5 (MAGUK p55 subfamily member 5)
10597758	NM_153287	Axud1	11.6163	11.6646	11.644	10.5605	10.5201	10.6539	9.41937	9.49869	9.50343	9.562	9.69532	9.72851	AXIN1 up-regulated 1
10406598	NM_172588	Serinc5	11.6496	11.6258	11.6357	10.335	10.3047	10.3745	9.28859	9.39241	9.45314	10.6252	10.53	10.5855	serine incorporator 5
10394593	BC052465	Fam49a	11.5766	11.6185	11.5983	9.89953	9.80654	9.90027	9.32442	9.4366	9.37448	9.79655	9.90376	9.81183	family with sequence similarity 49, member B
10593293	NM_001081445	Ncam1	11.568	11.563	11.6316	10.4217	10.5249	10.5172	10.6555	10.6834	10.7505	11.3628	11.3982	11.4619	neural cell adhesion molecule 1
10346164	NM_138741	Sdpr	11.5633	11.5778	11.6157	9.85652	9.89769	9.87341	10.4045	10.3436	10.516	10.6456	10.6314	10.6707	serum deprivation response
10491721	NM_011896	Spry1	11.5358	11.5986	11.6157	8.87776	8.85131	8.89178	8.40414	8.25359	8.42375	8.73803	8.71598	8.86365	sprouty homolog 1 (Drosophila)
10436363	EU704258	Filip1l	11.472	11.6538	11.5865	7.1047	7.45436	7.42869	6.57067	6.1628	6.3395	6.6048	6.55878	6.24386	filamin A interacting protein 1-like
10561212	NM_175641	Ltbp4	11.5675	11.5554	11.5824	9.70366	9.66417	9.71222	7.96325	7.88195	7.87784	7.6139	7.65114	7.73708	latent transforming growth factor beta binding protein 4
10436487	AK007165	Vgll3	11.5557	11.5562	11.5728	9.85395	9.65889	9.76558	9.30589	9.41469	9.41872	9.80759	9.81203	9.91409	vestigial like 3 (Drosophila)
10417734	NM_011584	Nr1d2	11.5508	11.5596	11.5609	10.5297	10.5214	10.5491	10.1782	10.2482	10.2514	10.27	10.2328	10.2146	nuclear receptor subfamily 1, group D, member 2
10463410	BC060679	Fam178a	11.5637	11.5719	11.5191	10.4256	10.5479	10.49	10.8624	10.9281	10.904	11.0689	11.0744	11.0289	family with sequence similarity 178, member A
10368175	NM_013875	Pde7b	11.4835	11.5694	11.5993	8.8494	8.8446	9.01705	6.76177	6.98002	6.93441	7.21333	7.31034	7.42042	phosphodiesterase 7B
10376060	NM_008390	Irf1	11.5083	11.5159	11.6132	10.0332	10.0823	10.1784	9.29654	9.46965	9.56369	9.71316	9.66273	9.65644	interferon regulatory factor 1
10365482	NM_011595	Timp3	11.5055	11.5679	11.5487	10.2531	10.3481	10.4022	8.30857	8.44212	8.59253	9.42146	9.53591	9.52841	tissue inhibitor of metalloproteinase 3
10433885	NM_007679	Cebpd	11.4933	11.6487	11.48	8.72497	8.71228	8.79152	7.17559	7.33768	7.03461	7.17718	7.6019	7.30361	CCAAT/enhancer binding protein (C/EBP), delta
10505145	NM_001037127	Musk	11.5031	11.5856	11.5132	10.5058	10.4576	10.512	10.0836	10.1085	10.1733	10.7009	10.756	10.819	muscle, skeletal, receptor tyrosine kinase
10358339	NM_009888	Cfh	11.4719	11.5988	11.5192	10.3337	10.2775	10.3329	7.48595	7.68587	7.54448	8.20086	8.30443	8.2246	complement component factor h
10547469	NM_001037155	Hsn2	11.567	11.5282	11.4931	10.5105	10.5201	10.5724	10.6125	10.6533	10.7216	10.5538	10.4952	10.5171	hereditary sensory neuropathy, type II
10344897	NM_172294	Sulf1	11.4896	11.5445	11.5452	10.522	10.5484	10.542	9.43873	9.53491	9.60498	10.0686	10.0103	10.1196	sulfatase 1
10458843	NM_018744	Sema6a	11.4649	11.5205	11.5383	9.4714	9.43764	9.44277	9.71083	9.75146	9.78496	9.93955	9.91361	9.97205	sema domain, transmembrane domain (TM), and cytoplasmic domain, (semaphorin) 6A
10357280	NM_133748	Insig2	11.5035	11.5153	11.4904	10.395	10.3864	10.3267	9.72767	9.75779	9.83383	10.2279	10.2082	10.279	insulin induced gene 2
10462603	NM_007987	Fas	11.4611	11.438	11.6046	9.64619	9.57046	9.6991	7.90685	8.03817	8.17786	7.75906	7.85163	7.61568	Fas (TNF receptor superfamily member 6)
10356329	AF357416	Ncl	11.5136	11.4721	11.5109	10.3205	10.3843	10.366	10.2328	10.2642	10.3113	9.84475	9.8089	9.86823	nucleolin
10402473	NM_053155	Clmn	11.4895	11.5511	11.4482	7.70851	7.62635	7.75346	7.50624	7.57168	7.51975	7.42888	7.51627	7.38061	calmin
10409833	NM_008086	Gas1	11.4676	11.5062	11.4985	9.70035	9.64404	9.70243	9.591	9.64867	9.54019	9.75781	9.77996	9.74867	growth arrest specific 1
10464251	NM_181415	Atrnl1	11.4673	11.5023	11.4736	10.152	10.2436	10.2182	9.66694	9.7333	9.86669	9.72799	9.67119	9.78081	attractin like 1
10441787	BC009123	2810051F02Rik	11.3667	11.6081	11.4373	9.18657	9.24716	9.15085	8.52498	8.58801	8.67817	9.12538	9.13193	9.0867	RIKEN cDNA 2810051F02 gene
10366346	NM_009344	Phlda1	11.4479	11.404	11.555	10.0683	10.2498	10.187	9.99856	10.0717	10.0329	9.95509	9.97774	10.0342	pleckstrin homology-like domain, family A, member 1
10590389	NM_010918	Nktr	11.4288	11.4836	11.4799	10.3603	10.4733	10.4191	10.2716	10.2946	10.3761	10.4916	10.4159	10.4689	natural killer tumor recognition sequence
10585214	NM_009964	Cryab	11.4872	11.4329	11.4616	10.271	10.2454	10.2465	9.30853	9.27553	9.23046	9.76735	9.61768	9.69733	crystallin, alpha B
10575160	NM_133957	Nfat5	11.4206	11.4615	11.4838	10.3668	10.3042	10.4566	9.65745	9.67052	9.83525	9.71872	9.73829	9.75087	nuclear factor of activated T-cells 5
10506201	NM_013845	Ror1	11.4599	11.4035	11.4767	9.6381	9.88588	9.90781	8.55448	8.61126	8.48775	8.5327	8.5678	8.66078	receptor tyrosine kinase-like orphan receptor 1
10543017	NM_013743	Pdk4	11.4193	11.495	11.3982	9.98426	9.92229	10.0415	10.4021	10.4066	10.5306	10.7274	10.7012	10.7094	pyruvate dehydrogenase kinase, isoenzyme 4
10519321	NR_003373	OTTMUSG00000026108	11.3475	11.4521	11.5117	10.2916	10.3473	10.544	10.6698	10.6949	10.8492	10.4923	10.4483	10.4889	predicted gene, OTTMUSG00000026108
10506571	NM_053272	Dhcr24	11.4455	11.4421	11.4217	10.3387	10.2664	10.3267	10.3379	10.298	10.3472	9.42352	9.45841	9.54259	24-dehydrocholesterol reductase
10367600	NM_007956	Esr1	11.4153	11.4341	11.4559	9.37283	9.28198	9.36719	8.58413	8.71792	8.68293	8.66433	8.71978	8.73585	estrogen receptor 1 (alpha)
10404506	NM_009068	Ripk1	11.3864	11.4198	11.4871	10.0675	10.1817	10.1299	9.58072	9.62351	9.7474	9.36753	9.55853	9.49471	receptor (TNFRSF)-interacting serine-threonine kinase 1
10554269	NM_018811	Abhd2	11.3796	11.4185	11.4699	10.3676	10.3848	10.4833	10.021	10.0874	10.1808	10.1206	10.087	10.2031	abhydrolase domain containing 2
10461162	NR_004445	Snord22	11.1247	11.6198	11.5112	9.62317	9.76712	9.52136	9.63468	9.72619	9.69797	9.2376	9.34961	9.35525	small nucleolar RNA, C/D box 22
10367843	NM_011682	Utrn	11.3635	11.4076	11.4543	10.0632	10.0764	10.1398	10.0292	10.1635	10.1708	10.4098	10.3849	10.4066	utrophin
10409278	NM_017373	Nfil3	11.4318	11.3739	11.414	9.54261	9.48168	9.62358	9.21097	9.32503	9.38452	9.53285	9.48367	9.59467	nuclear factor, interleukin 3, regulated
10504148	BC059060	4933409K07Rik	11.4005	11.409	11.4052	9.20089	9.24964	9.19088	7.36216	7.47723	7.5241	7.34835	7.31489	7.3631	RIKEN cDNA 4933409K07 gene
10504178	BC059060	4933409K07Rik	11.3909	11.403	11.3966	9.17903	9.18881	9.18822	7.32798	7.50012	7.52779	7.34822	7.33709	7.37542	RIKEN cDNA 4933409K07 gene
10463404	BC157937	Fam178a	11.2709	11.4379	11.4652	9.84992	9.80752	9.86279	10.2245	10.3201	10.4166	10.4975	10.4465	10.4394	family with sequence similarity 178, member A
10416057	NM_013492	Clu	11.3623	11.3822	11.4152	9.88437	9.89428	10.0567	7.18879	7.22861	7.21378	7.25657	7.5108	7.2376	clusterin
10380219	NM_016686	Vezf1	11.3692	11.3268	11.4562	10.2302	10.3732	10.4283	10.33	10.4403	10.4848	10.1972	10.1525	10.1565	vascular endothelial zinc finger 1
10523579	NM_029270	Arhgap24	11.3207	11.4077	11.3977	9.55977	9.65368	9.72025	8.80425	8.9416	9.08047	9.77229	9.77519	9.79005	Rho GTPase activating protein 24
10381697	NM_138753	Hexim1	11.2652	11.4092	11.4016	10.0428	10.0311	9.98701	9.87732	9.92614	9.95751	10.1273	10.0267	10.0784	hexamethylene bis-acetamide inducible 1
10466923	NR_003968	ENSMUSG00000063754	11.2449	11.3782	11.4366	10.3549	10.2773	10.4647	10.6447	10.6554	10.7989	10.4314	10.3822	10.4574	predicted gene, ENSMUSG00000063754
10501229	NM_010358	Gstm1	11.3478	11.3442	11.3612	9.6088	9.48531	9.74696	8.8507	8.91703	9.01076	9.07349	9.07653	9.09889	glutathione S-transferase, mu 1
10456254	NM_001114386	Nedd4l	11.3503	11.358	11.3429	9.15799	9.32396	9.38034	9.28709	9.34812	9.3307	9.25457	9.27474	9.24209	neural precursor cell expressed, developmentally down-regulated gene 4-like
10479165	NM_007903	Edn3	11.3117	11.3267	11.4092	7.71581	7.77039	7.62138	6.69011	6.69706	6.44861	6.86759	7.00617	7.07382	endothelin 3
10536472	NM_175088	Mdfic	11.3301	11.2935	11.4138	10.0065	9.99447	10.0432	9.46541	9.47888	9.53244	9.74107	9.76995	9.75645	MyoD family inhibitor domain containing
10444459	NM_031176	Tnxb	11.2937	11.3473	11.3835	8.78913	8.97244	9.12286	7.12734	7.06093	7.20527	7.16777	7.16563	7.22925	tenascin XB
10558295	AJ250693	Zranb1	11.305	11.3209	11.3137	9.44223	9.52865	9.51872	9.62952	9.76176	9.77517	9.61792	9.66067	9.58835	zinc finger, RAN-binding domain containing 1
10381474	NM_025404	Arl4d	11.1941	11.3672	11.3734	9.44958	9.46975	9.41494	7.83218	7.80694	8.03249	8.12771	8.17339	7.92401	ADP-ribosylation factor-like 4D
10600604	NM_007868	Dmd	11.2692	11.3319	11.3294	8.22277	8.20289	8.34021	6.66734	6.64611	6.64714	6.80922	6.72695	6.61848	dystrophin, muscular dystrophy
10409345	NM_028870	Cltb	11.2494	11.3313	11.3193	10.2221	10.1968	10.232	8.68292	8.79919	8.85313	8.81541	8.75151	8.82081	clathrin, light polypeptide (Lcb)
10506335	NM_019840	Pde4b	11.3055	11.3089	11.2848	9.7692	9.76158	9.79654	8.46823	8.5878	8.60539	8.57438	8.33393	8.42405	phosphodiesterase 4B, cAMP specific
10419261	NM_007554	Bmp4	11.3169	11.2932	11.2825	9.24002	9.20688	9.22244	7.90736	7.97948	8.06391	7.06853	7.19374	6.90764	bone morphogenetic protein 4
10407097	NM_011056	Pde4d	11.2658	11.264	11.3376	9.72947	9.71967	9.7817	9.27456	9.34349	9.32065	9.5681	9.54344	9.6291	phosphodiesterase 4D, cAMP specific
10556244	AF357383	Ipo7	11.2077	11.3049	11.3183	10.1585	10.215	10.2188	10.188	10.2754	10.3427	10.0128	9.98163	10.0315	importin 7
10586700	NM_013646	Rora	11.2411	11.2706	11.314	9.9434	9.92436	9.91418	8.05317	8.13959	8.13472	8.60694	8.66884	8.72041	RAR-related orphan receptor alpha
10434925	NM_008235	Hes1	11.2812	11.2878	11.2457	8.86661	8.74945	8.9766	8.84556	8.7371	8.84942	9.5043	9.62054	9.51473	hairy and enhancer of split 1 (Drosophila)
10379190	NM_011707	Vtn	11.2325	11.2565	11.3196	8.73183	8.78645	8.78445	6.883	7.02065	6.98505	7.19058	7.08917	7.40714	vitronectin
10526961	NM_010757	Mafk	11.276	11.2466	11.2798	9.77181	9.85065	9.82977	8.70014	8.6807	8.72872	9.01769	8.96546	8.89864	v-maf musculoaponeurotic fibrosarcoma oncogene family, protein K (avian)
10387625	NM_009601	Chrnb1	11.191	11.2798	11.2834	9.96051	9.89344	9.96539	10.3469	10.3516	10.4318	10.341	10.4209	10.4316	cholinergic receptor, nicotinic, beta polypeptide 1 (muscle)
10369844	NM_031397	Bicc1	11.2325	11.2653	11.2426	10.3268	10.2005	10.2961	8.5948	8.76806	8.72068	8.67347	8.63102	8.61581	bicaudal C homolog 1 (Drosophila)
10399265	NM_010881	Ncoa1	11.2292	11.2403	11.256	9.1779	9.20432	9.26453	9.28505	9.32361	9.43849	9.82118	9.79132	9.89813	nuclear receptor coactivator 1
10363786	NM_146005	Ank3	11.1955	11.2389	11.291	9.6232	9.63556	9.72216	10.2319	10.2159	10.3035	10.0724	10.0209	10.0974	ankyrin 3, epithelial
10396606	NM_001005510	Syne2	11.1904	11.2341	11.2956	9.98061	10.0246	10.0617	10.1644	10.1831	10.3414	10.1425	10.0969	10.1456	synaptic nuclear envelope 2
10381939	NM_181071	Tanc2	11.1897	11.2383	11.2668	9.23151	9.23345	9.30266	8.72002	8.761	8.81827	8.90912	8.93874	9.05984	tetratricopeptide repeat, ankyrin repeat and coiled-coil containing 2
10396608	NM_001005510	Syne2	11.2238	11.1827	11.2827	10.0435	9.8865	10.0639	10.0589	10.2632	10.3169	10.1255	10.0065	10.1376	synaptic nuclear envelope 2
10411235	NM_027711	Iqgap2	11.143	11.2629	11.2816	9.72704	9.58928	9.80186	8.74624	8.81846	8.75122	8.07087	7.98728	8.04321	IQ motif containing GTPase activating protein 2
10356345	NM_010933	Nppc	11.2427	11.2195	11.209	7.77257	7.81637	7.83233	7.5216	7.40714	6.93918	7.31503	7.30436	7.22361	natriuretic peptide precursor type C
10462406	BC125448	C030046E11Rik	11.2234	11.1653	11.2006	10.0956	10.0418	10.2706	9.6933	9.69887	9.7764	9.93899	9.86501	10.0295	RIKEN cDNA C030046E11 gene
10593130	NM_172257	Sidt2	11.2093	11.1709	11.209	9.92561	10.0279	10.0287	9.38393	9.48733	9.62536	9.80888	9.74678	9.77927	SID1 transmembrane family, member 2
10413932	NM_178791	E130203B14Rik	11.2594	11.1457	11.1689	9.29279	9.28503	9.3613	8.78718	8.69638	8.89932	10.0015	10.0169	9.93577	RIKEN cDNA E130203B14 gene
10544640	ENSMUST00000101417	Tra2a	11.1912	11.1879	11.1801	10.1019	10.1818	10.0969	9.90941	9.88247	9.86808	9.88495	9.86196	9.94107	transformer 2 alpha homolog (Drosophila)
10575873	NM_027950	Osgin1	11.1149	11.1867	11.2285	8.22889	8.38473	8.29385	7.97197	7.89238	8.06919	8.02908	7.93596	8.01971	oxidative stress induced growth inhibitor 1
10503259	NM_021897	Trp53inp1	11.1525	11.1558	11.215	9.29433	9.31623	9.31061	9.30777	9.40503	9.5144	9.98225	9.91696	10.0184	transformation related protein 53 inducible nuclear protein 1
10383993	NM_134033	Ccdc117	11.1292	11.1252	11.2584	10.0588	10.1516	10.1966	10.1877	10.1938	10.255	10.1862	10.1747	10.2608	coiled-coil domain containing 117
10491605	ENSMUST00000057272	4932438A13Rik	11.1264	11.2121	11.1691	10.0616	10.0639	10.2031	9.84234	9.82336	10.0337	10.1544	10.1674	10.057	RIKEN cDNA 4932438A13 gene
10544638	AB052758	Tra2a	11.0567	11.1558	11.2811	9.52546	9.65119	9.52406	9.37632	9.56867	9.48912	9.4832	9.43423	9.40291	transformer 2 alpha homolog (Drosophila)
10466800	NM_175013	Pgm5	11.1312	11.1329	11.2012	8.00424	7.93422	7.97118	7.00502	7.02994	7.25039	8.67324	8.73949	8.79913	phosphoglucomutase 5
10360270	NM_178405	Atp1a2	11.1	11.1821	11.1561	8.19729	8.15839	8.29124	7.06827	6.99652	7.45607	7.78249	7.62419	7.8956	ATPase, Na+/K+ transporting, alpha 2 polypeptide
10455826	NM_001001979	Megf10	11.0912	11.1809	11.163	9.24705	9.22522	9.36695	8.75317	8.86554	8.95057	9.6543	9.63445	9.7035	multiple EGF-like-domains 10
10477167	NM_025543	Mcts2	11.1053	11.0872	11.172	9.92755	10.0815	9.96443	9.86987	9.96806	10.0941	9.9798	10.1038	10.0474	malignant T cell amplified sequence 2
10504169	BC072647	4933409K07Rik	11.0646	11.1331	11.1667	8.90823	8.90725	8.99308	7.17939	7.34324	7.34469	7.17316	7.3168	7.32952	RIKEN cDNA 4933409K07 gene
10381934	NM_181071	Tanc2	11.0892	11.1041	11.1685	8.71506	9.00307	8.87758	8.42821	8.3448	8.66384	8.58289	8.76957	8.70929	tetratricopeptide repeat, ankyrin repeat and coiled-coil containing 2
10360684	NM_010145	Ephx1	11.0525	11.1464	11.1614	9.41742	9.47828	9.54201	7.5959	7.98347	8.03671	8.52049	8.61038	8.48957	epoxide hydrolase 1, microsomal
10572398	NM_018827	Crlf1	11.1598	10.9494	11.2504	9.3261	9.39499	9.33147	8.02759	7.69346	7.67045	7.72494	7.57971	7.69856	cytokine receptor-like factor 1
10411782	NM_001077495	Pik3r1	11.0595	11.1684	11.1034	9.86286	9.99986	9.95859	9.32645	9.40696	9.42099	9.34099	9.35394	9.32529	phosphatidylinositol 3-kinase, regulatory subunit, polypeptide 1 (p85 alpha)
10468722	NM_010279	Gfra1	11.099	11.0901	11.1377	9.62567	9.62693	9.72004	8.00286	8.09321	8.02196	8.64603	8.57586	8.61963	glial cell line derived neurotrophic factor family receptor alpha 1
10504123	ENSMUST00000107991	4933409K07Rik	11.0249	11.1061	11.1904	8.84944	8.8344	8.88229	7.45471	7.211	7.34734	7.35621	7.31186	7.0571	RIKEN cDNA 4933409K07 gene
10504125	ENSMUST00000107991	4933409K07Rik	11.0249	11.1061	11.1904	8.84944	8.8344	8.88229	7.45471	7.211	7.34734	7.35621	7.31186	7.0571	RIKEN cDNA 4933409K07 gene
10508115	NM_028800	Stk40	11.0515	11.128	11.1281	10.0239	10.1674	10.1531	8.95582	9.03483	9.18217	9.06432	9.09448	9.10127	serine/threonine kinase 40
10439239	NM_153550	Dirc2	11.0967	11.0621	11.1459	10.0592	10.0522	10.1124	9.08208	9.19768	9.2307	9.62193	9.67445	9.70888	disrupted in renal carcinoma 2 (human)
10504139	BC059060	4933409K07Rik	11.0026	11.098	11.1473	8.91818	8.98333	8.94448	7.33315	7.35623	7.43867	7.45587	7.33861	7.30938	RIKEN cDNA 4933409K07 gene
10512327	BC072647	4933409K07Rik	11.0156	11.082	11.1406	8.90921	8.97369	8.97446	7.33197	7.37331	7.39473	7.32312	7.39957	7.45638	RIKEN cDNA 4933409K07 gene
10458046	NM_053078	D0H4S114	10.944	11.1685	11.1236	9.15594	9.04444	9.32006	7.90135	7.98549	8.06191	9.03608	9.05669	9.13841	DNA segment, human D4S114
10504172	BC059060	4933409K07Rik	11.0065	11.0846	11.1277	8.8928	8.95481	8.9318	7.35383	7.34685	7.44681	7.41559	7.37068	7.27801	RIKEN cDNA 4933409K07 gene
10548735	NM_130447	Dusp16	11.0106	11.0334	11.167	9.75647	9.7061	9.82805	9.12636	9.25081	9.33301	9.19282	9.19859	9.23001	dual specificity phosphatase 16
10504121	BC059060	4933409K07Rik	10.9914	11.0508	11.1597	8.86448	8.81285	8.88075	7.53908	7.23254	7.34537	7.38255	7.36282	7.06609	RIKEN cDNA 4933409K07 gene
10448081	NM_178615	Rgmb	11.0586	11.0054	11.1081	9.39316	9.32013	9.39748	9.33175	9.29364	9.30062	9.22584	9.22101	9.32441	RGM domain family, member B
10359908	NM_009062	Rgs4	11.0517	11.0546	11.0622	8.99556	9.01572	9.05742	7.71822	7.75383	7.87994	7.72918	7.64151	7.90723	regulator of G-protein signaling 4
10541246	NM_008359	Il17ra	11.0552	11.0764	11.0289	9.82686	9.81824	9.91221	8.51265	8.46287	8.58926	8.40671	8.41073	8.37413	interleukin 17 receptor A
10361771	NM_009538	Plagl1	11.0775	11.0452	11.0091	9.56412	9.54369	9.61902	9.29187	9.27931	9.27829	9.63945	9.65064	9.59737	pleiomorphic adenoma gene-like 1
10464836	NM_013456	Actn3	11.04	10.9956	11.0954	9.55827	9.5453	9.60557	10.8105	10.8359	10.8579	11.6032	11.5743	11.5983	actinin alpha 3
10509163	NM_008321	Id3	11.0355	10.9975	11.0921	9.94618	9.86801	9.99736	8.95932	9.10949	9.14033	9.64636	9.62384	9.52632	inhibitor of DNA binding 3
10491625	ENSMUST00000057272	4932438A13Rik	11.0171	11.0778	11.0158	9.85406	10.0118	10.1102	9.78221	9.77146	9.81599	10.1445	10.0939	9.99377	RIKEN cDNA 4932438A13 gene
10361023	NM_008937	Prox1	11.026	10.9931	11.0829	7.69246	7.88574	8.23079	7.78554	7.79622	7.95726	8.52536	8.57462	8.66236	prospero-related homeobox 1
10489253	NM_177263	Zhx3	11.0227	11.0481	11.029	9.00499	9.1815	9.08882	8.75674	8.68285	8.80742	8.54665	8.53498	8.55219	zinc fingers and homeoboxes 3
10378833	NM_177710	Ssh2	10.9872	11.062	11.0343	9.07551	9.0784	9.2309	8.81188	8.95738	8.92304	8.87063	8.87668	8.88182	slingshot homolog 2 (Drosophila)
10503170	NM_001081417	Chd7	11.0638	10.9067	11.1036	9.59298	9.62711	9.74686	10.1719	10.1518	10.3165	10.0063	9.90081	10.0665	chromodomain helicase DNA binding protein 7
10419578	NM_013864	Ndrg2	10.9946	11.0035	11.0601	9.03808	9.08564	9.17951	7.94146	8.1232	8.0753	8.89768	8.83671	8.85353	N-myc downstream regulated gene 2
10505954	NM_013690	Tek	10.9939	11.032	11.0315	9.0871	9.11952	8.99919	7.20108	7.27194	7.29209	8.11033	8.10518	8.05263	endothelial-specific receptor tyrosine kinase
10461979	NM_013467	Aldh1a1	11.0214	11.0257	10.9976	9.82852	9.79789	9.94017	7.56578	7.61809	7.69836	7.84077	7.87618	7.8537	aldehyde dehydrogenase family 1, subfamily A1
10501734	NM_023245	Palmd	10.8726	11.0458	11.1132	8.72577	8.72809	8.86451	7.38641	7.64344	7.41563	8.33585	8.3416	8.41916	palmdelphin
10469255	NM_008859	Prkcq	10.9409	10.9715	11.108	7.88579	7.84397	7.82862	6.58322	6.89348	6.65958	6.789	6.74115	6.78778	protein kinase C, theta
10478890	NM_009883	Cebpb	11.03	10.9442	11.0426	9.56156	9.50622	9.55368	8.56002	8.57583	8.72357	8.56612	8.56436	8.52249	CCAAT/enhancer binding protein (C/EBP), beta
10491623	ENSMUST00000057272	4932438A13Rik	10.9674	11.0493	10.9994	9.88968	9.92848	9.83161	9.66327	9.6514	9.74709	9.94356	9.96326	9.96264	RIKEN cDNA 4932438A13 gene
10539080	NM_011375	St3gal5	10.9408	11.0447	11.0054	9.74136	9.60782	9.69578	10.4863	10.6016	10.4529	11.2454	11.2025	11.2063	ST3 beta-galactoside alpha-2,3-sialyltransferase 5
10410408	NM_153534	Adcy2	10.9536	10.962	11.0369	9.06683	9.06264	9.22427	7.85271	8.0663	8.20064	8.40714	8.5905	8.60845	adenylate cyclase 2
10561204	NM_181593	Itpkc	10.9492	10.8929	11.1046	9.4568	9.41243	9.59413	8.11931	8.37846	8.29268	8.93339	8.8025	8.80563	inositol 1,4,5-trisphosphate 3-kinase C
10605465	NM_016979	Prkx	10.8752	11.0359	11.0171	9.71947	9.78062	9.78869	9.32521	9.42766	9.46236	9.32694	9.39534	9.41055	protein kinase, X-linked
10504775	NM_009928	Col15a1	10.8869	10.9957	11.0313	8.63215	8.7032	8.77526	7.67926	7.82597	7.55497	7.90351	8.02433	7.95514	collagen, type XV, alpha 1
10597531	NM_178660	Rbms3	10.9443	10.9813	10.9809	9.86737	9.93208	9.93648	8.97183	9.07505	9.04631	9.35231	9.36012	9.26749	RNA binding motif, single stranded interacting protein
10594679	NM_001081242	Tln2	10.9491	10.9334	11.0191	9.11101	9.10562	9.21217	8.68181	8.79788	8.87839	9.22927	9.18278	9.26788	talin 2
10471882	NM_172854	Olfml2a	10.8572	11.0403	10.9951	8.06858	8.36436	8.22398	7.79579	7.71143	7.93132	8.93837	8.86023	8.92832	olfactomedin-like 2A
10584057	NM_001115130	Zbtb44	10.8868	10.9343	11.0687	9.82538	9.86103	9.85977	9.6537	9.71819	9.74161	9.65169	9.72753	9.7631	zinc finger and BTB domain containing 44
10370303	NR_004429	Adarb1	10.9918	10.8953	10.9934	9.75482	9.8169	9.89856	9.68854	9.79225	9.86656	9.45912	9.45207	9.49885	adenosine deaminase, RNA-specific, B1
10504838	NM_015743	Nr4a3	10.9345	10.9747	10.9657	9.34935	9.33923	9.42385	7.20533	7.3083	7.53477	7.22759	7.36509	7.49727	nuclear receptor subfamily 4, group A, member 3
10579925	NM_021356	Gab1	10.9366	10.9108	11.0243	9.45143	9.36614	9.58358	8.88459	9.00239	9.02815	9.26689	9.36964	9.44644	growth factor receptor bound protein 2-associated protein 1
10345436	X16670	LOC280487	10.7462	11.2117	10.9126	9.63331	9.93576	9.56889	9.49748	9.21441	9.1095	9.59421	9.70637	9.27735	pol polyprotein
10346222	X16670	LOC280487	10.7462	11.2117	10.9126	9.63331	9.93576	9.56889	9.49748	9.21441	9.1095	9.59421	9.70637	9.27735	pol polyprotein
10363005	X16670	LOC280487	10.7462	11.2117	10.9126	9.63331	9.93576	9.56889	9.49748	9.21441	9.1095	9.59421	9.70637	9.27735	pol polyprotein
10410927	X16670	LOC280487	10.7462	11.2117	10.9126	9.63331	9.93576	9.56889	9.49748	9.21441	9.1095	9.59421	9.70637	9.27735	pol polyprotein
10422247	X16670	LOC280487	10.7462	11.2117	10.9126	9.63331	9.93576	9.56889	9.49748	9.21441	9.1095	9.59421	9.70637	9.27735	pol polyprotein
10427389	X16670	LOC280487	10.7462	11.2117	10.9126	9.63331	9.93576	9.56889	9.49748	9.21441	9.1095	9.59421	9.70637	9.27735	pol polyprotein
10448230	X16670	LOC280487	10.7462	11.2117	10.9126	9.63331	9.93576	9.56889	9.49748	9.21441	9.1095	9.59421	9.70637	9.27735	pol polyprotein
10468487	X16670	LOC280487	10.7462	11.2117	10.9126	9.63331	9.93576	9.56889	9.49748	9.21441	9.1095	9.59421	9.70637	9.27735	pol polyprotein
10500527	X16670	LOC280487	10.7462	11.2117	10.9126	9.63331	9.93576	9.56889	9.49748	9.21441	9.1095	9.59421	9.70637	9.27735	pol polyprotein
10512463	X16670	LOC280487	10.7462	11.2117	10.9126	9.63331	9.93576	9.56889	9.49748	9.21441	9.1095	9.59421	9.70637	9.27735	pol polyprotein
10522742	X16670	LOC280487	10.7462	11.2117	10.9126	9.63331	9.93576	9.56889	9.49748	9.21441	9.1095	9.59421	9.70637	9.27735	pol polyprotein
10527425	X16670	LOC280487	10.7462	11.2117	10.9126	9.63331	9.93576	9.56889	9.49748	9.21441	9.1095	9.59421	9.70637	9.27735	pol polyprotein
10528165	X16670	LOC280487	10.7462	11.2117	10.9126	9.63331	9.93576	9.56889	9.49748	9.21441	9.1095	9.59421	9.70637	9.27735	pol polyprotein
10540531	X16670	LOC280487	10.7462	11.2117	10.9126	9.63331	9.93576	9.56889	9.49748	9.21441	9.1095	9.59421	9.70637	9.27735	pol polyprotein
10582983	X16670	LOC280487	10.7462	11.2117	10.9126	9.63331	9.93576	9.56889	9.49748	9.21441	9.1095	9.59421	9.70637	9.27735	pol polyprotein
10586863	X16670	LOC280487	10.7462	11.2117	10.9126	9.63331	9.93576	9.56889	9.49748	9.21441	9.1095	9.59421	9.70637	9.27735	pol polyprotein
10603803	X16670	LOC280487	10.7462	11.2117	10.9126	9.63331	9.93576	9.56889	9.49748	9.21441	9.1095	9.59421	9.70637	9.27735	pol polyprotein
10607429	X16670	LOC280487	10.7462	11.2117	10.9126	9.63331	9.93576	9.56889	9.49748	9.21441	9.1095	9.59421	9.70637	9.27735	pol polyprotein
10374183	XM_001480931	100043775	10.7462	11.2117	10.9126	9.63331	9.93576	9.56889	9.49748	9.21441	9.1095	9.59421	9.70637	9.27735	predicted gene, 100043775
10424377	XM_001480931	100043775	10.7462	11.2117	10.9126	9.63331	9.93576	9.56889	9.49748	9.21441	9.1095	9.59421	9.70637	9.27735	predicted gene, 100043775
10457667	XM_001480931	100043775	10.7462	11.2117	10.9126	9.63331	9.93576	9.56889	9.49748	9.21441	9.1095	9.59421	9.70637	9.27735	predicted gene, 100043775
10485355	XM_001480931	100043775	10.7462	11.2117	10.9126	9.63331	9.93576	9.56889	9.49748	9.21441	9.1095	9.59421	9.70637	9.27735	predicted gene, 100043775
10574432	XM_001480931	100043775	10.7462	11.2117	10.9126	9.63331	9.93576	9.56889	9.49748	9.21441	9.1095	9.59421	9.70637	9.27735	predicted gene, 100043775
10562211	NM_052992	Fxyd1	10.8819	10.9363	11.0455	9.37245	9.33939	9.4693	8.34853	8.26736	8.17571	8.45119	8.51307	8.44843	FXYD domain-containing ion transport regulator 1
10436369	EU623548	Filip1l	10.9594	10.8723	10.9971	9.57089	9.63488	9.55936	9.52092	9.2708	9.22721	9.65595	9.70107	9.57397	filamin A interacting protein 1-like
10509014	AB041555	D4Wsu53e	10.7866	11.0073	10.9969	9.36079	9.31323	9.37209	9.11095	9.1352	9.22145	9.1497	9.23163	9.24606	DNA segment, Chr 4, Wayne State University 53, expressed
10457302	NM_007935	Epc1	10.8828	10.8987	10.9827	9.8244	9.83301	9.96282	9.81816	9.84345	9.94843	9.8483	9.87512	10.0042	enhancer of polycomb homolog 1 (Drosophila)
10420348	NM_144842	Zmym5	10.8694	10.947	10.9472	9.82175	9.80785	9.82472	9.98158	10.0424	10.1112	10.0267	10.0498	10.033	zinc finger, MYM-type 5
10359849	BC004016	Uck2	10.8976	10.8995	10.9647	9.60516	9.47466	9.68395	9.2203	9.47522	9.63822	9.25717	9.14621	9.19889	uridine-cytidine kinase 2
10507840	NM_013905	Heyl	10.8259	10.9124	11.0008	7.87289	8.00488	7.94471	7.83023	7.96522	7.98081	9.27253	9.24602	9.25392	hairy/enhancer-of-split related with YRPW motif-like
10362633	NM_011264	Rev3l	10.8785	10.9703	10.8643	9.67856	9.63776	9.76011	9.87932	9.94607	9.94285	9.7895	9.81543	9.82479	REV3-like, catalytic subunit of DNA polymerase zeta RAD54 like (S. cerevisiae)
10542575	NM_018779	Pde3a	10.9072	10.9398	10.8639	8.52727	8.54578	8.62988	6.80499	7.19683	7.06225	7.06358	6.84327	7.0411	phosphodiesterase 3A, cGMP inhibited
10428827	NM_175212	Tmem65	10.8565	10.947	10.9017	9.8005	9.74472	9.74391	9.39472	9.42885	9.48775	9.36844	9.41457	9.27681	transmembrane protein 65
10430851	NM_019823	Cyp2d22	10.9643	10.8503	10.8837	9.19788	9.21427	9.21804	8.43092	8.30825	8.39117	9.10456	9.18272	9.15512	cytochrome P450, family 2, subfamily d, polypeptide 22
10347036	NM_001039934	Mtap2	10.8611	10.8763	10.9497	8.49813	8.74179	8.71309	8.34797	8.48572	8.48828	8.29468	8.5055	8.39363	microtubule-associated protein 2
10503188	NM_001081417	Chd7	10.8325	10.9939	10.8417	9.72832	9.89761	10.0223	10.5636	10.5507	10.5257	10.2367	10.3096	10.2349	chromodomain helicase DNA binding protein 7
10503709	AK051661	D130062J21Rik	10.7756	10.9362	10.9543	8.9116	8.75635	8.90403	7.99422	8.25442	8.1478	8.45626	8.52542	8.3208	RIKEN cDNA D130062J21 gene
10362104	NM_178934	Slc2a12	10.8367	10.9408	10.8857	8.47585	8.43003	8.43345	7.74558	7.44649	7.60222	8.24965	8.16372	8.08671	solute carrier family 2 (facilitated glucose transporter), member 12
10506050	NM_001122952	Nfia	10.8432	10.9377	10.8793	9.31754	9.28181	9.42888	8.25973	8.35882	8.41419	8.61743	8.73681	8.89581	nuclear factor I/A
10460631	NM_009045	Rela	10.8295	10.8597	10.9534	9.28554	9.31993	9.42919	8.80137	8.92023	9.03998	8.93765	8.91743	8.8189	v-rel reticuloendotheliosis viral oncogene homolog A (avian)
10554808	NM_008055	Fzd4	10.8717	10.9027	10.8453	8.85842	8.94733	8.98308	8.38561	8.43732	8.61251	8.71375	8.64048	8.74106	frizzled homolog 4 (Drosophila)
10363346	NM_172939	Ankrd57	10.8771	10.8669	10.8623	9.10332	9.09511	9.01173	8.49287	8.50241	8.40066	8.42352	8.45121	8.25883	ankyrin repeat domain 57
10549108	NM_021041	Abcc9	10.8419	10.8334	10.9289	9.15784	9.17988	9.23644	7.22013	7.39608	7.29893	7.48607	7.43194	7.49521	ATP-binding cassette, sub-family C (CFTR/MRP), member 9
10500683	AF243512	Rangrf	10.898	10.8038	10.9007	9.25762	9.33733	9.3784	9.70425	9.6898	9.9026	9.47353	9.37878	9.5033	RAN guanine nucleotide release factor
10385761	NM_009458	Ube2b	10.8318	10.9169	10.8483	9.71521	9.80736	9.6689	9.75407	9.79077	9.78553	9.88362	9.94534	9.79742	ubiquitin-conjugating enzyme E2B, RAD6 homology (S. cerevisiae)
10588226	NM_019764	Amotl2	10.8282	10.853	10.8568	9.46521	9.41261	9.56221	9.00031	8.99866	9.09928	9.14426	9.1639	9.29121	angiomotin-like 2
10459288	NM_007420	Adrb2	10.8346	10.9193	10.7798	9.31094	9.3793	9.4565	9.06054	8.96147	9.04114	9.00981	8.96356	8.98564	adrenergic receptor, beta 2
10543785	AB041803	AB041803	10.7856	10.8439	10.8899	9.18858	9.13658	9.22898	7.42445	7.46488	7.69751	7.45745	7.37883	7.53823	cDNA sequence AB041803
10544150	NM_001033430	Jhdm1d	10.7725	10.8715	10.8724	9.78077	9.81477	9.8744	8.64134	8.78101	8.95807	9.31499	9.38412	9.36436	jumonji C domain-containing histone demethylase 1 homolog D (S. cerevisiae)
10444814	BC010602	H2-gs10	10.8387	10.8192	10.8579	9.70629	9.74334	9.6867	8.04087	8.37675	8.09661	8.25919	8.38634	8.25429	MHC class I like protein GS10
10594322	NM_019663	Pias1	10.8095	10.9215	10.782	9.61074	9.71396	9.69436	9.67745	9.7425	9.76323	9.87745	9.73292	9.7254	protein inhibitor of activated STAT 1
10481056	NM_008714	Notch1	10.8028	10.8065	10.8948	9.58209	9.63868	9.6647	9.60024	9.71824	9.81121	10.0787	10.0452	10.116	Notch gene homolog 1 (Drosophila)
10398693	AF357387	Eif5	10.6928	10.9554	10.8379	9.43651	9.52756	9.46994	9.14543	9.25346	9.11119	9.12477	9.14781	9.00659	eukaryotic translation initiation factor 5
10546510	NM_008377	Lrig1	10.7219	10.8764	10.8728	9.09914	9.12421	9.19409	8.66524	8.94554	8.86948	8.69218	8.77069	8.72157	leucine-rich repeats and immunoglobulin-like domains 1
10491619	ENSMUST00000057272	4932438A13Rik	10.715	10.9031	10.8408	9.80053	9.76728	9.84833	9.49064	9.65553	9.75304	9.90905	9.93832	9.71035	RIKEN cDNA 4932438A13 gene
10491780	NM_011020	Hspa4l	10.8057	10.7782	10.8378	9.6265	9.58941	9.66874	10.1821	10.1947	10.3277	10.2063	10.2131	10.1183	heat shock protein 4 like
10545298	NM_024288	Rmnd5a	10.6906	10.848	10.883	9.62402	9.57863	9.66715	9.50952	9.6249	9.65581	9.55194	9.59908	9.54245	required for meiotic nuclear division 5 homolog A (S. cerevisiae)
10502510	NM_010723	Lmo4	10.7396	10.8195	10.8331	9.62906	9.66614	9.80677	9.64675	9.78292	9.76849	9.55409	9.48482	9.54048	LIM domain only 4
10576971	NM_001081212	Irs2	10.7558	10.7982	10.8355	9.04468	8.89535	9.03506	8.19389	8.22067	8.29689	8.24374	8.51033	8.63885	insulin receptor substrate 2
10576175	NM_007662	Cdh15	10.7862	10.7607	10.8081	9.25927	9.26007	9.1801	10.2846	10.1397	10.1846	11.3852	11.3704	11.3847	cadherin 15
10494574	NM_182997	Prkab2	10.6888	10.8039	10.8622	8.96723	8.95731	8.94029	8.68955	8.77262	8.79274	8.7211	8.75878	8.78659	protein kinase, AMP-activated, beta 2 non-catalytic subunit
10433776	NM_011415	Snai2	10.7218	10.8109	10.8139	9.60601	9.63331	9.83311	9.93994	10.0113	10.0333	10.1138	10.0925	10.1462	snail homolog 2 (Drosophila)
10467508	NM_008528	Blnk	10.6806	10.8629	10.8023	8.53275	8.42087	8.49341	7.78774	8.02774	8.09946	8.10496	8.18195	8.04641	B-cell linker
10469151	NM_172471	Itih5	10.7188	10.8565	10.7699	8.51054	8.57435	8.54843	6.81911	7.29673	7.29533	7.71365	8.09975	7.89133	inter-alpha (globulin) inhibitor H5
10503196	NM_001081417	Chd7	10.7501	10.7808	10.8114	9.58293	9.66191	9.71081	10.2282	10.2361	10.3082	10.0332	10.1175	10.0345	chromodomain helicase DNA binding protein 7
10520048	AB041558	Mll5	10.7372	10.8252	10.7774	9.58426	9.79156	9.72821	9.74642	9.74534	9.85712	9.83315	9.82329	9.77837	myeloid/lymphoid or mixed-lineage leukemia 5
10591622	NM_177030	Dock6	10.8054	10.7209	10.7713	8.87829	8.98787	8.84133	8.76027	8.72489	8.68926	9.24699	9.20991	9.29085	dedicator of cytokinesis 6
10424126	NM_001037937	Depdc6	10.7099	10.7347	10.847	9.20205	9.25988	9.26759	8.84612	9.02802	9.07456	9.44884	9.51251	9.53798	DEP domain containing 6
10396278	NM_026102	Daam1	10.6913	10.8442	10.7475	9.78667	9.68273	9.81281	9.73321	9.83917	9.88518	9.99851	9.89752	9.92858	dishevelled associated activator of morphogenesis 1
10599696	NM_172779	Ddx26b	10.6783	10.8138	10.7281	8.46093	8.49575	8.57947	8.23227	8.32351	8.45963	8.31622	8.57646	8.61	DEAD/H (Asp-Glu-Ala-Asp/His) box polypeptide 26B
10368947	NM_172393	Aim1	10.7349	10.7246	10.7401	8.83259	8.85907	8.93381	7.98459	8.19786	8.17082	8.45118	8.43674	8.44488	absent in melanoma 1
10352867	NM_008882	Plxna2	10.7305	10.7384	10.7286	8.79389	8.84466	8.95344	8.58177	8.53247	8.69394	9.04644	9.01035	8.99646	plexin A2
10346348	BC021879	2810022L02Rik	10.7193	10.7073	10.7682	9.27597	9.2006	9.4879	8.98091	9.03819	9.10547	9.71276	9.66564	9.69307	RIKEN cDNA 2810022L02 gene
10445308	NM_018887	Cyp39a1	10.6271	10.7855	10.7616	9.06235	8.89595	9.09798	8.92032	8.81388	8.87501	9.4909	9.38423	9.48548	cytochrome P450, family 39, subfamily a, polypeptide 1
10491629	BC079623	4932438A13Rik	10.6318	10.7616	10.7466	9.56519	9.71254	9.62867	9.41662	9.48666	9.60738	9.79132	9.70766	9.80087	RIKEN cDNA 4932438A13 gene
10562500	NM_178704	Dpy19l3	10.6462	10.7521	10.7368	9.4268	9.44334	9.48549	9.62999	9.68982	9.75553	10.4001	10.4381	10.3776	dpy-19-like 3 (C. elegans)
10527732	AK220506	Fry	10.6398	10.7738	10.7209	7.89072	7.83047	7.9039	6.89524	6.87422	7.05518	7.64703	7.67834	7.69882	furry homolog (Drosophila)
10398121	NM_007539	Bdkrb1	10.6948	10.7518	10.6834	9.25963	9.37271	9.48599	8.08546	8.28931	8.19292	8.5383	8.52541	8.35459	bradykinin receptor, beta 1
10569280	NM_008748	Dusp8	10.6842	10.6825	10.7629	8.71694	8.85245	8.71653	8.06424	8.17469	8.22469	8.20002	8.22228	7.9492	dual specificity phosphatase 8
10435697	NM_001081984	Popdc2	10.7255	10.6699	10.7315	8.53127	8.40774	8.45714	7.82707	7.9388	7.9105	8.46329	8.59496	8.67254	popeye domain containing 2
10586718	NM_177159	9530091C08Rik	10.6395	10.7823	10.679	7.39421	7.49781	7.75785	6.59987	6.84124	6.78354	7.34921	7.4174	7.5139	RIKEN cDNA 9530091C08 gene
10365408	NM_183172	Ric8b	10.558	10.7738	10.7613	9.32814	9.39065	9.36753	9.47233	9.39278	9.51999	9.63913	9.65205	9.62087	resistance to inhibitors of cholinesterase 8 homolog B (C. elegans)
10532040	NM_026856	Zfp644	10.6801	10.7498	10.6621	9.61323	9.6901	9.74716	9.99258	9.93821	10.012	9.89251	9.83833	9.88329	zinc finger protein 644
10514088	NM_177863	Frem1	10.6893	10.7002	10.6941	7.44525	7.66854	7.66223	6.14181	6.15796	6.47155	6.62129	6.58649	6.77251	Fras1 related extracellular matrix protein 1
10358091	NM_173437	Nav1	10.6849	10.7009	10.6965	8.81849	8.73948	8.86352	8.51495	8.55487	8.69987	8.89886	8.7715	8.92342	neuron navigator 1
10527940	NM_011074	Pftk1	10.6149	10.6854	10.7459	9.39152	9.45848	9.5183	8.91081	8.9575	8.86721	8.98788	8.92835	8.97785	PFTAIRE protein kinase 1
10503168	NM_001081417	Chd7	10.6621	10.6321	10.7021	9.20203	9.13207	9.38142	9.85609	9.872	9.86919	9.73021	9.50853	9.6246	chromodomain helicase DNA binding protein 7
10504137	BC072647	4933409K07Rik	10.617	10.762	10.6069	8.93703	8.93849	9.03665	7.52573	7.4668	7.43949	7.44427	7.22044	7.67693	RIKEN cDNA 4933409K07 gene
10504201	BC072647	4933409K07Rik	10.617	10.762	10.6069	8.93703	8.93849	9.03665	7.52573	7.4668	7.43949	7.44427	7.22044	7.67693	RIKEN cDNA 4933409K07 gene
10512350	BC072647	4933409K07Rik	10.617	10.762	10.6069	8.93703	8.93849	9.03665	7.52573	7.4668	7.43949	7.44427	7.22044	7.67693	RIKEN cDNA 4933409K07 gene
10512352	BC072647	4933409K07Rik	10.617	10.762	10.6069	8.93703	8.93849	9.03665	7.52573	7.4668	7.43949	7.44427	7.22044	7.67693	RIKEN cDNA 4933409K07 gene
10429754	NM_144847	Nrbp2	10.659	10.6381	10.6721	8.1482	8.13335	8.20583	7.62165	7.54859	7.56509	8.09049	8.1777	8.29865	nuclear receptor binding protein 2
10534596	NM_009986	Cux1	10.6263	10.6116	10.7185	8.96502	9.10426	9.26316	8.86889	8.98692	8.92265	9.10773	9.04355	9.09003	cut-like homeobox 1
10564909	NM_172903	Man2a2	10.5952	10.6857	10.6732	9.35669	9.28699	9.25188	9.10674	9.20319	9.25343	9.55695	9.46144	9.50369	mannosidase 2, alpha 2
10443027	BC113191	A930001N09Rik	10.594	10.676	10.6794	8.6393	8.65768	8.73647	7.79345	7.77706	7.84823	8.51347	8.41016	8.44532	RIKEN cDNA A930001N09 gene
10491058	NR_004439	Rprl2	10.7832	10.7686	10.3902	9.55569	9.47721	9.33527	9.48343	9.60588	9.24864	9.40349	9.3588	9.41671	ribonuclease P RNA-like 2
10365518	NM_175331	Nt5dc3	10.5597	10.6748	10.6922	9.61841	9.4888	9.63245	9.50071	9.5031	9.61694	9.33944	9.40375	9.45707	5'-nucleotidase domain containing 3
10599736	NM_001077361	Fhl1	10.6434	10.6282	10.654	9.32632	9.29435	9.32913	9.65377	9.78859	9.75159	9.59333	9.67326	9.68303	four and a half LIM domains 1
10361234	NM_008288	Hsd11b1	10.5983	10.5977	10.7263	7.86473	7.58964	7.76833	6.11478	6.07783	6.47039	6.05289	6.37871	6.24221	hydroxysteroid 11-beta dehydrogenase 1
10492330	NM_008772	P2ry1	10.5917	10.6817	10.64	8.96462	8.96087	8.94988	8.37881	8.46425	8.49493	8.49359	8.55094	8.60129	purinergic receptor P2Y, G-protein coupled 1
10441330	NM_175428	Zfp295	10.5726	10.6264	10.7047	9.36693	9.32136	9.4853	9.07235	8.96399	9.06855	8.81401	8.98303	8.99572	zinc finger protein 295
10503180	NM_001081417	Chd7	10.4508	10.8039	10.6261	9.31406	9.50962	9.50071	10.104	10.2326	10.2568	9.79423	9.97315	9.79736	chromodomain helicase DNA binding protein 7
10357833	NM_213616	Atp2b4	10.5948	10.6199	10.6491	8.90492	8.98514	9.00461	9.36004	9.40909	9.38912	10.4984	10.4753	10.4924	ATPase, Ca++ transporting, plasma membrane 4
10377431	NM_009497	Vamp2	10.537	10.5957	10.7107	8.98656	8.97095	8.90158	8.80414	9.00468	8.89338	9.01829	9.07624	9.1417	vesicle-associated membrane protein 2
10404686	NM_007556	Bmp6	10.5006	10.6416	10.6922	8.12199	8.18414	8.32699	7.40275	7.22309	6.7962	7.16529	7.45026	7.34644	bone morphogenetic protein 6
10593225	NM_001033324	Zbtb16	10.5108	10.6943	10.5924	8.57666	8.58457	8.76699	7.24171	6.95762	7.1731	7.2819	7.24323	7.27536	zinc finger and BTB domain containing 16
10368030	NM_001033432	Heca	10.5462	10.6566	10.5937	9.56721	9.53493	9.64201	9.24801	9.26445	9.31924	9.24958	9.35976	9.32815	headcase homolog (Drosophila)
10527624	NM_001115153	Uspl1	10.5846	10.5522	10.6378	9.59133	9.48224	9.61372	9.83472	9.86508	9.89165	9.70859	9.71652	9.75863	ubiquitin specific peptidase like 1
10558910	BC038470	Rangrf	10.5843	10.5542	10.6033	8.98681	8.99398	9.00839	9.33211	9.30963	9.52306	9.1159	9.13975	9.12859	RAN guanine nucleotide release factor
10391103	NM_010593	Jup	10.5209	10.61	10.5978	8.43396	8.66306	8.55306	7.96555	8.19257	8.21554	8.67662	8.73194	8.85501	junction plakoglobin
10580282	NM_008416	Junb	10.5619	10.5709	10.5946	9.03941	9.03495	9.19126	8.12502	8.38522	8.30878	8.69742	8.62848	8.65754	Jun-B oncogene
10593123	NM_011526	Tagln	10.5612	10.4833	10.6818	9.60543	9.56211	9.58462	8.06479	8.0662	7.94012	8.5578	8.54723	8.45541	transgelin
10492864	NM_001082414	Sh3d19	10.4769	10.6555	10.5867	9.2163	9.16507	9.22157	8.65619	8.70178	8.7847	8.77684	8.77689	8.82383	SH3 domain protein D19
10433352	NM_026666	Ubn1	10.5126	10.6472	10.5553	9.16295	9.09706	9.17835	8.75477	8.81763	8.95231	9.02401	9.09816	9.00675	ubinuclein 1
10491136	BC137799	Tnik	10.5556	10.5408	10.5976	8.39643	8.37269	8.55361	8.24468	8.47452	8.56858	8.56631	8.55928	8.68426	TRAF2 and NCK interacting kinase
10598178	NM_026866	Disp1	10.5333	10.514	10.6375	8.86582	8.76342	8.99527	9.32453	9.31522	9.48016	9.37005	9.4892	9.4343	dispatched homolog 1 (Drosophila)
10497203	NM_010423	Hey1	10.5093	10.5408	10.6346	8.38034	8.20528	8.35198	7.82051	7.9897	8.04783	8.8484	8.662	8.90141	hairy/enhancer-of-split related with YRPW motif 1
10491962	NM_019739	Foxo1	10.5319	10.5956	10.5558	9.29254	9.11523	9.31198	7.98248	8.24954	8.21343	8.38812	8.38932	8.25369	forkhead box O1
10460947	NM_011224	Pygm	10.5779	10.5452	10.5437	8.31731	8.0931	8.26256	7.78692	7.73434	7.65447	8.9037	8.90137	8.89986	muscle glycogen phosphorylase
10441115	NM_145125	Brwd1	10.5102	10.5456	10.6006	9.4616	9.51031	9.57484	9.36092	9.44811	9.53513	9.4947	9.54762	9.54174	bromodomain and WD repeat domain containing 1
10571444	NM_007514	Slc7a2	10.5564	10.5631	10.5347	9.49558	9.49897	9.52644	8.99758	9.06545	9.04015	9.41215	9.48508	9.50467	solute carrier family 7 (cationic amino acid transporter, y+ system), member 2
10377927	NM_027445	Rnf167	10.4967	10.5288	10.6255	9.14859	9.25424	9.37208	8.26233	8.39571	8.52762	9.00003	9.09094	9.10706	ring finger protein 167
10590445	NM_133741	Snrk	10.4893	10.4826	10.679	8.90237	8.88654	8.9711	7.89691	8.25744	8.35141	8.29088	8.3333	8.31704	SNF related kinase
10540275	NM_198612	Glt8d4	10.5472	10.5426	10.5491	8.22123	8.32041	8.25946	8.4443	8.59482	8.49847	8.22821	8.36807	8.34452	glycosyltransferase 8 domain containing 4
10523297	NM_007635	Ccng2	10.5071	10.5571	10.5705	9.46485	9.63722	9.59228	9.74096	9.80188	9.85652	10.0779	10.097	10.1159	cyclin G2
10396485	NM_001005510	Syne2	10.425	10.6043	10.5971	9.25658	9.33795	9.34483	9.37945	9.43357	9.50602	9.35677	9.3717	9.22883	synaptic nuclear envelope 2
10491601	ENSMUST00000057272	4932438A13Rik	10.3131	10.6589	10.6377	9.21795	9.29608	9.31665	9.2218	9.15342	9.37647	9.23196	9.42839	9.33741	RIKEN cDNA 4932438A13 gene
10353213	NM_010827	Msc	10.4712	10.5375	10.5916	8.25543	8.22855	8.35621	7.61626	7.81459	7.97747	8.11353	7.99228	7.83126	musculin
10590860	BC137891	9030420J04Rik	10.4957	10.5632	10.5277	9.24638	9.29648	9.5095	8.85304	8.85827	8.89023	9.23643	9.34042	9.32174	RIKEN cDNA 9030420J04 gene
10401473	NM_134042	Aldh6a1	10.4335	10.5088	10.6052	8.72246	8.76203	8.75127	7.79679	7.8635	8.05119	8.6207	8.56007	8.48546	aldehyde dehydrogenase family 6, subfamily A1
10577190	NM_009025	Rasa3	10.4747	10.4922	10.5702	9.48498	9.38201	9.50482	9.48048	9.48268	9.55821	9.55522	9.59591	9.59233	RAS p21 protein activator 3
10503182	NM_001081417	Chd7	10.4114	10.5967	10.4929	9.41601	9.5736	9.52066	10.1205	10.1348	10.202	9.96446	9.90527	9.78476	chromodomain helicase DNA binding protein 7
10427095	NM_153533	Tenc1	10.427	10.4895	10.5772	8.60101	8.58036	8.71808	7.81433	7.76183	7.86565	8.39791	8.49022	8.48589	tensin like C1 domain-containing phosphatase
10503161	NM_001081417	Chd7	10.349	10.4843	10.624	9.24271	9.27394	9.28485	9.62735	9.57124	9.70824	9.44381	9.42428	9.6195	chromodomain helicase DNA binding protein 7
10544941	NM_011054	Pde1c	10.3901	10.5534	10.5099	7.56877	7.53768	7.74086	7.12709	7.1156	7.34996	8.12869	8.33545	8.37679	phosphodiesterase 1C
10551803	NM_001033355	Zfp568	10.4895	10.4449	10.5177	9.17636	9.21254	9.19993	9.93559	10.0054	10.0862	10.5282	10.5058	10.6063	zinc finger protein 568
10417920	NM_030180	Usp54	10.3965	10.5053	10.5364	8.46275	8.57506	8.67886	8.32946	8.48699	8.60277	8.3056	8.36882	8.38082	ubiquitin specific peptidase 54
10350046	NM_152895	Jarid1b	10.4593	10.4585	10.5173	9.29332	9.45912	9.44785	8.72848	8.94337	8.93512	9.67594	9.61647	9.71011	jumonji, AT rich interactive domain 1B (Rbp2 like)
10474419	NM_172671	Lgr4	10.3765	10.5999	10.4279	9.07767	9.18436	9.00841	8.73734	8.89554	8.78232	8.37655	8.37491	8.31597	leucine-rich repeat-containing G protein-coupled receptor 4
10603896	NM_026167	Klhl13	10.4358	10.4565	10.4739	9.14221	9.09871	9.09127	9.13037	9.26736	9.19019	9.6886	9.70278	9.71641	kelch-like 13 (Drosophila)
10424213	NM_199449	Zhx2	10.3836	10.493	10.4842	9.06004	9.03782	9.08532	7.98825	8.17052	8.29274	8.57801	8.55578	8.72405	zinc fingers and homeoboxes 2
10503194	NM_001081417	Chd7	10.3377	10.4719	10.4976	9.3375	9.40184	9.61479	10.043	10.0546	10.0898	9.81167	9.86884	9.89665	chromodomain helicase DNA binding protein 7
10368888	NM_019740	Foxo3	10.4037	10.398	10.4855	9.39863	9.35126	9.45891	8.89206	8.91917	9.01415	9.01076	8.9645	8.97624	forkhead box O3
10377439	NM_011065	Per1	10.3446	10.4674	10.4491	8.99764	8.97081	9.0708	8.25463	8.35521	8.3282	8.6879	8.74138	8.75142	period homolog 1 (Drosophila)
10491627	ENSMUST00000057272	4932438A13Rik	10.2598	10.58	10.4169	9.39306	9.49657	9.4481	9.12995	9.20117	9.29552	9.5135	9.54458	9.46843	RIKEN cDNA 4932438A13 gene
10400546	NM_001033156	Fbxo33	10.4405	10.4347	10.376	9.17454	9.23368	9.32858	8.87769	8.94188	9.01658	8.74259	8.77914	8.75588	F-box protein 33
10362811	NM_001013370	Sesn1	10.3565	10.468	10.4199	8.85821	8.96027	9.13664	8.68144	8.82549	8.83737	8.95081	8.90249	9.02114	sestrin 1
10469571	ENSMUST00000052168	Otud1	10.351	10.3974	10.4903	8.51987	8.84031	8.75	9.06427	8.91088	8.97911	9.45748	9.44118	9.36505	OTU domain containing 1
10549282	NM_019923	Itpr2	10.3656	10.4291	10.4273	8.7713	8.93384	8.91983	8.12432	8.14158	8.28829	8.22228	8.16337	8.24044	inositol 1,4,5-triphosphate receptor 2
10552245	NM_172298	Tshz3	10.359	10.3809	10.4794	8.95495	8.83062	9.03041	9.19433	9.17915	9.16399	9.16656	9.32302	9.38655	teashirt zinc finger family member 3
10479112	NM_022000	Gnas	10.3744	10.3728	10.4223	9.33765	9.32122	9.40801	9.3308	9.29505	9.33621	9.39036	9.31552	9.37206	GNAS (guanine nucleotide binding protein, alpha stimulating) complex locus
10569344	NM_001122737	Igf2	10.42	10.435	10.3111	8.94413	8.97577	9.07822	8.65803	8.71236	8.84985	9.94402	10.0341	9.99037	insulin-like growth factor 2
10382376	NM_053273	Ttyh2	10.3029	10.3921	10.447	9.43066	9.35745	9.38858	9.07101	9.19901	9.27612	10.0066	9.98713	9.99237	tweety homolog 2 (Drosophila)
10504375	NM_173788	Npr2	10.3301	10.3991	10.4025	8.79419	8.88817	9.00112	7.95677	8.01877	8.13475	8.45287	8.39114	8.54056	natriuretic peptide receptor 2
10402063	BC029185	Foxn3	10.3196	10.3896	10.4132	9.25977	9.34744	9.42738	8.67484	8.76288	8.80176	9.07911	9.21306	9.21253	forkhead box N3
10436519	NM_019413	Robo1	10.3479	10.3944	10.3762	9.06915	9.07668	9.22768	9.06238	9.19192	9.2726	9.33781	9.33535	9.42897	roundabout homolog 1 (Drosophila)
10538338	NM_172728	Creb5	10.351	10.3748	10.3805	8.49775	8.43554	8.64225	8.27149	8.22277	8.18819	8.40674	8.27047	8.2836	cAMP responsive element binding protein 5
10369102	ENSMUST00000095691	ENSMUSG00000038594	10.3064	10.36	10.4326	8.39855	8.54242	8.50161	8.35284	8.38687	8.50911	8.4522	8.35851	8.42774	predicted gene, ENSMUSG00000038594
10350758	AK080751	A930039A15Rik	10.2927	10.3971	10.3701	8.83291	8.87085	8.96847	8.07916	8.12665	8.38435	8.12966	8.05151	8.02163	RIKEN cDNA A930039A15 gene
10554150	NM_177740	Rgma	10.247	10.4486	10.3478	8.48023	8.23977	8.2313	8.41728	8.33029	8.27762	8.71064	8.73701	8.86702	RGM domain family, member A
10369531	NM_197996	Tspan15	10.2898	10.3305	10.4061	8.57395	8.64189	8.78002	7.97781	7.94977	8.01217	7.66918	7.87134	7.76533	tetraspanin 15
10381006	NM_178060	Thra	10.2835	10.3323	10.3847	8.72022	8.63557	8.75995	8.43453	8.56986	8.56739	8.81482	8.76081	8.85489	thyroid hormone receptor alpha
10351043	AF357371	Snord47	10.1961	10.6262	10.1233	9.20301	9.06771	9.07736	9.33849	9.33741	9.30249	8.93526	8.97296	8.66707	small nucleolar RNA, C/D box 47
10400967	NM_009189	Six1	10.212	10.3546	10.3767	9.29859	9.24182	9.32286	10.1353	10.0842	10.1465	10.4276	10.447	10.3476	sine oculis-related homeobox 1 homolog (Drosophila)
10563114	NR_000002	Snord32a	10.2138	10.4142	10.2777	8.81869	8.96832	8.9113	8.77777	8.81455	8.85202	8.38175	8.44346	8.44396	small nucleolar RNA, C/D box 32A
10365344	NM_146008	Tcp11l2	10.2685	10.3332	10.2985	9.06072	8.96537	9.02	6.97933	7.06842	7.06456	7.92513	7.68331	7.80406	t-complex 11 (mouse) like 2
10591628	NM_177030	Dock6	10.2723	10.3019	10.3193	8.68079	8.80121	8.95938	8.49138	8.62432	8.54733	9.14345	9.05926	9.01652	dedicator of cytokinesis 6
10495781	NM_013867	Bcar3	10.2889	10.1841	10.4194	8.40424	8.21004	8.50056	7.69637	7.82908	7.84968	8.20369	8.23204	8.28844	breast cancer anti-estrogen resistance 3
10584634	NM_198092	Usp2	10.2248	10.3343	10.3067	8.71297	8.73308	8.76778	7.91679	7.97162	7.9703	8.45959	8.48628	8.48508	ubiquitin specific peptidase 2
10397145	NM_134188	Acot2	10.3902	10.2898	10.1579	9.16578	9.34613	9.2888	9.09102	9.17389	9.00764	9.61124	9.62749	9.64441	acyl-CoA thioesterase 2
10425430	NM_144812	Tnrc6b	10.2023	10.3275	10.2875	9.30111	9.22799	9.33252	9.3502	9.39174	9.43428	9.68381	9.67899	9.76872	trinucleotide repeat containing 6b
10438738	NM_009744	Bcl6	10.1786	10.2598	10.3506	9.24834	9.25908	9.30999	8.69529	8.86523	8.83367	9.26228	9.36483	9.29553	B-cell leukemia/lymphoma 6
10474201	NM_008505	Lmo2	10.2286	10.0546	10.4942	9.01588	8.82451	8.89229	8.26725	8.05661	8.0693	8.49405	8.52161	8.54674	LIM domain only 2
10404053	NM_023422	Hist1h2bc	10.2284	10.263	10.2858	9.27673	9.21151	9.20109	9.58954	9.74118	9.64559	9.51869	9.45842	9.57305	histone cluster 1, H2bc
10439651	NM_010818	Cd200	10.1797	10.2991	10.2941	9.23489	9.25649	9.20624	9.47551	9.5613	9.6638	10.1088	10.1007	10.0889	CD200 antigen
10571467	NM_026840	Pdgfrl	10.2055	10.2562	10.3028	9.04165	8.90552	9.09843	7.08272	7.31182	7.46126	8.76505	8.78182	8.71392	platelet-derived growth factor receptor-like
10546706	NM_019743	Rybp	10.2604	10.2812	10.2226	9.02174	9.13053	9.26432	9.23221	9.38622	9.48235	9.08604	9.16282	9.28703	RING1 and YY1 binding protein
10441791	ENSMUST00000105044	D17Ertd663e	10.2141	10.1831	10.3576	8.2114	8.43084	8.30899	7.9721	7.85867	8.23414	8.29652	8.18077	8.22341	DNA segment, Chr 17, ERATO Doi 663, expressed
10565813	NR_002172	EG449630	10.2099	10.2895	10.2553	8.93553	8.92548	8.88007	8.58047	8.78554	8.76299	8.69096	8.74662	8.81561	predicted gene, EG449630
10599192	NM_028894	Lonrf3	10.292	10.2011	10.2509	9.04175	9.02833	9.04916	8.85294	8.96631	9.04682	8.12417	8.44665	8.33345	LON peptidase N-terminal domain and ring finger 3
10383708	NM_145355	Rnf185	10.2133	10.2607	10.2696	9.15589	9.16268	9.26602	8.98694	8.93234	9.05571	9.34684	9.39962	9.49434	ring finger protein 185
10406626	NM_147176	Homer1	10.1776	10.2412	10.3052	8.90522	8.95389	9.03014	8.8361	8.90834	8.92637	8.88383	8.95232	9.04742	homer homolog 1 (Drosophila)
10353192	NM_010164	Eya1	10.1945	10.3012	10.225	9.03241	9.00988	9.11063	9.60107	9.65158	9.78299	9.56701	9.60168	9.54376	eyes absent 1 homolog (Drosophila)
10551852	NM_001081114	Clip3	10.1465	10.2273	10.3367	8.81809	8.82086	8.90836	7.86756	8.07149	8.09857	8.59642	8.58768	8.70719	CAP-GLY domain containing linker protein 3
10368243	NM_010167	Eya4	10.2326	10.2003	10.2687	9.01864	9.06818	9.07237	8.87353	9.0328	9.01089	9.58051	9.51253	9.47576	eyes absent 4 homolog (Drosophila)
10550638	NM_013648	Rtn2	10.1742	10.2982	10.2153	8.80459	8.60819	8.64036	8.95134	8.99164	8.97539	9.5291	9.58989	9.58407	reticulon 2 (Z-band associated protein)
10591610	NM_177030	Dock6	10.2406	10.1204	10.3156	9.2262	9.12605	9.19329	8.8857	8.98345	8.94402	9.23111	9.15799	9.26174	dedicator of cytokinesis 6
10462237	NM_011416	Smarca2	10.1404	10.2911	10.2446	8.97613	8.94038	9.10801	7.98529	8.10881	8.26524	8.46823	8.54329	8.4114	SWI/SNF related, matrix associated, actin dependent regulator of chromatin, subfamily a, member 2
10482880	NM_001001182	Baz2b	10.1228	10.2326	10.3182	9.02941	9.10201	9.19713	8.85068	8.8784	8.91747	9.20361	9.16458	9.09413	bromodomain adjacent to zinc finger domain, 2B
10357043	NM_009741	Bcl2	10.2346	10.2013	10.2201	8.73146	8.72204	8.71139	8.24738	8.25919	8.33582	8.25131	8.3395	8.36126	B-cell leukemia/lymphoma 2
10372208	NM_198636	Acss3	10.1587	10.2897	10.1989	7.17405	7.13698	7.20469	6.45815	6.64038	6.64099	7.4879	7.48722	7.54233	acyl-CoA synthetase short-chain family member 3
10433057	NM_026192	Calcoco1	10.2286	10.2104	10.1978	9.04501	9.04721	9.20262	8.93112	8.91231	9.10144	9.73151	9.65637	9.92365	calcium binding and coiled coil domain 1
10371627	NM_175418	8030451F13Rik	10.1575	10.2081	10.2677	8.05536	8.1989	8.36911	7.93847	7.75418	8.05281	9.20631	9.18873	9.26111	RIKEN cDNA 8030451F13 gene
10358389	NM_009061	Rgs2	10.157	10.217	10.2317	9.23637	9.16861	9.18536	7.66696	7.83353	7.83016	8.50845	8.53613	8.59671	regulator of G-protein signaling 2
10385903	NM_019417	Pdlim4	10.1674	10.1865	10.2408	8.05696	8.01777	8.2538	8.34301	8.3343	8.35297	8.53306	8.6367	8.72034	PDZ and LIM domain 4
10417912	NM_030180	Usp54	10.1679	10.2935	10.1276	8.43896	8.69712	8.55059	8.38967	8.6367	8.53572	8.32345	8.49215	8.408	ubiquitin specific peptidase 54
10356084	NM_010570	Irs1	10.2179	10.236	10.1308	8.77329	8.89917	8.80201	9.0352	9.17203	9.18858	9.15521	9.26409	9.26183	insulin receptor substrate 1
10441400	NM_001085355	Arid1b	10.1655	10.1937	10.2246	9.22459	9.05604	9.30246	9.10165	9.13975	9.18156	9.33976	9.2476	9.3553	AT rich interactive domain 1B (SWI-like)
10370931	NM_021462	Mknk2	10.1211	10.2544	10.1989	9.08082	9.18611	9.02714	8.92156	8.93473	9.04806	9.45347	9.4483	9.43345	MAP kinase-interacting serine/threonine kinase 2
10558297	BC072596	2700050L05Rik	10.117	10.1932	10.2402	9.00361	9.05028	9.08868	9.29939	9.33254	9.41501	9.36053	9.38195	9.24424	RIKEN cDNA 2700050L05 gene
10587085	NM_001113283	BC031353	10.0914	10.1998	10.2339	8.47936	8.42041	8.69594	7.57984	7.57029	7.53723	8.4876	8.50009	8.36525	cDNA sequence BC031353
10462281	NM_013703	Vldlr	10.0806	10.2076	10.237	8.17151	8.3891	8.34869	7.87106	7.77167	8.0113	8.25934	8.29022	8.34955	very low density lipoprotein receptor
10412667	NM_008981	Ptprg	10.081	10.1781	10.2533	9.00658	9.03428	9.0344	8.27128	8.32045	8.34626	7.93389	7.9943	8.00252	protein tyrosine phosphatase, receptor type, G
10371400	NM_007771	Cry1	10.1976	10.1296	10.1477	8.9543	8.93631	9.11148	8.68249	8.87918	8.84275	8.69233	8.73823	8.76461	cryptochrome 1 (photolyase-like)
10477920	NM_172118	Myl9	9.97413	10.1843	10.2995	8.85862	9.00533	9.08934	8.41744	8.42026	8.53652	9.09955	8.8618	9.18797	myosin, light polypeptide 9, regulatory
10590343	NM_175114	Trak1	10.0817	10.1683	10.2012	9.05208	8.91481	8.98934	8.87563	8.94975	8.85978	9.1184	8.99483	9.01386	trafficking protein, kinesin binding 1
10380477	NM_172261	Ppp1r9b	10.2025	10.122	10.12	9.115	9.05977	9.21281	8.82419	9.02327	9.04578	9.28152	9.28828	9.34478	protein phosphatase 1, regulatory subunit 9B
10443949	NM_172619	Adamts10	10.1339	10.0929	10.2013	8.22638	8.22721	8.33566	7.63497	7.91273	7.60499	7.96226	7.95221	7.94196	a disintegrin-like and metallopeptidase (reprolysin type) with thrombospondin type 1 motif, 10
10591620	NM_177030	Dock6	10.0886	10.1064	10.2253	8.08335	7.88854	7.94428	7.96914	7.83566	7.8925	8.42292	8.45996	8.47077	dedicator of cytokinesis 6
10433445	NM_172961	Abat	10.1609	9.98592	10.2703	8.36595	8.36864	8.28252	7.78129	7.55249	7.69789	8.19505	8.21442	8.22338	4-aminobutyrate aminotransferase
10560575	NM_009046	Relb	10.0632	10.1818	10.1719	9.13136	9.02596	8.98741	8.86378	8.75691	8.85987	8.69494	8.8476	8.77214	avian reticuloendotheliosis viral (v-rel) oncogene related B
10575534	NM_009179	St3gal2	10.0549	10.1314	10.2068	8.84885	8.87733	8.85264	8.56939	8.62742	8.66419	8.62954	8.78896	8.80613	ST3 beta-galactoside alpha-2,3-sialyltransferase 2
10503218	NM_001081417	Chd7	9.97051	10.2004	10.2206	8.77553	8.91328	9.11178	9.49872	9.49361	9.61837	9.51904	9.40757	9.58642	chromodomain helicase DNA binding protein 7
10503214	NM_001081417	Chd7	10.1054	10.1026	10.1813	9.05405	8.96976	9.22482	9.66697	9.75373	9.85106	9.66919	9.59717	9.62732	chromodomain helicase DNA binding protein 7
10509568	NM_025451	Camk2n1	10.0641	10.1702	10.1522	8.33809	8.44427	8.21713	7.67124	7.94793	7.41818	7.79666	7.48552	7.58865	calcium/calmodulin-dependent protein kinase II inhibitor 1
10573823	NM_177224	Chd9	10.0243	10.1695	10.1722	8.99258	9.00676	9.11105	8.8188	8.90588	9.03718	8.98908	9.02094	9.06415	chromodomain helicase DNA binding protein 9
10575844	NM_019707	Cdh13	10.0723	10.0939	10.1901	8.83692	8.75789	8.81128	8.11299	8.24391	8.2193	8.59573	8.54772	8.62257	cadherin 13
10515399	NM_013807	Plk3	10.1148	10.0931	10.1369	8.83265	8.8495	8.93717	8.63588	8.66471	8.78894	8.3434	8.4571	8.38875	polo-like kinase 3 (Drosophila)
10383970	NM_032396	Kremen1	10.0814	10.102	10.1594	8.58594	8.52066	8.64901	8.38639	8.72204	8.72571	9.25704	9.26485	9.4607	kringle containing transmembrane protein 1
10528723	NM_001081383	Mll3	10.0703	10.1797	10.0886	8.89971	8.8229	9.01186	8.84394	9.08893	9.03794	9.13024	9.00405	9.13337	myeloid/lymphoid or mixed-lineage leukemia 3
10357773	NM_008575	Mdm4	10.0714	10.1348	10.1017	9.03008	9.13168	9.051	9.51169	9.509	9.48129	9.42367	9.37664	9.37098	transformed mouse 3T3 cell double minute 4
10519951	NM_175437	Pion	10.0824	10.1221	10.0737	8.67367	8.6521	8.84055	8.42122	8.60133	8.67598	8.52809	8.61507	8.67911	pigeon homolog (Drosophila)
10356333	NR_002851	Snord82	9.99245	10.246	10.0214	9.06932	9.0701	9.06459	8.76859	8.98232	8.97043	8.57969	8.56048	8.5656	small nucleolar RNA, C/D box 82
10586039	NM_001083927	Tle3	10.0658	10.0304	10.158	9.05541	8.94913	9.08646	9.22033	9.24971	9.33988	9.18275	9.23105	9.29142	transducin-like enhancer of split 3, homolog of Drosophila E(spl)
10454807	NR_002905	Snora74a	10.1925	10.0643	9.97026	8.44828	8.48454	8.35346	8.85788	8.88295	8.95941	8.41971	8.39731	8.44467	small nucleolar RNA, H/ACA box 74A
10402117	NM_153587	Rps6ka5	10.0651	10.0024	10.1577	8.4763	8.40309	8.67616	8.37754	8.37854	8.57222	8.05988	8.15758	8.00615	ribosomal protein S6 kinase, polypeptide 5
10457780	NM_001033445	Fam59a	10.1349	10.0305	10.0576	8.99208	8.86195	8.82806	8.21876	8.55538	8.57104	8.46133	8.45246	8.55896	family with sequence similarity 59, member A
10504203	AK006581	4930578G10Rik	9.96092	10.0962	10.1463	7.14924	7.27464	7.30297	5.97648	6.13271	5.65427	6.02763	5.47917	6.33692	RIKEN cDNA 4930578G10 gene
10586722	AK045567	F830001A07Rik	10.0685	10.0389	10.0802	7.39875	7.2561	7.38917	7.18212	6.9088	6.9698	7.2481	7.28592	7.25318	RIKEN cDNA F830001A07 gene
10356628	NM_207225	Hdac4	10.0565	10.0152	10.0997	8.90532	8.97382	9.07996	8.54659	8.56821	8.54991	8.56807	8.60707	8.61917	histone deacetylase 4
10422598	NM_009155	Sepp1	10.0086	10.0908	10.0715	9.09106	9.03451	9.04742	7.38199	7.39857	7.38593	9.02647	9.03175	9.06845	selenoprotein P, plasma, 1
10505132	NM_001035533	Akap2	10.0195	10.0625	10.0708	8.92718	8.79677	8.91076	8.3773	8.53012	8.56106	8.39311	8.41358	8.83161	A kinase (PRKA) anchor protein 2
10542522	NM_144920	Plekha5	9.98205	10.0279	10.1369	8.76921	8.64176	8.93127	8.60824	8.81938	8.96388	8.9243	8.88262	8.73529	pleckstrin homology domain containing, family A member 5
10536667	NM_001081306	Ptprz1	9.90784	10.0552	10.1755	6.08065	6.07944	6.33553	5.30969	5.41232	5.16572	5.29668	5.32363	5.10374	protein tyrosine phosphatase, receptor type Z, polypeptide 1
10413100	NM_017479	Myst4	9.9655	10.0178	10.1228	8.84877	8.89461	8.97586	8.55655	8.81669	8.88886	8.92734	8.99077	8.93112	MYST histone acetyltransferase monocytic leukemia 4
10600901	NM_013476	Ar	9.93181	10.063	10.1088	7.8978	7.7794	7.99825	7.94094	8.07736	8.21409	8.23548	8.31642	8.19736	androgen receptor
10482200	NM_146122	Dennd1a	9.99706	10.0693	10.0265	8.84798	8.90477	9.10477	8.46888	8.5297	8.43176	8.86608	8.8243	8.79278	DENN/MADD domain containing 1A
10502284	NM_001040400	Tet2	9.93998	10.0815	10.066	8.61731	8.58632	8.75456	8.40432	8.47862	8.51147	8.88803	8.72531	8.60728	tet oncogene family member 2
10569278	ENSMUST00000051217	5530400B01Rik	10.0662	10.0737	9.93726	7.55394	7.95064	7.85167	6.96346	7.22994	7.08007	7.08857	7.02592	6.86192	RIKEN cDNA 5530400B01 gene
10503206	NM_001081417	Chd7	9.94918	10.0357	10.0783	8.83116	9.02105	9.19868	9.60601	9.58411	9.6515	9.42756	9.37359	9.29658	chromodomain helicase DNA binding protein 7
10361926	NM_008580	Map3k5	9.93146	10.0467	10.0646	8.69671	8.70519	8.83573	7.64682	7.71954	7.89252	7.6094	7.45258	7.50264	mitogen-activated protein kinase kinase kinase 5
10529485	NM_030127	Htra3	9.92227	10.0761	10.0364	7.9766	8.11729	8.0405	6.85803	6.71759	6.93729	7.73136	7.7156	7.75055	HtrA serine peptidase 3
10596148	NM_133977	Trf	9.9955	9.92794	10.1036	8.86332	8.95188	8.93448	7.42335	7.58778	7.55361	7.92993	8.01345	8.02532	transferrin
10395978	BC099503	Gm527	9.84758	10.1378	10.0302	8.89538	8.96807	9.03602	9.12933	9.10322	9.13709	8.88651	9.10201	8.98227	gene model 527, (NCBI)
10572949	NM_001083906	Nr3c2	9.86579	10.0554	10.0915	7.13157	7.2619	7.40565	6.69408	6.42728	6.22702	6.9171	6.82173	7.09671	nuclear receptor subfamily 3, group C, member 2
10424467	NM_001081409	Phf20l1	9.92201	10.0675	10.0002	8.87183	8.74359	8.86151	9.02811	9.15614	9.1486	9.12464	9.19363	9.11537	PHD finger protein 20-like 1
10549594	NM_021324	Ttyh1	9.95389	10.0389	9.98924	7.74472	7.77187	7.79877	7.16284	7.28375	7.19921	7.28163	7.02722	7.25395	tweety homolog 1 (Drosophila)
10551736	NM_026731	Ppp1r14a	9.86728	10.0418	10.0695	7.4931	7.48149	7.45956	7.40958	7.05161	7.14006	7.22521	7.04484	7.19852	protein phosphatase 1, regulatory (inhibitor) subunit 14A
10391378	NM_007970	Ezh1	9.97672	9.95602	10.0453	8.57785	8.60678	8.64153	8.36721	8.27524	8.29841	8.87981	8.92654	8.92893	enhancer of zeste homolog 1 (Drosophila)
10567879	NM_007504	Atp2a1	9.90185	9.98024	10.0852	8.30173	8.26685	8.29378	8.93599	8.86373	8.98317	10.8636	10.8705	10.9885	ATPase, Ca++ transporting, cardiac muscle, fast twitch 1
10445325	NM_030598	Rcan2	9.94821	9.95668	10.0596	7.92857	7.75868	7.83782	7.16035	7.0397	7.17246	6.75254	6.9072	7.12461	regulator of calcineurin 2
10604175	BC062956	Fam70a	9.78221	10.183	9.99559	7.03193	6.77799	6.94327	6.39893	6.55839	6.63669	6.94209	6.91354	6.8827	family with sequence similarity 70, member A
10557481	NM_026875	Ypel3	10.0108	10.0261	9.91701	8.30573	8.2847	8.22958	7.76254	7.80483	7.8007	8.28778	8.23009	8.28771	yippee-like 3 (Drosophila)
10440292	XM_001480385	433036	9.91559	10.0089	10.0166	8.93944	9.02093	8.97696	8.79922	8.87351	9.01723	9.03996	9.0313	8.97163	predicted gene, 433036
10554969	NM_011858	Odz4	9.93893	10.0788	9.91825	7.60949	7.70165	7.51503	7.17517	6.84024	7.16697	7.00099	7.1318	7.3133	odd Oz/ten-m homolog 4 (Drosophila)
10544573	NM_027852	Rarres2	9.9896	10.0075	9.93625	8.69633	8.72893	8.87374	6.99829	6.78176	6.76648	6.69921	6.91379	7.0876	retinoic acid receptor responder (tazarotene induced) 2
10587988	NM_177352	Gk5	9.90432	9.9778	9.97275	8.4993	8.79505	8.68727	8.36704	8.50821	8.54234	8.34397	8.28149	8.39972	glycerol kinase 5 (putative)
10418247	NM_178668	E430028B21Rik	9.78177	10.1619	9.87763	8.95199	8.90775	8.9699	8.89965	8.97147	8.90588	8.52973	8.65822	8.63617	RIKEN cDNA E430028B21 gene
10579079	NM_001039967	1200003I07Rik	9.90193	9.98581	9.9129	8.95063	8.75273	8.89584	9.06525	9.15852	9.05501	8.94018	8.91292	9.03443	RIKEN cDNA 1200003I07 gene
10372177	NM_177368	Tmtc2	9.81754	9.92184	10.0605	8.15262	8.15252	8.14726	7.24775	7.1535	7.31632	7.46758	7.42835	7.40966	transmembrane and tetratricopeptide repeat containing 2
10523231	NM_181728	Art3	9.81197	10.004	9.97755	7.42306	7.27807	7.46726	6.35921	6.22477	6.6733	7.0601	6.81187	6.96271	ADP-ribosyltransferase 3
10447317	NM_010137	Epas1	9.86068	9.95681	9.9734	8.87273	8.89912	8.97043	6.97495	7.09054	7.1435	7.51926	7.50059	7.42267	endothelial PAS domain protein 1
10520544	NM_133350	Mapre3	9.84778	9.96528	9.95741	8.293	8.36128	8.38336	7.66802	7.83104	7.76312	8.21034	8.34817	8.22882	microtubule-associated protein, RP/EB family, member 3
10437885	NM_013607	Myh11	9.84136	9.96206	9.9662	8.39836	8.61641	8.51497	7.17181	6.931	7.19849	7.06524	7.30363	7.05032	myosin, heavy polypeptide 11, smooth muscle
10415415	BC116260	9130227C08Rik	9.89385	9.96485	9.91082	8.89703	8.72155	8.86632	8.13465	8.38757	8.27795	8.19327	8.19453	8.36042	RIKEN cDNA 9130227C08Rik gene
10542317	NM_009875	Cdkn1b	9.80463	10.0441	9.908	8.61391	8.73647	8.76126	8.81932	8.96462	9.09019	9.05139	9.13096	8.81579	cyclin-dependent kinase inhibitor 1B
10603814	NM_177353	Slc9a7	9.87375	9.92675	9.94286	8.08926	8.16882	8.34128	8.4345	8.46432	8.48513	8.25327	8.44682	8.56194	solute carrier family 9 (sodium/hydrogen exchanger), member 7
10591630	NM_177030	Dock6	9.87653	9.93655	9.914	8.05632	8.01681	8.13121	7.75338	7.85867	7.84912	8.5665	8.66201	8.50056	dedicator of cytokinesis 6
10555425	BC079886	Fam168a	9.86791	9.88218	9.971	8.61407	8.68449	8.76737	8.2661	8.46548	8.48715	8.7437	8.79919	8.82449	family with sequence similarity 168, member A
10533145	NM_145853	Tpcn1	9.84712	9.89629	9.97737	8.8774	8.80048	8.92249	9.57149	9.62701	9.66295	9.39576	9.43682	9.51356	two pore channel 1
10348451	NM_007722	Cxcr7	9.87359	9.96494	9.87749	8.85036	8.86929	8.93963	8.39056	8.25465	8.41774	8.50126	8.52504	8.45713	chemokine (C-X-C motif) receptor 7
10591612	NM_177030	Dock6	9.8987	9.93864	9.87223	8.28707	8.15626	8.36389	7.84718	8.06248	8.10756	8.36336	8.5391	8.47672	dedicator of cytokinesis 6
10388914	NM_013571	Ksr1	9.80485	9.88906	10.0083	8.08917	7.8231	7.89909	7.26807	7.80071	7.72681	7.92345	7.78056	7.86443	kinase suppressor of ras 1
10547227	NM_001080780	Ret	9.85379	9.9096	9.93389	7.86554	7.76674	7.98844	7.75703	7.61309	7.65805	7.4424	7.54314	7.49001	ret proto-oncogene
10519196	NM_147776	Vwa1	9.7596	10.0002	9.92344	8.25896	8.29803	8.27789	7.77749	7.58196	7.56946	7.52229	7.75791	7.86177	von Willebrand factor A domain containing 1
10565002	NM_173863	Crtc3	9.83274	9.81703	9.99873	8.31827	8.10916	8.17281	8.10851	8.14482	8.19117	8.16064	8.05429	8.17268	CREB regulated transcription coactivator 3
10560655	NM_020486	Bcam	9.8237	9.86313	9.92448	8.85446	8.70125	8.70993	8.08286	8.36143	8.2152	8.95106	8.87095	8.94529	basal cell adhesion molecule
10604542	NM_001077202	Hs6st2	9.71024	9.93477	9.96505	8.19308	8.28458	8.26572	8.94524	8.97597	9.1166	8.79309	8.88745	8.75054	heparan sulfate 6-O-sulfotransferase 2
10493711	NM_028881	Crtc2	9.87992	9.85675	9.85444	8.98878	8.72659	8.94821	8.75892	8.79927	8.93396	8.71417	8.64543	8.77576	CREB regulated transcription coactivator 2
10439854	NM_027444	Bbx	9.76433	9.85631	9.95903	8.72094	8.85206	8.86624	9.42314	9.44721	9.60461	9.55082	9.63251	9.54354	bobby sox homolog (Drosophila)
10549615	NM_172736	Leng8	9.75126	9.87552	9.94841	8.84826	8.78534	8.70484	8.70109	8.84415	8.81977	8.97122	8.98948	9.08045	leukocyte receptor cluster (LRC) member 8
10584582	ENSMUST00000098870	ENSMUSG00000074421	10.04	9.7839	9.72538	7.91512	7.85917	7.84682	7.81247	7.72856	7.81206	7.83165	7.75218	7.71856	predicted gene, ENSMUSG00000074421
10345445	NM_145996	Arid5a	9.83398	9.87461	9.8318	8.96019	8.66482	8.8476	8.02782	8.16389	8.24209	8.49074	8.49444	8.573	AT rich interactive domain 5A (MRF1-like)
10517600	NM_026880	Pink1	9.75119	9.86534	9.92341	8.77795	8.69118	8.58232	7.61529	7.81371	7.52122	8.23736	8.22717	8.36915	PTEN induced putative kinase 1
10522182	NM_001081105	Rhoh	9.77237	10.0495	9.68295	8.24519	8.24093	8.2103	7.61075	7.48481	7.55353	7.73461	7.66728	7.70308	ras homolog gene family, member H
10534456	NM_146001	Hip1	9.82645	9.84881	9.82144	8.69909	8.6382	8.82546	8.77834	8.87388	8.95841	9.44734	9.48638	9.46159	huntingtin interacting protein 1
10380773	NM_021493	4933428G20Rik	9.78567	9.83292	9.87702	8.64607	8.57566	8.78753	8.49885	8.61937	8.51801	8.83662	8.80101	8.85373	RIKEN cDNA 4933428G20 gene
10533050	NM_030704	Hspb8	9.81266	9.82473	9.85078	8.68947	8.91197	8.87571	9.07705	9.26428	9.39101	10.4192	10.3665	10.4529	heat shock protein 8
10603746	NM_172778	Maob	9.72877	9.84147	9.90431	8.69523	8.69826	8.8181	7.68856	7.77567	7.91547	8.29683	8.42649	8.37802	monoamine oxidase B
10568735	NM_001113415	Ebf3	9.73182	9.81513	9.91891	8.49779	8.575	8.52799	8.5189	8.56569	8.61284	8.43906	8.42943	8.5426	early B-cell factor 3
10348432	NM_178119	Agap1	9.81811	9.74944	9.89713	8.49475	8.57013	8.58349	8.30332	8.51258	8.59429	8.76492	8.69323	8.72216	ArfGAP with GTPase domain, ankyrin repeat and PH domain 1
10441680	NM_011866	Pde10a	9.82864	9.77374	9.86103	8.15895	8.11978	8.33637	8.23232	8.41742	8.40537	7.92382	7.98458	7.99547	phosphodiesterase 10A
10436596	ENSMUST00000068704	2810055G20Rik	9.69552	9.8244	9.93527	8.62967	8.61449	8.57042	8.03356	8.3119	8.26832	8.15889	8.03238	8.23608	RIKEN cDNA 2810055G20 gene
10589756	NM_175266	Epm2aip1	9.80364	9.85561	9.74534	8.63497	8.72031	8.71588	8.7762	8.8578	8.94199	9.07852	8.97086	9.01438	EPM2A (laforin) interacting protein 1
10596072	BC151170	3222402P14Rik	9.66679	9.89031	9.83986	8.66613	8.77827	8.88161	8.87933	8.97153	9.09701	9.1357	9.15853	9.0892	RIKEN cDNA 3222402P14 gene
10453939	X84014	Lama3	9.66894	9.863	9.86492	7.16618	7.06427	7.2009	6.32401	6.6217	6.25596	6.39857	6.42274	6.39614	laminin, alpha 3
10416251	NM_018781	Egr3	9.85545	9.79372	9.74356	8.5484	8.55512	8.60609	8.29329	8.26813	8.27058	8.28109	8.30613	8.51677	early growth response 3
10363112	NM_153786	Vgll2	9.80866	9.73555	9.83795	8.49624	8.63355	8.54854	9.13402	9.12681	9.14003	9.04201	8.99767	9.11286	vestigial like 2 homolog (Drosophila)
10401891	NM_175367	Ston2	9.67666	9.80636	9.87234	8.24568	8.4222	8.48819	8.94228	8.93622	8.87966	9.32772	9.37249	9.53325	stonin 2
10591614	NM_177030	Dock6	9.69749	9.82496	9.83264	7.95378	8.06271	8.06429	7.66761	7.44843	7.70214	8.10726	8.29817	8.33476	dedicator of cytokinesis 6
10532472	NM_009469	Ulk1	9.73321	9.85514	9.70116	8.41007	8.33724	8.24811	8.34321	8.14511	8.25732	8.36441	8.30802	8.38619	Unc-51 like kinase 1 (C. elegans)
10357946	NM_001081307	Ppp1r12b	9.75561	9.7257	9.79728	8.63904	8.72344	8.82955	9.03319	9.02913	9.03398	9.03778	9.09741	9.07551	protein phosphatase 1, regulatory (inhibitor) subunit 12B
10430255	NM_001017983	Foxred2	9.63641	9.76452	9.85154	7.44663	7.58126	7.57381	7.13908	7.12305	6.82151	6.47257	6.78637	6.8426	FAD-dependent oxidoreductase domain containing 2
10401997	NM_011877	Ptpn21	9.71939	9.75549	9.77733	8.58456	8.64957	8.66697	9.05756	9.16095	9.24814	9.10451	9.15185	9.16108	protein tyrosine phosphatase, non-receptor type 21
10344837	NM_029525	Prex2	9.64063	9.84782	9.7499	8.6356	8.77302	8.75433	7.71979	7.92895	8.04178	6.94389	7.32384	7.19251	phosphatidylinositol-3,4,5-trisphosphate-dependent Rac exchange factor 2
10458424	NM_175770	Taf7	9.67851	9.79584	9.72334	8.06931	8.21959	8.42283	7.68292	7.83623	7.71952	7.7109	7.62137	7.73228	TAF7 RNA polymerase II, TATA box binding protein (TBP)-associated factor
10553092	NM_016974	Dbp	9.68719	9.79966	9.70637	7.94907	7.97334	7.67209	7.6616	7.55899	7.63689	7.82669	7.88704	7.98403	D site albumin promoter binding protein
10404975	NM_031166	Id4	9.71742	9.71527	9.76048	8.50494	8.32442	8.40692	7.94066	8.0611	7.92725	7.74136	7.75824	7.8494	inhibitor of DNA binding 4
10355893	NM_007936	Epha4	9.55786	9.81628	9.80796	7.96965	8.10328	8.11875	7.656	7.66253	7.60718	7.60504	7.75819	7.75161	Eph receptor A4
10470182	NM_023326	Bmyc	9.67652	9.77817	9.7136	8.23029	8.36053	8.39609	8.52833	8.4309	8.51296	8.35265	8.42402	8.26306	brain expressed myelocytomatosis oncogene
10432378	NM_029098	Lmbr1l	9.69753	9.67367	9.77338	8.58613	8.56881	8.53129	8.33365	8.32598	8.58768	8.42617	8.38359	8.40627	limb region 1 like
10422436	NM_001081039	Dock9	9.56913	9.73217	9.8357	8.05421	8.00554	8.02272	7.28244	7.41858	7.47676	7.60978	7.60816	7.6439	dedicator of cytokinesis 9
10519998	NM_028977	Lrrc17	9.67596	9.74564	9.71327	8.52926	8.47759	8.62678	9.95248	9.94799	10.0759	10.9778	10.9523	11.0055	leucine rich repeat containing 17
10444824	NM_207648	H2-Q6	9.65634	9.77159	9.69988	8.41755	8.61604	8.42799	7.28974	7.37176	7.29334	7.56016	7.37675	7.56332	histocompatibility 2, Q region locus 6
10378855	ENSMUST00000068342	Ssh2	9.4601	10.033	9.62926	8.37233	8.53752	8.4306	8.03766	8.25137	8.26338	7.9643	8.1923	7.65786	slingshot homolog 2 (Drosophila)
10418171	NM_001101433	Zcchc24	9.61349	9.77367	9.72705	8.58558	8.56448	8.73085	8.74204	8.83369	8.8771	8.97173	9.10498	8.99998	zinc finger, CCHC domain containing 24
10480090	NM_001001309	Itga8	9.5986	9.73696	9.76641	7.97786	8.07433	8.13822	6.61377	6.97392	6.84634	7.00295	7.01315	6.80657	integrin alpha 8
10534152	NM_145218	Wbscr17	9.75521	9.56757	9.73223	8.43078	8.53104	8.61841	7.2589	7.70495	7.38427	7.5842	7.63162	7.69336	Williams-Beuren syndrome chromosome region 17 homolog (human)
10436598	ENSMUST00000068704	2810055G20Rik	9.53344	9.84351	9.64441	8.7061	8.66842	8.69848	8.33433	8.34554	8.49489	8.16432	8.31165	7.95962	RIKEN cDNA 2810055G20 gene
10505143	AF064781	Palm2-akap2	9.69435	9.60162	9.72105	8.83126	8.45304	8.69133	9.12306	9.057	9.26346	9.94572	9.89298	9.8377	Palm2-Akap2 protein
10431585	NM_007692	Chkb	9.57825	9.73162	9.70407	8.39171	8.39	8.48258	8.21954	8.36307	8.3489	8.62674	8.72538	8.56425	choline kinase beta
10496405	XM_001478816	100039528	9.6792	9.70256	9.62468	7.9064	7.99088	8.12098	8.83686	9.02627	9.02161	9.43127	9.46409	9.40618	predicted gene, 100039528
10494804	NM_009814	Casq2	9.66057	9.69185	9.64725	7.143	7.25943	7.05826	6.66294	6.6512	6.84051	9.42288	9.32677	9.40896	calsequestrin 2
10359097	NM_144791	Tor1aip1	9.61685	9.73527	9.60882	8.50112	8.514	8.59425	8.38365	8.47319	8.46444	8.30603	8.37495	8.21237	torsin A interacting protein 1
10350438	NM_001081027	Kcnt2	9.50031	9.71957	9.73962	6.89586	7.01244	7.0386	5.96968	6.0097	5.93251	5.87039	6.15951	5.93985	potassium channel, subfamily T, member 2
10498907	NM_010298	Glrb	9.63178	9.60515	9.71897	6.6841	6.70932	6.78222	6.16505	6.12961	6.30806	5.90344	5.93057	6.29511	glycine receptor, beta subunit
10505517	NM_021297	Tlr4	9.5667	9.7326	9.64446	8.59506	8.59925	8.64815	7.30376	7.31881	7.50898	8.26774	8.19322	8.36641	toll-like receptor 4
10483679	NM_001080707	Gpr155	9.66985	9.63098	9.63643	8.09812	8.39436	8.10452	7.88901	7.96173	8.21609	8.14165	8.00546	8.12544	G protein-coupled receptor 155
10427816	NM_001081064	Pdzd2	9.44565	9.78303	9.7056	7.78632	7.69571	7.75077	6.46419	6.60852	6.3092	6.29384	6.26595	6.4072	PDZ domain containing 2
10418169	ENSMUST00000079800	1700054O19Rik	9.57554	9.90126	9.42738	8.25833	8.6189	8.43541	8.5428	8.6392	8.6171	8.66658	8.71537	8.54444	RIKEN cDNA 1700054O19 gene
10396511	NM_001005510	Syne2	9.57533	9.66364	9.65326	8.49741	8.54225	8.61646	8.84043	8.85302	8.98149	8.63156	8.68181	8.72533	synaptic nuclear envelope 2
10545041	NM_021432	Nap1l5	9.46492	9.76811	9.60495	6.90585	7.24895	7.00815	7.00095	6.89479	6.78147	7.13584	6.88725	6.75671	nucleosome assembly protein 1-like 5
10496592	NM_010260	Gbp2	9.51752	9.6941	9.60849	8.51596	8.63976	8.71814	6.82416	6.98792	7.42449	7.93326	8.16362	8.1045	guanylate binding protein 2
10463981	BC038663	Rbm20	9.53064	9.63646	9.64225	7.90636	7.89977	8.17444	8.28537	8.45523	8.47588	8.84953	8.78487	8.87326	RNA binding motif protein 20
10371842	AK087890	E330037I15Rik	9.54963	9.54006	9.71665	7.79239	7.91183	7.98473	7.75826	7.74004	7.46663	7.61896	7.45698	7.5985	RIKEN cDNA E330037I15 gene
10591618	NM_177030	Dock6	9.69224	9.59881	9.49634	8.32827	8.20639	8.22468	8.20208	8.20438	8.14658	8.38145	8.49883	8.51637	dedicator of cytokinesis 6
10396877	NM_001081421	Galntl1	9.64504	9.46068	9.68036	7.83068	7.76973	7.75688	7.13167	7.13709	6.89557	6.86457	6.80388	7.04901	UDP-N-acetyl-alpha-D-galactosamine:polypeptide N-acetylgalactosaminyltransferase-like 1
10593878	NM_175483	Snx33	9.64925	9.56687	9.54594	7.82482	7.92345	8.03862	7.63797	7.43457	7.50366	7.76854	7.75526	7.6467	sorting nexin 33
10370544	BC082302	2610008E11Rik	9.5437	9.57536	9.63142	8.10423	8.00749	8.15411	8.27436	8.46127	8.48248	8.93239	8.95103	8.91832	RIKEN cDNA 2610008E11 gene
10365817	NM_021320	Ntn4	9.52469	9.62689	9.58277	8.73584	8.4058	8.51875	8.863	8.92287	8.91036	8.94048	9.03145	9.18098	netrin 4
10401428	ENSMUST00000110294	C130039O16Rik	9.59123	9.54057	9.59502	8.30294	8.21268	8.21276	8.24169	8.30139	8.3512	8.3983	8.43599	8.4226	RIKEN cDNA C130039O16 gene
10367945	NM_001033257	Phactr2	9.45958	9.64682	9.59926	7.8506	7.84415	7.88609	7.14832	7.48777	7.45444	7.7973	7.75504	7.56521	phosphatase and actin regulator 2
10604713	NM_152801	Arhgef6	9.51716	9.60377	9.57859	8.38511	8.52769	8.66928	7.22762	7.46385	7.53065	7.88938	7.87878	7.68402	Rac/Cdc42 guanine nucleotide exchange factor (GEF) 6
10489784	NM_177782	Prex1	9.61528	9.40576	9.67051	8.2124	8.41515	8.19663	7.87915	7.79958	7.78896	7.7979	7.89972	7.84341	phosphatidylinositol-3,4,5-trisphosphate-dependent Rac exchange factor 1
10477644	NM_178111	Trp53inp2	9.60855	9.45762	9.60068	8.28669	8.24844	8.2253	7.78366	8.0634	7.88257	8.62331	8.66442	8.68853	transformation related protein 53 inducible nuclear protein 2
10513061	NM_018761	Ctnnal1	9.49735	9.59193	9.57387	8.24181	8.4092	8.48425	8.87951	9.02856	9.0484	9.28896	9.19664	9.20731	catenin (cadherin associated protein), alpha-like 1
10596718	NM_023805	Slc38a3	9.44313	9.49984	9.70853	7.24715	7.06728	7.21689	7.04744	6.88459	6.78736	6.72625	6.71072	6.66387	solute carrier family 38, member 3
10543524	NM_028900	Gcc1	9.56739	9.54152	9.54221	8.26702	8.43945	8.24931	7.23342	7.50137	7.64252	7.77746	7.86453	7.94285	golgi coiled coil 1
10468533	NM_008149	Gpam	9.49387	9.63489	9.51994	8.31332	8.38814	8.42005	9.1235	9.17604	9.21084	9.58135	9.65408	9.54647	glycerol-3-phosphate acyltransferase, mitochondrial
10375529	NM_001024846	Zfp62	9.39381	9.70438	9.54454	8.40021	8.63484	8.50552	9.02024	9.0658	9.09018	8.93947	8.91604	8.81737	zinc finger protein 62
10483667	NM_025854	1700023B02Rik	9.45643	9.62874	9.54299	8.45466	8.51721	8.58002	8.68842	8.79719	8.80589	8.97442	9.0981	8.94652	RIKEN cDNA 1700023B02 gene
10474006	NM_001109691	Phf21a	9.47536	9.55493	9.59773	8.49078	8.4445	8.6187	8.60149	8.63459	8.70947	8.8958	8.90998	8.79622	PHD finger protein 21A
10548038	NM_008742	Ntf3	9.47288	9.61827	9.51157	7.81682	7.8719	7.82693	6.8506	6.97546	6.68849	6.49021	6.7581	6.90616	neurotrophin 3
10503192	NM_001081417	Chd7	9.51585	9.5538	9.51647	8.4042	8.552	8.54732	9.04558	9.08593	9.18525	8.67764	8.83676	9.00497	chromodomain helicase DNA binding protein 7
10556487	NM_177248	A630005I04Rik	9.44052	9.54496	9.59689	8.12289	8.13268	8.04345	7.6623	7.3892	7.64543	7.21785	7.11487	7.34403	RIKEN cDNA A630005I04 gene
10469906	NM_001039386	Nelf	9.49455	9.5452	9.53681	8.26681	8.42523	8.59224	8.11918	8.32276	8.2359	8.31876	8.22554	8.35936	nasal embryonic LHRH factor
10487154	NM_177608	3110001I20Rik	9.4621	9.57178	9.54259	8.45863	8.58527	8.55495	8.56209	8.66925	8.62952	8.5968	8.7358	8.71142	RIKEN cDNA 3110001I20 gene
10534168	NM_177047	Auts2	9.51503	9.50869	9.54443	8.16647	8.03507	8.25802	8.2564	8.42686	8.38116	8.39157	8.33371	8.43606	autism susceptibility candidate 2
10503166	NM_001081417	Chd7	9.32885	9.58949	9.61801	8.15617	8.17839	8.29052	8.99831	9.13212	9.14804	8.79297	8.6473	8.70663	chromodomain helicase DNA binding protein 7
10601819	NM_001009575	Armcx5	9.34308	9.56435	9.61075	8.35977	8.39109	8.47222	8.51068	8.62801	8.62573	8.79241	8.79788	8.87583	armadillo repeat containing, X-linked 5
10541260	NM_001128151	Cecr2	9.40813	9.51087	9.58774	8.06832	7.99857	8.25424	8.65865	8.65195	8.78593	8.39585	8.36228	8.3902	cat eye syndrome chromosome region, candidate 2 homolog (human)
10367224	NM_019963	Stat2	9.54032	9.46399	9.47761	8.17235	8.47008	8.31009	7.41093	7.5557	7.58418	8.05573	8.21412	8.33586	signal transducer and activator of transcription 2
10416700	NM_001013753	Pcdh17	9.45518	9.46844	9.55054	7.73392	7.92628	7.87988	7.47116	7.5017	7.37424	7.73602	7.57616	7.69241	protocadherin 17
10445338	NM_032003	Enpp5	9.49868	9.38419	9.58785	7.85846	7.83841	7.96869	7.00851	7.0455	7.28909	7.62459	7.79596	7.54663	ectonucleotide pyrophosphatase/phosphodiesterase 5
10368356	NM_018747	Akap7	9.32092	9.67833	9.45422	7.88373	7.87636	7.73234	7.96998	8.08634	8.18435	8.18136	8.1624	8.39489	A kinase (PRKA) anchor protein 7
10592535	NM_011436	Sorl1	9.39038	9.49171	9.52021	7.90385	8.08792	8.03002	7.28849	7.19036	7.38497	7.29444	7.35908	7.41598	sortilin-related receptor, LDLR class A repeats-containing
10604505	BC066100	6720401G13Rik	9.43359	9.60013	9.3667	7.8745	7.86463	8.01943	8.16694	8.16984	8.20113	8.45139	8.60519	8.35694	RIKEN cDNA 6720401G13 gene
10584615	NM_021424	Pvrl1	9.40148	9.54131	9.45212	8.45556	8.36186	8.62272	8.45979	8.62396	8.61755	8.18788	8.29534	8.46371	poliovirus receptor-related 1
10390090	NM_009161	Sgca	9.38195	9.47181	9.53847	7.75359	7.60508	7.61465	7.19698	7.35128	7.34718	8.33521	8.28754	8.46169	sarcoglycan, alpha (dystrophin-associated glycoprotein)
10380226	NM_198013	Cuedc1	9.52298	9.42758	9.42094	7.52625	7.62615	7.68841	7.18694	7.21221	7.18782	7.09805	7.11126	7.24864	CUE domain containing 1
10425601	NM_017376	Tef	9.46845	9.49735	9.4001	8.24007	8.41084	8.23018	8.2315	8.3588	8.49711	8.61484	8.67194	8.68697	thyrotroph embryonic factor
10594199	NM_001040426	Thsd4	9.37677	9.3813	9.60461	7.27172	7.33866	7.13458	6.96056	6.83155	7.03988	7.16311	7.02512	7.16938	thrombospondin, type I, domain containing 4
10346374	NM_009676	Aox1	9.37823	9.46888	9.51114	7.7205	7.78564	7.88413	7.19282	7.23957	7.37693	7.90906	7.69779	7.92553	aldehyde oxidase 1
10601878	NM_146236	Tceal1	9.3168	9.61822	9.42142	7.84603	8.00192	7.97619	7.88399	7.81222	7.94473	8.60606	8.70657	8.63721	transcription elongation factor A (SII)-like 1
10503172	NM_001081417	Chd7	9.21735	9.64945	9.48822	8.21039	8.33288	8.34789	8.92664	8.93619	9.16955	8.73655	8.81398	8.72123	chromodomain helicase DNA binding protein 7
10498952	NM_021896	Gucy1a3	9.42511	9.34184	9.58312	7.38696	7.46256	7.34818	6.65746	6.54341	6.56253	6.92823	6.80723	6.70679	guanylate cyclase 1, soluble, alpha 3
10385500	NM_008326	Irgm1	9.35253	9.49857	9.47487	7.67002	7.91004	7.83091	6.70293	6.73268	6.72252	7.30445	7.36584	7.57947	immunity-related GTPase family M member 1
10358577	NM_001024720	Hmcn1	9.39712	9.45882	9.46433	7.03267	7.12211	7.23112	5.94845	6.01396	6.19662	6.87495	6.75651	6.98211	hemicentin 1
10491106	NM_008875	Pld1	9.47459	9.35328	9.47926	7.83483	7.77047	7.85793	7.26783	7.35225	7.49356	7.58948	7.73069	7.89416	phospholipase D1
10416023	NM_028903	Scara5	9.21865	9.42222	9.65141	7.65801	7.69708	7.71738	7.44137	7.127	7.09757	7.27875	7.34035	7.39414	scavenger receptor class A, member 5 (putative)
10595753	NM_011643	Trpc1	9.36317	9.54043	9.377	8.42704	8.34684	8.54409	7.47939	7.37283	7.48266	7.48267	7.35517	7.52123	transient receptor potential cation channel, subfamily C, member 1
10500610	BC120717	Fam46c	9.34929	9.50344	9.42468	8.04749	8.08141	8.03343	7.52327	7.62346	7.8665	7.56695	7.52314	7.52188	family with sequence similarity 46, member C
10449419	NM_001098226	Tead3	9.46358	9.34596	9.45049	7.90946	7.9068	7.99414	7.85592	7.926	7.95777	7.94046	8.05286	8.14282	TEA domain family member 3
10408902	NM_001081059	Ccdc90a	9.37689	9.36664	9.48254	8.43347	8.42997	8.44786	8.69416	8.7581	8.89312	8.82807	8.90852	8.84342	coiled-coil domain containing 90A
10508788	NM_146155	Ahdc1	9.45371	9.35437	9.41564	7.97876	8.31431	8.04576	8.36327	8.4588	8.53558	8.43998	8.48903	8.55782	AT hook, DNA binding motif, containing 1
10495285	NM_019972	Sort1	9.40161	9.40487	9.39486	7.87403	7.95857	7.81931	7.72351	7.98676	8.09519	8.2166	8.33548	8.36815	sortilin 1
10427026	NM_019518	Grasp	9.36575	9.34446	9.47907	8.2058	8.21969	8.32116	8.35584	8.30419	8.30306	8.34689	8.2525	8.3297	GRP1 (general receptor for phosphoinositides 1)-associated scaffold protein
10402066	NM_183186	Foxn3	9.43421	9.33443	9.41869	8.08569	8.25596	8.21241	7.64443	8.13446	8.04908	8.22793	8.24468	8.33458	forkhead box N3
10353574	NM_007733	Col19a1	9.23826	9.36436	9.57694	7.68141	7.71182	7.80831	7.70943	7.6605	7.50985	7.65176	7.66939	7.83064	collagen, type XIX, alpha 1
10437451	BC013706	Fam100a	9.33548	9.42882	9.40527	8.13597	8.54571	8.3795	8.22005	8.48371	8.57164	8.61802	8.53134	8.57981	family with sequence similarity 100, member A
10425623	NM_145473	Csdc2	9.25025	9.53867	9.37633	7.23653	7.26013	7.07276	7.1249	7.0721	6.9064	7.21196	7.27082	7.13544	cold shock domain containing C2, RNA binding
10502050	AK173191	Alpk1	9.34197	9.32285	9.48782	7.99608	7.96998	8.18561	6.58615	6.72926	6.8113	6.92142	7.03173	7.35974	alpha-kinase 1
10439249	NM_001039530	Parp14	9.38228	9.35318	9.39415	8.29202	8.35052	8.4768	6.8908	7.23771	7.00082	8.26181	8.33703	8.24737	poly (ADP-ribose) polymerase family, member 14
10366881	NM_007837	Ddit3	9.26337	9.39883	9.41166	8.24747	7.99758	8.17589	8.20563	8.06198	8.30518	8.46019	8.5496	8.49617	DNA-damage inducible transcript 3
10387505	NM_013415	Atp1b2	9.25511	9.35609	9.45357	7.72596	8.05736	8.02807	7.52181	7.26296	7.27202	7.54545	7.44195	7.30328	ATPase, Na+/K+ transporting, beta 2 polypeptide
10576216	AF357327	Rpl13	9.23827	9.48143	9.32229	7.72966	7.61498	7.96265	7.6951	7.8499	7.77586	7.39584	7.64982	7.42658	ribosomal protein L13
10357191	NM_019933	Ptpn4	9.26138	9.43327	9.34073	8.33781	8.29349	8.27839	8.932	9.11948	9.0518	8.72406	8.6651	8.64059	protein tyrosine phosphatase, non-receptor type 4
10385872	NM_011396	Slc22a5	9.16715	9.40344	9.46295	7.99404	8.07619	8.12012	7.61409	7.6602	7.68297	7.54065	7.75381	7.47085	solute carrier family 22 (organic cation transporter), member 5
10542592	AK143453	ENSMUSG00000072690	9.35599	9.33649	9.31014	7.19179	7.4766	7.34232	5.98127	6.44015	6.43297	5.9467	6.10488	6.19689	predicted gene, ENSMUSG00000072690
10408032	NM_001013786	Zfp187	9.214	9.43946	9.33755	8.15655	8.14109	8.24685	8.1385	8.33739	8.50222	8.55503	8.72312	8.61327	zinc finger protein 187
10578324	NM_001005863	Mtus1	9.2271	9.32788	9.41352	8.1839	7.94674	8.20254	7.22309	7.32817	7.11492	7.41378	7.37093	7.5042	mitochondrial tumor suppressor 1
10346878	ENSMUST00000114132	Zdbf2	9.26523	9.41714	9.28436	7.94845	7.89972	8.05726	8.46945	8.63451	8.59693	8.81331	8.8805	8.68159	zinc finger, DBF-type containing 2
10415279	NM_026808	1110028A07Rik	9.31106	9.25794	9.38791	8.35934	8.23143	8.3726	8.89586	8.87251	8.9724	9.67608	9.61524	9.58662	RIKEN cDNA 1110028A07 gene
10504127	NM_011124	Ccl21a	9.20876	9.32401	9.41268	8.16871	8.21855	8.00717	6.57715	6.82808	6.39273	7.16489	7.09488	6.98395	chemokine (C-C motif) ligand 21A
10504154	NM_011124	Ccl21a	9.20876	9.32401	9.41268	8.16871	8.21855	8.00717	6.57715	6.82808	6.39273	7.16489	7.09488	6.98395	chemokine (C-C motif) ligand 21A
10504183	NM_011124	Ccl21a	9.20876	9.32401	9.41268	8.16871	8.21855	8.00717	6.57715	6.82808	6.39273	7.16489	7.09488	6.98395	chemokine (C-C motif) ligand 21A
10512377	NM_011124	Ccl21a	9.20876	9.32401	9.41268	8.16871	8.21855	8.00717	6.57715	6.82808	6.39273	7.16489	7.09488	6.98395	chemokine (C-C motif) ligand 21A
10427280	NM_010462	Hoxc10	9.15212	9.3886	9.39804	8.09373	7.92022	7.94552	8.44024	8.46658	8.6155	8.55747	8.606	8.68495	homeo box C10
10510061	BC056931	4732496O08Rik	9.25052	9.39083	9.28957	8.2989	8.0664	8.01545	7.82515	8.0661	7.93686	8.10519	8.01046	8.01644	RIKEN cDNA 4732496O08 gene
10366229	NM_001039354	Lin7a	9.21198	9.35744	9.34254	7.27871	7.32637	7.12181	6.68473	6.70131	6.70858	6.99403	6.94497	6.76234	lin-7 homolog A (C. elegans)
10530536	NM_001113460	Tec	9.17835	9.27832	9.45154	7.58273	7.88231	7.82782	6.86341	6.80635	6.83108	7.48192	7.44304	7.59905	cytoplasmic tyrosine kinase, Dscr28C related (Drosophila)
10371379	NM_001004363	Nuak1	9.3303	9.21455	9.36322	8.12991	8.1659	8.39606	7.88797	8.00277	7.95501	8.41976	8.49883	8.33728	NUAK family, SNF1-like kinase, 1
10592471	NM_172768	Gramd1b	9.17886	9.24573	9.43412	7.88809	7.68374	7.88645	7.2813	7.12969	7.33189	7.78131	7.93023	8.06157	GRAM domain containing 1B
10596680	NM_001042779	Sema3b	9.31074	9.26419	9.27622	7.95669	7.99053	8.03615	7.67541	7.72147	7.51941	7.70934	7.82705	7.80234	sema domain, immunoglobulin domain (Ig), short basic domain, secreted, (semaphorin) 3B
10416653	NM_001024135	Kbtbd7	9.1949	9.38331	9.25899	7.39627	7.54703	7.57525	7.18963	7.55791	7.4063	7.53709	7.68375	7.41253	kelch repeat and BTB (POZ) domain containing 7
10549102	NM_008428	Kcnj8	9.1248	9.37035	9.32246	7.58324	7.48997	7.59326	6.9652	6.85799	6.51603	6.81104	6.8544	6.79141	potassium inwardly-rectifying channel, subfamily J, member 8
10499045	NM_030706	Trim2	9.13465	9.39613	9.27319	7.72452	7.90075	7.80812	7.6419	7.64666	7.6177	7.85843	7.90675	7.7582	tripartite motif-containing 2
10441813	AF357405	Tcp1	9.17197	9.36893	9.2054	8.16488	7.9312	8.17925	8.47364	8.60712	8.65163	8.27293	8.20186	8.28625	t-complex protein 1
10462231	NM_145831	Dmrt2	9.08592	9.34425	9.3094	7.81561	7.83404	7.77495	7.59651	7.7261	7.86065	8.57999	8.54844	8.60993	doublesex and mab-3 related transcription factor 2
10445078	NM_019439	Gabbr1	9.20894	9.28135	9.23895	7.86123	7.89322	7.85914	7.35405	7.6971	7.67787	7.95967	7.81086	7.84233	gamma-aminobutyric acid (GABA-B) receptor, 1
10358555	NM_001024720	Hmcn1	9.1682	9.29473	9.26553	7.68778	7.52874	7.86081	6.57309	6.83413	6.63892	7.40795	7.5473	7.63129	hemicentin 1
10469581	NM_001081006	Etl4	9.16862	9.26857	9.27073	7.4765	7.64143	7.64082	7.07906	7.2301	7.03741	7.52732	7.66074	7.62123	enhancer trap locus 4
10521626	NM_172274	Cc2d2a	9.19768	9.18602	9.28605	7.91854	8.12713	8.12024	7.75097	8.06981	8.05761	8.19374	8.14362	8.16068	coiled-coil and C2 domain containing 2A
10361089	NM_001109759	Fam71a	9.24202	9.25177	9.16301	7.54553	7.52797	7.52988	6.89578	7.09211	7.1544	7.33309	7.19974	7.27165	family with sequence similarity 71, member A
10585905	NM_029922	Parp6	9.118	9.26393	9.27221	8.09783	8.31094	8.21766	8.3803	8.53302	8.61026	8.51806	8.5492	8.70549	poly (ADP-ribose) polymerase family, member 6
10587534	NM_199195	Bckdhb	9.10188	9.15409	9.38374	8.05308	7.89899	7.95839	8.10031	8.25106	8.33968	8.26605	8.30382	8.33494	branched chain ketoacid dehydrogenase E1, beta polypeptide
10541862	NM_178787	Iffo1	9.15527	9.07497	9.38063	7.66914	7.64287	7.92293	8.1516	8.18172	8.04822	9.59255	9.55701	9.58328	intermediate filament family orphan 1
10514070	BC066147	2310067E19Rik	9.16045	9.20586	9.23154	7.70416	7.61413	7.95057	8.40444	8.53327	8.61286	7.79428	7.77407	7.62463	RIKEN cDNA 2310067E19 gene
10403193	NM_009239	Sp4	9.09456	9.27218	9.22696	7.72049	7.9581	8.12048	7.93532	8.00394	8.10532	7.99529	8.02774	7.90419	trans-acting transcription factor 4
10456904	NM_013831	Pstpip2	9.1271	9.20116	9.25961	7.99182	7.89617	7.98477	8.60516	8.66627	8.80268	9.45295	9.45894	9.4316	proline-serine-threonine phosphatase-interacting protein 2
10601834	BC117923	Gprasp2	9.10282	9.28569	9.19622	7.35527	7.2975	7.32252	7.23195	7.50275	7.38364	7.99897	8.06714	8.07514	G protein-coupled receptor associated sorting protein 2
10437443	BC004063	5730403B10Rik	9.12577	9.2217	9.23458	8.01052	8.12185	8.19102	8.17352	8.23774	8.55284	8.59052	8.52826	8.56235	RIKEN cDNA 5730403B10 gene
10604743	NR_002903	Snord61	9.09801	9.37013	9.09373	6.79575	6.86011	7.27947	6.74903	7.27526	6.93257	6.8001	6.80888	6.78048	small nucleolar RNA, C/D box 61
10436788	NM_015755	Hunk	9.15288	9.10886	9.29245	7.59058	7.73792	7.58766	7.92128	7.90136	8.14606	8.00034	8.24735	8.20427	hormonally upregulated Neu-associated kinase
10589982	NM_013727	Azi2	9.07332	9.22448	9.21971	8.08342	8.17319	8.22766	8.3914	8.359	8.47894	8.24086	8.43968	8.16508	5-azacytidine induced gene 2
10357164	NM_145506	Epb4.1l5	9.0836	9.18359	9.24658	8.20953	8.00609	8.06507	8.82611	8.81247	8.95695	8.89913	8.9348	8.85583	erythrocyte protein band 4.1-like 5
10448967	NM_011447	Sox8	9.16069	9.1668	9.13138	7.83791	7.85446	7.86934	7.88779	7.80721	7.66944	7.84937	7.86219	7.95733	SRY-box containing gene 8
10545192	NR_004434	Rprl1	9.15976	9.36242	8.92077	8.12349	8.0307	7.93717	8.15842	8.02409	7.82267	8.08319	8.04203	8.06043	ribonuclease P RNA-like 1
10522335	NM_153389	Atp10d	9.19059	9.00625	9.24063	7.54779	7.5827	7.61269	7.47483	7.39999	7.46022	7.47444	7.45259	7.30531	ATPase, class V, type 10D
10387659	NM_198862	Nlgn2	9.03484	9.06859	9.31792	8.03995	8.0975	8.27545	8.06133	8.01155	8.21069	8.02164	8.18928	8.1664	neuroligin 2
10473349	NM_001005342	Ypel4	9.15123	9.11557	9.15452	7.29753	7.35228	7.28352	7.20803	6.86332	7.12567	6.8948	7.14173	7.22568	yippee-like 4 (Drosophila)
10392601	NM_147218	Abca6	8.94633	9.24144	9.21358	7.17705	6.93066	7.11059	6.42441	6.46814	6.2257	7.13208	6.8897	6.82109	ATP-binding cassette, sub-family A (ABC1), member 6
10382888	AK171830	2810008D09Rik	9.16893	9.17857	9.04294	8.00224	8.01355	8.22312	8.70484	8.63181	8.70445	8.49935	8.44342	8.24935	RIKEN cDNA 2810008D09 gene
10491835	NM_001040399	Larp2	9.01812	9.23963	9.13033	8.0787	8.01457	8.14737	8.34767	8.41365	8.48069	8.036	8.10805	7.97544	La ribonucleoprotein domain family, member 2
10482301	NM_178778	A930041I02Rik	9.02712	9.18086	9.17481	7.7914	8.02544	8.14763	8.29949	8.36778	8.38906	8.45335	8.44156	8.33066	RIKEN cDNA A930041I02 gene
10452516	NM_001025572	Ankrd12	9.11376	9.11831	9.14382	7.84758	7.68651	7.73393	6.85523	7.33843	7.31003	7.56084	7.33011	7.51651	ankyrin repeat domain 12
10583402	NM_172918	Zfp317	8.99604	9.2311	9.14518	8.10959	8.04876	8.1301	8.55556	8.47959	8.76475	8.65367	8.63754	8.52155	zinc finger protein 317
10405757	NM_028079	2010111I01Rik	9.06938	9.16363	9.13462	8.18395	8.05338	7.9915	7.61254	7.75938	7.84831	7.99921	7.98885	8.05499	RIKEN cDNA 2010111I01 gene
10421269	NM_011366	Sorbs3	9.10493	9.03585	9.19523	7.96405	8.0602	7.97933	7.2965	7.259	7.15832	7.30045	7.42623	7.39524	sorbin and SH3 domain containing 3
10483110	NM_027835	Ifih1	8.93664	9.18822	9.17443	8.02671	7.92999	8.15217	6.94912	7.32514	7.04159	7.89563	7.84156	7.99975	interferon induced with helicase C domain 1
10455108	NM_053141	Pcdhb16	9.0584	9.11083	9.12547	7.82227	7.9145	8.09217	6.37406	6.8614	6.7601	7.0131	7.14205	7.0328	protocadherin beta 16
10451763	NM_009122	Satb1	8.98968	9.11031	9.17384	7.07194	7.2789	7.19777	7.82503	7.89584	8.00387	7.83512	7.64252	7.97212	special AT-rich sequence binding protein 1
10425116	NM_027219	Cdc42ep1	8.94189	9.19666	9.12183	7.2486	7.3014	7.62103	7.43786	7.57998	7.41747	7.63515	7.66719	7.74261	CDC42 effector protein (Rho GTPase binding) 1
10438347	NM_011532	Tbx1	9.14285	9.07709	9.03427	8.05675	8.1341	7.92582	8.43158	8.31505	8.34102	8.27494	8.43901	8.37167	T-box 1
10356601	NM_011066	Per2	9.03505	9.12903	9.0894	7.94153	7.84332	7.95992	7.86231	7.8879	7.9567	8.16479	8.0978	8.16334	period homolog 2 (Drosophila)
10547553	NM_153396	Mical3	9.03095	9.04869	9.16181	7.8951	7.94393	7.85049	7.88202	7.95989	7.95398	8.05247	7.9756	8.1055	microtubule associated monoxygenase, calponin and LIM domain containing 3
10536444	NM_053242	Foxp2	9.00194	9.16127	9.0782	7.00093	7.10416	7.17419	6.64315	6.3832	6.67664	6.96859	6.99646	6.86505	forkhead box P2
10445909	NM_020005	Kat2b	8.96448	9.054	9.20154	7.55941	7.51354	7.66493	6.94775	7.28568	7.22002	7.31131	7.42346	7.38876	K(lysine) acetyltransferase 2B
10458940	NM_175751	Zfp608	8.97545	9.0614	9.17606	7.92181	7.8946	8.09588	8.27823	8.24492	8.4509	8.7839	8.831	8.97018	zinc finger protein 608
10477140	NM_009047	Rem1	9.12271	9.0234	9.0583	7.93045	8.01408	8.02462	8.07598	8.04867	8.15113	7.9587	8.1001	7.96133	rad and gem related GTP binding protein 1
10358654	NM_001024720	Hmcn1	9.0916	8.99815	9.10035	7.56306	7.51717	7.54501	6.82335	6.78463	6.9266	7.19066	7.24247	7.28533	hemicentin 1
10502052	AK173191	Alpk1	8.99604	9.06123	9.12082	7.55018	7.64393	7.62633	6.60326	6.31046	6.21715	6.79764	6.64762	6.76986	alpha-kinase 1
10358583	NM_001024720	Hmcn1	8.91501	9.20302	9.04566	7.08324	7.60048	7.3906	5.96112	5.68814	6.11726	6.75509	6.77465	6.8773	hemicentin 1
10563110	NR_002455	Snord34	8.98291	9.12992	9.03955	7.9448	7.75521	7.66674	8.21488	8.42075	8.38405	7.74925	8.02471	7.89362	small nucleolar RNA, C/D box 34
10579277	NM_178771	Klhl26	9.20388	8.96473	8.96676	7.97883	7.96914	8.0395	7.61532	7.61821	7.58525	7.93793	7.76209	7.81663	kelch-like 26 (Drosophila)
10514255	NM_027326	Mllt3	8.91682	9.07215	9.12996	7.79486	7.92123	7.98493	8.49785	8.55346	8.60945	8.73374	8.68062	8.74704	myeloid/lymphoid or mixed-lineage leukemia (trithorax homolog, Drosophila); translocated to, 3
10430400	NM_130859	Card10	9.07363	9.05773	8.98442	7.64167	7.68425	7.58789	7.6064	7.23842	7.25511	7.62506	7.34516	7.5061	caspase recruitment domain family, member 10
10438626	NM_023794	Etv5	9.03721	9.0323	9.02982	7.8377	7.87474	8.0002	8.26595	8.19983	8.29757	7.7956	7.67316	7.67852	ets variant gene 5
10406423	NM_028372	2900024O10Rik	9.0748	9.07627	8.93278	6.75429	7.00683	6.79866	7.25937	7.03114	7.19516	7.10148	7.22057	7.04025	RIKEN cDNA 2900024O10 gene
10355227	NM_001122738	1110028C15Rik	8.84723	9.08687	9.11845	7.70352	7.57362	7.67328	8.02423	8.11983	8.14978	8.75241	8.63072	8.54451	RIKEN cDNA 1110028C15 gene
10361246	NM_008059	G0s2	9.00452	8.9888	9.0565	7.58666	7.65002	7.644	7.72526	7.44475	7.3502	7.55246	7.42387	7.54354	G0/G1 switch gene 2
10500434	NM_029933	Bcl9	8.95083	9.06489	9.03146	7.85317	8.05838	7.88725	8.72187	8.68982	8.88938	8.7933	8.69176	8.72949	B-cell CLL/lymphoma 9
10373367	NM_001081040	Coq10a	8.97002	9.06317	9.00571	7.94686	7.92511	7.96388	7.5985	7.73352	7.80912	8.01313	8.20946	8.04834	coenzyme Q10 homolog A (yeast)
10431749	NM_177431	Adamts20	8.96511	9.04008	9.01462	7.04361	7.1806	7.31594	6.85938	7.09069	6.85126	6.65075	6.48671	6.74415	a disintegrin-like and metallopeptidase (reprolysin type) with thrombospondin type 1 motif, 20
10378216	NM_016745	Atp2a3	9.01225	8.84959	9.08967	7.31864	7.39128	7.56639	7.19636	7.12947	7.26079	6.84504	6.85275	6.85685	ATPase, Ca++ transporting, ubiquitous
10369702	AK129421	Tet1	8.89726	9.06133	8.98995	6.50173	6.64316	6.71929	6.44988	6.79622	6.75077	7.02501	6.78691	6.94865	tet oncogene 1
10571601	NM_016798	Pdlim3	8.9193	8.97983	9.04837	7.38535	7.35335	7.6238	7.98338	7.84791	8.00724	9.94967	10.0115	9.90632	PDZ and LIM domain 3
10524866	NM_001033311	BC023744	9.00339	8.94114	8.98632	7.48379	7.41076	7.49059	7.16435	7.17981	7.13614	7.30936	7.32244	7.37791	cDNA sequence BC023744
10502042	AK173191	Alpk1	8.8963	8.98456	9.03132	7.33706	7.32446	7.53104	6.32504	5.79463	6.53381	6.88518	6.91833	6.70595	alpha-kinase 1
10357137	NM_001081125	Gli2	8.89665	9.03781	8.97731	7.23339	7.17076	6.99659	7.08171	7.11331	6.98691	7.07104	7.22034	7.07246	GLI-Kruppel family member GLI2
10550915	NM_153112	Cadm4	8.93526	8.89291	9.04394	7.52573	7.60643	7.59281	7.07159	7.12561	7.42711	7.22942	7.02391	7.19804	cell adhesion molecule 4
10523746	NR_024083	BC005561	8.80476	9.06363	8.98756	7.5791	7.57913	7.76189	7.83271	7.84191	7.96403	7.80532	7.86722	7.69217	cDNA sequence BC005561
10591576	NM_177030	Dock6	8.97641	8.86466	8.99701	7.89751	7.75943	7.96803	7.55306	7.3304	7.44491	8.04642	7.8667	8.04175	dedicator of cytokinesis 6
10447773	NM_011395	Slc22a3	9.0558	8.89692	8.8728	6.94062	6.96503	6.86409	6.80214	6.7526	6.47786	6.45843	6.54808	6.65483	solute carrier family 22 (organic cation transporter), member 3
10498710	NM_009738	Bche	8.72495	9.06178	9.02491	7.34956	7.27895	7.45341	7.88344	8.10858	8.02648	8.218	8.24403	8.11775	butyrylcholinesterase
10584458	NM_146787	Olfr920	8.8592	8.96915	8.97536	7.86168	7.90085	8.02201	6.89906	6.72711	6.77824	7.48874	7.60629	7.36681	olfactory receptor 920
10475226	ENSMUST00000099504	Stard9	8.90134	8.98474	8.87509	7.19669	7.48735	7.45369	7.19195	7.0756	6.99491	7.03434	7.30614	7.30794	START domain containing 9
10457205	NM_001110856	Crem	8.90327	8.90972	8.9319	7.87237	7.85273	7.93399	6.92421	7.12232	7.24645	7.02388	6.90764	6.96164	cAMP responsive element modulator
10526656	NM_146164	Lrch4	8.93351	8.89297	8.91243	7.70468	7.7881	7.64558	8.08309	8.0838	8.06174	8.16792	8.17341	8.18729	leucine-rich repeats and calponin homology (CH) domain containing 4
10358631	NM_001024720	Hmcn1	8.84094	9.02384	8.87299	7.57034	7.67333	7.51651	6.80229	6.3634	6.88722	7.07012	7.3567	7.15247	hemicentin 1
10396652	NM_001002012	Hspa2	8.77832	8.93168	9.02523	7.93297	7.86517	7.83658	7.38222	7.49311	7.31637	7.27098	7.4216	7.56516	heat shock protein 2
10586306	NM_020043	Igdcc4	8.86178	8.84231	9.02382	7.43403	7.17304	7.36681	7.03039	7.10866	7.14956	7.75669	7.83551	7.93299	immunoglobulin superfamily, DCC subclass, member 4
10451481	BC151032	BC032203	8.82333	8.93196	8.96453	7.47265	7.50685	7.52837	7.43375	7.43231	7.50121	7.35435	7.38824	7.31314	cDNA sequence BC032203
10430649	NM_144811	Cbx7	8.89186	8.90983	8.90867	7.81186	7.68187	7.83418	8.27243	8.30463	8.27431	8.34718	8.29209	8.45214	chromobox homolog 7
10360631	NM_023341	Cabc1	8.79248	8.99219	8.92247	8.05033	7.75673	7.78934	7.74874	7.94349	7.93393	8.57333	8.71469	8.66105	chaperone, ABC1 activity of bc1 complex like (S. pombe)
10404376	NM_177322	Agtr1a	8.83685	8.78763	9.06502	7.54142	7.52393	7.5401	6.80756	6.87026	6.51832	7.11214	6.8533	7.17067	angiotensin II receptor, type 1a
10432176	AF357396	Snora34	8.69804	9.08065	8.90792	7.44937	7.65024	7.68186	7.71481	7.92361	7.88669	7.58268	7.73693	7.71788	small nucleolar RNA, H/ACA box 34
10508228	NM_177462	Zmym6	8.81129	8.91701	8.9333	7.73327	7.72783	7.87413	7.82373	7.96814	8.02143	8.36872	8.45035	8.27819	zinc finger, MYM-type 6
10532368	NM_028596	2410025L10Rik	8.76936	8.93941	8.93736	7.84175	7.8224	7.94899	7.90965	7.8309	7.84105	8.03099	8.09091	7.91998	RIKEN cDNA 2410025L10 gene
10418355	NM_028981	Cacna1d	8.94628	8.8802	8.80826	7.20547	7.40348	7.33799	6.47932	6.3822	6.63677	6.55287	6.65578	6.62474	calcium channel, voltage-dependent, L type, alpha 1D subunit
10554240	NM_020583	Isg20	8.70719	8.98673	8.90256	7.54552	7.77419	8.01902	7.75245	7.73988	7.96085	7.78455	7.60121	7.80662	interferon-stimulated protein
10462535	NM_177096	B430203M17Rik	8.78802	8.95291	8.84312	7.70753	7.84725	7.87282	7.96794	8.01836	8.11781	7.98951	7.94937	8.0321	RIKEN cDNA B430203M17 gene
10358559	NM_001024720	Hmcn1	8.59854	9.02917	8.94665	7.33652	7.28064	7.52535	6.6113	6.57049	6.56229	6.91875	6.77875	7.11794	hemicentin 1
10369453	NM_013753	X99384	8.83604	8.80212	8.9352	7.80703	7.93984	7.86399	7.79332	7.97922	8.06084	8.38247	8.37321	8.23034	cDNA sequence X99384
10354205	XR_001880	EG329126	9.08993	8.73065	8.72767	7.99038	7.71301	7.84427	8.39847	7.93535	7.96258	8.06356	7.86654	7.86157	predicted gene, EG329126
10460468	NM_019861	Ctsf	8.80875	8.89329	8.81957	7.77094	7.91439	7.73274	6.99442	7.10995	7.16052	7.4444	7.5077	7.59481	cathepsin F
10359480	NM_001038619	Dnm3	8.63324	8.91665	8.95796	7.26497	7.49632	7.49958	6.45569	6.36641	6.29441	6.39513	6.36294	6.16272	dynamin 3
10589784	NM_172928	Dclk3	8.78203	8.79445	8.91338	7.1381	7.21955	7.03928	6.83582	6.9279	6.5835	6.33106	6.68603	6.46842	doublecortin-like kinase 3
10568586	NM_175268	Fam53b	8.92725	8.70405	8.84497	7.45569	7.36252	7.47876	7.5131	7.20539	7.17928	7.58248	7.8078	7.64154	family with sequence similarity 53, member B
10398342	NR_002848	6430411K18Rik	8.80804	8.76715	8.89154	7.18013	6.96726	6.95735	6.94949	7.12906	6.88808	6.80602	6.77606	6.69869	RIKEN cDNA 6430411K18 gene
10395293	NM_001033436	Atxn7l1	8.66263	8.93252	8.86781	7.70424	7.82569	7.71658	7.66715	7.94267	7.78997	7.86826	8.04506	8.06486	ataxin 7-like 1
10442087	ENSMUST00000052338	4930546H06Rik	8.8272	8.7332	8.88723	7.68599	7.4615	7.69583	7.63944	7.749	7.812	7.80943	7.6686	7.64138	RIKEN cDNA 4930546H06 gene
10358563	NM_001024720	Hmcn1	8.75696	8.83684	8.85087	7.05485	6.96231	7.25533	6.50014	6.32799	6.64167	6.66485	6.69532	6.82703	hemicentin 1
10453887	NM_022021	Cables1	8.65036	8.89754	8.85256	6.92721	6.52992	7.00685	6.53313	6.27335	6.59531	6.59616	6.31134	6.20061	CDK5 and Abl enzyme substrate 1
10496251	NM_027208	Bdh2	8.67971	8.81884	8.89465	7.69533	7.82519	7.73984	6.89055	6.98028	6.96329	7.16945	7.26769	6.93295	3-hydroxybutyrate dehydrogenase, type 2
10354168	NM_018775	Tbc1d8	8.75348	8.76256	8.87256	7.49388	7.55488	7.59692	7.85531	7.90475	7.99831	8.59384	8.6648	8.74867	TBC1 domain family, member 8
10358589	NM_001024720	Hmcn1	8.7698	8.75225	8.8545	7.67073	7.71729	7.81525	7.25709	7.16889	7.17122	7.52683	7.55033	7.49049	hemicentin 1
10373502	NM_011772	Ikzf4	8.76023	8.81187	8.79722	7.14859	6.95979	7.14312	6.72455	6.85453	6.59572	6.80108	6.51	7.01665	IKAROS family zinc finger 4
10467425	NM_178362	Sorbs1	8.69736	8.71785	8.93062	7.8574	7.70089	7.7976	7.82718	7.89846	7.93511	8.5519	8.56967	8.56472	sorbin and SH3 domain containing 1
10501903	BC158045	Synpo2	8.78127	8.72211	8.82843	7.69738	7.76417	7.79837	6.81973	6.9883	7.21736	8.02932	7.78543	8.08129	synaptopodin 2
10427286	NM_008272	Hoxc9	8.61788	8.89879	8.80913	7.39068	7.86912	7.63577	7.8969	8.05165	8.04861	7.81649	7.94659	8.04951	homeo box C9
10358585	NM_001024720	Hmcn1	8.92036	8.63823	8.76535	7.50071	7.2913	7.54164	7.04947	6.7517	6.88501	7.19822	7.27138	7.23404	hemicentin 1
10384504	NM_010789	Meis1	8.6592	8.75669	8.90753	7.64694	7.60168	7.77874	7.96434	7.93564	8.00061	8.10538	8.32836	8.14963	Meis homeobox 1
10524874	NM_001033311	BC023744	8.83792	8.69608	8.77454	7.6068	7.67583	7.3028	7.40458	7.37004	7.10091	7.33665	7.15103	7.55004	cDNA sequence BC023744
10454398	NM_001033532	AW554918	8.68307	8.93367	8.69069	8.03033	7.53797	7.8045	8.17582	8.32788	8.4238	8.13584	8.13847	8.08546	expressed sequence AW554918
10550400	NM_001099636	Pnmal2	8.75724	8.77118	8.77059	7.67456	7.39987	7.56994	8.56033	8.57632	8.77142	9.93237	9.93956	9.91325	PNMA-like 2
10362861	NM_172938	Scml4	8.70523	8.73272	8.85114	7.49686	7.54086	7.76772	7.34739	7.35018	7.38782	7.34948	7.40294	7.55796	sex comb on midleg-like 4 (Drosophila)
10504218	NM_019874	Dnajb5	8.65092	8.80919	8.8282	7.46464	7.39687	7.6239	7.61334	7.58062	7.51097	8.00508	8.02368	7.92254	DnaJ (Hsp40) homolog, subfamily B, member 5
10557076	NM_139310	Otoa	8.66658	8.82951	8.78359	7.28954	7.0666	7.3331	7.24617	7.35946	7.22378	7.77527	7.72845	7.6565	otoancorin
10377593	NM_029348	Zbtb4	8.6544	8.77897	8.82296	7.66889	7.78341	7.63398	7.48605	7.34185	7.07505	7.32167	7.60045	7.34401	zinc finger and BTB domain containing 4
10606366	NM_199468	Zcchc5	8.58943	8.84478	8.74827	7.07094	6.65611	7.12335	7.57495	7.39668	7.60499	8.44999	8.4139	8.52223	zinc finger, CCHC domain containing 5
10538408	BC042507	2410066E13Rik	8.59927	8.78932	8.77341	7.33172	7.37289	7.4094	6.96153	6.94735	6.98932	7.31033	7.31621	7.25627	RIKEN cDNA 2410066E13 gene
10524878	NM_001033311	BC023744	8.65245	8.74493	8.76245	7.32859	7.28785	7.40318	7.0143	7.1523	7.20136	7.42817	7.28871	7.48465	cDNA sequence BC023744
10436253	NM_025483	Senp7	8.56203	8.7774	8.80394	7.50115	7.57564	7.63656	7.91202	7.88223	7.97584	8.21836	8.42464	8.36523	SUMO1/sentrin specific peptidase 7
10446777	NM_020578	Ehd3	8.71735	8.59823	8.81221	7.62534	7.71118	7.55052	6.98805	7.4508	7.30385	7.50019	7.40731	7.69634	EH-domain containing 3
10548899	NM_181988	Rerg	8.7665	8.73119	8.61398	6.72701	6.71956	6.78778	6.23475	6.3343	6.17175	6.29886	6.33268	6.06768	RAS-like, estrogen-regulated, growth-inhibitor
10407124	ENSMUST00000099179	AI452195	8.51493	8.97634	8.61965	6.44099	6.75247	6.33652	6.15584	6.37055	6.2945	6.40534	6.64076	6.55593	expressed sequence AI452195
10437516	NM_008909	Ppl	8.73472	8.65375	8.698	7.19102	7.056	6.99967	6.87321	6.65833	6.75812	6.7184	6.74594	6.59268	periplakin
10495976	NM_011098	Pitx2	8.59957	8.764	8.71695	7.50064	7.50533	7.68837	8.11374	8.27098	8.25996	8.15419	8.22006	8.37055	paired-like homeodomain transcription factor 2
10512332	ENSMUST00000105040	4930466F19Rik	8.7811	8.66205	8.6324	7.05886	7.09158	6.8324	6.33716	6.23758	6.33665	6.70783	6.28259	6.16295	RIKEN cDNA 4930466F19 gene
10512354	ENSMUST00000105040	4930466F19Rik	8.7811	8.66205	8.6324	7.05886	7.09158	6.8324	6.33716	6.23758	6.33665	6.70783	6.28259	6.16295	RIKEN cDNA 4930466F19 gene
10390103	NM_133667	Pdk2	8.55806	8.7301	8.77605	7.32891	7.14358	7.27674	6.9079	6.84157	6.9688	7.83985	7.86176	7.8631	pyruvate dehydrogenase kinase, isoenzyme 2
10358517	NM_001024720	Hmcn1	8.43147	8.80902	8.81017	6.71524	6.76206	6.8019	6.01813	5.97178	5.6425	6.37501	6.41684	6.46532	hemicentin 1
10538590	ENSMUST00000031817	Herc5	8.55852	8.79059	8.69326	7.59418	7.57217	7.66125	6.7815	6.97918	7.22188	7.3153	7.73216	7.55435	hect domain and RLD 5
10495270	NM_146137	Amigo1	8.8153	8.70255	8.51644	7.61805	7.43494	7.43195	7.72395	7.61557	7.47988	7.57723	7.4391	7.60587	adhesion molecule with Ig like domain 1
10446553	NM_013813	Epb4.1l3	8.63366	8.66985	8.71692	7.70711	7.64149	7.75375	7.57937	7.60304	7.77947	8.17397	8.24989	8.22087	erythrocyte protein band 4.1-like 3
10363856	ENSMUST00000020090	2310015B20Rik	8.48344	8.66271	8.86692	7.40546	7.39852	7.47755	7.32378	7.34702	7.46323	8.02964	8.0093	7.99189	RIKEN cDNA 2310015B20 gene
10354374	NM_016917	Slc40a1	8.65926	8.66366	8.67118	7.4367	7.2802	7.28318	6.28205	6.24687	6.3919	8.26926	8.28516	8.18243	solute carrier family 40 (iron-regulated transporter), member 1
10477206	NM_001081044	Mylk2	8.50354	8.75863	8.71403	7.28083	7.23508	7.05695	7.54364	7.67277	7.59867	7.60874	7.66345	7.71963	myosin, light polypeptide kinase 2, skeletal muscle
10416099	NM_013461	Adra1a	8.58505	8.72145	8.6687	7.23733	7.2358	6.65064	6.79912	6.14542	6.65779	6.70998	6.84618	6.71646	adrenergic receptor, alpha 1a
10437055	NM_011377	Sim2	8.61076	8.68612	8.67719	7.44609	7.52199	7.771	7.94655	8.07241	8.08436	7.24695	7.48245	7.42778	single-minded homolog 2 (Drosophila)
10373740	NM_178149	Pik3ip1	8.57364	8.65764	8.73383	7.61882	7.58471	7.37461	7.44461	7.11836	7.41685	7.57653	7.58506	7.76733	phosphoinositide-3-kinase interacting protein 1
10376326	NM_019440	Iigp2	8.55614	8.54896	8.79714	7.16856	7.31309	7.19576	5.98563	6.17855	5.86386	6.85837	6.8297	7.12868	interferon inducible GTPase 2
10526181	NM_030719	Gats	8.55008	8.59535	8.75474	7.62571	7.46009	7.89636	7.44091	7.59872	7.71669	8.58395	8.41832	8.33977	opposite strand transcription unit to Stag3
10550406	NM_001101535	Ccdc8	8.5642	8.61927	8.70047	7.30911	7.10245	7.38223	7.3224	7.50957	7.5298	8.03934	8.3264	8.39694	coiled-coil domain containing 8
10352914	AK171382	A330023F24Rik	8.59857	8.55231	8.7307	6.51148	6.87297	6.72173	6.83142	6.73386	6.73458	6.53376	6.45804	6.42338	RIKEN cDNA A330023F24 gene
10358573	NM_001024720	Hmcn1	8.62434	8.60778	8.64723	7.76331	7.33954	7.54264	7.26027	6.96111	6.82101	7.46273	7.36019	7.48382	hemicentin 1
10555460	NM_019990	Stard10	8.65561	8.52172	8.68824	7.60006	7.5975	7.49983	7.34743	7.4539	7.43501	7.86941	7.77441	7.7699	START domain containing 10
10553071	NM_001033356	Ntn5	8.48749	8.65817	8.71258	7.24871	6.96857	7.2608	6.8743	6.6856	6.69184	7.04178	6.8329	6.72784	netrin 5
10497862	NM_019510	Trpc3	8.60566	8.67742	8.56263	6.54985	6.34029	6.38977	5.83561	5.76217	5.76698	6.03129	6.01133	6.14037	transient receptor potential cation channel, subfamily C, member 3
10358666	NM_001024720	Hmcn1	8.45491	8.76497	8.61755	7.22071	6.87888	6.99553	6.36027	6.73919	7.08651	7.29992	7.32843	7.19248	hemicentin 1
10451039	NM_028711	Slc25a27	8.48772	8.73481	8.6106	7.1861	7.3121	7.09869	7.63688	7.45739	7.61557	7.39438	7.47688	7.48483	solute carrier family 25, member 27
10358569	NM_001024720	Hmcn1	8.37511	8.78346	8.64988	7.30704	7.14719	7.28515	6.79637	6.97443	6.8234	7.07177	7.15426	7.11838	hemicentin 1
10498935	NM_017469	Gucy1b3	8.59201	8.60404	8.59788	6.89251	6.98729	7.06518	5.63873	5.65669	5.83645	6.26286	6.13527	6.25019	guanylate cyclase 1, soluble, beta 3
10375051	NM_008218	Hba-a1	8.63511	8.56469	8.59097	7.50657	7.70164	7.57163	7.32287	6.91592	7.08641	7.16105	7.06473	7.14082	hemoglobin alpha, adult chain 1
10427290	NM_010466	Hoxc8	8.65882	8.53179	8.57971	7.29549	7.06115	7.04001	7.31607	7.45949	7.36291	7.19558	6.86556	7.43078	homeo box C8
10427293	NM_010465	Hoxc6	8.61224	8.5524	8.60278	7.30556	7.1841	7.20817	7.3449	7.73229	7.65822	7.59185	7.45435	7.76287	homeo box C6
10358565	NM_001024720	Hmcn1	8.55307	8.56862	8.63191	6.84917	6.4547	6.76084	5.56773	5.58144	5.63826	6.43588	6.43125	6.52991	hemicentin 1
10591632	NM_177030	Dock6	8.67097	8.42897	8.63695	7.66589	7.60717	7.54565	7.45514	7.41411	7.28329	7.66249	7.70156	7.67703	dedicator of cytokinesis 6
10488652	NM_001039122	Defb25	8.66668	8.5282	8.49993	7.28068	7.41618	7.44867	7.53608	7.14416	7.21436	7.13635	7.32478	7.08144	defensin beta 25
10601588	BC027572	3110007F17Rik	8.4928	8.67356	8.5117	7.63411	7.44958	7.51631	7.64618	7.80639	7.86368	7.77181	7.81784	7.81799	RIKEN cDNA 3110007F17 gene
10381776	NM_001038609	Mapt	8.49415	8.63815	8.50485	6.91967	6.92844	6.83397	6.63802	6.54877	6.36538	6.77276	6.4323	6.66127	microtubule-associated protein tau
10515700	ENSMUST00000075406	BC059842	8.66278	8.47464	8.49936	7.51731	7.32335	7.32802	8.34058	8.07545	7.97959	8.08698	8.01734	8.18353	cDNA sequence BC059842
10375058	NM_001083955	Hba-a2	8.59012	8.51057	8.53159	7.43973	7.57401	7.42799	7.27429	6.86193	7.04185	7.09221	7.01809	7.08278	hemoglobin alpha, adult chain 2
10512251	BC140956	AI464131	8.37583	8.54837	8.70692	7.2204	7.11372	7.06548	7.35263	7.40822	7.51382	7.97665	8.05926	8.09784	expressed sequence AI464131
10439303	NM_013803	Casr	8.41668	8.50732	8.70703	7.00035	7.21697	7.22621	6.87487	6.72229	6.68985	6.66824	6.6528	6.79728	calcium-sensing receptor
10369690	AK129421	Tet1	8.51555	8.5009	8.59167	6.73021	7.02764	6.81829	6.83271	6.92514	7.02666	7.2121	6.9814	7.05175	tet oncogene 1
10374560	NM_011663	Zrsr1	8.58909	8.68901	8.30726	7.07868	6.99561	7.14316	7.16606	7.08638	7.03195	7.39494	7.48274	7.28639	zinc finger (CCCH type), RNA binding motif and serine/arginine rich 1
10468881	BC086681	Zfp826	8.35434	8.7102	8.51639	7.49281	7.43861	7.39384	7.41191	7.50567	7.52969	7.54798	7.63258	7.40281	zinc finger protein 826
10508721	AF357394	Snora44	8.52369	8.43588	8.55273	7.40217	7.17026	7.5003	7.66895	7.55417	7.62703	7.10377	7.40343	7.12237	small nucleolar RNA, H/ACA box 44
10362674	NR_002842	Rnu3a	8.5063	8.57266	8.4157	7.27321	7.38439	7.55517	7.64835	7.62197	7.71215	7.16982	7.33025	7.42732	U3A small nuclear RNA
10492169	NM_010750	Mab21l1	8.36097	8.52679	8.57756	6.94987	6.57954	6.84177	6.93863	7.22612	6.95259	6.75739	7.0447	7.1777	mab-21-like 1 (C. elegans)
10471216	NM_011836	Lamc3	8.47283	8.48498	8.50163	7.09867	7.13805	7.24206	7.18397	7.13869	6.85573	6.93689	6.94632	7.03468	laminin gamma 3
10364361	NM_015790	Icosl	8.32888	8.52031	8.60412	7.38671	7.52264	7.55134	7.31634	7.60914	7.51006	7.27782	7.12072	7.2519	icos ligand
10498053	NM_026358	4930583H14Rik	8.27124	8.60681	8.56289	6.17072	6.20632	6.15275	6.02562	5.97817	6.01417	5.92841	5.67335	5.75192	RIKEN cDNA 4930583H14 gene
10470014	NM_009849	Entpd2	8.54724	8.40058	8.46791	7.56213	7.31664	7.52469	6.93479	6.73174	6.78075	6.94921	7.17206	7.1093	ectonucleoside triphosphate diphosphohydrolase 2
10382271	NM_028710	Arsg	8.40419	8.42529	8.58229	7.23979	7.52169	7.18351	6.87439	6.78017	6.82523	6.94141	6.91445	7.28663	arylsulfatase G
10358575	NM_001024720	Hmcn1	8.37391	8.34455	8.68293	6.64137	6.45272	6.82186	6.15502	6.3052	6.32041	6.53928	6.71327	6.71386	hemicentin 1
10512915	NM_025944	2810432L12Rik	8.36069	8.60202	8.43256	7.01866	6.81224	6.8404	7.43414	7.59165	7.54329	7.61558	7.65598	7.63025	RIKEN cDNA 2810432L12 gene
10366951	NM_001098789	Ndufa4l2	8.1902	8.46063	8.72052	7.34717	7.3597	7.46384	6.68438	6.92844	6.91058	7.20411	7.06673	7.26557	NADH dehydrogenase (ubiquinone) 1 alpha subcomplex, 4-like 2
10480275	NM_028757	Nebl	8.2713	8.49728	8.60103	6.7974	6.40492	6.5963	6.50291	6.36285	6.41938	6.34419	6.49704	6.35028	nebulette
10503695	NM_007521	Bach2	8.42591	8.50775	8.43416	7.24193	7.25588	7.08101	6.93076	6.707	6.54145	6.84935	6.98153	7.02668	BTB and CNC homology 2
10577824	NM_173012	Letm2	8.47075	8.42324	8.47112	7.3585	7.30126	7.15579	7.18563	7.00412	7.01525	7.32147	7.3452	7.43552	leucine zipper-EF-hand containing transmembrane protein 2
10572070	NM_010934	Npy1r	8.49937	8.35106	8.5036	7.01342	7.02927	7.0481	5.43288	5.27158	5.29901	5.13606	5.22146	5.04987	neuropeptide Y receptor Y1
10346810	NM_001081050	Pard3b	8.34856	8.42415	8.57485	7.52569	7.24212	7.30839	7.06224	7.15937	6.97066	6.90609	7.02452	6.99792	par-3 partitioning defective 3 homolog B (C. elegans)
10492628	NM_009250	Serpini1	8.29561	8.52823	8.51944	6.55071	6.40939	6.54807	6.03622	6.06789	6.16976	6.16879	5.95145	6.26124	serine (or cysteine) peptidase inhibitor, clade I, member 1
10358581	NM_001024720	Hmcn1	8.38706	8.44781	8.48896	7.18551	6.82047	7.10325	5.99871	6.24386	6.42416	6.79161	6.83687	6.83055	hemicentin 1
10562251	NM_011322	Scn1b	8.43779	8.50872	8.37381	7.44028	7.25081	7.3659	6.44067	6.6425	6.80344	6.7842	6.63706	6.94582	sodium channel, voltage-gated, type I, beta
10565102	NM_021492	Ap3b2	8.36963	8.47419	8.44837	7.3244	7.28853	7.34171	7.31617	7.04151	6.97997	7.1251	7.42166	7.31039	adaptor-related protein complex 3, beta 2 subunit
10597871	NM_019814	Higd1a	8.17002	8.59593	8.51564	7.28969	7.42919	7.44706	7.32586	7.49575	7.18844	7.10055	6.97646	6.81888	HIG1 domain family, member 1A
10358648	NM_001024720	Hmcn1	8.25881	8.64641	8.35643	6.74844	6.77362	6.46682	6.02445	6.2754	6.08098	6.37922	6.3643	6.35791	hemicentin 1
10607658	NM_178256	Reps2	8.34276	8.6003	8.31585	6.87796	7.13246	7.11608	6.4925	6.23639	6.17079	6.47014	6.68772	6.512	RALBP1 associated Eps domain containing protein 2
10365003	AF357364	Snord37	8.21387	8.54621	8.49225	6.60999	6.57711	6.82888	6.61505	6.62496	6.76193	6.21842	6.15637	6.48856	small nucleolar RNA, C/D box 37
10579500	NM_022419	Abhd8	8.55795	8.47034	8.21615	7.44694	7.47606	7.37556	7.88429	7.86791	7.8396	8.07667	8.19435	8.27959	abhydrolase domain containing 8
10468746	NM_175199	Hspa12a	8.36446	8.40612	8.42949	7.43791	7.30646	7.40079	7.81054	7.91518	7.80592	8.10896	8.27709	8.19541	heat shock protein 12A
10544768	NM_010453	Hoxa5	8.34405	8.49043	8.3591	7.34965	7.30087	7.33307	7.46084	7.35667	7.50908	7.60262	7.57284	7.51818	homeo box A5
10358664	NM_001024720	Hmcn1	8.26541	8.40498	8.49396	6.59149	6.6818	6.73593	5.34652	5.48928	5.41456	6.20152	6.0771	6.29124	hemicentin 1
10362511	XR_032112	EG667824	8.44584	8.55164	8.15738	7.02224	7.01791	7.02757	6.64969	6.74182	6.47703	6.5332	6.6427	6.5843	predicted gene, EG667824
10448235	NM_001110254	A630033E08Rik	8.29007	8.44578	8.40442	6.83737	7.17166	7.15485	7.26372	7.26416	7.21469	7.28519	7.31671	7.00744	RIKEN cDNA A630033E08 gene
10358668	NM_001024720	Hmcn1	8.09659	8.58224	8.43818	6.27167	6.55432	6.55391	5.92873	5.85953	5.88529	6.37236	6.39584	6.32136	hemicentin 1
10358579	NM_001024720	Hmcn1	8.2758	8.4359	8.3962	7.41475	6.99002	7.23537	6.39837	6.57812	6.64052	6.87648	6.6025	6.81574	hemicentin 1
10601874	NM_001029978	Tceal3	8.30994	8.44167	8.35379	7.38159	7.02588	7.44548	7.32883	6.95186	7.06162	7.30323	7.3048	7.40677	transcription elongation factor A (SII)-like 3
10382300	NM_011943	Map2k6	8.31951	8.39183	8.37786	7.27332	7.40431	7.43317	7.17009	7.43968	7.42009	7.76179	7.55512	7.69433	mitogen-activated protein kinase kinase 6
10408049	NM_139141	Zfp192	8.36015	8.28384	8.42809	7.36162	7.14231	7.55546	7.48001	7.62731	7.56241	7.72004	7.92991	7.84653	zinc finger protein 192
10593384	NM_178118	Dixdc1	8.24958	8.40535	8.41642	6.80105	6.84085	6.51064	6.76415	6.53711	6.63077	6.72511	6.91471	6.76033	DIX domain containing 1
10571567	NM_172752	Sorbs2	8.2586	8.34236	8.46676	6.80688	6.80457	6.74715	6.06301	6.29431	6.44836	6.71869	7.06941	6.94691	sorbin and SH3 domain containing 2
10446423	AK017294	5430411C19Rik	8.35103	8.26302	8.43973	6.93017	6.55596	6.66798	6.4296	6.44958	6.67504	6.40792	6.41284	6.29207	RIKEN cDNA 5430411C19 gene
10492426	BC018371	Acsf2	8.3009	8.29847	8.43662	7.46775	7.29968	7.33195	6.9107	7.03683	6.91828	7.50338	7.61949	7.44177	acyl-CoA synthetase family member 2
10572024	NM_023689	Spock3	8.21912	8.55271	8.25767	6.86247	7.01851	6.91085	5.98291	6.28768	5.74603	6.11791	5.94666	6.10083	sparc/osteonectin, cwcv and kazal-like domains proteoglycan 3
10568780	NM_001045483	Mapk1ip1	8.10645	8.44746	8.4699	7.4028	7.22826	7.21977	7.28606	7.23014	7.31624	7.445	7.45792	7.45506	mitogen-activated protein kinase 1 interacting protein 1
10600857	NM_010417	Heph	8.19989	8.34909	8.4485	7.43777	7.34253	7.29358	7.27931	7.23724	7.38613	7.41473	7.52113	7.44657	hephaestin
10393569	NM_021440	RP23-394O9.3	8.46443	8.22322	8.30253	7.07585	7.14331	7.28032	7.39468	7.29834	7.42906	7.52223	7.69522	7.65551	differential display clone 8
10358662	NM_001024720	Hmcn1	8.12776	8.44255	8.41359	6.6264	6.96554	6.84411	5.53831	6.00384	6.16432	6.6649	6.58564	6.66705	hemicentin 1
10565910	NM_013746	Plekhb1	8.13827	8.42799	8.40047	6.86503	6.9851	6.68509	6.16551	6.27094	5.77313	5.92821	6.06738	6.51251	pleckstrin homology domain containing, family B (evectins) member 1
10347481	NM_024264	Cyp27a1	8.45123	8.252	8.24981	7.18548	7.35996	7.31625	7.13777	6.83232	7.0027	7.36999	7.42284	7.38116	cytochrome P450, family 27, subfamily a, polypeptide 1
10564272	NM_007390	Chrna7	8.4101	8.1538	8.36853	7.13846	6.85411	7.06478	7.14917	7.0841	7.09674	7.1568	6.96063	7.05256	cholinergic receptor, nicotinic, alpha polypeptide 7
10494655	NM_172863	Zfp697	8.29531	8.24314	8.38346	7.01733	7.13138	7.17577	7.57984	7.53449	7.48692	7.50421	7.65247	7.56114	zinc finger protein 697
10536711	NM_053098	Lmod2	8.11908	8.46512	8.32861	6.91733	7.26354	7.11174	7.34128	7.14441	6.97976	7.58743	7.57815	7.81508	leiomodin 2 (cardiac)
10569618	NM_178642	Ano1	8.19357	8.33767	8.36225	7.15473	7.06892	7.22647	6.82472	6.79558	6.56929	6.50185	6.45769	6.2525	anoctamin 1, calcium activated chloride channel
10531987	NM_008620	Gbp4	8.15654	8.23893	8.48865	7.0805	7.19614	7.58578	7.667	7.73072	7.75106	9.3217	9.28244	9.40503	guanylate binding protein 4
10476939	AB470966	EG245174	8.22241	8.36524	8.27635	7.22099	7.13539	7.20907	7.91769	7.85637	7.90644	8.16817	8.21641	8.02713	predicted gene, EG245174
10439321	NM_021301	Slc15a2	8.19678	8.31359	8.34954	6.3618	6.41	6.39379	5.78597	5.69914	5.78449	5.56607	5.29787	5.31483	solute carrier family 15 (H+/peptide transporter), member 2
10397364	NM_145447	Mfsd7c	8.17996	8.33172	8.34645	6.47536	7.01912	6.53522	6.2512	6.33334	6.39007	6.415	6.34194	6.61373	major facilitator superfamily domain containing 7C
10355916	NM_008781	Pax3	8.32985	8.20724	8.31584	6.49033	6.55985	6.68639	6.78539	6.72496	6.83701	6.57947	6.70542	6.86857	paired box gene 3
10382200	NM_029606	Ccdc46	8.13634	8.40258	8.29516	7.11819	7.14835	7.13858	6.86545	7.07509	7.11383	7.14457	7.25718	7.30329	coiled-coil domain containing 46
10481845	BC059907	Fam125b	8.09157	8.36803	8.36045	7.06025	7.05143	7.17491	6.75102	6.9398	7.06787	7.0328	7.16273	7.14188	family with sequence similarity 125, member B
10407591	NM_033269	Chrm3	8.29037	8.18	8.32807	7.1399	7.26624	7.23666	7.19393	7.29551	7.20885	6.91401	7.01099	6.82751	cholinergic receptor, muscarinic 3, cardiac
10388377	NM_013761	Srr	8.17611	8.24229	8.37913	6.93102	7.07579	7.1715	6.85562	6.85299	6.91204	7.23508	7.47377	7.413	serine racemase
10385518	NM_011579	Tgtp	8.17339	8.45769	8.15918	7.1616	6.97996	7.30549	6.08962	5.82354	6.47318	6.82645	6.74084	6.83841	T-cell specific GTPase
10472350	NM_145523	Gca	8.08478	8.45677	8.23592	6.53332	6.58289	6.65886	5.97	6.51669	6.59973	6.53622	6.79802	6.6291	grancalcin
10361139	NM_011633	Traf5	8.16723	8.27767	8.32124	7.03862	7.19197	7.1209	6.75335	7.13452	7.00289	6.9334	6.91743	7.15671	Tnf receptor-associated factor 5
10524460	NM_133904	Acacb	8.3444	8.21288	8.19763	7.09427	7.06853	7.12647	7.05142	6.76318	6.91941	7.29948	7.16265	7.17072	acetyl-Coenzyme A carboxylase beta
10358549	NM_001024720	Hmcn1	8.22077	8.24222	8.27775	6.97891	6.88431	6.81502	6.49565	6.36062	6.38128	6.69624	6.64488	6.641	hemicentin 1
10402020	NM_001081191	Eml5	8.16623	8.26386	8.26477	6.81997	7.03552	7.20585	7.28934	7.39084	7.40728	7.13204	7.09136	7.18616	echinoderm microtubule associated protein like 5
10373610	NM_146318	Olfr767	8.48986	8.22419	7.96519	6.71084	7.56817	7.27199	6.936	7.09839	6.77782	6.92119	6.6334	7.28766	olfactory receptor 767
10518812	NM_001081557	Camta1	8.12953	8.22061	8.29434	6.70592	6.67131	6.5886	6.44888	6.13503	6.31711	6.28398	6.14969	6.1024	calmodulin binding transcription activator 1
10358633	NM_001024720	Hmcn1	8.00561	8.17644	8.43881	6.91305	7.00097	7.2019	5.63971	5.45361	6.05268	6.67697	6.38873	6.70271	hemicentin 1
10358561	NM_001024720	Hmcn1	8.07223	8.35143	8.19628	5.71576	5.97268	6.20298	5.21306	4.67254	5.12991	5.7154	5.57663	5.78151	hemicentin 1
10537227	NM_197986	Tmem140	8.15697	8.36727	8.09454	7.24871	7.05482	7.00023	6.30139	6.05865	6.26919	7.00321	6.95539	6.87883	transmembrane protein 140
10407286	BC067074	BC067074	8.077	8.14697	8.36231	7.02681	6.83055	6.87954	7.70476	7.72193	7.87392	7.86561	7.87579	7.80413	cDNA sequence BC067074
10450197	NR_004051	Btnl5	8.17933	8.08359	8.30119	7.18262	7.13275	7.32484	7.31378	7.25642	7.75188	7.24949	7.22512	7.39231	butyrophilin-like 5
10559878	BC071238	2810047C21Rik1	7.9729	8.36181	8.22398	7.15425	6.84422	7.20205	6.91646	7.10075	7.11823	7.04683	7.10066	7.06493	RIKEN cDNA 2810047C21 gene 1
10591988	NM_001024139	Adamts15	8.0651	8.25376	8.23177	6.51164	6.6157	6.36681	6.34098	6.05153	6.16389	6.96708	6.90935	6.84406	a disintegrin-like and metallopeptidase (reprolysin type) with thrombospondin type 1 motif, 15
10358519	NM_001024720	Hmcn1	8.0824	8.23793	8.22807	6.90819	7.06198	7.01107	6.18612	6.04861	6.44195	6.49981	6.63303	6.72919	hemicentin 1
10466680	ENSMUST00000069049	ENSMUSG00000055440	7.94076	8.31212	8.29373	6.97676	6.89769	6.89922	6.66804	6.27086	6.4431	6.39072	6.46267	6.39911	predicted gene, ENSMUSG00000055440
10358533	NM_001024720	Hmcn1	7.90938	8.23405	8.39817	6.66631	6.70935	6.63034	5.92769	5.75671	6.06272	6.42329	6.53222	6.36292	hemicentin 1
10399421	NM_008709	Mycn	8.19318	8.18989	8.1307	7.16184	7.17055	7.23758	7.0922	7.3705	7.1441	7.34503	7.25911	7.44101	v-myc myelocytomatosis viral related oncogene, neuroblastoma derived (avian)
10367673	NM_001033253	Plekhg1	8.16577	8.15838	8.1742	7.08301	7.03659	7.25593	6.50097	6.60634	6.45588	6.51593	6.59232	6.75823	pleckstrin homology domain containing, family G (with RhoGef domain) member 1
10385533	NM_011579	Tgtp	8.09071	8.24495	8.16215	7.02482	7.1294	7.35871	6.5226	6.30418	6.94965	6.99353	6.9675	6.78972	T-cell specific GTPase
10601595	BC027572	3110007F17Rik	8.09753	8.28485	8.10743	7.14651	7.02473	7.00638	7.06876	7.31989	7.41134	7.27964	7.41035	7.29925	RIKEN cDNA 3110007F17 gene
10518108	NM_145402	Tmem51	8.18635	8.14536	8.14453	6.86861	6.84384	6.80732	6.30992	6.34288	6.47247	6.52133	6.5357	6.32232	transmembrane protein 51
10444591	NM_013558	Hspa1l	8.06589	8.14753	8.25887	6.60811	6.50727	6.47712	6.39064	6.40456	6.36011	6.43501	6.42345	6.47621	heat shock protein 1-like
10412978	AK007938	1810062O18Rik	8.03734	8.25368	8.17677	7.13755	7.12079	7.12676	7.22437	6.9535	7.18841	7.13009	7.35937	7.01523	RIKEN cDNA 1810062O18 gene
10487441	NM_010762	Mal	8.15255	8.24092	8.06175	7.17834	7.13413	6.91063	7.24245	6.67781	6.96904	6.79775	6.76721	6.99253	myelin and lymphocyte protein, T-cell differentiation protein
10475941	NM_178404	Zc3h6	8.13755	8.15112	8.15161	7.05553	7.02846	7.4029	6.93085	6.87811	7.16885	7.43798	7.24704	7.55678	zinc finger CCCH type containing 6
10358619	NM_001024720	Hmcn1	7.92923	8.09862	8.37113	7.01663	7.09063	6.83232	6.14988	6.11415	6.07397	6.56666	6.73985	6.6733	hemicentin 1
10555736	NM_147093	Olfr558	7.99185	8.31088	8.0759	6.61085	6.98235	6.6512	6.2848	5.89159	6.08918	6.18171	6.36349	6.4201	olfactory receptor 558
10438639	NM_138650	Dgkg	8.17056	7.99248	8.21016	6.88515	6.85198	6.83553	5.95085	5.95144	5.85825	6.1692	6.26356	6.08633	diacylglycerol kinase, gamma
10563355	NM_019934	Sec1	8.12795	7.99977	8.24037	7.23727	6.96574	6.89527	6.79825	6.78374	6.75316	7.15343	6.96607	6.86628	secretory blood group 1
10604961	NM_008067	Gabra3	8.0998	8.15637	8.1055	6.84631	6.96294	7.10263	5.81471	6.1987	6.09644	6.11388	6.2555	6.73102	gamma-aminobutyric acid (GABA-A) receptor, subunit alpha 3
10395659	NM_007728	Coch	8.17703	8.07465	8.10333	7.12091	6.80558	6.78544	6.69746	6.87413	6.79711	6.5406	6.87034	6.65746	coagulation factor C homolog (Limulus polyphemus)
10344929	ENSMUST00000067599	ENSMUSG00000054493	8.00003	8.18007	8.17052	5.77539	6.22075	5.99214	6.02922	6.09085	5.94225	5.67412	5.90748	5.8165	predicted gene, ENSMUSG00000054493
10358529	NM_001024720	Hmcn1	7.97849	8.21781	8.15094	7.05714	6.69281	6.98835	5.94106	6.02796	6.01031	6.70115	6.25006	6.23494	hemicentin 1
10469936	NM_025980	Nrarp	7.90108	8.23421	8.20441	7.01547	7.20058	7.17795	6.54682	6.89654	6.57293	7.36662	7.66058	7.58124	Notch-regulated ankyrin repeat protein
10390519	NM_028199	Plxdc1	7.937	8.10378	8.2762	6.69919	6.54277	6.77226	6.35464	6.57809	6.63233	6.41502	6.74311	6.6109	plexin domain containing 1
10381683	NM_025988	Acbd4	8.06579	8.11941	8.10398	7.1084	7.19423	7.02714	6.94062	6.94024	6.99378	7.04774	7.16618	6.84729	acyl-Coenzyme A binding domain containing 4
10358637	NM_001024720	Hmcn1	7.8403	8.07694	8.36314	6.78777	6.85786	7.19642	6.38592	6.24824	6.37305	6.49571	6.33966	6.83275	hemicentin 1
10514520	NM_028979	Cyp2j9	7.99014	8.00464	8.27756	6.82313	6.88765	7.00659	6.40924	6.49735	6.38792	7.07303	6.97794	6.90313	cytochrome P450, family 2, subfamily j, polypeptide 9
10601598	BC027572	3110007F17Rik	8.03049	8.22643	7.99456	7.11824	6.94827	6.90113	7.01262	7.26246	7.42441	7.22147	7.34664	7.3019	RIKEN cDNA 3110007F17 gene
10544487	NM_013861	Tpk1	8.04681	8.04547	8.14412	6.53705	7.10222	6.88936	6.75394	7.10269	6.95191	7.1424	7.23196	7.10937	thiamine pyrophosphokinase
10358621	NM_001024720	Hmcn1	8.04611	8.07776	8.10032	6.86054	6.95997	6.73363	6.41229	6.45462	6.53964	6.7526	6.53498	6.77352	hemicentin 1
10358547	NM_001024720	Hmcn1	7.75541	8.18447	8.23722	6.94332	6.65423	6.42093	5.81435	5.50362	5.55605	5.98526	6.22061	6.15784	hemicentin 1
10541144	NM_001033382	Cacna2d4	7.88542	8.12268	8.16888	6.74749	6.85764	6.62492	6.81952	6.73634	6.84142	6.82264	6.82732	6.66818	calcium channel, voltage-dependent, alpha 2/delta subunit 4
10566326	NM_023835	Trim12	7.85509	8.12587	8.18318	6.91351	7.06534	7.24061	5.96862	6.19243	6.11922	6.86657	7.0438	7.02391	tripartite motif-containing 12
10596095	NM_173447	Ephb1	7.90581	8.1215	8.13103	6.50503	6.52527	6.47093	6.83725	6.74991	6.55524	7.15341	6.99972	7.10722	Eph receptor B1
10584047	NM_013906	Adamts8	7.98315	8.10046	8.06647	7.04503	6.97259	7.02914	6.63345	6.63709	6.29328	6.43257	6.33842	6.46817	a disintegrin-like and metallopeptidase (reprolysin type) with thrombospondin type 1 motif, 8
10422013	NM_010636	Klf12	7.96596	8.13671	8.02199	7.03733	6.99889	7.0911	6.50195	6.61705	6.61324	6.78759	7.19041	7.08125	Kruppel-like factor 12
10358670	NM_001024720	Hmcn1	7.75411	8.30276	8.05343	6.20007	6.59781	6.70136	5.75195	5.71585	5.33854	6.29853	6.20146	6.33273	hemicentin 1
10455050	NM_053127	Pcdhb2	7.99939	7.98894	8.12145	6.64537	6.90768	6.7638	5.92533	6.35586	6.6778	6.05257	6.27989	6.05496	protocadherin beta 2
10455071	NM_053132	Pcdhb7	7.91363	8.12016	8.0657	6.76366	7.13353	7.21013	6.45107	6.59083	6.34635	6.61651	6.61187	6.52493	protocadherin beta 7
10351400	BC132161	Fam78b	8.12955	7.96277	7.98751	6.74232	6.80545	6.97406	6.87965	6.55332	6.90841	6.33088	6.5629	6.63247	family with sequence similarity 78, member B
10385747	NM_199299	Phf15	7.86359	8.08217	8.07387	7.10402	7.00921	6.99155	6.5581	6.48074	6.75326	6.59068	6.54423	6.48282	PHD finger protein 15
10358652	NM_001024720	Hmcn1	7.78698	8.07559	8.0958	6.18239	6.13007	6.35882	4.97758	5.0978	5.10716	5.93922	6.04408	6.02921	hemicentin 1
10553477	NM_177694	Ano5	7.84182	8.14394	7.97243	6.82394	6.94161	7.02658	8.19668	8.32323	8.47369	10.1542	10.1518	10.1322	anoctamin 5
10358515	NM_001024720	Hmcn1	7.74361	8.13504	8.07444	6.62915	6.5465	6.66695	5.87917	5.7273	5.31386	6.02114	6.16301	5.91094	hemicentin 1
10358490	NM_001024720	Hmcn1	7.88952	8.01922	8.03334	6.9986	7.05303	6.96804	6.28257	6.05443	6.45183	6.72157	6.45071	6.61463	hemicentin 1
10605797	NM_001033329	Arhgef9	7.85182	7.97023	8.10386	6.87665	6.8248	7.13357	7.06751	6.94882	7.20165	7.46671	7.56564	7.53228	CDC42 guanine nucleotide exchange factor (GEF) 9
10604944	NM_017369	Gabre	7.8406	8.03448	8.01311	6.30737	6.386	6.30846	6.03489	6.25723	6.08381	6.4588	6.73854	6.8205	gamma-aminobutyric acid (GABA-A) receptor, subunit epsilon
10456717	AF357379	Snord58b	7.74303	8.25786	7.88599	6.75806	7.01722	6.97649	6.62145	6.79991	6.87078	6.36103	6.82869	6.53017	small nucleolar RNA, C/D box 58B
10377560	NM_026991	Sat2	7.79954	8.20551	7.86316	6.63348	6.98434	6.98188	6.59386	6.7398	6.82384	6.9492	7.11019	7.09216	spermidine/spermine N1-acetyl transferase 2
10547719	NM_153508	Clstn3	7.9378	7.8826	8.03215	6.68375	6.75393	6.69406	6.50166	6.64354	6.52398	6.41723	6.32101	6.44252	calsyntenin 3
10518781	NM_011067	Per3	8.01905	7.87121	7.92601	6.87996	6.75333	6.66534	6.72987	6.85089	6.57261	6.93797	6.74587	6.88173	period homolog 3 (Drosophila)
10369688	AK129421	Tet1	7.77074	8.20176	7.83223	6.3886	6.372	6.47888	6.45305	6.48571	6.48456	6.55199	6.65526	6.74846	tet oncogene 1
10358635	NM_001024720	Hmcn1	8.03108	7.74939	8.00851	6.96613	6.52827	6.81724	6.33806	6.83498	6.79415	6.89246	6.85425	6.60149	hemicentin 1
10376765	NM_007436	Aldh3a1	7.89072	7.80921	8.06706	6.85224	6.90333	6.85137	6.85754	6.61401	6.69142	6.85408	6.9573	6.9886	aldehyde dehydrogenase family 3, subfamily A1
10394954	NM_145890	Grhl1	7.90358	7.90013	7.95919	6.77859	6.77147	6.93531	6.47052	6.60792	6.51499	6.53467	6.50104	6.43459	grainyhead-like 1 (Drosophila)
10582429	NM_009824	Cbfa2t3	7.93328	7.83009	7.98515	6.52654	6.62996	6.67815	6.88057	6.61949	6.6255	7.15461	7.22761	7.12944	core-binding factor, runt domain, alpha subunit 2, translocated to, 3 (human)
10455146	ENSMUST00000097608	3222401L13Rik	7.90932	7.85955	7.9492	6.47957	6.59334	6.56936	6.22761	5.90446	6.26331	6.18647	6.34294	6.53826	RIKEN cDNA 3222401L13 gene
10542594	AY512955	ENSMUSG00000067389	7.83348	8.06506	7.81179	6.50752	6.20406	6.51051	5.91339	5.72743	6.21367	5.65992	5.57623	5.7494	predicted gene, ENSMUSG00000067389
10358567	NM_001024720	Hmcn1	7.78747	7.83233	8.07132	6.19252	5.66518	6.25699	5.06138	5.72783	5.64269	5.77644	5.77961	6.04824	hemicentin 1
10358605	NM_001024720	Hmcn1	8.05051	7.77574	7.85226	6.82177	6.87617	6.88244	6.48238	6.47756	6.42143	6.41924	6.60264	6.72257	hemicentin 1
10543460	NM_177013	6332401O19Rik	7.7233	7.88881	8.03933	7.02145	6.61414	6.90333	6.88966	6.97379	6.74891	6.92723	6.95755	7.15745	RIKEN cDNA 6332401O19 gene
10358593	NM_001024720	Hmcn1	7.78723	7.81	8.03201	6.64575	6.79885	7.02942	6.28512	6.09585	6.33858	6.57954	6.47286	6.31691	hemicentin 1
10418167	AK019686	Ppifos	7.8246	7.96982	7.81452	6.71729	6.89053	6.82379	6.82363	6.53952	6.56731	6.71763	6.8506	6.47859	peptidylprolyl isomerase F, opposite strand transcription unit
10467744	NM_018780	Sfrp5	7.85382	7.79155	7.9576	6.76371	6.413	6.70676	6.15579	6.18688	5.98769	6.18973	6.1521	6.24225	secreted frizzled-related sequence protein 5
10395682	ENSMUST00000077293	EG544864	7.82345	7.8592	7.91372	6.89246	6.83083	6.81603	6.94019	6.62021	6.48502	6.76506	6.64756	6.64063	predicted gene, EG544864
10358658	NM_001024720	Hmcn1	7.76556	7.99282	7.83718	6.60378	6.58326	6.52734	5.64312	6.04071	5.80303	6.6636	6.56674	6.36806	hemicentin 1
10368556	NM_013904	Hey2	7.75204	7.73697	8.07438	6.12787	5.7685	6.05464	6.11842	6.42082	6.4086	6.33659	6.46494	6.48262	hairy/enhancer-of-split related with YRPW motif 2
10547022	NM_080639	Timp4	7.77233	8.04566	7.72619	6.53163	6.36139	6.70696	6.41864	6.1703	6.03116	6.46858	6.09099	6.3014	tissue inhibitor of metalloproteinase 4
10595871	NM_022319	Clstn2	7.75268	7.81512	7.9667	6.65309	6.74847	6.68919	6.52377	6.4501	6.38232	7.11449	6.99151	7.16578	calsyntenin 2
10358553	NM_001024720	Hmcn1	7.63206	7.82477	7.99796	6.30982	6.24563	6.29963	5.75253	5.43534	5.62264	6.00224	6.22888	6.34072	hemicentin 1
10438769	NM_016674	Cldn1	7.79154	7.72912	7.92281	6.64016	6.49567	6.64023	5.68317	5.66775	5.7004	5.69392	5.60648	6.04842	claudin 1
10414659	AF357379	Snord58b	7.58618	8.11165	7.73965	6.63749	6.88132	6.84318	6.47654	6.66558	6.70387	6.27891	6.7062	6.36891	small nucleolar RNA, C/D box 58B
10358607	NM_001024720	Hmcn1	7.78065	7.78902	7.84905	6.69264	6.57446	6.58462	6.34464	6.49114	6.38751	6.70163	6.67589	6.66757	hemicentin 1
10397606	NM_011648	Tshr	7.73719	7.86517	7.80033	6.16644	6.29762	6.35473	5.695	5.59232	5.67936	5.49209	5.69097	5.61053	thyroid stimulating hormone receptor
10463164	NM_008043	Frat1	7.8024	7.76945	7.7972	6.73434	6.73764	6.73174	6.71388	6.86104	6.56844	6.2895	6.51313	6.34968	frequently rearranged in advanced T-cell lymphomas
10562532	NM_172385	Zfp536	7.58995	7.9276	7.78429	6.38403	6.62866	6.46517	5.99703	6.18894	5.99666	6.33253	6.42602	6.12578	zinc finger protein 536
10584024	NM_177906	Opcml	8.03147	7.57134	7.6737	6.58507	6.47787	6.5355	6.62545	6.23635	6.40098	6.58581	6.45816	6.37504	opioid binding protein/cell adhesion molecule-like
10358527	NM_001024720	Hmcn1	7.53348	7.72997	8.01106	6.22115	6.44193	6.37258	5.54295	5.7163	5.53305	6.04772	6.06932	6.06274	hemicentin 1
10361215	NM_153137	Traf3ip3	7.54139	7.84006	7.85928	6.1117	6.15296	6.27425	6.12357	6.14267	5.88119	6.55605	6.56764	6.58263	TRAF3 interacting protein 3
10358625	NM_001024720	Hmcn1	7.78537	7.77956	7.59899	6.59904	6.59514	6.7422	6.00619	6.21324	6.29501	6.5162	6.49495	6.595	hemicentin 1
10466712	NM_174857	Mamdc2	7.58371	7.73845	7.80326	6.68311	6.70647	6.67643	6.88756	7.04934	6.88676	7.96527	7.82095	7.90655	MAM domain containing 2
10485840	NM_177652	Ryr3	7.61696	7.54502	7.9149	6.6053	6.67958	6.65966	6.4017	6.30338	6.39559	7.11637	7.13017	7.12416	ryanodine receptor 3
10357345	NM_172484	E030049G20Rik	7.67886	7.6401	7.71555	6.73954	6.45325	6.359	6.64039	6.4862	6.32604	6.50379	6.50609	6.53479	RIKEN cDNA E030049G20 gene
10436590	AK021336	2810055G20Rik	7.54176	7.73177	7.71957	5.74145	6.00461	5.58464	5.77459	6.04049	6.13076	6.1936	6.14597	6.31445	RIKEN cDNA 2810055G20 gene
10545045	NM_153574	Fam13a	7.59238	7.65841	7.72047	6.43989	6.52181	6.38399	6.23827	6.13422	6.00961	6.64011	6.74677	6.53809	family with sequence similarity 13, member A
10380506	NM_053093	Tac4	7.56039	7.55011	7.71805	6.09832	6.03732	6.02633	6.28141	6.04382	5.88069	6.22398	5.88475	6.22107	tachykinin 4
10358539	NM_001024720	Hmcn1	7.34985	7.59089	7.87462	6.32319	6.39869	6.69653	6.2156	6.41923	6.07676	6.38228	6.21255	6.36976	hemicentin 1
10455065	NM_053130	Pcdhb5	7.58535	7.71472	7.50929	6.55337	6.3818	6.7807	6.65502	6.39831	6.24463	6.20204	6.41992	6.70345	protocadherin beta 5
10573082	NM_001024617	Inpp4b	7.47324	7.63829	7.66746	6.62141	6.57581	6.49199	6.5239	6.48053	6.4603	7.63173	7.73794	7.69876	inositol polyphosphate-4-phosphatase, type II
10358521	NM_001024720	Hmcn1	7.526	7.68305	7.55595	6.5054	6.3747	6.64069	6.08823	5.90824	5.87638	6.29981	6.14654	6.25874	hemicentin 1
10501199	NM_026672	Gstm7	7.4388	7.68513	7.62765	6.46528	6.52988	6.5567	6.42481	6.09759	6.28941	6.61252	6.51568	6.31311	glutathione S-transferase, mu 7
10405121	AK010243	2310081J21Rik	7.50583	7.48722	7.67971	6.43403	6.48545	6.33984	6.07581	5.96969	6.08305	5.97317	6.02536	6.10324	RIKEN cDNA 2310081J21 gene
10405123	AK010243	2310081J21Rik	7.50583	7.48722	7.67971	6.43403	6.48545	6.33984	6.07581	5.96969	6.08305	5.97317	6.02536	6.10324	RIKEN cDNA 2310081J21 gene
10409218	AK010243	2310081J21Rik	7.50583	7.48722	7.67971	6.43403	6.48545	6.33984	6.07581	5.96969	6.08305	5.97317	6.02536	6.10324	RIKEN cDNA 2310081J21 gene
10515712	ENSMUST00000075406	BC059842	7.633	7.39981	7.596	6.21334	6.69698	6.54833	6.98089	6.99659	6.97536	7.11176	7.03221	7.22862	cDNA sequence BC059842
10357488	NM_010016	Cd55	7.17512	7.72913	7.71046	5.67845	5.87115	6.21391	5.52362	5.57307	5.51584	5.8519	5.96924	5.49971	CD55 antigen
10596394	NM_172927	E330026B02Rik	7.60948	7.51458	7.45214	6.45455	6.30892	6.4111	6.63891	6.47024	6.3879	6.44468	6.36747	6.33182	RIKEN cDNA E330026B02 gene
10355105	AF362573	AF362573	7.50748	7.561	7.48592	6.44766	5.91935	6.7653	7.18961	7.23301	7.16032	7.06765	6.87474	7.0416	cDNA sequence AF362573
10358535	NM_001024720	Hmcn1	7.42292	7.5705	7.54934	5.54273	5.49733	5.56091	4.57458	4.77415	4.51516	4.87245	5.28266	5.24688	hemicentin 1
10455084	NM_053135	Pcdhb10	7.46783	7.46588	7.60497	6.10414	6.1177	6.09516	5.75992	5.93044	5.77419	5.86131	6.01705	5.82457	protocadherin beta 10
10366407	ENSMUST00000099268	ENSMUSG00000074742	7.43289	7.50763	7.50801	5.86737	5.8001	5.89181	5.61843	5.43078	5.40212	5.44639	5.48335	5.7826	predicted gene, ENSMUSG00000074742
10356269	BC094285	A530032D15Rik	7.21908	7.58781	7.58273	6.31114	6.30213	6.57487	6.09188	5.65319	6.07945	6.08849	5.96998	5.91692	RIKEN cDNA A530032D15Rik gene
10358617	NM_001024720	Hmcn1	7.27085	7.63017	7.39063	6.07564	6.02395	6.29055	5.54039	5.39361	5.90561	6.04272	5.99789	5.64939	hemicentin 1
10457820	NM_199024	Nol4	7.33786	7.38237	7.5303	6.27778	6.35422	6.2063	6.85177	7.03386	7.24578	7.13419	6.94012	6.99338	nucleolar protein 4
10358557	NM_001024720	Hmcn1	7.16534	7.47372	7.54974	6.13339	5.87008	5.99544	5.37429	5.50898	5.57205	5.69616	5.64901	6.00362	hemicentin 1
10381649	NM_080846	Higd1b	7.34928	7.49475	7.30565	6.39958	6.27169	6.35607	6.21054	6.03587	5.75577	6.03698	6.00132	6.25239	HIG1 domain family, member 1B
10519949	BC020055	A630072M18Rik	7.24608	7.31299	7.57975	6.48407	6.10318	6.36941	6.14316	6.15989	6.4721	6.0908	5.92291	6.00497	RIKEN cDNA A630072M18 gene
10554487	NM_054085	Alpk3	7.20799	7.37242	7.49812	6.28494	5.96945	6.23237	7.17787	7.33543	7.38673	8.43745	8.48814	8.39197	alpha-kinase 3
10455135	NM_053146	Pcdhb21	7.27926	7.37334	7.40694	6.08159	5.921	6.27755	4.9983	5.69793	5.50411	5.98294	5.61177	5.71816	protocadherin beta 21
10349694	NM_178079	Pm20d1	7.14724	7.42214	7.48356	6.06604	5.75481	5.80205	5.67553	5.81351	5.86483	6.14446	5.86306	5.87374	peptidase M20 domain containing 1
10575363	NM_175480	Zfp612	7.25357	7.38178	7.38386	6.21491	6.33	6.08302	6.07297	6.42532	6.17559	6.12104	6.13832	6.15725	zinc finger protein 612
10501802	NM_178936	Tmem56	7.13039	7.43417	7.39436	5.93578	5.863	5.80501	5.4873	5.60739	5.59398	5.50911	5.44486	5.54187	transmembrane protein 56
10475229	AK122489	Stard9	7.30057	7.16812	7.48419	6.14018	6.18188	6.16522	6.19287	6.08254	6.1167	5.97454	6.18076	6.39846	START domain containing 9
10437224	NR_003508	Mx2	7.06088	7.20775	7.64089	5.89928	6.38796	6.12662	5.51882	5.08725	5.49377	5.86325	6.11842	5.8412	myxovirus (influenza virus) resistance 2
10388625	NM_176965	Efcab5	7.26229	7.26218	7.3672	6.15227	5.99814	6.11033	6.47306	6.35094	6.29763	6.20969	6.05071	6.20279	EF-hand calcium binding domain 5
10565609	NM_009381	Thrsp	7.44354	7.20167	7.20426	6.04833	6.25423	6.0954	6.28486	6.18302	6.02189	6.12487	6.21243	6.27396	thyroid hormone responsive SPOT14 homolog (Rattus)
10532586	XM_912851	Myo18b	7.17375	7.33088	7.22582	6.16	6.32094	5.91167	5.84866	6.10633	6.1202	7.63279	7.07159	7.60305	myosin XVIIIb
10442236	AB010360	3110052M02Rik	6.86192	7.52358	7.31351	6.00691	6.29615	6.11578	6.62462	6.84739	6.7453	6.65643	6.63336	6.67765	RIKEN cDNA 3110052M02 gene
10455118	NM_053143	Pcdhb18	7.1834	7.25177	7.26157	6.20626	6.14733	6.23462	5.79026	5.41646	5.69661	6.09881	5.9073	5.85844	protocadherin beta 18
10585194	NM_008360	Il18	7.18999	7.23654	7.26293	5.82111	6.04886	6.15869	5.92075	6.00275	5.77762	6.26359	6.58001	6.38267	interleukin 18
10358571	NM_001024720	Hmcn1	7.09288	7.22134	7.28432	6.16265	6.12001	6.21872	5.75472	5.72278	5.69873	6.03484	5.86685	6.06326	hemicentin 1
10358660	NM_001024720	Hmcn1	6.90105	7.35355	7.26436	6.00664	5.95135	5.98236	4.73952	4.7696	4.90842	5.576	5.72371	5.82306	hemicentin 1
10438801	NM_183064	Fgf12	7.12674	7.21029	7.04294	5.88255	5.82669	5.81241	5.71375	5.98478	5.86514	5.87105	5.68961	5.61264	fibroblast growth factor 12
10455080	NM_053134	Pcdhb9	7.04343	7.19412	7.10027	5.18181	4.99146	5.05983	4.55446	4.70611	4.57338	4.19215	4.46921	4.24558	protocadherin beta 9
10501963	NM_011674	Ugt8a	7.07836	7.20627	7.00255	6.27322	5.96035	5.84971	6.18638	5.95232	5.92662	6.19197	6.10287	5.98106	UDP galactosyltransferase 8A
10603000	NM_198409	Rai2	6.86395	6.91499	7.30119	5.99295	5.86235	5.40916	5.37862	5.57108	5.59223	5.73807	5.73927	5.64327	retinoic acid induced 2
10405154	BC147515	Gm906	6.96502	7.3142	6.77979	5.38487	5.45306	5.4251	5.51105	5.37632	5.31741	5.55295	5.39472	5.4537	gene model 906, (NCBI)
10603881	NM_001013387	Zfp182	6.90846	6.85912	7.28004	6.09386	5.91983	5.92174	6.53437	6.49132	6.30351	6.6471	6.55722	6.38259	zinc finger protein 182
10450731	XR_034252	H2-t9	6.62301	7.4768	6.71521	5.78209	5.73845	6.31973	6.18195	6.53664	6.71686	6.16821	6.10939	5.85556	MHC class Ib T9
10537458	NM_001004182	EG434008	7.11525	6.91755	6.78207	6.04228	5.6298	5.78934	5.81223	5.54207	5.80136	5.77591	5.82199	5.65056	predicted gene, EG434008
10467897	NM_001001446	Cyp2c44	6.93491	7.0512	6.81268	5.59584	5.49363	5.57237	5.80206	5.5792	5.57993	5.70932	5.62768	5.85868	cytochrome P450, family 2, subfamily c, polypeptide 44

## Sheet: ASC36 specific_genes
Supplemental Table 1B: ASC-specific genes 36 hours after acute muscle injury
Values shown are Log2Intensity. Genes are listed from the most to the least up-regulated.
Probe Set ID	Gene Accession	Gene Symbol	QSC_1	QSC_2	QSC_3	ASC36_1	ASC36_2	ASC36_3	ASC60_1	ASC60_2	ASC60_3	ASC84_1	ASC84_2	ASC84_3	Gene Description
10547664	NM_019948	Clec4e	5.34084	4.79418	4.88158	10.8362	10.8765	10.9297	7.62482	7.86402	7.88669	7.48796	7.77266	7.56359	C-type lectin domain family 4, member e
10389231	NM_011337	Ccl3	6.19631	6.25483	6.21362	11.8522	11.9288	11.944	9.26976	9.40413	9.43617	10.8781	10.8937	10.8744	chemokine (C-C motif) ligand 3
10345791	NM_001025602	Il1rl1	5.42524	5.70452	5.37932	10.8246	10.8606	10.8888	8.06748	8.13082	8.38543	7.42384	7.48285	7.58698	interleukin 1 receptor-like 1
10363070	NM_008147	Gp49a	5.9051	6.1157	6.05281	11.3455	11.4041	11.3656	9.17133	9.33963	9.28561	10.0869	10.1686	9.97778	glycoprotein 49 A
10389222	NM_009139	Ccl6	6.28769	6.3636	6.59142	11.6895	11.5782	11.7187	7.71952	8.08264	8.02708	7.68809	7.81058	7.74368	chemokine (C-C motif) ligand 6
10523120	NM_009141	Cxcl5	6.84529	7.01016	7.02641	12.0401	12.0283	12.0184	8.93967	8.89119	8.98334	7.46549	7.63106	7.69862	chemokine (C-X-C motif) ligand 5
10494271	NM_021281	Ctss	6.32125	6.02375	6.16725	11.2441	11.2514	11.198	9.61279	9.60744	9.66165	10.9649	10.9099	11.0383	cathepsin S
10358476	NM_021400	Prg4	8.58017	8.76314	8.59289	13.6821	13.7536	13.6641	11.05	11.0446	11.0536	9.97073	10.0059	9.94486	proteoglycan 4 (megakaryocyte stimulating factor, articular superficial zone protein)
10469358	NM_008625	Mrc1	6.12724	6.04614	5.98153	10.932	10.9584	11.0341	8.23778	8.27216	8.36431	8.84993	8.86454	8.78931	mannose receptor, C type 1
10523134	NM_019932	Pf4	5.72947	5.41625	5.41587	10.3917	10.4518	10.4266	7.06744	7.41471	7.30846	7.49125	7.66606	7.56784	platelet factor 4
10501063	NM_007651	Cd53	6.41374	6.58399	6.76095	11.4505	11.4655	11.4714	8.96436	8.87882	9.00597	10.0383	10.0383	10.066	CD53 antigen
10372648	NM_017372	Lyz2	6.90917	7.43015	7.0783	11.9044	11.9439	11.9699	10.0669	10.0218	10.0865	11.3231	11.2793	11.3368	lysozyme 2
10461587	XM_986941	Ms4a4a	5.83701	6.13037	5.70491	10.6197	10.652	10.7452	8.24453	8.35636	8.5599	9.82603	9.93359	9.72046	membrane-spanning 4-domains, subfamily A, member 4A
10408693	NM_028784	F13a1	6.32521	6.18596	6.14317	10.8858	10.9032	10.966	7.9265	7.97872	8.01522	8.36075	8.38613	8.39279	coagulation factor XIII, A1 subunit
10363082	NM_013532	Lilrb4	6.11316	6.14226	5.69616	10.5962	10.6663	10.748	8.45511	8.68924	8.71605	9.33284	9.42384	9.08285	leukocyte immunoglobulin-like receptor, subfamily B, member 4
10389214	NM_011338	Ccl9	5.60016	5.77059	6.16784	10.5044	10.4773	10.5168	7.65228	7.75806	7.79062	7.97388	7.87269	7.79375	chemokine (C-C motif) ligand 9
10541614	NM_010819	Clec4d	5.68969	5.87197	5.82414	10.3758	10.3524	10.3798	7.45158	7.5884	7.74768	7.28317	7.38698	7.42172	C-type lectin domain family 4, member d
10547657	NM_009779	C3ar1	5.89084	5.70848	5.62418	10.2771	10.2828	10.2974	8.08	8.13641	8.26461	9.34388	9.39393	9.29726	complement component 3a receptor 1
10462442	NM_133775	Il33	7.47666	7.69951	7.38938	11.8741	11.8185	11.9079	10.0515	10.0388	10.0758	9.63398	9.63809	9.61131	interleukin 33
10350516	NM_011198	Ptgs2	9.04774	9.12396	8.96082	13.3865	13.4108	13.3382	10.7233	10.7801	10.6936	10.5265	10.537	10.5112	prostaglandin-endoperoxide synthase 2
10498024	NM_011990	Slc7a11	6.65025	6.52198	6.87705	11.004	10.946	11.0072	8.05621	8.05869	8.16197	7.33958	7.22629	7.18035	solute carrier family 7 (cationic amino acid transporter, y+ system), member 11
10416437	NM_008879	Lcp1	6.30729	6.26131	6.14367	10.4841	10.4711	10.6328	8.20595	8.42942	8.44796	9.19763	9.24329	9.33626	lymphocyte cytosolic protein 1
10583071	NM_010809	Mmp3	6.10026	6.28204	5.82977	10.2613	10.4502	10.151	6.23476	6.67246	6.32952	6.50801	6.57935	6.27949	matrix metallopeptidase 3
10403743	NM_008380	Inhba	7.24691	7.44024	7.17135	11.4284	11.4857	11.5777	8.74626	8.79374	9.08796	8.21818	8.07551	8.36398	inhibin beta-A
10598976	NM_001044384	Timp1	8.45446	8.59119	8.69069	12.6694	12.6545	12.7036	11.3518	11.3111	11.2654	10.9354	10.9539	10.8929	tissue inhibitor of metalloproteinase 1
10461614	NM_028595	Ms4a6c	5.41143	5.34193	5.51927	9.58592	9.50609	9.39277	7.50149	7.43012	7.50207	8.90492	8.93555	8.86513	membrane-spanning 4-domains, subfamily A, member 6C
10407327	NM_010330	Emb	6.36741	6.87724	6.63389	10.7139	10.6458	10.6888	7.95549	8.18168	8.3254	8.21583	8.2968	8.45139	embigin
10384458	NM_019549	Plek	7.14409	6.77625	6.66196	10.8588	10.9336	10.9427	8.60975	8.53861	8.74933	9.17627	9.24879	9.30518	pleckstrin
10365983	NM_008524	Lum	7.42215	7.80332	7.63785	11.6667	11.6229	11.6084	9.11468	9.17212	9.24276	9.17098	9.28859	9.1307	lumican
10560242	NM_007577	C5ar1	5.5393	5.48686	5.69516	9.51464	9.5906	9.61422	7.03088	7.14143	7.23443	7.36887	7.08502	7.31752	complement component 5a receptor 1
10511363	NM_001002927	Penk1	6.89246	6.89794	6.95142	10.7663	10.8199	10.9332	7.96404	8.01135	8.02715	7.13358	7.06914	7.13712	preproenkephalin 1
10446282	NM_010130	Emr1	5.78479	5.6031	5.55215	9.43534	9.66374	9.59228	7.51747	7.54472	7.53424	8.59343	8.61094	8.60945	EGF-like module containing, mucin-like, hormone receptor-like sequence 1
10458382	NM_009841	Cd14	6.99502	6.83237	6.85576	10.7242	10.7783	10.7683	8.05753	7.98974	8.08709	7.98948	8.18652	8.02074	CD14 antigen
10603551	NM_007807	Cybb	6.34544	6.14912	6.07565	9.96249	10.033	10.0721	8.19135	8.03273	8.31799	9.86155	9.8718	9.94028	cytochrome b-245, beta polypeptide
10518526	NM_001039554	Angptl7	8.58805	8.89725	8.77062	12.5653	12.5627	12.5854	8.23641	8.60543	8.49458	8.59748	8.56983	8.59632	angiopoietin-like 7
10406504	NM_001037987	Edil3	5.49711	5.60005	5.63872	9.25757	9.44096	9.4739	6.76776	6.92344	6.78935	7.34047	7.35088	7.08325	EGF-like repeats and discoidin I-like domains 3
10358434	NM_008869	Pla2g4a	6.09161	6.20109	6.21664	9.89708	9.96312	10.0145	6.93147	6.94742	7.0965	7.14886	7.14692	7.12174	phospholipase A2, group IVA (cytosolic, calcium-dependent)
10566205	NM_001001559	Dub2a	7.66752	7.41362	7.70423	11.5148	11.5257	11.0966	11.1333	10.9886	10.835	11.2678	11.1041	11.1153	deubiquitinating enzyme 2a
10578264	NM_031195	Msr1	5.87595	5.64405	5.61272	9.46381	9.52439	9.40956	7.36174	7.4428	7.65579	7.64735	7.58426	7.62148	macrophage scavenger receptor 1
10590635	NM_009917	Ccr5	5.87615	5.53219	5.04959	9.11681	9.11471	9.40672	6.61388	6.50111	6.59237	7.09419	7.13029	7.33132	chemokine (C-C motif) receptor 5
10598013	NM_009917	Ccr5	5.87615	5.53219	5.04959	9.11681	9.11471	9.40672	6.61388	6.50111	6.59237	7.09419	7.13029	7.33132	chemokine (C-C motif) receptor 5
10461721	NM_010821	Mpeg1	6.35807	6.40259	6.41757	10.12	10.1054	10.0985	8.29222	8.394	8.57583	10.0248	9.99375	9.98296	macrophage expressed gene 1
10554789	NM_009982	Ctsc	6.96095	7.39027	7.36745	10.9335	10.9505	10.9717	8.82364	8.99837	9.07935	10.146	10.1159	10.0453	cathepsin C
10508663	NM_010686	Laptm5	6.81767	6.872	7.0985	10.5845	10.6111	10.6337	8.94634	8.96245	8.96007	10.1109	10.1812	10.216	lysosomal-associated protein transmembrane 5
10398075	NM_009252	Serpina3n	8.33118	8.59698	8.48465	12.1307	12.1448	12.147	8.57345	8.66124	8.78981	8.22641	8.47789	8.34584	serine (or cysteine) peptidase inhibitor, clade A, member 3N
10586357	NM_173385	Cilp	8.83231	9.06283	8.99759	12.6355	12.61	12.6205	9.59965	9.6774	9.73264	10.2881	10.3986	10.2831	cartilage intermediate layer protein, nucleotide pyrophosphohydrolase
10379727	NM_001081957	OTTMUSG00000000971	5.83345	5.86186	5.58897	9.30993	9.15931	9.44773	6.46407	6.91424	6.74324	7.77756	7.82769	7.7557	predicted gene, OTTMUSG00000000971
10487597	NM_008361	Il1b	6.24545	6.02015	5.73432	9.45206	9.50026	9.63698	7.01025	7.14502	6.90008	7.03177	7.29959	7.31543	interleukin 1 beta
10428707	NM_008216	Has2	7.4088	7.54044	7.73054	11.0764	11.0473	11.1075	10.8568	10.8209	10.9699	11.1818	11.1381	11.2066	hyaluronan synthase 2
10557862	NM_001082960	Itgam	6.629	6.28908	6.47382	9.98139	9.87243	10.073	7.34615	7.61731	7.77796	8.0705	8.10719	8.14379	integrin alpha M
10522503	NM_011058	Pdgfra	7.97721	8.18031	8.31941	11.6161	11.6382	11.7325	9.02934	9.1719	9.11615	9.28003	9.27888	9.34773	platelet derived growth factor receptor, alpha polypeptide
10513739	NM_011607	Tnc	8.35169	8.70943	8.82804	12.1113	12.1174	12.1406	10.7797	10.8583	10.8807	10.5905	10.6972	10.648	tenascin C
10404606	NM_010745	Ly86	5.84361	5.98523	5.77311	9.34885	9.25092	9.464	7.74489	7.94628	7.88406	9.45219	9.54862	9.56293	lymphocyte antigen 86
10416837	NM_008392	Irg1	6.47547	6.53812	6.72773	9.95667	9.95634	10.1142	7.33807	7.31781	7.37325	7.63703	7.61808	7.46032	immunoresponsive gene 1
10401527	NM_013589	Ltbp2	7.48483	7.39698	7.11407	10.7707	10.715	10.7701	8.33335	8.5152	8.49128	8.13024	8.00449	8.15671	latent transforming growth factor beta binding protein 2
10523138	NM_203320	Cxcl3	7.41299	7.50497	7.47056	10.8816	10.7815	10.9766	7.96234	8.0577	7.90934	7.56565	7.50344	7.47311	chemokine (C-X-C motif) ligand 3
10523128	NM_023785	Ppbp	5.02921	4.96631	4.96849	8.14871	8.46928	8.41609	5.12787	5.30248	5.23761	5.08812	5.01996	5.01437	pro-platelet basic protein
10598004	NM_009912	Ccr1	4.49281	4.58887	4.48036	7.97853	7.81283	7.83801	5.35635	5.40407	5.27804	5.21618	5.33249	5.23825	chemokine (C-C motif) receptor 1
10427336	NM_153505	Nckap1l	6.66584	6.71829	6.72358	9.96328	10.0467	10.1255	8.13784	8.08034	8.16362	8.99849	9.02544	8.99164	NCK associated protein 1 like
10458894	NM_010728	Lox	8.95272	9.05747	8.96865	12.3408	12.3412	12.3233	10.0497	10.0722	10.1487	10.147	10.1165	10.1494	lysyl oxidase
10548879	NM_008597	Mgp	8.76617	8.86476	8.79692	12.1274	12.09	12.1819	9.18338	9.14186	9.05883	9.45541	9.49226	9.60798	matrix Gla protein
10541644	NM_053094	Cd163	5.72389	5.76463	5.6364	8.92852	8.87785	9.21719	6.13218	6.01129	5.94062	6.59108	6.24695	6.41346	CD163 antigen
10599174	NM_133990	Il13ra1	8.18151	8.21894	8.29612	11.4816	11.5737	11.4747	9.89681	9.88581	9.9256	10.1671	10.154	10.0334	interleukin 13 receptor, alpha 1
10562761	NM_009131	Clec11a	7.40085	7.48747	7.41636	10.774	10.68	10.659	8.31193	8.4589	8.25736	8.16343	8.27819	8.2775	C-type lectin domain family 11, member a
10411082	NM_011582	Thbs4	10.9498	11.0082	11.0249	14.2637	14.2425	14.2467	12.2621	12.2895	12.3803	12.0305	12.0291	12.0429	thrombospondin 4
10387536	NM_009853	Cd68	8.09969	7.91308	8.08414	11.2451	11.2876	11.3172	9.6719	9.7581	9.79427	10.6057	10.6272	10.641	CD68 antigen
10360070	NM_010185	Fcer1g	7.2873	6.81316	7.05312	10.2944	10.3498	10.2541	8.41149	8.42503	8.57179	9.25164	9.22585	9.31758	Fc receptor, IgE, high affinity I, gamma polypeptide
10349157	NM_011111	Serpinb2	5.74354	5.75202	5.46892	8.76005	8.99441	8.91865	6.15861	6.22115	6.10551	5.79102	5.55365	5.67664	serine (or cysteine) peptidase inhibitor, clade B, member 2
10360377	BC150711	AI607873	6.96839	7.10726	7.38438	10.4026	10.3554	10.3294	8.31059	8.42942	8.45851	9.475	9.4807	9.35216	expressed sequence AI607873
10539263	NM_013586	Loxl3	7.95234	7.99795	7.94622	11.065	11.1978	11.2086	8.70132	8.81836	8.86115	9.04952	8.99492	9.17803	lysyl oxidase-like 3
10458663	NM_009468	Dpysl3	7.83528	8.01636	7.85071	10.9996	11.0681	11.2006	9.45606	9.50751	9.58188	9.80247	9.82618	9.83361	dihydropyrimidinase-like 3
10417212	NM_145467	Itgbl1	7.98481	7.8787	7.92712	11.1076	11.0244	11.1989	7.86908	8.10653	8.2408	8.00792	8.14095	8.17313	integrin, beta-like 1
10541605	NM_020001	Clec4n	4.80103	4.50437	5.02448	7.75822	7.94719	8.11389	5.03418	5.41917	5.13779	5.88032	5.83195	5.72769	C-type lectin domain family 4, member n
10355403	NM_010233	Fn1	10.077	10.1392	10.1723	13.2604	13.2807	13.3005	11.2744	11.293	11.3617	11.8871	11.8586	11.907	fibronectin 1
10501020	NM_009892	Chi3l3	5.07435	5.28915	5.64691	8.47745	8.37907	8.60093	5.86716	5.73471	6.07103	5.72883	6.08251	5.4306	chitinase 3-like 3
10461622	NM_027209	Ms4a6b	5.03383	4.94386	5.19415	8.19123	8.13894	8.26893	6.4501	6.17413	6.42814	7.75099	7.90477	7.83787	membrane-spanning 4-domains, subfamily A, member 6B
10459496	NM_178793	Ccbe1	7.18674	7.03907	7.0982	10.2328	10.2766	10.1859	8.07413	8.17495	8.13438	7.99075	7.86808	8.03597	collagen and calcium binding EGF domains 1
10466210	NM_026835	Ms4a6d	6.31244	6.12269	6.07522	9.40631	9.22954	9.24029	7.37786	7.25024	7.57288	8.26183	8.2523	8.21246	membrane-spanning 4-domains, subfamily A, member 6D
10379630	NM_011408	Slfn2	6.79755	6.76072	6.77391	9.86192	9.82817	9.93713	7.65845	7.82272	7.96352	8.31524	8.07227	8.31311	schlafen 2
10368343	NM_007482	Arg1	6.2137	6.22195	6.10504	9.36757	9.20967	9.21663	6.52998	6.47397	6.73693	6.15327	6.46756	6.07841	arginase, liver
10572378	NM_016685	Comp	7.41773	7.38793	7.54936	10.5392	10.5007	10.5232	8.27291	8.3321	8.27002	7.8932	8.02051	8.09221	cartilage oligomeric matrix protein
10581013	NM_009866	Cdh11	7.92433	7.94411	8.10553	11.0498	10.9544	11.1354	8.66095	8.79642	8.79038	9.03192	8.86052	9.01489	cadherin 11
10393936	NM_007621	Cbr2	6.41971	6.47769	6.52717	9.43576	9.39004	9.65612	7.30466	7.35728	7.27361	7.75202	7.72708	7.89818	carbonyl reductase 2
10450920	AY036118	AY036118	9.76977	9.86366	9.50827	12.7553	12.7395	12.5851	12.0396	12.0005	11.862	12.212	12.1187	12.1241	cDNA sequence AY036118
10481627	NM_008491	Lcn2	7.01939	7.02156	7.20718	9.99222	10.0929	10.0748	6.52606	6.85153	6.68798	6.3714	6.48458	6.48093	lipocalin 2
10376513	NM_145827	Nlrp3	5.70204	5.89404	5.42811	8.65021	8.53532	8.72048	6.46612	6.45504	6.58122	6.76152	6.62419	6.72537	NLR family, pyrin domain containing 3
10508734	NM_001081211	Ptafr	6.67364	6.32587	6.14051	9.17228	9.42482	9.38912	6.91884	6.84498	6.86737	7.3795	7.4842	7.42602	platelet-activating factor receptor
10418506	NM_138672	Stab1	6.89952	6.84017	7.19223	9.90378	9.88532	9.98096	7.84677	8.00722	7.95954	8.49757	8.60363	8.59162	stabilin 1
10487588	NM_010554	Il1a	5.28561	5.08879	5.28066	8.04532	8.05459	8.37243	5.97954	5.7343	6.03625	6.07753	5.96281	5.74514	interleukin 1 alpha
10427628	NM_008372	Il7r	5.20162	4.86129	5.14043	7.90941	8.03701	8.03714	5.87667	6.20858	6.27399	6.27491	6.60362	6.34272	interleukin 7 receptor
10358408	NM_015811	Rgs1	5.24135	5.28293	5.17772	8.15706	8.105	8.16132	6.05333	6.37695	6.302	7.6685	7.62895	7.66642	regulator of G-protein signaling 1
10493812	NM_011311	S100a4	7.3343	7.04465	6.99254	10.0117	9.96722	10.0677	9.00882	9.22637	9.23372	9.29141	9.34299	9.37548	S100 calcium binding protein A4
10523156	NM_009140	Cxcl2	9.64757	9.81453	9.77997	12.5923	12.5945	12.7184	10.3632	10.51	10.5473	10.3651	10.4566	10.2875	chemokine (C-X-C motif) ligand 2
10364262	NM_008404	Itgb2	6.90299	6.28376	6.74818	9.47893	9.43302	9.64695	7.56996	7.64197	7.69056	7.94893	8.04444	8.11767	integrin beta 2
10351131	NM_010865	Myoc	7.03051	7.22708	7.03222	9.96617	9.94214	9.95205	6.96615	7.39792	7.25142	6.41802	6.64961	6.65422	myocilin
10360406	NM_172648	Ifi205	5.91378	5.55105	5.8197	8.52305	8.67036	8.63706	7.20906	7.10781	7.39634	7.42265	7.5553	7.39043	interferon activated gene 205
10601421	NM_175442	A630033H20Rik	5.5081	5.12646	5.81163	8.25763	8.13058	8.57	6.20325	6.4606	6.55067	7.22994	7.30346	6.9801	RIKEN cDNA A630033H20 gene
10440019	NM_019631	Tmem45a	6.50373	6.40002	6.45216	9.22966	9.26645	9.36365	7.19341	7.13572	7.31548	7.55302	7.79343	7.6862	transmembrane protein 45a
10527638	NM_009663	Alox5ap	7.11387	7.18172	7.00278	9.89238	9.96719	9.89031	7.842	8.09894	8.2679	8.65033	8.57237	8.61429	arachidonate 5-lipoxygenase activating protein
10407281	NM_023612	Esm1	6.92172	7.06765	7.05278	9.80003	9.77363	9.87788	9.4547	9.4829	9.55078	8.03595	8.0603	7.95529	endothelial cell-specific molecule 1
10461558	NM_023044	Slc15a3	7.40028	7.42592	7.449	10.1729	10.2142	10.2651	7.61726	7.97032	8.03176	8.58273	8.60918	8.59573	solute carrier family 15, member 3
10551883	NM_011662	Tyrobp	6.53762	6.02405	6.25075	9.05804	9.0249	9.09195	7.18569	7.34793	7.07205	8.30813	8.08402	8.29484	TYRO protein tyrosine kinase binding protein
10593449	BC139816	Layn	7.10139	6.94204	6.74164	9.569	9.7671	9.79521	8.14618	8.12155	8.26904	8.04068	8.08967	8.20344	layilin
10456071	NM_001037859	Csf1r	6.63995	6.53364	6.73278	9.44816	9.31862	9.45623	7.65345	7.58256	7.76961	8.90523	8.97356	9.01095	colony stimulating factor 1 receptor
10514221	NM_007408	Adfp	8.5745	8.57819	8.62011	11.3457	11.3253	11.4084	10.2516	10.3172	10.4201	10.5945	10.5544	10.674	adipose differentiation related protein
10358224	NM_001111316	Ptprc	6.11226	6.3289	6.37417	9.08673	8.96955	9.02561	7.34921	7.60913	7.36435	8.50918	8.50494	8.46771	protein tyrosine phosphatase, receptor type, C
10568873	NM_007403	Adam8	7.52427	7.21063	7.21262	10.0285	10.1086	10.0709	9.01257	9.13857	9.09176	9.42976	9.49515	9.43465	a disintegrin and metallopeptidase domain 8
10344966	NM_016923	Ly96	5.85253	6.02973	6.14964	8.6662	8.90768	8.70613	7.66368	7.69139	7.9301	7.93532	8.19198	8.07808	lymphocyte antigen 96
10447006	NM_028813	Vit	7.64605	7.82359	7.77825	10.4064	10.5929	10.4764	7.55884	7.34823	7.36059	7.27163	7.21165	7.38517	vitrin
10351679	NM_013489	Cd84	5.53276	5.04285	5.28925	7.9003	7.99202	8.15065	6.79548	6.68126	6.709	7.56946	7.57482	7.46933	CD84 antigen
10469816	NM_031167	Il1rn	7.11378	6.97847	6.84132	9.66853	9.58713	9.82405	7.84294	7.70836	7.72315	7.87371	8.0364	7.97363	interleukin 1 receptor antagonist
10568668	NM_007400	Adam12	7.27337	7.12489	7.22928	9.87239	9.8307	10.0259	8.23751	8.25724	8.40167	8.18112	8.18945	8.27596	a disintegrin and metallopeptidase domain 12 (meltrin alpha)
10536363	NM_009311	Tac1	4.69931	4.62477	4.54826	7.11016	7.22258	7.47325	5.56126	5.13497	5.43207	5.35095	5.36446	5.09525	tachykinin 1
10586865	NM_009022	Aldh1a2	6.22784	6.03012	6.23527	8.66067	8.9081	8.81601	7.31895	7.00222	7.44119	8.22837	8.22806	8.07404	aldehyde dehydrogenase family 1, subfamily A2
10385118	NM_033374	Dock2	5.6674	5.55142	6.14169	8.44005	8.34146	8.45232	6.79462	6.8706	6.75354	7.27508	7.29775	7.20055	dedicator of cyto-kinesis 2
10517508	NM_009777	C1qb	6.82148	6.79076	6.6517	9.32821	9.34261	9.34361	7.83287	7.91238	7.99391	9.13125	9.15641	9.21752	complement component 1, q subcomponent, beta polypeptide
10445293	NM_013737	Pla2g7	6.29455	6.44923	6.38935	8.8591	8.85589	9.04336	7.00478	7.07576	7.1852	8.58295	8.56642	8.44232	phospholipase A2, group VII (platelet-activating factor acetylhydrolase, plasma)
10494817	NM_013609	Ngf	6.75671	6.56109	6.74931	9.22145	9.23659	9.23074	8.01286	8.11382	8.28672	7.87406	7.85292	7.75982	nerve growth factor
10363541	NM_007494	Ass1	8.37129	8.72927	8.45957	11.009	11.073	11.0877	10.7188	10.7208	10.8554	10.4114	10.3619	10.3885	argininosuccinate synthetase 1
10422728	NM_023118	Dab2	9.35422	9.50447	9.45774	11.9603	11.969	11.9738	9.89298	9.99138	10.0192	10.3402	10.2996	10.3061	disabled homolog 2 (Drosophila)
10460085	NM_023149	Cndp2	7.9463	7.99205	7.99891	10.4309	10.4861	10.5401	9.53914	9.64405	9.67585	9.71328	9.70898	9.73585	CNDP dipeptidase 2 (metallopeptidase M20 family)
10371321	NM_177388	Slc41a2	7.94542	7.92558	8.00577	10.4141	10.4597	10.4991	8.34358	8.67208	8.63783	8.49699	8.49405	8.54488	solute carrier family 41, member 2
10471154	NM_007494	Ass1	8.43967	8.74497	8.4473	10.9848	11.0403	11.0955	10.7175	10.7111	10.8462	10.4132	10.3375	10.3757	argininosuccinate synthetase 1
10523359	NM_018866	Cxcl13	7.78012	8.00937	7.78104	10.2316	10.4499	10.3401	5.89839	5.77844	6.24657	6.20662	6.39374	6.56107	chemokine (C-X-C motif) ligand 13
10440091	NM_007739	Col8a1	7.82606	7.77346	7.95039	10.3871	10.2771	10.3344	9.45785	9.57232	9.49843	9.57451	9.5927	9.58499	collagen, type VIII, alpha 1
10554599	AK220376	Adamtsl3	6.57977	6.71521	6.44705	9.05737	8.91913	9.20992	6.744	6.65959	6.91186	6.7618	6.74738	6.95279	ADAMTS-like 3
10494262	NM_007802	Ctsk	7.73733	7.77562	7.84114	10.2652	10.2938	10.2224	8.06277	8.14449	8.29101	8.99573	9.00066	8.85949	cathepsin K
10493820	NM_011313	S100a6	9.28058	9.56597	9.4711	11.8945	11.8812	11.8979	11.6816	11.6908	11.7354	11.5534	11.6051	11.6273	S100 calcium binding protein A6 (calcyclin)
10356520	AF064749	Col6a3	9.55764	9.64843	9.65443	12.0464	12.0837	12.0483	10.3729	10.4305	10.486	11.0609	11.075	11.0449	collagen, type VI, alpha 3
10365987	NM_008438	Kera	8.95963	9.09308	9.06727	11.4577	11.5364	11.4348	8.8071	8.91255	8.92256	8.18544	8.14391	8.21048	keratocan
10518570	NM_001081274	Pgd	8.7932	8.85683	9.01876	11.3148	11.3044	11.3274	11.1826	11.2216	11.2497	11.0101	11.0253	11.0763	phosphogluconate dehydrogenase
10442219	NM_144515	Zfp52	6.20442	6.81724	6.44318	8.83965	9.03091	8.84066	8.3337	8.3911	8.36513	8.01098	8.06983	7.84431	zinc finger protein 52
10371770	NM_001033331	Gas2l3	7.37434	7.59233	7.47889	9.81987	9.90137	9.93922	9.36426	9.5344	9.50616	9.50491	9.67638	9.5928	growth arrest-specific 2 like 3
10374083	NM_009636	Aebp1	8.64245	8.62879	8.64226	11.0331	11.0288	11.0618	9.09259	9.07069	9.15603	9.26539	9.19267	9.29204	AE binding protein 1
10578880	NM_009390	Tll1	6.61679	6.7282	6.60097	9.10034	8.9408	9.09932	6.25055	6.24684	6.36332	6.33328	6.23909	6.52025	tolloid-like
10517169	NM_080559	Sh3bgrl3	8.61257	8.81824	8.75604	11.0655	11.0956	11.1907	10.4155	10.4931	10.4948	10.546	10.4997	10.5964	SH3 domain binding glutamic acid-rich protein-like 3
10544273	NM_001038604	Clec5a	4.91454	4.84966	4.91319	7.07161	7.39681	7.33264	5.88006	5.8465	5.70368	6.51024	6.54852	6.7054	C-type lectin domain family 5, member a
10368638	NM_178908	Fam26e	6.33106	6.11639	6.41842	8.58546	8.65731	8.74584	5.88849	6.03027	6.07825	6.11676	5.85404	6.01623	family with sequence similarity 26, member E
10379518	NM_013654	Ccl7	9.17331	9.26369	9.24161	11.5742	11.5529	11.6263	8.73599	8.83618	9.00329	8.73666	8.56598	8.71158	chemokine (C-C motif) ligand 7
10492021	NM_015784	Postn	9.11811	9.36226	9.36356	11.5911	11.6655	11.6562	10.0815	10.1336	10.2069	11.7296	11.7754	11.6946	periostin, osteoblast specific factor
10517513	NM_007574	C1qc	6.67577	6.55055	6.5611	8.83543	9.03743	8.97919	7.51812	7.61746	7.46659	8.7979	8.75457	8.88103	complement component 1, q subcomponent, C chain
10531195	NM_001081401	Adamts3	5.81248	5.76065	5.72781	8.16799	7.96087	8.22064	6.58046	6.60203	6.59562	6.41903	6.56756	6.41437	a disintegrin-like and metallopeptidase (reprolysin type) with thrombospondin type 1 motif, 3
10482802	NM_139200	Cytip	6.03143	6.19774	5.99912	8.38946	8.32797	8.55362	6.32398	6.05389	6.7287	6.47523	6.80362	6.81996	cytohesin 1 interacting protein
10548375	NM_020008	Clec7a	5.79697	6.06863	5.57032	8.08178	8.08544	8.29917	6.37684	6.4413	6.36642	7.41985	7.57812	7.62624	C-type lectin domain family 7, member a
10590631	NM_009915	Ccr2	5.69639	5.77694	5.64647	8.00697	7.94029	8.19052	6.0999	6.16919	6.64933	6.93099	6.92039	6.89233	chemokine (C-C motif) receptor 2
10402268	NM_011175	Lgmn	10.0393	10.1065	10.1318	12.3993	12.4131	12.4545	10.8531	10.9426	10.9342	11.6748	11.7123	11.6787	legumain
10531177	NM_001081401	Adamts3	7.40868	7.38621	7.46713	9.72698	9.68378	9.83055	8.18514	8.37026	8.34659	8.3347	8.14517	8.20087	a disintegrin-like and metallopeptidase (reprolysin type) with thrombospondin type 1 motif, 3
10409579	NM_019568	Cxcl14	8.70649	8.79175	8.86026	11.0652	11.0451	11.2256	8.25792	8.04262	8.1456	7.75847	8.00288	7.8885	chemokine (C-X-C motif) ligand 14
10595211	NM_007730	Col12a1	9.2384	9.32911	9.41919	11.5838	11.6384	11.6833	9.88633	10.0194	10.0483	10.3263	10.2838	10.3562	collagen, type XII, alpha 1
10567580	NM_030691	Igsf6	6.05322	5.99569	6.65305	8.63479	8.24173	8.68196	6.95525	6.81451	6.82548	8.11066	8.08686	8.19662	immunoglobulin superfamily, member 6
10587383	NM_153098	Cd109	7.52536	7.57928	7.52503	9.81484	9.8378	9.82644	8.64742	8.83373	8.89156	9.82716	9.82853	9.7808	CD109 antigen
10423836	NM_026778	Cthrc1	7.56538	7.6514	7.6633	9.88547	9.78519	9.93483	9.05811	9.00877	9.07198	9.80179	9.75736	9.69841	collagen triple helix repeat containing 1
10448117	NM_008215	Has1	8.54407	8.47762	8.52969	10.7415	10.7249	10.786	8.02348	8.15306	8.20802	8.12566	8.12987	8.10725	hyaluronan synthase1
10349968	NM_007695	Chi3l1	7.02572	6.46669	6.59111	8.97526	8.85326	8.95257	6.80269	6.81272	6.55302	6.47445	6.81421	6.92315	chitinase 3-like 1
10562192	NM_008761	Fxyd5	8.64053	8.71539	8.65906	10.8683	10.8893	10.9188	8.7253	8.87262	8.95335	9.15142	9.22047	9.3447	FXYD domain-containing ion transport regulator 5
10587733	NM_007801	Ctsh	6.68833	6.97237	7.08705	9.02929	9.07488	9.28652	7.94962	7.95833	8.05276	8.77164	8.69485	8.7264	cathepsin H
10539135	NM_007599	Capg	8.39932	8.41931	8.45718	10.6376	10.5588	10.6822	9.18426	9.30736	9.43899	9.797	9.7278	9.7412	capping protein (actin filament), gelsolin-like
10601456	NM_001037917	EG622976	5.75318	5.6426	6.09118	7.92965	7.9584	8.19173	6.42655	6.40749	6.26937	7.29351	7.02868	6.80296	predicted gene, EG622976
10422760	NM_011815	Fyb	5.16445	5.07759	5.20255	7.36992	7.29088	7.36982	5.98188	6.01547	6.10407	6.97988	6.92458	6.81667	FYN binding protein
10582303	NM_007806	Cyba	7.99942	8.11919	8.1403	10.2404	10.2091	10.3835	8.44157	8.43619	8.32805	8.94354	9.08564	9.0741	cytochrome b-245, alpha polypeptide
10450519	NM_025674	Tcf19	7.36866	7.29816	7.34165	9.49981	9.5082	9.55914	9.38032	9.50193	9.51806	9.12042	9.0427	9.18592	transcription factor 19
10587231	NM_007555	Bmp5	9.08901	9.09059	9.07755	11.2	11.2668	11.3397	8.30131	8.52274	8.48834	8.65035	8.63051	8.4502	bone morphogenetic protein 5
10510215	NM_001083918	OTTMUSG00000010657	5.55998	6.01552	5.79225	8.00573	7.96946	7.9122	7.72247	7.59914	7.81438	7.35411	7.58979	7.45224	predicted gene, OTTMUSG00000010657
10367400	NM_021412	Mmp19	7.54791	7.53604	7.43551	9.53588	9.72933	9.76826	7.28866	7.39593	7.60966	7.37735	7.59762	7.69873	matrix metallopeptidase 19
10405587	NM_009369	Tgfbi	9.11595	9.24326	9.21945	11.317	11.3312	11.4424	8.90075	8.80855	8.82336	9.05829	9.00995	9.09541	transforming growth factor, beta induced
10462507	NM_011864	Papss2	7.137	7.28881	7.25782	9.45495	9.3442	9.38771	7.20766	7.39815	7.28795	7.39217	7.50439	7.59514	3'-phosphoadenosine 5'-phosphosulfate synthase 2
10435565	NM_008225	Hcls1	7.04368	7.0024	7.05518	9.14833	9.22569	9.22713	7.56989	7.42133	7.22083	8.05761	8.18092	8.15826	hematopoietic cell specific Lyn substrate 1
10433274	NM_139307	Vasn	8.44778	8.53842	8.65493	10.6875	10.7482	10.6966	9.27168	9.26937	9.24747	9.16357	9.15412	9.22408	vasorin
10601385	NM_205820	Tlr13	6.33224	5.85646	6.42828	8.32072	8.13784	8.58741	7.10614	6.91181	7.0571	7.62173	7.74826	7.60005	toll-like receptor 13
10519717	NM_009152	Sema3a	7.482	7.4697	7.49099	9.64777	9.55417	9.65074	9.08969	9.18962	9.31298	9.53424	9.66602	9.69674	sema domain, immunoglobulin domain (Ig), short basic domain, secreted, (semaphorin) 3A
10439312	NM_019388	Cd86	5.44765	5.1273	5.36549	7.51732	7.48932	7.33868	5.67928	5.87112	5.79054	6.15482	6.41343	6.3064	CD86 antigen
10406270	NM_053108	Glrx	6.67471	6.29589	6.56924	8.67522	8.63537	8.63269	7.72368	7.56579	7.92785	7.49442	7.52544	7.65718	glutaredoxin
10373918	NM_008501	Lif	7.5472	7.52002	7.71311	9.76895	9.54141	9.82403	7.00884	7.12848	7.13309	6.85262	6.74401	6.95238	leukemia inhibitory factor
10349661	NM_145509	5430435G22Rik	7.17065	7.22636	7.20472	9.24852	9.35492	9.35177	7.28186	7.49953	7.67889	8.1993	8.27796	8.24337	RIKEN cDNA 5430435G22 gene
10379511	NM_011333	Ccl2	10.0094	10.1218	10.0972	12.2292	12.1621	12.1809	9.44148	9.368	9.47476	8.93624	8.97047	9.00564	chemokine (C-C motif) ligand 2
10601648	NM_022322	Tnmd	9.26558	9.23674	9.3206	11.3951	11.3767	11.3833	9.54128	9.62873	9.77683	9.58698	9.6933	9.67172	tenomodulin
10459421	NM_001001488	Atp8b1	7.33818	7.57833	7.51388	9.59699	9.53885	9.59998	7.3836	7.53117	7.51765	7.67355	7.69844	7.75142	ATPase, class I, type 8B, member 1
10500204	NM_007899	Ecm1	8.26739	8.18086	8.30125	10.2708	10.3492	10.4251	9.2151	9.19002	9.34059	9.27165	9.38066	9.37683	extracellular matrix protein 1
10519886	NM_013657	Sema3c	6.49359	6.51422	6.33215	8.55751	8.47007	8.59732	6.76866	7.03841	6.96366	7.09983	7.08623	7.12974	sema domain, immunoglobulin domain (Ig), short basic domain, secreted, (semaphorin) 3C
10360382	NM_008329	Ifi204	7.09011	7.25112	7.42915	9.32772	9.32853	9.39696	7.86446	7.86698	8.10038	8.56703	8.73851	8.58824	interferon activated gene 204
10363173	NM_010288	Gja1	9.85037	9.82093	9.84769	11.9115	11.8759	11.9832	11.259	11.2379	11.347	10.9994	11.0078	11.0162	gap junction protein, alpha 1
10517517	NM_007572	C1qa	6.80941	6.89934	6.58762	8.62985	8.89681	9.00712	7.49966	7.29394	7.62921	8.53949	8.48571	8.24951	complement component 1, q subcomponent, alpha polypeptide
10546725	NM_018884	Pdzrn3	6.92647	6.73034	6.87349	8.94093	8.79728	9.01939	7.08494	7.08805	7.13749	7.28556	7.30035	7.36898	PDZ domain containing RING finger 3
10349947	NM_021355	Fmod	10.5208	10.6028	10.6135	12.629	12.7051	12.6217	10.1366	10.1101	10.073	10.0492	9.99137	10.1931	fibromodulin
10489759	NM_028072	Sulf2	6.80784	6.87964	6.92817	8.90866	8.87481	9.04066	7.2991	7.3975	7.40631	8.16976	8.30236	8.22635	sulfatase 2
10487208	NM_001080944	Atp8b4	5.44343	5.54902	5.58427	7.61849	7.66964	7.48395	6.02778	6.19158	6.18468	6.06497	6.10506	6.01985	ATPase, class I, type 8B, member 4
10607870	NM_133211	Tlr7	4.98498	4.96443	5.11337	7.03731	6.93799	7.27196	5.61132	5.59129	5.72128	6.08756	6.45247	6.42299	toll-like receptor 7
10349603	NM_010548	Il10	5.63236	5.54232	5.89312	7.93656	7.63598	7.64767	6.15076	6.30612	6.21409	6.93132	7.28533	6.67828	interleukin 10
10530269	NM_178446	Rbm47	6.34305	6.01932	6.06766	8.15466	8.15689	8.26275	6.51573	6.48278	6.35966	6.60479	6.84356	6.76257	RNA binding motif protein 47
10471067	NM_009116	Prrx2	7.18683	7.27632	7.29117	9.37429	9.2867	9.23168	8.0827	8.03028	8.08205	8.46104	8.62616	8.37736	paired related homeobox 2
10543239	NM_031198	Tcfec	5.64143	5.36164	5.22415	7.29108	7.43682	7.61928	5.99683	5.96222	6.11936	6.28926	6.17593	6.20618	transcription factor EC
10558961	NM_053082	Tspan4	9.06611	9.08855	9.04909	11.0973	11.0562	11.1481	10.3708	10.4023	10.4512	9.83918	9.78286	9.93129	tetraspanin 4
10534862	NM_008788	Pcolce	9.6836	9.84012	9.80898	11.8075	11.7586	11.8572	9.7211	9.77868	9.93922	10.4704	10.4456	10.5313	procollagen C-endopeptidase enhancer protein
10351504	AK161191	AI506816	10.2676	9.9931	9.61053	12.0577	12.1139	11.7893	11.9427	12.038	11.9012	11.8727	11.8495	11.706	expressed sequence AI506816
10406817	NM_007930	Enc1	8.67185	8.39783	8.44147	10.4704	10.4362	10.6814	9.83581	9.70539	9.78007	9.67408	9.70555	9.78923	ectodermal-neural cortex 1
10545569	NM_011260	Reg3g	4.92723	4.72576	4.81534	7.03553	6.57714	6.92717	4.86025	4.98732	4.93951	4.84471	4.80782	4.95847	regenerating islet-derived 3 gamma
10583044	NM_008607	Mmp13	7.1616	7.38679	7.28259	9.23276	9.18917	9.46701	8.33563	8.43133	8.66715	10.3923	10.5293	10.4397	matrix metallopeptidase 13
10363762	NM_177794	Tmem26	6.50315	6.65765	6.80289	8.50963	8.59492	8.91657	6.84767	7.16843	7.20489	7.17591	7.30268	7.31327	transmembrane protein 26
10527441	NM_023142	Arpc1b	10.4979	10.4252	10.6012	12.5121	12.4734	12.5866	11.9655	11.995	12.0775	11.886	11.7727	11.8702	actin related protein 2/3 complex, subunit 1B
10475708	NM_026678	Blvra	8.39517	8.50279	8.45005	10.4617	10.4238	10.5084	10.1778	10.1341	10.2935	10.1356	10.1079	10.1762	biliverdin reductase A
10395320	NM_011658	Twist1	6.72735	6.89029	6.87728	8.75129	8.7524	9.03634	7.18961	7.17903	7.23283	7.15895	6.90797	7.26239	twist gene homolog 1 (Drosophila)
10417273	BC046766	Esd	10.1038	10.18	10.0894	12.1807	12.1134	12.1218	11.9975	12.0542	12.0496	11.7587	11.7622	11.6884	esterase D/formylglutathione hydrolase
10553521	NM_008087	Gas2	7.55921	7.4105	7.52314	9.45814	9.46309	9.58352	8.14773	8.16344	8.11501	8.17046	8.27009	8.36877	growth arrest specific 2
10368647	NM_172508	Dse	8.50699	8.78763	8.68175	10.6174	10.7063	10.6495	9.64003	9.73006	9.7497	9.71666	9.59254	9.68265	dermatan sulfate epimerase
10592266	NM_020258	Slc37a2	6.60856	6.23015	6.69027	8.54559	8.46523	8.50339	8.35348	8.33731	8.37451	9.04225	9.09367	9.07901	solute carrier family 37 (glycerol-3-phosphate transporter), member 2
10375145	NM_010696	Lcp2	6.56163	6.6361	6.34154	8.52903	8.49006	8.48846	6.86593	6.99826	7.02781	7.53199	7.60849	7.50344	lymphocyte cytosolic protein 2
10499189	NM_030707	Fcrls	6.00858	6.025	5.87555	7.93173	7.91325	8.01736	6.89961	7.04867	7.19115	8.14455	8.30115	8.00928	Fc receptor-like S, scavenger receptor
10485294	NM_019657	Hsd17b12	9.27388	9.47533	9.49192	11.4269	11.3741	11.3859	11.3232	11.3154	11.37	11.1214	11.0873	11.1196	hydroxysteroid (17-beta) dehydrogenase 12
10531191	NM_001081401	Adamts3	7.59851	7.44612	7.22898	9.28753	9.42247	9.50302	7.67186	7.83801	7.94713	7.5993	7.92358	7.62023	a disintegrin-like and metallopeptidase (reprolysin type) with thrombospondin type 1 motif, 3
10473809	NM_011355	Sfpi1	5.83683	5.63532	5.30248	7.53489	7.49414	7.68404	6.42516	6.34618	6.32665	6.79431	6.72501	6.93956	SFFV proviral integration 1
10469786	NM_153511	Il1f9	4.98381	5.13503	5.09207	7.11058	6.8588	7.16293	5.15086	5.21989	5.0772	5.16095	4.84856	5.00645	interleukin 1 family, member 9
10604763	BC092051	Arpc1b	9.83232	9.79008	9.88352	11.7143	11.8289	11.8756	11.3161	11.3273	11.4073	11.1613	11.1826	11.1501	actin related protein 2/3 complex, subunit 1B
10445746	NM_021406	Trem1	5.33315	5.43556	5.36911	7.47061	7.56983	7.0055	5.50936	5.30566	5.77011	5.23738	5.43914	5.54637	triggering receptor expressed on myeloid cells 1
10495449	NM_007729	Col11a1	7.92081	7.60894	7.67788	9.65687	9.65337	9.78104	8.18291	8.13734	7.963	8.12087	8.16168	8.09512	collagen, type XI, alpha 1
10385466	NM_011891	Sgcd	6.57277	6.79881	6.65558	8.40107	8.67639	8.82531	6.49992	6.91498	6.86579	6.784	6.80328	6.51766	sarcoglycan, delta (dystrophin-associated glycoprotein)
10538791	NM_001001495	Tnip3	5.66495	5.83453	5.80002	7.71189	7.70292	7.7465	5.93662	6.26118	6.16309	6.44452	6.62346	6.59014	TNFAIP3 interacting protein 3
10393573	NM_011150	Lgals3bp	8.35448	8.415	8.31393	10.3579	10.1946	10.3735	7.77831	7.98329	8.19727	9.32829	9.29687	9.42735	lectin, galactoside-binding, soluble, 3 binding protein
10408557	NM_025429	Serpinb1a	5.93486	6.1531	6.23562	8.09004	7.91688	8.15694	6.71982	6.98699	6.97322	7.40502	7.66596	7.57351	serine (or cysteine) peptidase inhibitor, clade B, member 1a
10467578	NM_031376	Pik3ap1	7.37096	7.20497	7.04774	9.16882	9.13388	9.15971	7.4731	7.50931	7.65579	8.24898	8.12969	8.24081	phosphoinositide-3-kinase adaptor protein 1
10581151	NM_019662	Rrad	9.73282	9.71833	9.75857	11.7015	11.637	11.7044	10.1515	10.2263	10.2769	10.6852	10.6598	10.6825	Ras-related associated with diabetes
10568536	NM_018867	Cpxm2	8.54544	8.54322	8.53124	10.3809	10.4651	10.6043	8.34042	8.28233	8.43847	8.26028	8.30673	8.51694	carboxypeptidase X 2 (M14 family)
10531175	NM_001081401	Adamts3	5.68999	5.84025	5.97488	7.23284	8.064	8.01401	6.12157	6.29879	6.47413	6.16144	6.50721	6.28223	a disintegrin-like and metallopeptidase (reprolysin type) with thrombospondin type 1 motif, 3
10555323	NM_177161	P4ha3	6.58284	6.36326	6.44209	8.32282	8.37715	8.49342	7.2513	7.23691	7.2011	7.5825	7.46785	7.63176	procollagen-proline, 2-oxoglutarate 4-dioxygenase (proline 4-hydroxylase), alpha polypeptide III
10346882	NM_011780	Adam23	6.66372	6.54434	6.69091	8.41705	8.577	8.70105	6.91912	7.02413	7.05402	6.94189	7.09708	6.98883	a disintegrin and metallopeptidase domain 23
10491083	NM_178772	Aadacl1	6.36939	6.57597	6.68528	8.50219	8.32559	8.57517	7.5047	7.75622	7.84154	7.85681	7.855	7.723	arylacetamide deacetylase-like 1
10344990	NM_031402	Crispld1	7.22357	7.29936	7.14649	9.16828	9.08255	9.18332	6.73995	6.96261	6.88626	6.96395	6.93405	6.88785	cysteine-rich secretory protein LCCL domain containing 1
10413542	NM_009388	Tkt	8.01646	7.9957	8.02528	9.99621	9.89347	9.89962	9.56113	9.53332	9.7692	9.00072	8.94888	8.96093	transketolase
10536220	NM_007743	Col1a2	11.8275	11.817	11.8343	13.7289	13.7188	13.7626	12.3425	12.3584	12.4311	13.2029	13.2104	13.2488	collagen, type I, alpha 2
10404996	NM_013610	Ninj1	7.67363	7.65106	7.54179	9.41655	9.61288	9.55949	8.67054	8.72176	8.59693	8.78407	8.73257	8.84729	ninjurin 1
10427744	NM_030690	Rai14	7.43362	7.60377	7.36734	9.32892	9.3315	9.45808	9.16062	9.25189	9.18589	8.85153	8.89685	8.88049	retinoic acid induced 14
10607124	NM_001114385	Chrdl1	7.87664	7.82127	7.85771	9.69443	9.83584	9.73853	7.89885	7.80062	7.91826	7.74898	7.90339	7.84484	chordin-like 1
10391504	NM_010791	Meox1	7.02138	6.89335	6.96004	8.87446	8.80887	8.87361	6.74667	6.81522	6.87607	7.21313	7.02217	7.13089	mesenchyme homeobox 1
10435704	NM_009855	Cd80	5.48906	5.68157	5.81992	7.56347	7.5874	7.4951	6.12812	6.45969	6.40894	6.42233	6.63794	6.55144	CD80 antigen
10481592	NM_010065	Dnm1	7.31916	7.18758	7.19278	8.78132	9.28035	9.2762	7.42825	7.27621	7.19139	7.43122	7.40753	7.54762	dynamin 1
10474129	NM_173749	E430002G05Rik	7.43991	7.36909	7.45114	9.25009	9.22417	9.42098	7.14222	6.90661	7.12354	7.32317	7.38016	7.37012	RIKEN cDNA E430002G05 gene
10559667	NM_008350	Il11	6.73508	6.63351	6.27646	8.41244	8.36549	8.48688	6.99633	7.25386	7.00362	6.9402	6.82587	6.82253	interleukin 11
10495675	NM_010171	F3	7.57006	7.6937	7.61229	9.40999	9.58396	9.49106	7.83875	8.09073	8.14403	8.0173	7.99275	7.76232	coagulation factor III
10408935	ENSMUST00000099550	ENSMUSG00000074917	7.29821	7.3846	7.28317	9.09456	9.27559	9.20454	8.12622	8.28411	8.35863	8.62044	8.51281	8.60059	predicted gene, ENSMUSG00000074917
10603860	NM_008823	Cfp	7.92646	7.89226	7.94567	9.77922	9.73178	9.85168	7.89962	8.06311	8.10923	8.37993	8.36326	8.48864	complement factor properdin
10461765	NM_134152	Lpxn	6.27579	5.79208	6.28364	7.84789	8.02281	8.07363	6.92632	6.81995	7.06276	7.29803	7.22109	7.25082	leupaxin
10450154	NM_010378	H2-Aa	6.95609	7.26191	7.17952	8.88359	9.07994	9.02468	6.9633	7.11386	7.1611	8.70913	8.80449	8.66911	histocompatibility 2, class II antigen A, alpha
10531183	NM_001081401	Adamts3	5.96899	6.21014	6.01149	7.81702	7.90894	8.05488	6.49683	6.71887	6.50869	6.39656	6.40596	6.72753	a disintegrin-like and metallopeptidase (reprolysin type) with thrombospondin type 1 motif, 3
10501164	NM_007778	Csf1	9.57892	9.70139	9.71597	11.4962	11.5556	11.5293	10.909	10.9308	10.9982	9.93833	9.99895	9.86297	colony stimulating factor 1 (macrophage)
10487645	NM_019696	Cpxm1	7.05341	7.13965	7.27793	8.93885	8.98465	9.10056	7.61899	7.53071	7.59928	7.70156	7.86995	7.8661	carboxypeptidase X 1 (M14 family)
10425945	NM_010180	Fbln1	7.88911	7.9795	7.84064	9.78178	9.71076	9.76562	8.52432	8.58182	8.58404	8.66213	8.61098	8.69284	fibulin 1
10427235	NM_025385	Prr13	7.59134	7.59234	7.53526	9.40374	9.48695	9.36177	8.82634	8.97775	9.05515	9.15036	9.16212	9.17388	proline rich 13
10550332	NM_009201	Slc1a5	9.45623	9.54967	9.51317	11.3477	11.3348	11.3669	10.9958	10.9879	11.0916	10.3741	10.3566	10.3428	solute carrier family 1 (neutral amino acid transporter), member 5
10534102	NM_010368	Gusb	8.02403	7.78915	7.86186	9.71801	9.66348	9.79805	9.09133	9.23258	9.19141	9.07992	9.03758	9.30088	glucuronidase, beta
10466659	NM_010266	Gda	7.02405	7.0837	7.14655	8.83627	8.91477	9.00594	6.78528	6.3451	6.57154	6.87908	6.43401	6.54842	guanine deaminase
10368289	NM_008813	Enpp1	8.52444	8.6224	8.66535	10.483	10.3172	10.5101	8.44034	8.43431	8.52045	8.97294	8.81658	8.88938	ectonucleotide pyrophosphatase/phosphodiesterase 1
10444291	NM_207105	H2-Ab1	6.83306	6.75491	7.06829	8.74534	8.73489	8.67267	7.1045	7.18004	7.29311	8.18779	8.41203	8.34715	histocompatibility 2, class II antigen A, beta 1
10545623	NM_010070	Dok1	7.29214	7.02946	6.65192	8.62857	8.92508	8.91541	8.37047	8.05508	8.48741	8.42067	8.46178	8.43017	docking protein 1
10496771	NM_026656	Mcoln2	6.79914	6.49955	6.51328	8.4069	8.4079	8.47081	6.53806	6.74279	6.54042	6.80544	6.87383	6.80247	mucolipin 2
10540085	NM_007992	Fbln2	8.86984	8.79623	8.75424	10.5951	10.632	10.6561	8.83245	8.85543	9.03358	9.2012	9.19515	9.24674	fibulin 2
10439009	NM_007470	Apod	9.91394	10.0154	9.95865	11.8148	11.8079	11.7223	8.74575	8.90325	8.85084	9.36707	9.42314	9.32695	apolipoprotein D
10531201	NM_001081401	Adamts3	5.54082	5.43721	5.32071	7.07831	7.10158	7.56907	5.73433	5.74465	5.7837	5.95886	5.81912	5.98167	a disintegrin-like and metallopeptidase (reprolysin type) with thrombospondin type 1 motif, 3
10530201	NM_009466	Ugdh	10.7859	10.8604	10.874	12.6786	12.6045	12.6764	11.6045	11.6315	11.7352	11.4363	11.5019	11.4911	UDP-glucose dehydrogenase
10433114	NM_010577	Itga5	9.01915	9.12777	9.05879	10.8603	10.8687	10.9158	9.66173	9.66947	9.71478	9.51985	9.52638	9.55527	integrin alpha 5 (fibronectin receptor alpha)
10406982	NM_001081020	Adamts6	6.551	6.58653	6.68621	8.54112	8.30458	8.39378	7.23149	7.56344	7.6671	7.77789	7.71456	7.75092	a disintegrin-like and metallopeptidase (reprolysin type) with thrombospondin type 1 motif, 6
10503448	NM_019724	Mmp16	5.9821	6.11519	5.87645	7.84803	7.73192	7.79463	6.06805	6.15458	6.32633	6.43283	6.26817	6.13933	matrix metallopeptidase 16
10569504	NM_024290	Tnfrsf23	6.70937	6.76441	6.65539	8.50417	8.43807	8.58578	7.11924	7.46598	7.50176	8.04168	8.12423	8.31664	tumor necrosis factor receptor superfamily, member 23
10414065	NM_013473	Anxa8	6.19199	6.08713	5.96363	8.08198	7.72868	7.83084	6.22741	6.1776	6.19889	6.23251	6.13864	6.32149	annexin A8
10466190	ENSMUST00000067600	Ms4a14	4.26814	4.37443	4.33919	6.36937	5.75863	6.2497	4.83402	4.84641	4.78604	5.53471	6.04106	5.75168	membrane-spanning 4-domains, subfamily A, member 14
10500335	NM_010186	Fcgr1	6.83719	7.08061	6.98651	8.74225	8.78183	8.76306	7.37374	7.33034	7.36469	8.03427	7.92116	8.14426	Fc receptor, IgG, high affinity I
10384233	NM_001083587	Tns3	7.96073	7.8528	8.14257	9.84257	9.61895	9.86604	9.38084	9.2936	9.36828	9.40262	9.29079	9.43671	tensin 3
10498273	NM_008536	Tm4sf1	10.4277	10.4617	10.4303	12.2149	12.192	12.2826	10.2716	10.2686	10.3218	10.221	10.1945	10.2038	transmembrane 4 superfamily member 1
10492136	NM_019978	Dclk1	7.13271	7.1923	7.09654	8.89685	8.87398	9.00938	8.45072	8.4311	8.48715	9.48459	9.64419	9.53877	doublecortin-like kinase 1
10406928	NM_008533	Cd180	6.21096	6.34888	6.16613	7.97222	8.06563	8.03346	7.11199	7.02959	7.19148	7.56607	7.67791	7.63932	CD180 antigen
10365290	NM_021439	Chst11	7.08251	6.99829	6.92351	8.69091	8.7848	8.86519	8.62672	8.73072	8.81979	8.605	8.69282	8.76453	carbohydrate sulfotransferase 11
10420198	NM_019955	Ripk3	7.4657	7.07349	7.17185	8.97186	8.92318	9.1465	8.37122	8.35808	8.58494	8.60774	8.6797	8.6129	receptor-interacting serine-threonine kinase 3
10356082	AF159593	Plscr1	7.79355	7.55992	7.75295	9.47289	9.39832	9.54767	8.93508	9.11133	9.13187	8.84691	8.88083	8.95443	phospholipid scramblase 1
10530059	NM_172710	2310045A20Rik	6.22023	6.11919	6.17495	7.97489	7.90524	7.94283	6.48244	6.38015	6.53635	6.84191	6.92318	6.85637	RIKEN cDNA 2310045A20 gene
10543959	NM_008973	Ptn	7.01567	7.19013	7.18498	8.7664	8.86226	9.06796	8.15411	8.16887	8.25515	8.95244	8.94936	8.90724	pleiotrophin
10448124	NM_013521	Fpr1	5.52016	5.41183	5.09044	7.2455	6.98853	7.09107	5.30514	5.30829	5.2567	5.38379	5.1934	5.25134	formyl peptide receptor 1
10457323	NM_177595	Mkx	7.7595	7.73726	7.75116	9.56204	9.43142	9.55592	7.28472	7.41646	7.42996	7.53251	7.21024	7.6509	mohawk homeobox
10605437	NM_145629	Pls3	10.6742	10.7972	10.7147	12.469	12.4759	12.5238	10.5905	10.6053	10.7755	10.9094	10.9366	10.7847	plastin 3 (T-isoform)
10466200	NM_027836	Ms4a7	5.05899	5.38039	5.19546	6.84115	7.04168	7.01364	5.6884	6.00702	5.76047	6.97819	7.16073	7.10976	membrane-spanning 4-domains, subfamily A, member 7
10551185	NM_011577	Tgfb1	8.20526	8.47593	8.39691	10.1318	10.0401	10.1154	8.69432	8.72185	8.80591	9.62777	9.53618	9.62809	transforming growth factor, beta 1
10419736	NM_010015	Dad1	9.36764	9.31619	9.45063	11.0628	11.1444	11.1294	10.7197	10.7257	10.7796	10.6545	10.7022	10.7375	defender against cell death 1
10346843	NM_001077403	Nrp2	7.84429	8.03669	7.97603	9.68724	9.60533	9.76538	9.01234	9.05034	9.17791	8.88497	8.89847	8.92255	neuropilin 2
10474700	NM_011580	Thbs1	11.9755	11.9885	11.9702	13.7249	13.6943	13.6873	12.5514	12.5692	12.5445	12.6986	12.7344	12.7341	thrombospondin 1
10427125	NM_008344	Igfbp6	10.5763	10.4091	10.5014	12.2668	12.1801	12.2019	9.24516	9.30269	9.54826	9.83709	9.81225	9.79985	insulin-like growth factor binding protein 6
10399540	NM_172574	Pqlc3	7.65247	7.46803	7.28028	9.11263	9.13711	9.31134	7.5049	7.48004	7.75578	8.03902	8.18993	8.14909	PQ loop repeat containing
10351658	NM_007649	Cd48	5.53849	5.25748	5.27455	6.97403	7.11711	7.12974	6.05848	6.01851	6.05036	6.62516	6.72117	6.59301	CD48 antigen
10453636	NM_153153	Svil	7.27295	7.33289	7.23839	8.91143	8.98329	9.08423	8.7016	8.69888	8.74348	9.62636	9.65196	9.60343	supervillin
10398907	NM_178911	Pld4	5.84342	5.95576	5.81708	7.48504	7.49373	7.76832	6.60252	6.53105	6.71028	7.7635	7.68681	7.76684	phospholipase D family, member 4
10461594	NM_029499	Ms4a4c	5.68904	5.53856	5.6109	7.20995	7.10391	7.6354	5.8635	5.8955	6.10572	6.78606	6.71586	6.66	membrane-spanning 4-domains, subfamily A, member 4C
10531173	NM_001081401	Adamts3	6.43146	6.51099	6.54131	8.29207	8.14915	8.15324	6.84891	7.02266	6.94396	6.80526	7.16257	7.10526	a disintegrin-like and metallopeptidase (reprolysin type) with thrombospondin type 1 motif, 3
10541555	NM_199311	Clec4a1	5.36913	5.65537	5.58699	7.21483	7.17626	7.33073	6.05234	5.88346	6.06421	6.59405	6.67292	6.61141	C-type lectin domain family 4, member a1
10579347	NM_023065	Ifi30	8.76775	8.86293	8.87545	10.5546	10.5028	10.5441	9.70569	9.73666	9.8527	10.1486	10.0111	10.153	interferon gamma inducible protein 30
10548105	NM_009829	Ccnd2	9.32419	9.15613	9.279	11.0522	10.8772	10.9251	8.82667	8.84276	8.99919	8.67526	8.58096	8.67345	cyclin D2
10492499	NM_025813	Mfsd1	9.90924	10.0116	9.9951	11.6485	11.6911	11.6693	10.9314	10.9668	11.0164	11.1965	11.1796	11.2152	major facilitator superfamily domain containing 1
10389022	NM_177390	Myo1d	8.33877	8.42573	8.38817	10.03	10.0783	10.1018	7.95704	8.17374	7.91364	8.10382	7.97513	8.07954	myosin ID
10471474	NM_021515	Ak1	7.2496	7.24117	7.00224	8.73941	8.943	8.86692	7.90629	7.98964	8.00691	9.34295	9.28623	9.3745	adenylate kinase 1
10570291	NM_007972	F10	6.77307	6.5339	6.69024	8.36367	8.35304	8.33084	6.85294	6.81118	6.81456	6.93328	6.77634	6.78291	coagulation factor X
10516007	NM_172700	Zmpste24	9.98803	10.0062	10.0882	11.7019	11.6761	11.7227	11.5069	11.4801	11.4925	11.2728	11.268	11.2378	zinc metallopeptidase, STE24 homolog (S. cerevisiae)
10360040	NM_010188	Fcgr3	6.0429	5.91454	5.79826	7.42548	7.63428	7.71006	6.12859	6.41177	6.47543	7.05935	7.10923	7.05197	Fc receptor, IgG, low affinity III
10556583	NM_001130479	Nucb2	8.70726	8.80881	8.9261	10.5337	10.3647	10.5535	9.03382	9.08317	9.31584	9.18947	9.23457	9.22076	nucleobindin 2
10469695	NM_019456	Apbb1ip	6.71667	6.47825	6.69078	8.28651	8.19688	8.39136	7.32056	7.36175	7.44428	7.10039	6.98601	6.85374	amyloid beta (A4) precursor protein-binding, family B, member 1 interacting protein
10588037	NM_011254	Rbp1	8.32112	8.33381	8.33486	9.94202	9.99438	10.0146	8.89186	8.76048	8.98738	9.15668	9.06891	9.02061	retinol binding protein 1, cellular
10531193	NM_001081401	Adamts3	7.72794	7.95873	7.89605	9.61305	9.37202	9.54063	8.22965	8.32048	8.29687	8.24845	8.11217	8.27414	a disintegrin-like and metallopeptidase (reprolysin type) with thrombospondin type 1 motif, 3
10492448	NM_008987	Ptx3	8.82729	8.97399	8.92949	10.5377	10.5358	10.5809	8.48244	8.27009	8.45505	8.1765	8.20267	8.19657	pentraxin related gene
10406676	NM_172589	Lhfpl2	9.11735	9.26887	9.25205	10.856	10.7962	10.9082	9.53775	9.60477	9.65995	9.84543	9.91334	9.89248	lipoma HMGIC fusion partner-like 2
10548905	NM_007945	Eps8	7.61942	7.69838	7.70578	9.26652	9.29868	9.38018	8.47899	8.5076	8.51854	8.28923	8.37585	8.37291	epidermal growth factor receptor pathway substrate 8
10391454	NM_012037	Vat1	7.60734	7.49582	7.43126	9.26655	9.00862	9.17829	8.26213	8.36935	8.4696	8.82958	8.96288	8.85089	vesicle amine transport protein 1 homolog (T californica)
10401607	NM_008827	Pgf	7.30303	7.32568	7.20724	8.95636	8.91415	8.87671	7.31597	7.47501	7.43287	7.54415	7.8193	7.64109	placental growth factor
10385912	NM_009969	Csf2	5.33422	5.5228	5.65554	6.98913	7.26042	7.17139	5.60932	5.6099	5.78081	5.46947	5.64277	5.35412	colony stimulating factor 2 (granulocyte-macrophage)
10362538	NM_010681	Lama4	8.79231	8.88536	8.90153	10.5262	10.4535	10.5046	8.27967	8.49759	8.54571	9.00541	9.05545	9.19252	laminin, alpha 4
10569319	NM_009983	Ctsd	11.015	11.0993	11.1304	12.6782	12.7314	12.7325	11.6182	11.6548	11.7	12.184	12.1766	12.2589	cathepsin D
10439218	NM_028295	Pdia5	8.00037	7.80551	8.1003	9.56218	9.50935	9.73052	8.87538	8.81393	8.98377	8.86327	9.07121	9.0349	protein disulfide isomerase associated 5
10536794	NM_023516	2310016C08Rik	7.64271	7.76421	7.69424	9.189	9.33394	9.45932	8.62903	8.66641	8.68025	8.48507	8.54017	8.69306	RIKEN cDNA 2310016C08 gene
10467139	NM_021460	Lipa	8.42996	8.81729	8.81907	10.3307	10.295	10.3181	8.72298	8.92456	8.91363	9.77974	9.88094	9.80057	lysosomal acid lipase A
10603583	NM_016911	Srpx	6.83528	7.02988	7.18998	8.80025	8.55679	8.57277	7.13328	6.97501	7.25275	7.35039	7.46155	7.50146	sushi-repeat-containing protein
10381588	NM_008175	Grn	10.4441	10.466	10.4883	12.0819	12.0834	12.1015	10.4079	10.4977	10.5782	11.4256	11.4734	11.4358	granulin
10483046	NM_010074	Dpp4	6.5469	6.7257	6.86436	8.43763	8.32354	8.24405	6.04992	6.3681	6.33922	6.42896	6.44311	6.29709	dipeptidylpeptidase 4
10581813	NM_029005	Mlkl	6.45998	6.31944	6.35622	7.92125	7.94547	8.13027	7.92003	7.84614	8.03219	7.79293	7.83926	7.75904	mixed lineage kinase domain-like
10405216	NM_011518	Syk	6.72099	6.84439	6.40648	8.30241	8.1919	8.32311	7.08324	7.15084	7.15454	7.50465	7.32617	7.43985	spleen tyrosine kinase
10537410	NM_011539	Tbxas1	6.55119	6.54109	6.35593	8.0593	8.15418	8.07957	6.76682	6.76984	6.73899	7.21766	7.12792	7.08856	thromboxane A synthase 1, platelet
10587683	NM_009742	Bcl2a1a	5.79758	5.89885	5.83701	7.44857	7.52257	7.40637	6.16278	6.29092	6.28546	6.37512	6.50906	6.22545	B-cell leukemia/lymphoma 2 related protein A1a
10475932	NM_024237	Fbln7	6.93838	7.01838	7.10037	8.48666	8.58253	8.82343	7.20639	6.91465	6.96601	7.08582	7.05971	7.20224	fibulin 7
10398859	NM_007421	Adssl1	6.67425	6.39704	6.58667	8.09254	8.21267	8.18576	7.49463	7.77501	7.61285	8.84425	8.97123	9.01931	adenylosuccinate synthetase like 1
10348244	NM_010566	Inpp5d	6.48734	6.60317	6.65439	8.17705	8.06192	8.33513	7.07361	7.07884	7.27467	7.54084	7.59244	7.62137	inositol polyphosphate-5-phosphatase D
10587690	NM_007534	Bcl2a1b	5.64892	5.99914	5.95183	7.47505	7.54241	7.40637	6.35167	6.42687	6.35485	6.41195	6.50044	6.34272	B-cell leukemia/lymphoma 2 related protein A1b
10566026	NM_008035	Folr2	6.82568	6.88634	6.83926	8.32363	8.41751	8.59131	7.16775	7.12888	7.2711	7.83507	7.91697	7.77538	folate receptor 2 (fetal)
10606016	NM_013563	Il2rg	7.37758	7.32033	7.40285	8.88758	8.95013	9.04035	8.00348	8.05845	8.29819	9.15172	9.26701	9.23991	interleukin 2 receptor, gamma chain
10607848	NM_019397	Egfl6	5.75142	5.93246	6.0446	7.30727	7.39194	7.78919	6.25736	5.90772	5.65052	5.79791	5.72087	5.7771	EGF-like-domain, multiple 6
10605181	NM_023132	Renbp	6.52401	6.84393	6.74353	8.26021	8.33458	8.27323	6.80916	7.00844	6.86139	7.59219	7.34126	7.50924	renin binding protein
10379636	NM_011410	Slfn4	6.34218	6.22	6.25884	7.79847	7.80541	7.96978	6.63375	6.56019	6.25115	6.57027	6.48306	6.43494	schlafen 4
10371332	NM_153543	Aldh1l2	5.96397	5.95614	6.00711	7.43601	7.44853	7.78984	6.9073	7.14479	7.18357	7.03929	7.03757	7.04123	aldehyde dehydrogenase 1 family, member L2
10568024	NM_009898	Coro1a	7.07383	6.97371	7.08106	8.69449	8.67097	8.5085	7.25115	7.29805	7.14326	7.64188	7.61524	7.61625	coronin, actin binding protein 1A
10412267	NM_008396	Itga2	7.25906	7.17037	7.14718	8.82039	8.63931	8.84339	7.19478	6.71548	6.86123	7.08858	6.89685	6.98372	integrin alpha 2
10441902	NM_022315	Smoc2	8.4431	8.40017	8.47044	9.94515	9.99503	10.0906	8.19682	8.26625	8.02609	8.37367	8.36947	8.35035	SPARC related modular calcium binding 2
10357249	NM_001085409	Steap3	8.0074	8.2424	8.1991	9.7143	9.65702	9.79364	8.79085	8.7678	8.79755	8.67166	8.81813	8.63978	STEAP family member 3
10419198	NM_015774	Ero1l	9.25431	9.38843	9.41269	10.8548	10.9088	10.993	10.4045	10.3343	10.4553	9.9805	10.0034	9.92463	ERO1-like (S. cerevisiae)
10458314	BC046640	Tmem173	10.1295	10.258	10.1437	11.759	11.7442	11.7284	10.1193	10.0399	10.1529	10.5452	10.5701	10.6248	transmembrane protein 173
10488929	NM_010579	Eif6	10.3527	10.2646	10.2718	11.8512	11.85	11.8815	11.7457	11.7923	11.7668	11.6097	11.5996	11.6434	eukaryotic translation initiation factor 6
10531187	NM_001081401	Adamts3	7.55915	7.7492	7.35548	9.07457	9.0862	9.19243	8.04977	8.08793	8.23602	7.75728	7.95768	7.81234	a disintegrin-like and metallopeptidase (reprolysin type) with thrombospondin type 1 motif, 3
10446253	NM_011691	Vav1	6.24843	6.06274	6.18245	7.72512	7.71741	7.73484	6.65298	6.67039	6.6314	6.90892	6.99437	7.27055	vav 1 oncogene
10420155	NM_026819	Dhrs1	8.90309	9.12551	9.16684	10.5825	10.6319	10.6466	10.33	10.4631	10.5123	10.6555	10.6724	10.7484	dehydrogenase/reductase (SDR family) member 1
10384223	NM_008343	Igfbp3	8.45059	8.53321	8.59309	9.97724	10.0597	10.1964	9.30133	9.35692	9.46501	9.30911	9.26109	9.34531	insulin-like growth factor binding protein 3
10545588	NM_013820	Hk2	10.399	10.4064	10.4666	11.9281	11.9618	12.0376	10.5667	10.5862	10.648	10.3902	10.363	10.5059	hexokinase 2
10534303	NM_020044	Lat2	7.52067	7.30991	7.24803	8.8252	8.90833	8.99268	7.84643	7.87711	8.01106	8.02553	7.99919	8.0252	linker for activation of T cells family, member 2
10514275	NM_025760	Ptplad2	5.80311	5.6607	5.97799	7.36267	7.27375	7.44353	6.33962	6.31596	6.18586	7.30337	7.2803	7.2425	protein tyrosine phosphatase-like A domain containing 2
10498992	NM_011905	Tlr2	8.28333	8.20043	8.29078	9.85066	9.84895	9.71299	7.48095	7.706	7.59618	7.88665	8.14366	8.21992	toll-like receptor 2
10412260	NM_008046	Fst	7.8579	7.87819	7.68139	9.26393	9.43953	9.34346	8.32264	8.08169	8.19661	8.23289	8.23229	8.1875	follistatin
10494672	NM_009323	Tbx15	7.42841	7.63543	7.62816	8.96243	9.12127	9.22673	8.39062	8.6168	8.60304	9.47148	9.51645	9.38924	T-box 15
10520452	NM_031168	Il6	10.367	10.5534	10.4183	11.9864	11.9087	12.0459	8.61905	8.88864	8.81227	7.99405	8.12554	8.16779	interleukin 6
10480714	NM_001033293	Uap1l1	7.8302	7.85856	8.00453	9.24276	9.44924	9.602	8.04121	8.07476	8.2755	8.733	8.46322	8.84322	UDP-N-acteylglucosamine pyrophosphorylase 1-like 1
10586079	NM_176922	Itga11	6.86475	6.71083	6.69375	8.17164	8.2487	8.44411	6.74705	6.73519	6.77442	7.13063	6.90472	6.95743	integrin alpha 11
10598403	NM_138602	Praf2	8.20434	7.92122	8.21889	9.60209	9.53427	9.80311	9.27081	9.47089	9.69107	9.36449	9.31508	9.37369	PRA1 domain family 2
10381445	NM_144830	Tmem106a	6.29523	6.39676	6.30149	7.90091	7.67976	7.99995	6.87847	6.80639	7.01318	7.33713	7.18948	7.22475	transmembrane protein 106A
10388430	NM_011340	Serpinf1	9.97415	9.89929	9.98799	11.4764	11.474	11.497	10.4725	10.4445	10.5364	10.5558	10.5582	10.5832	serine (or cysteine) peptidase inhibitor, clade F, member 1
10554752	NM_015760	Nox4	6.60244	6.72105	6.72698	8.27393	8.27184	8.07437	6.27521	6.32018	6.20514	6.75704	6.87723	6.61196	NADPH oxidase 4
10461439	NM_146094	Fads1	9.22737	9.15339	9.15989	10.6733	10.6649	10.7661	10.1114	10.1436	10.2365	9.76723	9.72273	9.75758	fatty acid desaturase 1
10467768	NM_053083	Loxl4	6.93695	6.65615	7.01289	8.3974	8.35054	8.41344	7.18732	7.16116	7.1421	7.30827	7.07946	7.16908	lysyl oxidase-like 4
10406334	NM_030174	Mctp1	6.0327	5.9085	5.93	7.36886	7.48076	7.56612	6.15292	5.9684	6.01131	6.36434	6.44529	6.3227	multiple C2 domains, transmembrane 1
10512030	BC076612	3110043O21Rik	7.91495	8.11281	8.02303	9.55477	9.49067	9.54733	9.06033	9.0625	9.17927	8.90667	8.92805	8.78885	RIKEN cDNA 3110043O21 gene
10492402	NM_010597	Kcnab1	6.32616	6.37961	6.41269	7.89674	7.79515	7.96849	6.41398	6.37814	6.5653	6.12254	6.16086	6.23739	potassium voltage-gated channel, shaker-related subfamily, beta member 1
10574471	NM_024217	Cmtm3	9.92168	9.906	10.0428	11.4675	11.4006	11.5301	10.6371	10.6225	10.6696	10.8256	10.6986	10.7608	CKLF-like MARVEL transmembrane domain containing 3
10439895	NM_009655	Alcam	7.11873	6.75287	6.93574	8.36565	8.34324	8.62435	7.957	8.03963	8.05092	7.78634	7.63152	7.77094	activated leukocyte cell adhesion molecule
10455647	NM_134131	Tnfaip8	7.13033	7.16749	7.1426	8.63142	8.61538	8.70451	8.08966	8.0634	8.16001	7.91338	8.03877	7.98175	tumor necrosis factor, alpha-induced protein 8
10398665	NM_009396	Tnfaip2	8.196	8.12777	8.17906	9.58623	9.5896	9.83714	7.39058	7.52046	7.72593	8.18929	8.21413	8.29176	tumor necrosis factor, alpha-induced protein 2
10414537	NM_007447	Ang	8.21169	8.30891	8.29567	9.81418	9.79596	9.71318	8.10817	8.11599	8.26437	8.61075	8.56589	8.59683	angiogenin, ribonuclease, RNase A family, 5
10536635	BC151018	A430107O13Rik	8.70615	8.86108	8.75644	10.2292	10.284	10.2964	7.84794	7.83832	8.05262	7.97792	7.98489	8.12395	RIKEN cDNA A430107O13 gene
10380419	NM_007742	Col1a1	12.0895	12.0421	12.1129	13.5402	13.5747	13.6101	12.2085	12.1974	12.2728	13.0847	13.0642	13.0977	collagen, type I, alpha 1
10542164	NM_177686	Clec12a	5.80349	5.95	5.81162	7.47525	7.12361	7.44478	6.16111	6.28448	6.49758	7.3561	7.51859	7.55006	C-type lectin domain family 12, member a
10531197	NM_001081401	Adamts3	7.2032	7.01558	7.24867	8.66588	8.52336	8.75566	7.41444	7.52186	7.84918	7.533	7.59505	7.78513	a disintegrin-like and metallopeptidase (reprolysin type) with thrombospondin type 1 motif, 3
10595633	NM_007536	Bcl2a1d	6.76802	6.78526	6.76505	8.2579	8.32153	8.20402	7.13723	7.12146	7.13795	7.19339	7.28189	7.07481	B-cell leukemia/lymphoma 2 related protein A1d
10347335	NM_013612	Slc11a1	7.37204	7.35917	7.6604	8.83654	8.99408	9.00009	7.76576	7.53822	7.62362	8.04576	8.01397	8.11416	solute carrier family 11 (proton-coupled divalent metal ion transporters), member 1
10486102	NM_201367	Gpr176	7.01088	6.68116	6.57156	8.2309	8.31456	8.1548	8.10437	7.99015	8.18153	8.07884	8.01377	8.03259	G protein-coupled receptor 176
10477717	NM_011171	Procr	8.68324	8.64794	8.73259	10.1634	9.98124	10.3505	7.33734	7.13492	7.36766	6.68897	7.16834	7.19069	protein C receptor, endothelial
10503098	NM_001111096	Lyn	7.51966	7.3758	7.27855	8.57886	9.09432	8.92242	8.24113	7.97961	7.99896	8.40482	8.34155	8.3486	Yamaguchi sarcoma viral (v-yes-1) oncogene homolog
10556598	NM_175645	Xylt1	7.35057	7.44658	7.38485	8.84962	8.69975	9.05331	7.38344	7.30859	7.26134	7.3584	7.50346	7.48335	xylosyltransferase 1
10521667	NM_009763	Bst1	6.38251	6.46875	6.21077	7.61578	7.54188	8.32317	6.10255	6.14088	6.29988	6.31819	6.20134	6.32252	bone marrow stromal cell antigen 1
10541496	NM_015776	Mfap5	8.08171	8.11843	8.0084	9.49476	9.51135	9.60308	7.70103	7.88456	7.9779	8.89966	9.00445	8.75061	microfibrillar associated protein 5
10508142	NM_199473	Col8a2	7.3194	7.16204	7.32323	8.81499	8.89551	8.49246	7.52259	7.55451	7.49679	7.50209	7.63926	7.48259	collagen, type VIII, alpha 2
10602840	NM_021389	Sh3kbp1	7.37416	7.63483	7.63379	9.00799	8.8689	9.16055	7.99329	8.07768	8.27377	8.72	8.81435	8.79685	SH3-domain kinase binding protein 1
10405047	NM_025711	Aspn	10.9589	11.0453	11.04	12.4564	12.4824	12.4993	10.7388	10.8791	10.9321	11.5389	11.5873	11.525	asporin
10364593	NM_007725	Cnn2	7.95761	8.09866	8.1934	9.47658	9.51216	9.65012	8.47554	8.44814	8.5338	9.28897	9.28577	9.43622	calponin 2
10499766	NM_011988	Slc27a3	6.27628	6.16967	6.29359	7.72528	7.62071	7.77977	6.67288	6.86889	6.66492	7.00173	6.8714	7.0229	solute carrier family 27 (fatty acid transporter), member 3
10531179	NM_001081401	Adamts3	5.43304	5.43712	5.41974	6.86188	6.87137	6.94049	6.12734	5.81339	6.04745	5.91016	6.01701	6.08879	a disintegrin-like and metallopeptidase (reprolysin type) with thrombospondin type 1 motif, 3
10379953	BC067002	4632419I22Rik	8.43416	8.58452	8.53883	9.98093	9.9047	10.0535	9.86774	9.98232	9.9493	9.59383	9.62941	9.41107	RIKEN cDNA 4632419I22 gene
10507594	NM_011400	Slc2a1	10.19	10.3045	10.3748	11.7032	11.7233	11.8199	10.8797	10.9319	11.0393	10.9936	10.9146	11.0221	solute carrier family 2 (facilitated glucose transporter), member 1
10345752	NM_010555	Il1r2	6.01168	6.06718	6.23936	7.61891	7.41824	7.62847	6.51037	6.60579	6.54752	6.89452	6.68145	6.66798	interleukin 1 receptor, type II
10490903	NM_024495	Car13	8.47816	8.51881	8.55972	9.93928	9.92973	10.028	9.81043	9.94239	9.87547	9.86217	9.90496	9.91012	carbonic anhydrase 13
10502156	NM_025779	Ccdc109b	6.07916	5.89156	6.29157	7.57464	7.41942	7.58851	6.88581	6.85821	6.75054	6.93788	7.03541	6.95708	coiled-coil domain containing 109B
10534927	NM_153510	Pilra	5.27214	5.3454	5.45018	6.55597	7.20098	6.62873	5.16168	5.56078	5.23313	5.98356	5.83227	6.05855	paired immunoglobin-like type 2 receptor alpha
10447056	NM_027455	Qpct	5.68499	5.54647	5.63607	6.88656	7.1013	7.18166	6.37048	6.27608	6.31819	6.6574	6.45175	6.5252	glutaminyl-peptide cyclotransferase (glutaminyl cyclase)
10422164	NM_007904	Ednrb	8.00542	8.31436	8.25879	9.55873	9.63542	9.67686	6.83261	7.0309	6.93715	6.90042	6.7062	7.23803	endothelin receptor type B
10392808	NM_145437	4732429D16Rik	5.72692	5.35132	5.88123	6.87336	7.07811	7.29977	6.02878	6.10381	6.37036	6.66418	6.65478	6.63494	RIKEN cDNA 4732429D16 gene
10538187	NM_053110	Gpnmb	8.38974	8.48233	8.38651	9.8273	9.83895	9.87371	8.82596	8.90865	8.93537	10.1908	10.2005	10.1816	glycoprotein (transmembrane) nmb
10360028	NM_001077189	Fcgr2b	6.42341	6.1924	6.2954	7.74762	7.66014	7.78252	6.65111	6.55486	6.69675	7.429	7.52626	7.58894	Fc receptor, IgG, low affinity IIb
10372652	NM_013590	Lyz1	7.35236	7.51037	7.67864	8.88576	9.17609	8.75157	7.78058	7.85182	7.5802	8.51099	8.32006	8.08627	lysozyme 1
10523175	NM_007950	Ereg	7.09752	7.27485	7.30926	8.69172	8.56164	8.69821	7.07941	6.77516	6.82437	6.57962	6.31404	6.30028	epiregulin
10579012	NM_172753	Csgalnact1	8.61577	8.74404	8.70317	10.0988	10.0855	10.1441	7.56625	7.83912	7.87993	7.9645	8.12408	7.75706	chondroitin sulfate N-acetylgalactosaminyltransferase 1
10365974	NM_007833	Dcn	12.8666	12.8261	12.8677	14.2952	14.2495	14.2799	12.5141	12.5003	12.5267	12.3163	12.2737	12.3182	decorin
10397645	NM_008152	Gpr65	5.67421	5.56093	5.82867	7.19749	6.89676	7.22841	5.69697	6.04108	6.05927	7.13877	6.52682	6.69164	G-protein coupled receptor 65
10587792	NM_011636	Plscr1	8.25855	8.5315	8.61687	9.83703	9.87221	9.94065	9.44685	9.6054	9.61129	9.43195	9.45216	9.50721	phospholipid scramblase 1
10450501	NM_013693	Tnf	7.91348	7.88409	8.00781	9.27486	9.2869	9.48443	7.79608	7.88609	7.97932	8.34279	8.26938	8.3984	tumor necrosis factor
10430825	NM_025639	Cenpm	7.47617	7.24704	7.27749	8.74987	8.73649	8.75044	8.68955	8.72258	8.72742	8.54139	8.57873	8.66582	centromere protein M
10591123	NM_001080814	Fat3	5.24447	5.2221	5.26974	6.72798	6.53074	6.69142	5.24089	5.44237	5.35877	5.16206	5.14083	5.35781	FAT tumor suppressor homolog 3 (Drosophila)
10554574	NM_145375	Tm6sf1	7.93174	7.95582	8.13291	9.3859	9.405	9.44068	8.18556	8.19046	8.13834	9.48285	9.47193	9.52169	transmembrane 6 superfamily member 1
10591127	NM_001080814	Fat3	4.95317	4.99018	4.86759	6.48391	6.12527	6.39918	4.97634	5.13809	5.02906	4.78769	5.08981	5.1173	FAT tumor suppressor homolog 3 (Drosophila)
10462005	NM_031997	Tmem2	8.11796	8.25558	8.22765	9.62405	9.53939	9.63469	8.72645	8.86473	8.85201	8.91922	8.98194	9.05504	transmembrane protein 2
10381122	NM_010221	Fkbp10	9.4804	9.48722	9.5859	10.9346	10.938	10.875	10.0123	10.0914	10.148	10.3036	10.3805	10.285	FK506 binding protein 10
10506298	NM_175036	Leprot	8.16696	8.25548	8.33921	9.59494	9.57254	9.76307	9.02682	9.14738	9.08089	9.36135	9.3855	9.36812	leptin receptor overlapping transcript
10443980	NM_053214	Myo1f	6.07656	6.39362	5.99122	7.61581	7.51673	7.49706	6.77651	6.74073	6.57576	7.19796	7.25088	7.35699	myosin IF
10592719	NM_178644	Oaf	9.15984	9.13209	9.24646	10.533	10.6035	10.5641	9.42232	9.41505	9.40099	9.0616	9.02805	8.98656	OAF homolog (Drosophila)
10585438	NM_013496	Crabp1	7.50596	7.36223	7.23024	8.82964	8.65552	8.7726	7.67525	7.74995	7.563	7.69728	7.62793	7.61198	cellular retinoic acid binding protein I
10458999	NM_010181	Fbn2	6.91016	6.73004	6.61489	8.09971	8.05177	8.25829	7.52904	7.54772	7.42592	7.92375	7.91238	7.90521	fibrillin 2
10440258	NM_010140	Epha3	5.82989	5.88381	5.98504	7.34284	7.2439	7.26382	6.14834	6.321	6.35581	7.15452	7.03409	7.21431	Eph receptor A3
10460603	NM_021474	Efemp2	9.58774	9.6404	9.72069	10.8913	11.0784	11.1253	9.94361	9.98722	10.015	10.0678	10.1161	10.0651	epidermal growth factor-containing fibulin-like extracellular matrix protein 2
10473125	NM_010576	Itga4	6.39145	6.31794	6.16445	7.57738	7.68726	7.75121	6.53773	6.67658	6.96983	7.63496	7.79373	7.87605	integrin alpha 4
10354191	NM_001033135	Rnf149	8.72614	8.81011	8.83021	10.1897	10.1433	10.1595	9.45078	9.56492	9.48408	9.28579	9.36415	9.39022	ring finger protein 149
10389025	NM_177390	Myo1d	8.94421	9.02416	8.98084	10.3174	10.3596	10.3952	7.96762	8.05626	8.03643	7.91773	8.02868	7.75106	myosin ID
10583056	NM_008605	Mmp12	6.96679	6.7369	6.75283	8.05396	8.21569	8.30814	7.43332	7.36288	7.47358	8.30988	8.49222	8.4377	matrix metallopeptidase 12
10427895	NM_027395	Basp1	8.0578	7.94899	8.01097	9.4512	9.36773	9.31825	9.29448	9.37324	9.35035	9.33769	9.30243	9.33116	brain abundant, membrane attached signal protein 1
10518300	NM_011610	Tnfrsf1b	8.53279	8.67355	8.5988	9.98093	9.86571	10.0756	8.52332	8.62456	8.70436	8.98844	8.96486	8.91921	tumor necrosis factor receptor superfamily, member 1b
10432439	NM_011711	Fmnl3	7.64031	7.82274	7.58674	9.04045	9.13601	8.97616	8.76154	8.83579	8.92108	8.76002	8.79172	8.92466	formin-like 3
10567010	NM_015814	Dkk3	6.85684	6.76647	6.7827	8.19938	8.24191	8.05268	6.89415	7.01911	6.86661	7.05013	7.31089	7.05048	dickkopf homolog 3 (Xenopus laevis)
10476759	NM_028724	Rin2	8.23704	8.22968	8.38387	9.65319	9.51248	9.75905	7.26017	7.50085	7.47621	7.8948	7.83806	7.98927	Ras and Rab interactor 2
10593205	NM_024233	Rexo2	9.51278	9.68275	9.51661	10.9168	10.9232	10.9292	10.7112	10.702	10.7282	10.6252	10.6587	10.57	REX2, RNA exonuclease 2 homolog (S. cerevisiae)
10541587	NM_011999	Clec4a2	4.9805	4.76076	4.80122	6.12124	6.10287	6.35708	5.09674	5.20425	5.28505	5.56715	5.49349	5.4241	C-type lectin domain family 4, member a2
10437243	NM_019453	Mefv	6.00391	6.22821	6.27686	7.45511	7.43346	7.63987	6.37755	6.48857	6.30172	6.34609	6.24725	6.75111	Mediterranean fever
10559467	NM_011088	Pira11	6.06047	6.06319	5.94437	7.50441	7.34495	7.23521	6.05404	6.34587	6.17852	6.58277	6.53824	6.55649	paired-Ig-like receptor A11
10436841	NM_008349	Il10rb	8.59277	8.72061	8.84982	10.0423	9.99442	10.1349	9.15954	9.24732	9.2847	9.65389	9.63351	9.60461	interleukin 10 receptor, beta
10479852	NM_177343	Camk1d	6.78513	6.48968	6.80147	7.92141	8.04322	8.11947	7.52498	7.5161	7.76306	7.56735	7.56362	7.41021	calcium/calmodulin-dependent protein kinase ID
10453057	NM_009994	Cyp1b1	6.72919	6.6726	6.52231	7.88894	8.00319	8.03804	6.82562	6.72804	6.82584	6.8732	6.90949	7.04394	cytochrome P450, family 1, subfamily b, polypeptide 1
10450484	NM_019467	Aif1	6.09839	5.68937	5.60471	7.08971	7.29403	7.0087	6.16097	6.07682	6.17853	6.86847	7.06446	6.96224	allograft inflammatory factor 1
10498576	NM_016753	Lxn	6.5557	6.74217	6.69103	7.99284	7.91396	8.08083	7.13079	7.03019	7.13097	7.43828	7.50353	7.58359	latexin
10572146	NM_007509	Atp6v1b2	10.4495	10.5542	10.5532	11.8198	11.8341	11.8941	11.463	11.5294	11.6306	11.6706	11.6896	11.7582	ATPase, H+ transporting, lysosomal V1 subunit B2
10488378	NM_009378	Thbd	9.66873	9.61324	9.6297	10.9551	10.9459	10.9951	8.14706	8.19364	8.27308	8.11874	8.06202	8.15545	thrombomodulin
10582985	NM_009807	Casp1	5.61497	5.63765	5.69552	6.89459	6.73086	7.30621	6.00532	6.10393	6.14095	6.41788	6.58563	6.16226	caspase 1
10546853	NM_080448	Srgap3	6.46403	6.58951	6.49052	7.80775	7.89379	7.81513	7.74218	7.67074	7.77163	8.01566	7.98181	8.15092	SLIT-ROBO Rho GTPase activating protein 3
10440393	NM_023380	Samsn1	6.03905	5.72858	5.99019	7.49658	7.12689	7.10164	5.92385	5.72265	6.1096	6.00486	5.8618	5.9376	SAM domain, SH3 domain and nuclear localization signals, 1
10359624	NM_175686	Prrx1	10.0071	10.0581	10.1321	11.3919	11.3718	11.3977	10.3873	10.3985	10.4235	10.66	10.7333	10.7224	paired related homeobox 1
10489463	NM_011414	Slpi	7.25293	7.16478	6.78959	8.34825	8.33402	8.48015	7.10816	7.34969	7.30712	7.16128	7.24796	7.40596	secretory leukocyte peptidase inhibitor
10529410	NM_026660	Mfsd10	8.7983	8.57017	8.65043	10.0184	10.0068	9.94866	9.90301	9.82095	9.93422	9.58609	9.63663	9.65698	major facilitator superfamily domain containing 10
10539861	NM_133933	Rpn1	9.61889	9.69526	9.74275	10.9604	10.9812	11.0639	10.7108	10.7818	10.8193	10.745	10.7389	10.7264	ribophorin I
10413482	NM_009524	Wnt5a	6.52315	6.3266	6.31429	7.82996	7.59122	7.68774	6.78884	6.75319	6.80164	6.41871	6.60883	6.58443	wingless-related MMTV integration site 5A
10502748	NM_001081298	Lphn2	8.46975	8.6477	8.49188	9.83988	9.80931	9.89983	9.21737	9.30987	9.38023	9.67294	9.66516	9.78889	latrophilin 2
10502778	NM_001081298	Lphn2	7.5488	7.98191	7.90386	9.177	9.12181	9.07367	8.61916	8.705	8.66987	9.06786	9.32285	9.03233	latrophilin 2
10472860	NM_019688	Rapgef4	6.69932	6.4836	6.7885	7.87197	8.12938	7.89234	6.63421	6.39392	6.45658	6.71564	6.6741	6.64629	Rap guanine nucleotide exchange factor (GEF) 4
10595664	NM_025360	Tmed3	7.78868	7.91861	7.9462	9.10897	9.25009	9.20615	8.09479	8.28186	8.35153	8.30901	8.31062	8.33008	transmembrane emp24 domain containing 3
10344981	NM_053191	Pi15	7.31804	7.26271	7.2456	8.46946	8.60262	8.6623	5.61499	5.79629	5.74285	5.41487	5.32467	5.74774	peptidase inhibitor 15
10375175	NM_011412	Slit3	7.67483	7.80125	7.74616	9.00491	9.07701	9.03588	7.55917	7.50054	7.57922	7.70703	7.72088	7.73917	slit homolog 3 (Drosophila)
10367822	NM_026405	Rab32	6.67717	6.53723	6.69177	7.96501	7.84544	7.98864	6.80968	6.78172	6.85505	7.16137	7.12122	7.3272	RAB32, member RAS oncogene family
10355214	NM_010497	Idh1	9.1642	9.24063	9.24771	10.5009	10.4499	10.5936	10.0489	10.1576	10.2022	10.4913	10.5038	10.5722	isocitrate dehydrogenase 1 (NADP+), soluble
10531185	NM_001081401	Adamts3	6.90451	6.78577	6.8582	8.22979	8.03961	8.17046	7.31473	7.54554	7.31034	7.25034	7.02278	7.33631	a disintegrin-like and metallopeptidase (reprolysin type) with thrombospondin type 1 motif, 3
10441436	NM_025664	Snx9	8.8486	8.91442	8.8911	10.1476	10.1891	10.2085	9.54272	9.52947	9.62809	9.38367	9.36453	9.34256	sorting nexin 9
10534667	NM_008871	Serpine1	11.9206	11.8926	11.9563	13.2161	13.2072	13.2359	11.7182	11.7005	11.7291	11.5164	11.4919	11.5681	serine (or cysteine) peptidase inhibitor, clade E, member 1
10456005	NM_001042605	Cd74	7.08997	6.69474	6.66498	8.18681	8.13753	8.01371	6.81609	6.81432	6.82161	8.12619	7.9867	8.10541	CD74 antigen (invariant polypeptide of major histocompatibility complex, class II antigen-associated)
10451993	NM_080837	D17Wsu104e	7.6559	7.98616	7.87119	9.10755	9.06181	9.18071	8.92398	9.00296	9.15054	8.75454	8.84399	8.7478	DNA segment, Chr 17, Wayne State University 104, expressed
10497381	NM_007825	Cyp7b1	5.65695	5.73474	5.99668	6.96316	6.87879	7.37577	5.39583	5.77219	5.62316	5.71509	5.7186	6.02225	cytochrome P450, family 7, subfamily b, polypeptide 1
10389507	NM_029478	Tmem49	9.79861	9.93245	9.90774	11.1883	11.1629	11.1126	11.0236	10.9673	11.069	10.9587	10.9069	11.0362	transmembrane protein 49
10393887	NM_144795	Pycr1	7.66784	7.48954	7.41094	8.81182	8.63311	8.93947	7.82392	7.82542	7.84581	7.92793	7.92042	7.95891	pyrroline-5-carboxylate reductase 1
10526520	NM_011962	Plod3	8.51214	8.60027	8.61651	9.8799	9.7817	9.87923	9.27654	9.32681	9.4213	9.20206	9.10718	9.18102	procollagen-lysine, 2-oxoglutarate 5-dioxygenase 3
10589884	NM_007535	Bcl2a1c	4.67132	4.55865	4.38054	5.71267	5.90305	5.8031	5.20441	4.9342	4.81335	5.21561	5.27809	5.03831	B-cell leukemia/lymphoma 2 related protein A1c
10522368	NM_001081205	Npal1	6.53812	6.57847	6.64169	7.824	7.77398	7.96698	6.56043	6.49262	6.4057	6.2751	6.33924	6.45295	NIPA-like domain containing 1
10367734	NM_177387	Ust	7.90547	8.0229	8.13671	9.28271	9.31803	9.26854	8.44795	8.56297	8.7284	8.63175	8.60866	8.61237	uronyl-2-sulfotransferase
10531189	NM_001081401	Adamts3	7.83633	7.87448	7.71976	9.0992	9.0323	9.1009	8.12231	8.11448	7.96967	7.9033	7.93209	8.16857	a disintegrin-like and metallopeptidase (reprolysin type) with thrombospondin type 1 motif, 3
10494978	NM_008979	Ptpn22	5.4556	5.54635	5.35698	6.55551	6.74693	6.85112	6.17183	6.25312	6.54673	6.02231	6.10239	6.08198	protein tyrosine phosphatase, non-receptor type 22 (lymphoid)
10428604	NM_008764	Tnfrsf11b	6.79308	6.73586	6.75274	8.11294	8.03137	7.92532	6.80339	6.74325	6.66611	6.7221	6.54301	6.68661	tumor necrosis factor receptor superfamily, member 11b (osteoprotegerin)
10411958	NM_027934	Rnf180	7.15667	7.10117	7.18059	8.28472	8.44364	8.49443	7.02984	7.04458	6.95995	6.96171	6.92372	6.87116	ring finger protein 180
10488382	NM_010740	Cd93	9.47922	9.45636	9.53924	10.7896	10.7151	10.7509	8.30975	8.44368	8.51549	9.09346	8.9902	9.16364	CD93 antigen
10400254	NM_177171	Heatr5a	9.09582	9.11623	9.24444	10.3534	10.3408	10.5319	10.0582	10.0938	10.1398	9.93042	9.93659	10.0135	HEAT repeat containing 5A
10509542	NM_007838	Ddost	10.2434	10.1904	10.2261	11.4192	11.499	11.5034	11.0242	11.1934	11.1424	11.1584	11.1208	11.1794	dolichyl-di-phosphooligosaccharide-protein glycotransferase
10379530	NM_011331	Ccl12	4.99819	5.01183	4.98695	6.04552	6.48407	6.21728	5.48887	5.28537	5.35394	5.353	5.82364	5.43066	chemokine (C-C motif) ligand 12
10529028	NM_001134692	2310016E02Rik	9.36751	9.47488	9.2713	10.5554	10.624	10.6832	10.0837	10.1768	10.2951	10.2462	10.2628	10.4535	RIKEN cDNA 2310016E02 gene
10371607	NM_027878	1200002N14Rik	8.79556	8.78548	8.81884	10.0004	10.0542	10.0909	8.44003	8.45542	8.3835	8.40376	8.4425	8.40368	RIKEN cDNA 1200002N14 gene
10601659	NM_026838	Srpx2	9.82661	9.90847	9.95884	11.1388	11.1561	11.1443	9.90185	9.94706	9.99226	10.2683	10.327	10.3744	sushi-repeat-containing protein, X-linked 2
10425066	NM_007780	Csf2rb	7.52734	7.58848	7.50767	8.79915	8.75021	8.81192	6.82989	6.64447	6.84975	7.01147	7.20442	7.20682	colony stimulating factor 2 receptor, beta, low-affinity (granulocyte-macrophage)
10423805	NM_025494	Atp6v1c1	8.99946	9.23951	9.12398	10.3643	10.333	10.4002	10.099	10.2267	10.228	10.2406	10.322	10.1693	ATPase, H+ transporting, lysosomal V1 subunit C1
10438753	NM_173379	Leprel1	9.8907	9.93308	10.1155	11.2382	11.1526	11.2682	9.2149	9.28431	9.32659	8.61806	8.79564	8.69751	leprecan-like 1
10519983	NM_008013	Fgl2	9.41528	9.52715	9.65417	10.7546	10.7827	10.7759	8.22263	8.30095	8.35585	8.38643	8.48354	8.42365	fibrinogen-like protein 2
10534202	NM_010876	Ncf1	7.17343	7.3345	7.08346	8.38819	8.36189	8.55347	7.65103	7.42325	7.47402	7.78629	7.84372	7.94606	neutrophil cytosolic factor 1
10516051	NM_007598	Cap1	10.9312	10.8762	10.9804	12.1609	12.1446	12.1929	12.0718	12.0875	12.1055	11.9158	11.8676	11.8832	CAP, adenylate cyclase-associated protein 1 (yeast)
10563597	NM_011315	Saa3	5.93046	5.90994	5.73191	7.19498	7.23076	6.8543	5.60753	5.80758	6.02224	6.04868	6.00184	6.21852	serum amyloid A 3
10345777	NM_133193	Il1rl2	7.44002	7.5976	7.47067	8.6662	8.75623	8.79272	7.17141	7.1849	7.53925	7.6297	7.56581	7.60177	interleukin 1 receptor-like 2
10596051	NM_001101483	Tmem22	6.2881	6.15984	6.28876	7.36765	7.53259	7.53824	7.02371	6.98856	7.25819	7.40146	7.32949	7.24015	transmembrane protein 22
10438098	NM_022324	Sdf2l1	7.82245	7.55011	7.97396	9.01148	9.02838	9.0077	8.79467	8.82118	8.88148	8.79786	8.81731	8.68561	stromal cell-derived factor 2-like 1
10364239	NM_031196	Slc19a1	8.5424	8.60301	8.65542	9.8641	9.79279	9.84035	9.82482	9.7892	9.83885	9.4065	9.44208	9.41849	solute carrier family 19 (sodium/hydrogen exchanger), member 1
10396831	NM_009705	Arg2	5.80395	5.66585	5.7255	6.9043	6.91889	7.06653	5.49715	5.85097	5.61647	5.80128	5.96156	5.49924	arginase type II
10468980	BC021353	Fam107b	7.38617	7.15755	7.3541	8.45184	8.70371	8.43421	8.02514	7.98623	8.07082	7.55641	7.72996	7.73779	family with sequence similarity 107, member B
10408531	NM_146041	Gmds	7.67931	7.72596	7.83122	8.95798	8.9428	9.02323	8.41286	8.61314	8.69613	8.5077	8.72372	8.44649	GDP-mannose 4, 6-dehydratase
10424140	NM_181277	Col14a1	7.7013	7.56173	7.69843	8.98625	8.76762	8.89431	7.6329	7.71935	7.74547	8.57104	8.68265	8.56891	collagen, type XIV, alpha 1
10425092	NM_028195	Cyth4	7.01541	6.95922	6.90172	8.18816	8.10834	8.26544	6.91077	7.09867	6.96393	7.66447	7.68501	7.59188	cytohesin 4
10375358	ENSMUST00000109268	Ebf1	8.30268	8.24425	8.06453	9.35467	9.49857	9.43379	7.09591	7.37126	7.36879	7.56914	7.71983	7.51147	early B-cell factor 1
10394471	NM_011519	Sdc1	8.31525	8.29883	8.28352	9.4985	9.51783	9.5452	9.32375	9.48429	9.4785	9.28834	9.3368	9.39352	syndecan 1
10484227	NM_175465	Sestd1	9.45794	9.60394	9.56985	10.7781	10.7084	10.8082	10.5159	10.5991	10.7139	10.2826	10.2659	10.2064	SEC14 and spectrin domains 1
10455901	NM_001081072	Slc27a6	5.89192	5.91129	5.66401	6.98974	7.13166	7.00387	5.92609	5.89074	5.73414	5.99561	6.02332	6.01793	solute carrier family 27 (fatty acid transporter), member 6
10379721	NM_013652	Ccl4	6.7776	6.95751	7.15943	8.09742	8.40798	8.04472	7.2426	7.06261	7.19502	7.37292	7.52517	7.67234	chemokine (C-C motif) ligand 4
10565846	NM_025668	Spcs2	10.5941	10.5997	10.5291	11.8498	11.7302	11.7926	11.7619	11.828	11.7817	11.8452	11.8418	11.8778	signal peptidase complex subunit 2 homolog (S. cerevisiae)
10564818	NM_008486	Anpep	7.53607	7.52087	7.56192	8.73541	8.76966	8.76181	7.01949	7.07687	7.17956	7.77648	7.88322	8.0383	alanyl (membrane) aminopeptidase
10403871	NM_012054	Aoah	5.48131	5.37763	5.43218	6.72893	6.52399	6.68504	5.82282	5.54722	5.70397	6.20469	6.26795	6.27918	acyloxyacyl hydrolase
10429387	BC131899	Ptplb	10.1534	10.4456	10.3367	11.4742	11.5435	11.5644	11.1011	11.0506	11.0823	10.9602	10.9735	10.9544	protein tyrosine phosphatase-like (proline instead of catalytic arginine), member b
10456296	NM_172833	Malt1	7.99338	8.03968	8.21153	9.32751	9.21805	9.33942	8.25319	8.15121	8.29229	8.1774	8.1871	8.12237	mucosa associated lymphoid tissue lymphoma translocation gene 1
10600169	NM_007542	Bgn	11.7555	11.7584	11.7784	12.9502	12.9774	12.9992	11.2398	11.2253	11.2244	11.8029	11.8437	11.7874	biglycan
10606301	NM_025952	Magt1	10.5097	10.6385	10.6149	11.7803	11.8356	11.7808	11.7009	11.6644	11.6482	11.9456	11.9174	11.9272	magnesium transporter 1
10521678	NM_007646	Cd38	7.56112	7.56297	7.73141	8.7742	8.88969	8.82433	6.58453	6.67904	7.10306	7.24012	7.45667	7.56858	CD38 antigen
10492774	XR_031743	LOC633371	6.36206	6.29797	6.28185	7.42493	7.56114	7.58366	6.39818	6.25422	6.42048	6.27181	6.24058	6.18897	similar to dachsous 2 isoform 2
10601768	BC030323	Armcx4	6.75007	6.85926	7.03639	8.14602	8.00912	8.1124	8.10876	8.06967	7.82337	8.42693	8.37415	8.23024	armadillo repeat containing, X-linked 4
10607089	NM_207625	Acsl4	9.88225	9.9087	9.97054	11.0736	11.1461	11.1552	10.7955	10.7979	10.8441	10.8223	10.8747	10.7986	acyl-CoA synthetase long-chain family member 4
10591118	NM_001080814	Fat3	6.30465	6.15872	6.20153	7.39581	7.3177	7.56471	6.35872	6.32845	6.30711	6.10686	6.29808	6.34568	FAT tumor suppressor homolog 3 (Drosophila)
10344952	NM_133832	Rdh10	10.4297	10.5613	10.5847	11.7133	11.7361	11.7371	10.8245	10.9129	10.9264	11.0063	10.9084	10.9558	retinol dehydrogenase 10 (all-trans)
10489204	NM_009373	Tgm2	9.27983	9.43721	9.44819	10.5517	10.6163	10.6028	8.12436	8.19216	8.28954	8.95425	8.91649	8.9369	transglutaminase 2, C polypeptide
10589350	NM_025858	Shisa5	9.53382	9.55162	9.53974	10.7607	10.7338	10.7303	9.74672	9.83827	9.73128	9.93717	9.91571	10.0204	shisa homolog 5 (Xenopus laevis)
10493259	NM_025448	Ssr2	10.8745	10.9695	10.878	12.0996	12.1092	12.1116	11.8744	11.9237	11.968	11.9971	12.0332	11.9356	signal sequence receptor, beta
10495054	NM_007484	Rhoc	9.7289	9.60215	9.77187	10.8281	10.8083	11.0645	9.75692	9.88512	9.95388	10.1398	10.1012	10.2864	ras homolog gene family, member C
10362091	NM_020030	Raet1d	4.73166	4.49358	4.91766	5.78814	6.06351	5.88623	5.407	5.54456	5.31829	5.25825	5.78791	5.16768	retinoic acid early transcript delta
10481518	NM_022415	Ptges	7.07767	7.21098	7.20394	8.5243	8.15609	8.40366	7.00579	7.29021	7.28692	7.31003	7.3817	7.09803	prostaglandin E synthase
10571114	NM_153592	Erlin2	8.70714	8.74331	8.71651	9.95944	9.88587	9.90892	9.47738	9.58796	9.72175	9.6889	9.70054	9.79048	ER lipid raft associated 2
10401968	NM_008079	Galc	6.57512	6.8325	6.88706	7.94675	7.95081	7.98055	7.84796	7.89482	7.93434	8.00207	8.01446	8.09873	galactosylceramidase
10581434	NM_176913	Dpep2	5.58732	5.51897	5.70344	6.80664	6.72504	6.8583	5.83303	5.55741	6.00115	6.04751	6.21046	6.04385	dipeptidase 2
10577954	NM_001080813	Rab11fip1	6.80508	6.64431	6.40386	7.73637	7.83634	7.86019	7.29305	7.45767	7.31531	7.03222	7.12032	7.23792	RAB11 family interacting protein 1 (class I)
10418410	NM_011103	Prkcd	8.18646	8.19629	8.17352	9.35584	9.28677	9.48133	9.04466	9.10121	9.12673	8.9967	9.05243	8.98913	protein kinase C, delta
10603151	NM_023122	Gpm6b	9.07917	9.19083	9.13293	10.3239	10.2968	10.3396	8.0334	8.17962	8.30265	8.16245	8.2355	8.16453	glycoprotein m6b
10518408	NM_011122	Plod1	9.09566	9.02102	9.14752	10.3036	10.2203	10.2957	8.86604	9.06709	9.04886	9.33549	9.41305	9.48785	procollagen-lysine, 2-oxoglutarate 5-dioxygenase 1
10498827	AK122512	Fnip2	8.43448	8.48743	8.56215	9.64306	9.68917	9.7003	8.70609	8.72102	8.88032	8.66182	8.70202	8.68732	folliculin interacting protein 2
10466573	NM_017375	Ostf1	8.26446	8.42256	8.44279	9.5345	9.54352	9.5912	8.82856	8.81727	8.90577	8.98242	8.90341	8.95781	osteoclast stimulating factor 1
10607868	NM_133212	Tlr8	4.81593	4.9206	4.99468	6.06669	6.25441	5.94884	5.39393	5.19587	5.44748	6.01	6.19856	6.03011	toll-like receptor 8
10550394	NM_008967	Ptgir	7.49962	7.42535	7.59294	8.66146	8.71622	8.67282	7.25412	7.45991	7.41268	7.44234	7.50784	7.47847	prostaglandin I receptor (IP)
10569020	NM_001033632	Ifitm6	5.03285	4.99612	5.02879	6.04316	6.12968	6.4173	5.2298	5.3812	5.28637	5.66876	5.40827	5.61306	interferon induced transmembrane protein 6
10548128	NM_175414	Tspan9	7.80592	7.49883	7.75251	8.94991	8.75807	8.8811	8.40612	8.5011	8.31215	10.0588	9.88774	9.64917	tetraspanin 9
10398211	NM_001044380	Hhipl1	6.67606	6.27965	6.59262	7.79696	7.63412	7.64821	7.14754	6.8852	6.78501	6.99626	7.14322	6.90664	hedgehog interacting protein-like 1
10589076	NM_020520	Slc25a20	8.12162	8.38666	8.33146	9.39397	9.41235	9.56307	9.35966	9.36672	9.42438	9.89032	9.85235	9.9187	solute carrier family 25 (mitochondrial carnitine/acylcarnitine translocase), member 20
10573583	NM_010764	Man2b1	8.32128	8.50528	8.22533	9.41105	9.56984	9.59378	8.81969	8.88021	8.87031	9.2368	9.34713	9.45109	mannosidase 2, alpha B1
10573128	NM_001111304	Tbc1d9	7.38445	7.36356	7.35118	8.51895	8.46529	8.62974	7.49159	7.68815	7.55605	7.70346	7.6393	7.71157	TBC1 domain family, member 9
10575976	NM_030209	Crispld2	8.85801	8.91833	9.02294	9.96549	10.1784	10.168	7.5827	7.64574	7.60346	7.55792	7.54021	7.59935	cysteine-rich secretory protein LCCL domain containing 2
10521830	BC117795	Slc35a4	10.1945	10.1619	10.1398	11.3446	11.3148	11.3432	11.2368	11.3757	11.3374	11.3259	11.4174	11.369	solute carrier family 35, member A4
10392259	ENSMUST00000100311	Smurf2	8.44649	8.90022	8.71783	9.84757	9.91091	9.80829	9.39115	9.49216	9.34708	9.13001	9.1635	9.09006	SMAD specific E3 ubiquitin protein ligase 2
10523451	NM_013470	Anxa3	8.3447	8.43594	8.39947	9.49453	9.52275	9.6631	8.66845	8.83591	8.88592	8.75038	8.67549	8.8261	annexin A3
10550906	NM_011113	Plaur	9.46645	9.56043	9.58713	10.6484	10.7246	10.7397	10.3391	10.4027	10.5167	9.81666	9.87607	9.84067	plasminogen activator, urokinase receptor
10375751	NM_175643	Adamts2	7.7732	7.61569	7.58561	8.76186	8.79781	8.90989	7.7605	7.76714	7.71063	8.22059	8.13808	8.28055	a disintegrin-like and metallopeptidase (reprolysin type) with thrombospondin type 1 motif, 2
10558410	NM_011212	Ptpre	7.60051	7.49427	7.51246	8.70349	8.65991	8.73809	7.34169	7.28371	7.37494	7.38381	7.48376	7.58547	protein tyrosine phosphatase, receptor type, E
10600301	NM_009279	Ssr4	9.29866	9.53161	9.40584	10.5155	10.5813	10.6251	9.98322	10.0592	10.1156	9.91493	9.9745	10.0444	signal sequence receptor, delta
10350684	NM_026369	Arpc5	10.183	10.2014	10.3035	11.39	11.368	11.4126	11.008	11.1052	11.1544	10.9382	10.8931	10.8199	actin related protein 2/3 complex, subunit 5
10525365	NM_001042489	Hvcn1	6.10188	6.42272	6.4674	7.56675	7.38551	7.52123	6.50942	6.8286	6.6065	6.78531	6.88162	6.76229	hydrogen voltage-gated channel 1
10442596	NM_013759	Sepx1	8.88286	8.75697	8.89233	10.0218	10.0282	9.95127	9.73744	9.83336	9.8631	9.91123	9.98114	9.98337	selenoprotein X 1
10498386	ENSMUST00000097075	Igsf10	7.89407	7.95797	8.24955	9.17405	9.14265	9.25281	7.76178	7.83801	7.99053	8.48694	8.285	8.56889	immunoglobulin superfamily, member 10
10523195	BC089377	Thap6	7.36289	7.51308	7.76649	8.69506	8.65797	8.74816	8.17174	8.53134	8.54955	8.66458	8.53218	8.74388	THAP domain containing 6
10576639	NM_008737	Nrp1	9.43584	9.68811	9.62359	10.7948	10.6989	10.7108	10.0572	10.0408	10.1503	10.4128	10.3383	10.369	neuropilin 1
10435043	BC147727	Tm4sf19	7.21312	6.93908	7.06902	8.18993	8.14934	8.33774	7.54824	7.77097	7.59932	7.88973	7.91378	7.93718	transmembrane 4 L six family member 19
10510129	NM_011303	Dhrs3	9.45319	9.44519	9.51051	10.6109	10.6214	10.6316	8.08054	8.23042	8.18565	9.13812	9.12928	9.11265	dehydrogenase/reductase (SDR family) member 3
10452648	NM_145158	Emilin2	8.35037	8.08399	8.19712	9.24819	9.29159	9.54566	8.19935	8.12346	8.21361	8.07591	8.10091	8.02793	elastin microfibril interfacer 2
10405488	NM_026211	Tmed9	8.38336	8.42062	8.49462	9.47973	9.57574	9.68798	9.28763	9.31663	9.59752	9.34301	9.3674	9.44219	transmembrane emp24 protein transport domain containing 9
10502774	NM_001081298	Lphn2	7.54904	7.74116	7.74328	8.80079	8.8733	8.80384	8.41634	8.42999	8.49503	8.74404	8.86219	8.86661	latrophilin 2
10475643	NM_008008	Fgf7	6.64076	6.5287	6.89027	7.8343	7.87292	7.79609	6.65114	6.62781	6.4521	6.66729	6.67345	6.95094	fibroblast growth factor 7
10531181	NM_001081401	Adamts3	7.14912	7.36204	7.39966	8.37012	8.44105	8.54294	7.36209	7.43149	7.41509	7.50316	7.4216	7.6615	a disintegrin-like and metallopeptidase (reprolysin type) with thrombospondin type 1 motif, 3
10599120	NM_001009947	Dock11	8.5086	8.62813	8.58547	9.71656	9.70052	9.73738	9.58642	9.66357	9.79098	9.75579	9.88001	9.81488	dedicator of cytokinesis 11
10364814	NM_019575	Scamp4	9.18714	9.18254	9.21935	10.2792	10.3476	10.3718	10.2101	10.244	10.3267	10.1886	10.088	10.1398	secretory carrier membrane protein 4
10519693	NM_028882	Sema3d	6.19506	6.24002	6.16942	7.39499	7.17997	7.43472	6.7638	6.68999	7.01132	8.30499	8.23561	8.18971	sema domain, immunoglobulin domain (Ig), short basic domain, secreted, (semaphorin) 3D
10473281	NM_008402	Itgav	10.2455	10.2438	10.2163	11.3454	11.3884	11.3735	10.5566	10.6354	10.6125	10.5628	10.4739	10.5703	integrin alpha V
10481654	NM_010236	Fpgs	8.02756	8.02588	8.10919	9.21605	9.14206	9.2052	8.90356	9.09991	9.05436	8.70858	8.84084	8.82063	folylpolyglutamyl synthetase
10518346	NM_001085522	OTTMUSG00000011097	8.67486	8.80091	8.69765	9.83263	9.88148	9.8563	9.70792	9.67006	9.67448	9.7387	9.70722	9.61295	predicted gene, OTTMUSG00000011097
10489878	NM_008968	Ptgis	7.53545	7.3456	7.34739	8.60298	8.40903	8.59093	7.44195	7.33874	7.24053	7.39816	7.38282	7.46136	prostaglandin I2 (prostacyclin) synthase
10544885	NM_153573	Fkbp14	8.42188	8.34709	8.5211	9.54109	9.49388	9.62604	7.8827	7.78989	7.87641	8.41598	8.57385	8.48933	FK506 binding protein 14
10372410	NM_028608	Glipr1	6.25485	6.27232	6.20657	7.47669	7.42986	7.19078	6.99445	6.92799	7.18722	8.1384	8.18089	8.03596	GLI pathogenesis-related 1 (glioma)
10590909	NM_028013	Endod1	7.79397	7.76321	7.69338	8.76216	8.86902	8.98028	7.97143	8.01724	8.10321	8.00624	8.27312	8.04454	endonuclease domain containing 1
10497894	NM_145825	Cetn4	8.45805	8.3828	8.27364	9.47303	9.55318	9.43883	8.98723	9.12929	9.07369	9.20416	9.22256	9.11711	centrin 4
10534493	NM_019577	Ccl24	6.4228	6.3477	6.1466	7.44441	7.45168	7.36798	6.41507	6.56088	6.34611	6.46259	6.51771	6.2417	chemokine (C-C motif) ligand 24
10469066	NM_028804	Ccdc3	8.34549	8.21297	8.42655	9.47795	9.3957	9.45684	7.08942	7.04833	7.02489	7.39069	7.09884	7.3098	coiled-coil domain containing 3
10351414	NM_019993	Aldh9a1	8.71791	8.63021	8.70909	9.79711	9.80118	9.79979	9.42722	9.45277	9.57043	9.47068	9.4709	9.50053	aldehyde dehydrogenase 9, subfamily A1
10588263	NM_033314	Slco2a1	8.66794	8.68843	8.66641	9.81706	9.74331	9.79879	8.09028	8.31878	8.36249	7.03025	7.16113	6.67184	solute carrier organic anion transporter family, member 2a1
10392815	NM_134158	AF251705	7.0443	6.67747	6.72271	7.78463	7.85478	8.13027	6.75991	7.01791	6.96715	7.53723	7.84481	7.70531	cDNA sequence AF251705
10476301	NM_145533	Smox	8.26743	8.42287	8.31468	9.35532	9.37446	9.5973	8.3001	8.32776	8.43301	8.57568	8.46963	8.68927	spermine oxidase
10529656	NM_010942	Nsg1	7.74167	7.88791	7.85266	8.87955	9.00636	8.91779	8.10564	8.0492	8.2147	8.49833	8.56842	8.52832	neuron specific gene family member 1
10487238	NM_008230	Hdc	6.78308	6.79405	6.63586	7.87168	7.74967	7.90813	6.99338	6.8907	6.58731	6.67848	6.55974	6.57965	histidine decarboxylase
10431528	NM_178919	Lmf2	9.72886	9.66916	9.723	10.768	10.8481	10.8174	10.4958	10.5573	10.5479	10.478	10.5004	10.5013	lipase maturation factor 2
10426479	NM_175344	Ano6	10.3637	10.379	10.4996	11.499	11.46	11.5904	10.6959	10.7523	10.8826	10.8599	10.8166	10.9334	anoctamin 6
10603099	NM_010216	Figf	7.27249	7.09383	7.45254	8.30034	8.52216	8.29873	7.43437	7.55441	7.52703	7.89731	7.85962	7.84386	c-fos induced growth factor
10412207	NM_027127	Gpx8	10.1438	10.2571	10.2374	11.3076	11.2548	11.3753	10.9729	11.0698	11.112	10.8361	10.8995	10.8011	glutathione peroxidase 8 (putative)
10436865	NM_008338	Ifngr2	9.36032	9.32488	9.32431	10.3732	10.4578	10.4749	9.96688	10.0093	10.0681	9.93337	9.91351	9.853	interferon gamma receptor 2
10394735	NM_027959	Pdia6	11.5967	11.5684	11.64	12.6825	12.6905	12.7279	12.5349	12.5138	12.5657	12.714	12.6325	12.6725	protein disulfide isomerase associated 6
10542738	BC025009	Rassf8	8.04478	8.24206	8.14432	9.21843	9.29419	9.21133	8.80383	8.76079	9.03814	8.5758	8.61538	8.5841	Ras association (RalGDS/AF-6) domain family (N-terminal) member 8
10572897	NM_010442	Hmox1	11.434	11.4776	11.5572	12.5438	12.5752	12.6392	11.312	11.311	11.3851	10.8986	10.8878	10.9465	heme oxygenase (decycling) 1
10375360	NM_007897	Ebf1	9.53886	9.59273	9.53814	10.636	10.6564	10.6662	8.33923	8.51554	8.56488	8.65385	8.69	8.63536	early B-cell factor 1
10427436	ENSMUST00000110689	C7	6.76835	7.05903	6.93917	8.00925	7.90699	8.13757	5.99216	5.82526	5.93499	6.04828	6.20533	6.16553	complement component 7
10516484	NM_008126	Gjb3	5.85686	5.96889	6.18138	7.14453	7.0824	7.06251	6.80727	6.86636	6.85719	6.36234	6.37578	6.48053	gap junction protein, beta 3
10480003	NM_010582	Itih2	6.58325	6.35006	6.48222	7.66145	7.41014	7.62551	6.20469	6.39113	6.22002	6.22547	6.40107	6.20674	inter-alpha trypsin inhibitor, heavy chain 2
10600836	NM_010833	Msn	11.8013	11.8072	11.9307	12.9206	12.8942	13.004	12.4153	12.4623	12.5323	12.4387	12.3513	12.4034	moesin
10517165	NM_013706	Cd52	6.36529	6.07698	5.8374	7.38078	7.10382	7.06784	6.37838	6.61754	6.41228	6.80088	6.9573	6.67772	CD52 antigen
10481147	NM_011512	Surf4	9.80186	9.76716	9.82029	10.8554	10.8795	10.9226	10.5552	10.6666	10.6362	10.7736	10.6985	10.757	surfeit gene 4
10472958	NM_013554	Hoxd10	6.83633	6.55436	6.67061	7.80441	7.74741	7.77266	6.7194	6.39134	6.75131	6.76059	6.61444	6.76617	homeo box D10
10522788	NM_019992	Stap1	4.60277	4.74532	4.8135	5.71963	5.90639	5.79617	5.11113	4.84346	5.05582	4.96794	5.14044	5.18127	signal transducing adaptor family member 1
10415844	NM_007798	Ctsb	11.7479	11.7536	11.8243	12.8548	12.8916	12.8401	11.4912	11.5048	11.507	12.1836	12.1933	12.1227	cathepsin B
10540248	NM_001113198	Mitf	7.31629	7.43415	7.36536	8.37335	8.41837	8.58145	6.93186	7.27734	7.39914	7.54574	7.40979	7.61328	microphthalmia-associated transcription factor
10369413	NM_009163	Sgpl1	10.6382	10.6583	10.7798	11.7913	11.7603	11.7807	11.6852	11.6951	11.7014	11.7251	11.7102	11.7196	sphingosine phosphate lyase 1
10541564	NM_153197	Clec4a3	5.66092	5.58805	5.51542	6.51148	6.84445	6.66255	6.06177	5.95393	6.21116	6.74395	6.82965	6.91151	C-type lectin domain family 4, member a3
10502776	NM_001081298	Lphn2	9.13286	9.23229	9.29509	10.1876	10.3435	10.3824	9.65868	9.85493	9.93309	10.3432	10.3573	10.3585	latrophilin 2
10485405	NM_009851	Cd44	11.1613	11.1278	11.216	12.2386	12.2725	12.2451	12.0922	12.1586	12.1533	11.7844	11.8653	11.8191	CD44 antigen
10542335	NM_181444	Gprc5a	8.60376	8.67434	8.69619	9.77834	9.72895	9.70482	8.62105	8.80888	8.99063	8.06876	7.87183	7.97319	G protein-coupled receptor, family C, group 5, member A
10568785	NM_009760	Bnip3	7.18089	7.57903	7.13341	8.32654	8.30937	8.49445	8.43819	8.26251	8.36465	8.74025	8.7248	8.78237	BCL2/adenovirus E1B interacting protein 3
10572445	NM_153074	Lrrc25	5.9226	5.69283	5.92397	6.85641	6.96006	6.95765	6.40067	6.48598	6.08623	6.20209	6.46002	6.56797	leucine rich repeat containing 25
10383502	NM_001038653	Slc16a3	8.74999	8.77869	8.85535	9.86451	9.83644	9.91298	8.86477	8.93013	8.88619	9.24129	9.30147	9.3251	solute carrier family 16 (monocarboxylic acid transporters), member 3
10453436	NM_176808	Mcfd2	8.54988	8.49264	8.6204	9.60296	9.56523	9.71832	9.08284	9.0128	9.12583	9.02478	8.98185	9.00812	multiple coagulation factor deficiency 2
10582474	NM_145606	Chmp1a	8.33563	8.3345	8.30616	9.42584	9.36131	9.40767	9.14169	9.14848	9.37524	9.42591	9.24625	9.37503	chromatin modifying protein 1A
10382844	AJ543402	Snord1c	8.51439	8.7957	8.49993	9.7505	9.73315	9.54015	9.26291	9.28087	9.25437	9.44952	9.45209	9.15186	small nucleolar RNA, C/D box 1C
10386093	AJ543402	Snord1c	8.51439	8.7957	8.49993	9.7505	9.73315	9.54015	9.26291	9.28087	9.25437	9.44952	9.45209	9.15186	small nucleolar RNA, C/D box 1C
10415052	NM_008608	Mmp14	11.1335	11.1671	11.2105	12.2176	12.24	12.2642	10.2679	10.3424	10.3856	11.5715	11.5753	11.6187	matrix metallopeptidase 14 (membrane-inserted)
10476093	NM_024193	Nol5a	11.4108	11.4063	11.5636	12.5148	12.4958	12.576	12.4866	12.4698	12.5193	12.0867	12.0925	12.1202	nucleolar protein 5A
10494351	NM_181409	Mtmr11	7.241	7.30668	7.3359	8.36877	8.27522	8.44199	6.83255	7.06791	7.23873	7.52481	7.62787	7.51888	myotubularin related protein 11
10346562	NM_207653	Cflar	9.07645	9.27808	9.20575	10.0858	10.2993	10.377	9.10343	9.2072	9.31704	9.11434	9.02654	9.09943	CASP8 and FADD-like apoptosis regulator
10478949	NM_029761	Dok5	5.64392	5.71737	5.62929	6.54631	6.6934	6.94667	5.79623	5.79541	5.65922	5.67889	5.73998	5.55904	docking protein 5
10369615	NM_011157	Srgn	11.1494	11.4302	11.2855	12.3273	12.3524	12.381	9.96149	9.93531	9.93514	10.3096	10.3707	10.3268	serglycin
10526772	NM_178612	Cnpy4	8.84927	8.86542	8.87991	9.92226	9.90684	9.96022	9.48803	9.58049	9.61303	9.55175	9.57599	9.69891	canopy 4 homolog (zebrafish)
10383615	NM_144797	Metrnl	7.68086	7.63565	7.61837	8.69225	8.70752	8.7104	7.6751	7.6243	7.64372	7.60691	7.75515	7.79962	meteorin, glial cell differentiation regulator-like
10426544	BC022913	Slc48a1	7.99066	8.08407	8.0874	9.0719	9.12732	9.13382	8.78494	8.68131	8.839	8.51565	8.47302	8.42608	solute carrier family 48 (heme transporter), member 1
10366653	NM_011915	Wif1	7.61137	7.41904	7.54068	8.71993	8.43353	8.58796	6.96319	6.96491	6.9179	6.84916	6.86064	6.91426	Wnt inhibitory factor 1
10500808	NM_133859	Olfml3	11.1828	11.238	11.2531	12.2339	12.2761	12.3293	9.97655	10.0112	10.1527	10.6199	10.6056	10.6295	olfactomedin-like 3
10518335	NM_027285	1700029I01Rik	7.82797	8.07514	7.93883	8.92691	9.07289	9.00569	8.83182	8.87846	8.813	8.7797	8.85445	8.72587	RIKEN cDNA 1700029I01 gene
10565727	NM_001024619	Tsku	7.47239	7.22214	7.37207	8.39913	8.42372	8.40527	8.00103	7.81263	8.00112	7.95295	7.97861	7.93051	tsukushin
10477946	NM_019642	Rpn2	10.3332	10.4902	10.5015	11.4869	11.4782	11.5213	11.2163	11.2248	11.2575	11.2464	11.1982	11.2174	ribophorin II
10356305	NM_008311	Htr2b	6.40763	6.34269	6.22364	7.13779	7.44727	7.54627	6.19044	6.30026	6.3021	6.7888	6.9622	6.82604	5-hydroxytryptamine (serotonin) receptor 2B
10599348	NM_016886	Gria3	7.1406	6.9642	7.26894	8.07807	8.25647	8.19597	6.63727	6.65735	6.70076	7.04639	7.1385	7.0343	glutamate receptor, ionotropic, AMPA3 (alpha 3)
10415176	NM_030686	Dhrs4	8.11513	8.1459	8.37294	9.24721	9.25702	9.27995	9.17899	9.22212	9.26142	9.42619	9.3689	9.38881	dehydrogenase/reductase (SDR family) member 4
10533529	NM_145358	Camkk2	7.39351	7.27722	7.38295	8.34463	8.3787	8.47902	8.30127	8.25731	8.30119	7.91716	8.14692	8.04927	calcium/calmodulin-dependent protein kinase kinase 2, beta
10382802	NM_011451	Sphk1	8.38581	8.34804	8.39428	9.34931	9.34338	9.57516	7.79588	7.67803	7.78651	7.8829	7.75558	7.77285	sphingosine kinase 1
10542981	BC011488	Gmfg	7.25995	7.10651	7.40909	8.45718	8.2351	8.21971	7.34653	7.41729	7.2008	7.62903	7.49075	7.69167	glia maturation factor, gamma
10433735	NM_008576	Abcc1	9.75932	9.79961	9.90675	10.8572	10.8847	10.8564	10.7266	10.8564	10.876	10.1118	10.1484	10.1464	ATP-binding cassette, sub-family C (CFTR/MRP), member 1
10408937	NM_009124	Atxn1	7.09499	7.29389	7.24793	8.0912	8.26206	8.41355	7.95009	7.85792	7.9737	7.99758	8.12301	8.14341	ataxin 1
10460833	NM_010119	Ehd1	9.32625	9.30414	9.43798	10.3831	10.4167	10.3985	9.8884	9.94065	9.88394	9.66839	9.68043	9.69313	EH-domain containing 1
10419744	NM_011405	Slc7a7	7.08621	7.10227	7.23456	8.03521	8.20647	8.30957	6.81095	6.61829	6.58778	7.30029	7.22379	7.25628	solute carrier family 7 (cationic amino acid transporter, y+ system), member 7
10593050	NM_008348	Il10ra	6.25255	6.07396	6.13236	7.20716	7.16914	7.20812	6.24555	6.13985	6.17351	7.0541	6.89031	7.16967	interleukin 10 receptor, alpha
10436048	NM_011034	Prdx1	10.6014	10.8092	10.8127	11.7761	11.7718	11.8001	11.7497	11.7588	11.7479	11.659	11.6644	11.5891	peroxiredoxin 1
10553403	NM_016865	Htatip2	7.27588	7.10998	7.03123	8.14256	8.12345	8.27297	8.06204	8.0092	8.13403	8.13067	8.28708	8.25708	HIV-1 tat interactive protein 2, homolog (human)
10432661	NM_172451	Galnt6	5.97203	5.9845	5.67589	6.98986	6.64188	7.12159	6.1179	6.07904	6.01691	6.37884	6.50081	6.44073	UDP-N-acetyl-alpha-D-galactosamine:polypeptide N-acetylgalactosaminyltransferase 6
10431637	NM_025815	Cpne8	7.22828	7.33606	7.16079	8.06068	8.26856	8.51669	6.60977	6.58393	6.71802	6.82623	6.5459	6.64605	copine VIII
10489107	NM_018851	Samhd1	8.5498	8.62197	8.75574	9.62911	9.64378	9.77441	9.47695	9.62719	9.59308	9.7175	9.67601	9.75562	SAM domain and HD domain, 1
10392388	NM_011101	Prkca	7.04767	6.92068	7.20688	8.03122	8.12017	8.13907	7.38123	7.43046	7.56279	7.36694	7.5604	7.41318	protein kinase C, alpha
10401181	NM_021557	Rdh11	7.91256	8.06522	8.12416	8.99013	9.07933	9.14287	8.72913	8.79824	8.93387	8.55771	8.66873	8.63083	retinol dehydrogenase 11
10525439	NM_011026	P2rx4	7.95273	8.20521	7.98533	9.12963	9.09463	9.02589	7.7485	7.90897	7.95068	8.15291	8.20736	8.22237	purinergic receptor P2X, ligand-gated ion channel 4
10590031	NM_133721	Itga9	7.32129	7.32731	7.06927	8.3797	8.21838	8.22326	6.80937	7.08624	7.08133	7.35508	7.13136	7.30765	integrin alpha 9
10501762	NM_029655	Snx7	8.64289	8.66712	8.85861	9.69937	9.78815	9.7779	9.41778	9.42592	9.54623	9.55161	9.64968	9.46082	sorting nexin 7
10590821	BC115525	9230110C19Rik	6.98909	7.23704	7.08197	8.05791	8.14148	8.20375	8.00574	8.02	7.96755	7.87205	7.96329	7.78956	RIKEN cDNA 9230110C19 gene
10416340	NM_008115	Gfra2	7.82929	7.99359	7.99448	8.88343	9.0408	8.98132	8.70825	8.78616	8.73692	7.86618	7.91588	8.04753	glial cell line derived neurotrophic factor family receptor alpha 2
10435305	NM_010580	Itgb5	9.2381	9.28251	9.40057	10.3064	10.2582	10.4403	8.47988	8.45181	8.66206	9.54567	9.56095	9.54142	integrin beta 5
10502780	NM_001081298	Lphn2	9.12771	9.35304	9.26994	10.3033	10.2964	10.2313	9.634	9.73084	9.85099	10.2456	10.2619	10.267	latrophilin 2
10345074	BC087905	Cetn4	5.29994	5.85544	5.67453	6.54915	6.59223	6.76821	6.30019	6.35899	6.38529	6.41056	6.44378	6.49772	centrin 4
10493449	NM_013691	Thbs3	7.49133	7.47466	7.52883	8.46812	8.66556	8.43475	7.37042	7.50858	7.4672	7.55049	7.63297	7.60205	thrombospondin 3
10432243	NM_024169	Fkbp11	6.98363	6.89569	6.60757	7.77652	7.87435	7.90477	7.63162	7.53147	7.72221	7.28306	7.24697	7.31555	FK506 binding protein 11
10458090	NM_007874	Reep5	9.55424	9.57216	9.61207	10.6586	10.5133	10.6345	9.82122	9.91441	9.9058	10.2831	10.198	10.2571	receptor accessory protein 5
10399924	NM_020272	Pik3cg	6.39269	6.35187	6.1143	7.29429	7.29429	7.33367	6.389	6.47255	6.42638	6.96456	6.72096	6.96392	phosphoinositide-3-kinase, catalytic, gamma polypeptide
10345230	NM_008999	Rab23	7.62468	8.0174	7.91835	8.84447	8.82891	8.94843	8.67914	8.86391	8.86474	8.56998	8.57122	8.58681	RAB23, member RAS oncogene family
10446965	NM_207246	Rasgrp3	7.12721	7.10778	7.19596	8.04857	8.1072	8.32299	6.53946	6.5499	6.91287	6.93953	6.9088	6.87491	RAS, guanyl releasing protein 3
10501456	ENSMUST00000046924	Fam102b	9.09934	9.20506	9.26336	10.1718	10.1895	10.2469	9.61557	9.72133	9.74149	9.55696	9.683	9.60976	family with sequence similarity 102, member B
10371387	NM_175451	Ckap4	9.12389	9.08816	8.95365	10.0763	10.0381	10.0891	9.85557	9.85272	9.91092	9.87227	9.73688	9.80143	cytoskeleton-associated protein 4
10395414	NM_178767	Tmem195	6.51702	6.67539	6.76989	7.50242	7.76412	7.72937	5.56225	5.53635	5.67647	6.22709	6.29184	6.26511	transmembrane protein 195
10400844	NM_133198	Pygl	6.35932	6.43306	6.32693	7.38744	7.30016	7.46401	6.45043	6.44279	6.32489	7.03255	7.02975	7.01069	liver glycogen phosphorylase
10426098	NM_029720	Creld2	8.94749	9.04696	9.11546	10.0306	10.0134	10.0974	10.0068	10.0001	10.0852	9.92101	9.88739	9.8928	cysteine-rich with EGF-like domains 2
10560174	NM_009156	Sepw1	10.0191	10.0713	10.1272	11.0939	11.0707	11.0824	10.4533	10.5488	10.6122	10.8577	10.8619	10.9148	selenoprotein W, muscle 1
10351873	NM_175026	Pyhin1	4.48579	4.52178	4.74458	5.27349	5.79633	5.70732	4.94762	5.12938	4.86349	5.68588	5.47668	5.73452	pyrin and HIN domain family, member 1
10596637	NM_178907	Mapkapk3	7.55846	7.58978	7.81796	8.51943	8.6882	8.78186	7.95453	7.74302	7.90976	8.00932	8.17578	8.25957	mitogen-activated protein kinase-activated protein kinase 3
10496324	NM_001135149	Slc39a8	7.08092	6.97262	7.02814	7.93141	8.03775	8.13085	7.51694	7.84348	7.79382	7.28472	7.4804	7.45839	solute carrier family 39 (metal ion transporter), member 8
10497358	NM_001002898	Sirpb1	5.85781	5.81265	5.63772	6.73255	6.63012	6.96324	6.1816	6.18594	6.06502	6.46546	6.40053	6.42469	signal-regulatory protein beta 1
10583021	NM_027924	Pdgfd	6.74527	6.98715	6.90848	8.01262	7.79257	7.84733	6.01217	6.12908	6.03505	5.78427	6.10079	6.03698	platelet-derived growth factor, D polypeptide
10395409	NM_008584	Meox2	8.52374	8.64701	8.55771	9.52623	9.58687	9.62603	7.1872	7.39098	7.32928	8.04571	8.12862	8.01021	mesenchyme homeobox 2
10509127	NM_024243	Fuca1	7.98407	8.26809	8.3715	9.16545	9.25117	9.21629	8.16264	8.35406	8.33185	8.5722	8.58161	8.64654	fucosidase, alpha-L- 1, tissue
10392796	NM_199221	Cd300lb	6.71621	6.66595	6.46112	7.56883	7.57339	7.70867	6.69041	6.53469	6.60313	6.75464	6.9093	6.87707	CD300 antigen like family member B
10359948	NM_133806	Uap1	10.7351	10.7652	10.7238	11.7381	11.6979	11.7942	10.4921	10.5027	10.5501	10.2862	10.2011	10.2978	UDP-N-acetylglucosamine pyrophosphorylase 1
	NM_030559	Vps16	8.60055	8.73528	8.71851	9.68364	9.64992	9.72493	9.45838	9.58507	9.61118	9.47843	9.46431	9.5633	vacuolar protein sorting 16 (yeast)

## Sheet: ASC60 specific_genes
Supplemental Table 1C: ASC-specific genes 60 hours after acute muscle injury
Values shown are Log2Intensity. Genes are listed from the most to the least up-regulated.
Probe Set ID	Gene Accession	Gene Symbol	QSC_1	QSC_2	QSC_3	ASC36_1	ASC36_2	ASC36_3	ASC60_1	ASC60_2	ASC60_3	ASC84_1	ASC84_2	ASC84_3	Gene Description
10487480	NM_001113179	Bub1	5.53413	5.54678	5.65834	10.2098	10.1571	10.2843	11.1295	11.1029	11.141	10.9011	10.8515	10.8515	budding uninhibited by benzimidazoles 1 homolog (S. cerevisiae)
10515836	BC085238	Ccnb1	6.12159	6.3344	6.33854	10.7422	10.8165	10.8204	11.7094	11.7624	11.7691	11.6736	11.6519	11.6522	cyclin B1
10411739	NM_172301	Ccnb1	6.15311	6.49167	6.43253	10.8209	10.8662	10.9158	11.8315	11.8338	11.8554	11.7539	11.7413	11.7357	cyclin B1
10562637	BC085238	Ccnb1	6.34064	6.82289	6.61047	11.0172	11.1241	11.1346	12.0109	12.0065	12.032	11.9486	11.9277	11.9574	cyclin B1
10586448	NM_026515	2810417H13Rik	6.65812	7.0934	6.82656	11.3244	11.3343	11.3544	12.1345	12.1473	12.2215	11.8098	11.8423	11.8019	RIKEN cDNA 2810417H13 gene
10523717	NM_009263	Spp1	7.75971	7.71834	7.7656	12.5965	12.5366	12.5901	12.5895	12.5757	12.6397	12.3344	12.321	12.3468	secreted phosphoprotein 1
10576883	NM_011369	Shcbp1	5.65236	5.86628	5.65526	9.60183	9.76037	9.72768	10.5353	10.5343	10.5053	10.3051	10.3355	10.2868	Shc SH2-domain binding protein 1
10591781	NM_028390	Anln	6.75704	7.0629	6.84378	10.6061	10.606	10.6859	11.5817	11.5827	11.6577	11.1214	11.1775	11.1214	anillin, actin binding protein
10385248	NM_013552	Hmmr	5.63022	5.368	5.18937	8.96753	8.90538	8.97212	10.046	10.0429	10.0458	9.66806	9.70656	9.53835	hyaluronan mediated motility receptor (RHAMM)
10359890	NM_023284	Nuf2	6.25437	6.33505	6.38597	10.208	10.2244	10.3004	10.8995	10.84	10.9493	10.7017	10.7134	10.6636	NUF2, NDC80 kinetochore complex component, homolog (S. cerevisiae)
10408081	NM_020034	Hist1h1b	8.21713	8.3027	8.33321	12.4049	12.4154	12.4781	12.7783	12.854	12.9242	12.5252	12.5128	12.4918	histone cluster 1, H1b
10521731	NM_019438	Ncapg	5.93216	6.29701	6.23634	9.76325	9.79004	9.87669	10.6713	10.7025	10.7532	10.3804	10.3782	10.3824	on-SMC condensin I complex, subunit G
10497520	NM_007900	Ect2	6.83055	7.19555	7.31186	10.635	10.686	10.7232	11.6307	11.5902	11.6779	11.4718	11.4316	11.4604	ect2 oncogene
10404063	NM_175660	Hist1h2ab	4.64241	4.23088	4.32722	7.86968	7.72573	7.65047	8.72523	9.04738	8.91422	8.30659	8.06984	7.85391	histone cluster 1, H2ab
10377938	NM_007933	Eno3	8.18279	8.2797	8.29557	10.5939	10.6231	10.7283	12.6886	12.7357	12.7569	12.7764	12.7604	12.848	enolase 3, beta muscle
10390707	NM_011623	Top2a	7.44939	7.70289	7.91222	11.4176	11.4155	11.3866	12.0967	12.1455	12.06	11.8574	11.8795	11.7958	topoisomerase (DNA) II alpha
10410560	NM_027182	Trip13	6.8787	6.97175	6.87116	10.3468	10.3896	10.4714	11.229	11.3102	11.3785	10.7485	10.7561	10.8037	thyroid hormone receptor interactor 13
10382106	BC139224	Gm885	5.71369	5.9575	5.65489	9.0992	8.98799	8.97919	10.1363	10.1042	10.2324	9.49428	9.42848	9.37853	gene model 885, (NCBI)
10590494	NM_010620	Kif15	5.98474	6.14846	6.14294	9.33737	9.53826	9.54517	10.3779	10.4838	10.559	10.2119	10.1066	10.1174	kinesin family member 15
10462973	NM_008234	Hells	7.17991	7.20172	7.26999	11.0694	11.0321	11.0385	11.6004	11.5755	11.5827	10.8413	10.865	10.7635	helicase, lymphoid specific
10601011	NM_008446	Kif4	5.67817	6.08742	5.69824	8.98214	9.19379	9.09544	10.1117	10.1718	10.2107	9.88108	9.83619	9.8477	kinesin family member 4
10515431	NM_134471	Kif2c	6.10326	6.36728	5.96002	9.32793	9.28324	9.44988	10.3993	10.4601	10.5639	10.1576	10.2574	10.1583	kinesin family member 2C
10563780	NM_001013368	E2f8	6.04237	6.05557	6.23091	9.0185	9.0249	9.12367	10.3835	10.4131	10.4892	10.2594	10.3707	10.3834	E2F transcription factor 8
10497831	NM_009828	Ccna2	7.41005	7.62551	7.52003	10.8272	10.8045	10.8009	11.7499	11.8245	11.8095	11.5458	11.5607	11.5615	cyclin A2
10416037	NM_023209	Pbk	6.78127	6.57269	6.41834	10.1929	10.2769	10.2925	10.7677	10.8742	10.9001	10.2933	10.1491	10.215	PDZ binding kinase
10411728	NM_021886	Cenph	5.25384	5.45355	5.28483	8.75432	8.7409	8.80803	9.42806	9.55829	9.67766	9.07621	9.14086	8.98958	centromere protein H
10462866	NM_028760	Cep55	5.60137	5.67988	5.61765	8.97421	8.87133	9.00082	9.74657	9.87898	9.89656	9.27693	9.24465	9.44649	centrosomal protein 55
10484190	ENSMUST00000099981	Ttn	6.52163	6.59533	6.67439	7.34102	7.34294	7.24744	10.7438	10.7219	10.9478	11.8155	11.8086	11.8598	titin
10369815	NM_007659	Cdc2a	6.96852	7.12897	7.0911	10.5083	10.6036	10.5189	11.1935	11.3441	11.2454	10.8486	10.9142	10.8576	cell division cycle 2 homolog A (S. pombe)
10454709	NM_009004	Kif20a	6.34717	6.53467	6.43339	9.61427	9.64634	9.62676	10.6121	10.5932	10.6937	10.3316	10.3475	10.4146	kinesin family member 20A
10462796	NM_010615	Kif11	6.41442	6.70763	6.86709	9.85637	9.92568	9.96772	10.7922	10.8204	10.8643	10.7398	10.7088	10.7096	kinesin family member 11
10419323	NM_144553	Dlgap5	6.42599	6.23458	6.2701	9.29653	9.39759	9.36162	10.4251	10.4891	10.4942	10.3282	10.3803	10.3026	discs, large (Drosophila) homolog-associated protein 5
10350838	AY496943	2810417H13Rik	8.2805	8.32215	8.26208	11.8021	11.8522	11.8848	12.4206	12.4488	12.4567	12.2104	12.2037	12.1703	RIKEN cDNA 2810417H13 gene
10554445	NM_145150	Prc1	6.86836	6.83859	6.97677	10.2212	10.2255	10.4293	10.981	11.0162	11.1279	10.9042	10.8121	10.9788	protein regulator of cytokinesis 1
10474875	NM_029617	Casc5	5.93168	6.30672	6.27059	9.21667	9.18795	9.34018	10.2527	10.2582	10.386	9.96904	9.99303	10.0238	cancer susceptibility candidate 5
10557156	NM_011121	Plk1	6.6841	6.41434	6.63617	9.47682	9.38106	9.5494	10.6363	10.7185	10.7463	10.4416	10.446	10.5143	polo-like kinase 1 (Drosophila)
10483871	NM_011652	Ttn	6.89205	6.84698	6.86631	7.907	7.87502	8.00142	10.9101	10.9638	11.017	12.1086	12.1235	12.1212	titin
10497122	NM_029523	Depdc1a	5.29039	5.49072	5.57212	8.40418	8.43144	8.43184	9.47015	9.45231	9.53588	9.22917	9.36128	9.0447	DEP domain containing 1a
10477187	NM_028109	Tpx2	6.97423	7.30856	7.22075	10.4628	10.5141	10.5607	11.1875	11.1996	11.2151	11.0385	11.0447	11.093	TPX2, microtubule-associated protein homolog (Xenopus laevis)
10543067	NM_012055	Asns	7.65766	7.88254	8.03426	11.3964	11.3635	11.3927	11.7696	11.8876	11.8919	11.5724	11.5667	11.5711	asparagine synthetase
10594251	NM_024245	Kif23	6.84952	7.12549	7.12307	10.0121	10.0883	10.1568	10.9604	10.9688	11.0925	10.7302	10.7547	10.7903	kinesin family member 23
10496204	NM_173762	Cenpe	6.01481	6.19666	6.40101	8.82773	8.89005	8.9954	10.0591	10.129	10.2579	9.89411	9.94591	9.88549	centromere protein E
10485624	NM_178695	Prrg4	6.10772	6.16652	5.91319	8.23997	8.40393	8.45333	9.9382	10.0206	10.0417	9.49398	9.46887	9.43465	proline rich Gla (G-carboxyglutamic acid) 4 (transmembrane)
10395553	NM_176930	Nrcam	5.9483	5.97713	6.23755	8.16569	8.25378	8.21619	9.849	9.99126	10.0665	8.86042	8.902	8.98448	neuron-glia-CAM-related cell adhesion molecule
10394978	NM_009104	Rrm2	8.89339	8.55434	8.56835	11.8969	11.9377	11.9214	12.6018	12.5534	12.583	12.1351	12.0943	12.1313	ribonucleotide reductase M2
10504902	NM_026509	2310039E09Rik	6.2467	6.12541	6.13242	8.15921	8.25007	8.31144	9.95491	10.0529	10.1812	11.0189	11.0013	11.0052	RIKEN cDNA 2310039E09 gene
10352767	NM_010892	Nek2	6.33537	6.79298	6.81468	9.48	9.50745	9.48139	10.5098	10.4832	10.4915	10.2367	10.2598	10.3041	NIMA (never in mitosis gene a)-related expressed kinase 2
10384373	NM_021891	Fignl1	5.9937	6.14176	6.31843	9.13151	9.16036	9.1085	9.93403	10.0273	9.96062	9.60048	9.87544	9.73716	fidgetin-like 1
10379127	NM_017407	Spag5	6.28407	6.19084	6.39012	9.07781	9.17541	9.34666	9.95713	10.1229	10.2294	10.099	10.0542	9.94896	sperm associated antigen 5
10563883	NM_029523	Depdc1a	5.405	5.66022	5.75475	8.3809	8.35657	8.39809	9.42075	9.40421	9.433	9.18797	9.26924	8.95711	DEP domain containing 1a
10432511	NM_012025	Racgap1	7.5209	7.63202	7.76945	10.9364	10.9341	10.9847	11.4047	11.4278	11.4797	11.2698	11.3867	11.3425	Rac GTPase-activating protein 1
10537146	NM_008012	Akr1b8	6.72859	6.63253	6.70175	9.89228	9.79038	9.97422	10.4732	10.4762	10.4939	10.659	10.7368	10.6367	aldo-keto reductase family 1, member B8
10504470	NM_010790	Melk	6.6333	6.46756	6.31069	9.41501	9.40803	9.43543	10.1579	10.2209	10.2711	10.0606	10.0437	10.0212	maternal embryonic leucine zipper kinase
10446074	NM_010931	Uhrf1	7.43669	7.12933	7.16052	10.5913	10.5697	10.6369	10.9327	10.9417	11.0213	10.5472	10.5661	10.6646	ubiquitin-like, containing PHD and RING finger domains, 1
10361375	NM_025995	Fbxo5	7.16071	6.90192	6.92571	9.42435	9.53918	9.39828	10.6359	10.7535	10.746	9.90929	9.97521	9.9985	F-box protein 5
10400589	BC052175	C79407	6.00299	6.21864	6.14268	8.3798	8.47322	8.41929	9.85018	9.84476	9.81421	9.5254	9.50759	9.5313	expressed sequence C79407
10516246	NM_026560	Cdca8	5.94938	5.97819	6.05367	8.49631	8.60721	8.68459	9.61784	9.68879	9.78228	9.3057	9.22624	9.27582	cell division cycle associated 8
10503264	NM_009830	Ccne2	6.71234	6.68053	6.32144	9.20586	9.15259	9.14103	10.1809	10.3134	10.3266	9.34756	9.37285	9.14922	cyclin E2
10594426	NM_026507	Zwilch	6.29821	6.71783	6.65912	9.58315	9.6195	9.75494	10.1713	10.2598	10.3307	9.84288	9.9183	9.9467	Zwilch, kinetochore associated, homolog (Drosophila)
10568714	NM_001081117	Mki67	7.91694	8.0743	8.1199	11.0409	10.9652	11.0295	11.6981	11.7226	11.733	11.4472	11.437	11.4434	antigen identified by monoclonal antibody Ki 67
10573261	NM_024184	Asf1b	7.38423	7.28755	7.38689	10.4556	10.5145	10.5283	10.9905	11.0462	11.047	10.7355	10.742	10.735	ASF1 anti-silencing function 1 homolog B (S. cerevisiae)
10367076	NM_008921	Prim1	7.21126	7.11412	6.96693	10.0919	10.0962	10.2155	10.7469	10.7663	10.7656	10.3296	10.3307	10.2361	DNA primase, p49 subunit
10485963	NM_181416	Arhgap11a	6.96819	7.29759	7.15771	9.82317	9.86146	9.8269	10.7628	10.7859	10.8016	10.5604	10.6263	10.5799	Rho GTPase activating protein 11A
10565570	NM_001080995	4632434I11Rik	6.46558	6.57171	6.62087	9.00263	8.91604	8.94272	10.2046	10.1441	10.1892	9.70887	9.73542	9.64075	RIKEN cDNA 4632434I11 gene
10421877	NM_019670	Diap3	6.12262	6.47486	6.27983	9.07308	9.03892	9.10869	9.86982	9.91145	9.96303	9.52968	9.50909	9.48544	diaphanous homolog 3 (Drosophila)
10604528	NM_134163	Mbnl3	5.38476	5.57277	5.65161	7.44117	7.52152	7.49613	9.00682	9.16036	9.29015	8.71287	9.04686	8.82629	muscleblind-like 3 (Drosophila)
10525591	NM_001042421	Kntc1	6.14792	5.99559	6.2645	8.97258	9.00835	9.12655	9.67172	9.68986	9.82654	9.32432	9.35119	9.30796	kinetochore associated 1
10538832	NM_019499	Mad2l1	8.29379	8.32707	8.45469	11.433	11.4479	11.4006	11.9459	11.9128	11.9638	11.572	11.6024	11.569	MAD2 mitotic arrest deficient-like 1 (yeast)
10437040	NM_028083	Chaf1b	6.50861	6.38927	6.84113	9.69179	9.67658	9.68903	10.078	10.1541	10.1852	9.63387	9.66246	9.67045	chromatin assembly factor 1, subunit B (p60)
10480432	NM_025979	Mastl	5.70297	5.73424	5.69708	8.48195	8.42064	8.37202	9.20542	9.22613	9.37891	8.98475	9.13264	8.86435	microtubule associated serine/threonine kinase-like
10406968	NM_021790	Cenpk	5.2314	5.63561	5.37775	7.68388	7.92615	7.96418	8.84126	8.94528	9.13051	8.30259	8.34257	8.29902	centromere protein K
10504957	NM_008017	Smc2	7.45542	7.58616	7.47549	10.3141	10.4164	10.4091	11.0398	11.0434	11.0785	10.6545	10.6495	10.6542	structural maintenance of chromosomes 2
10350392	NM_009791	Aspm	6.47206	6.37345	6.51365	8.70033	8.84307	8.87798	9.94415	9.95495	10.1027	9.53133	9.53178	9.65607	asp (abnormal spindle)-like, microcephaly associated (Drosophila)
10450374	L78788	D17H6S56E-5	8.33376	8.56219	8.63668	11.6547	11.6891	11.6911	11.9849	12.063	12.0782	11.9136	11.8995	11.9657	DNA segment, Chr 17, human D6S56E 5
10460738	NM_026410	Cdca5	6.27862	5.93568	5.9736	8.66318	8.7848	8.83882	9.41851	9.71339	9.63857	9.03691	9.0386	9.01457	cell division cycle associated 5
10474769	NM_009773	Bub1b	7.36699	7.66957	7.59485	10.1769	10.1572	10.2257	11.0317	11.0705	11.0864	11.0804	11.0291	11.0524	budding uninhibited by benzimidazoles 1 homolog, beta (S. cerevisiae)
10391461	NM_009764	Brca1	6.49169	6.37666	6.71081	9.11351	9.15622	9.17677	9.96529	10.0711	10.0181	9.26044	9.26113	9.26355	breast cancer 1
10524169	NM_011132	Pole	6.5608	6.55233	6.54324	9.45206	9.36792	9.42924	9.97941	10.0513	10.0659	9.5556	9.58004	9.58273	polymerase (DNA directed), epsilon
10554325	NM_029835	5730590G19Rik	5.86735	5.9496	5.89042	8.24175	8.27557	8.31946	9.33405	9.37661	9.43103	8.69333	8.74472	8.72623	RIKEN cDNA 5730590G19 gene
10507112	NM_009185	Stil	6.23103	6.53291	6.39205	8.94141	8.82378	8.90082	9.80995	9.85067	9.8887	9.27403	9.3293	9.15564	Scl/Tal1 interrupting locus
10535559	NM_025833	Baiap2l1	6.30439	6.49915	6.49016	8.17182	8.25689	8.14325	9.81001	9.85883	10.0099	10.173	10.2534	10.1612	BAI1-associated protein 2-like 1
10587508	NM_009445	Ttk	5.93464	6.06966	6.14598	8.30593	8.37593	8.32555	9.45627	9.52758	9.54876	9.16061	9.19614	9.0301	Ttk protein kinase
10601705	NM_145924	Cenpi	6.5159	6.48277	6.63288	9.24097	9.16548	9.27938	9.95089	9.98816	10.0692	9.52816	9.57329	9.49114	centromere protein I
10494271	NM_021281	Ctss	6.32125	6.02375	6.16725	11.2441	11.2514	11.198	9.61279	9.60744	9.66165	10.9649	10.9099	11.0383	cathepsin S
10420426	BC117501	F630043A04Rik	6.38114	6.65085	6.4638	8.9659	9.02689	9.04376	9.88898	9.93669	10.0334	9.60394	9.65502	9.64194	RIKEN cDNA F630043A04 gene
10353420	NM_008563	Mcm3	8.02322	8.07997	8.31436	11.3692	11.2937	11.4124	11.5558	11.578	11.6436	11.2241	11.2185	11.2442	minichromosome maintenance deficient 3 (S. cerevisiae)
10345824	NM_010553	Il18rap	5.94534	5.92243	5.59489	8.29359	8.39488	8.28977	9.2713	9.1594	9.39035	8.83076	8.76496	8.75696	interleukin 18 receptor accessory protein
10503617	NM_199467	F730047E07Rik	5.83626	6.06072	5.92248	8.42884	8.36268	8.52115	9.3032	9.40392	9.43889	8.69969	8.74963	8.80302	RIKEN cDNA F730047E07 gene
10462632	NM_183046	Kif20b	6.29837	6.14332	6.04376	8.33734	8.32977	8.47601	9.56744	9.56141	9.67589	8.96616	8.95254	9.00051	kinesin family member 20B
10381072	NM_011799	Cdc6	7.31792	7.22312	7.3469	10.2998	10.1838	10.2877	10.6885	10.7428	10.7489	10.0498	9.87141	9.90064	cell division cycle 6 homolog (S. cerevisiae)
10494405	NM_178215	Hist2h3b	9.96385	9.8915	9.97567	12.9465	12.9192	13.0038	13.3169	13.3461	13.4131	13.0265	13.0143	13.1077	histone cluster 2, H3b
10404049	NM_178215	Hist2h3b	10.1924	10.1192	10.1784	13.1239	13.1197	13.2041	13.5349	13.5399	13.6041	13.2323	13.2048	13.327	histone cluster 2, H3b
10408202	NM_178215	Hist2h3b	9.97931	9.9766	9.98506	12.9173	12.9267	13.0315	13.3501	13.3533	13.4186	13.0327	13.0127	13.1108	histone cluster 2, H3b
10458195	NM_009860	Cdc25c	5.46696	5.86658	5.51158	7.827	7.80739	7.8919	8.96259	8.99639	9.05834	9.10024	9.09811	9.05114	cell division cycle 25 homolog C (S. pombe)
10566205	NM_001001559	Dub2a	7.66752	7.41362	7.70423	11.5148	11.5257	11.0966	11.1333	10.9886	10.835	11.2678	11.1041	11.1153	deubiquitinating enzyme 2a
10436106	NM_172616	C330027C09Rik	7.94227	8.17886	7.93438	10.5292	10.5547	10.5677	11.3972	11.4091	11.4115	11.0854	11.1616	11.0362	RIKEN cDNA C330027C09 gene
10568150	NM_145588	Kif22	6.32829	6.01227	6.41603	8.43073	8.63605	8.79679	9.61705	9.59461	9.7066	9.56196	9.53229	9.52359	kinesin family member 22
10404065	NM_178215	Hist2h3b	10.2133	10.1738	10.1962	13.1476	13.1517	13.2339	13.5471	13.5559	13.6255	13.2485	13.2182	13.3268	histone cluster 2, H3b
10403941	NM_178215	Hist2h3b	10.0007	9.98303	10.0059	12.9418	12.9363	13.0212	13.3465	13.3489	13.4181	13.0447	13.027	13.1262	histone cluster 2, H3b
10457644	NM_007664	Cdh2	7.79874	7.85391	7.88846	9.95281	10.0062	9.91478	11.1303	11.2346	11.2864	11.1656	11.2101	11.1509	cadherin 2
10467258	NM_001099634	Myof	8.31724	8.46514	8.40042	11.1856	11.2108	11.2135	11.7241	11.762	11.7812	11.8443	11.8606	11.8075	myoferlin
10408239	NM_178215	Hist2h3b	10.1155	10.0591	10.1073	13.0246	13.0257	13.0914	13.4198	13.4375	13.4941	13.1185	13.0888	13.198	histone cluster 2, H3b
10408083	NM_178215	Hist2h3b	10.0292	9.96972	10.0312	12.9214	12.9157	13.0111	13.3405	13.3442	13.4111	13.0325	13.0135	13.115	histone cluster 2, H3b
10474064	NM_001025246	Trp53i11	7.84414	7.75678	7.98552	9.49417	9.49423	9.44823	11.1898	11.2042	11.2438	10.6532	10.6757	10.6913	transformation related protein 53 inducible protein 11
10413710	NM_027289	Nt5dc2	7.41011	7.53287	7.76406	10.3828	10.4572	10.411	10.8292	10.932	10.9632	11.1402	11.1078	11.1635	5'-nucleotidase domain containing 2
10504891	NM_021436	Tmeff1	6.05515	6.81415	6.5515	8.4932	8.47926	8.59003	9.73132	9.76709	9.89342	9.85852	10.0333	9.97886	transmembrane protein with EGF-like and two follistatin-like domains 1
10428707	NM_008216	Has2	7.4088	7.54044	7.73054	11.0764	11.0473	11.1075	10.8568	10.8209	10.9699	11.1818	11.1381	11.2066	hyaluronan synthase 2
10474902	NM_011234	Rad51	6.30439	6.15763	6.74519	9.02785	9.09547	9.1437	9.60216	9.7423	9.82658	9.33165	9.23998	9.31062	RAD51 homolog (S. cerevisiae)
10357436	NM_008567	Mcm6	8.19472	8.54033	8.37844	11.3347	11.3659	11.3311	11.6578	11.7016	11.6859	11.399	11.3394	11.4411	minichromosome maintenance deficient 6 (MIS5 homolog, S. pombe) (S. cerevisiae)
10592201	NM_007691	Chek1	7.43621	7.60742	7.4629	10.3439	10.3589	10.4076	10.8042	10.8	10.834	10.2956	10.3047	10.2661	checkpoint kinase 1 homolog (S. pombe)
10404028	NM_145073	Hist1h3g	10.0433	10.038	10.0602	12.9235	12.9448	13.0197	13.3274	13.3354	13.4036	13.0448	13.0198	13.1048	histone cluster 1, H3g
10536483	NM_207176	Tes	6.82042	7.00659	7.15213	9.13953	9.16128	9.19368	10.2422	10.3087	10.3449	10.1827	10.1777	10.1694	testis derived transcript
10414360	NM_010705	Lgals3	8.05996	7.92374	8.04138	11.119	11.1744	11.2004	11.2227	11.3228	11.3687	11.3379	11.2566	11.3189	lectin, galactose binding, soluble 3
10408246	NM_013550	Hist1h3a	10.0714	10.032	10.0533	12.9247	12.9402	13.0192	13.3239	13.334	13.3811	13.0336	13.0093	13.1019	histone cluster 1, H3a
10487340	NM_144818	Ncaph	6.90228	7.28506	6.90737	9.55055	9.52015	9.64987	10.2581	10.295	10.4078	10.1192	10.096	10.138	non-SMC condensin I complex, subunit H
10555695	NM_009103	Rrm1	9.05623	9.27403	9.26095	11.8518	11.9297	11.8972	12.4771	12.4646	12.5106	12.3027	12.2798	12.2688	ribonucleotide reductase M1
10348150	NM_021600	Chrnd	7.05643	7.04403	7.05034	8.74789	8.8038	8.84402	10.2552	10.3679	10.3755	10.6103	10.5294	10.5718	cholinergic receptor, nicotinic, delta polypeptide
10476989	BC027537	Gins1	6.29388	6.33426	6.37375	8.69472	8.80003	8.9073	9.57175	9.57469	9.65678	8.86675	8.81348	8.98094	GINS complex subunit 1 (Psf1 homolog)
10482929	NM_013825	Ly75	6.40523	6.36438	6.73301	8.0102	8.07448	8.18187	9.70975	9.7168	9.86708	9.69335	9.71186	9.77803	lymphocyte antigen 75
10371591	NM_029249	4930547N16Rik	5.89255	6.26942	6.16599	8.27707	8.47181	8.37984	9.27945	9.38693	9.4127	9.25795	9.37635	9.32982	RIKEN cDNA 4930547N16 gene
10360985	NM_001081363	Cenpf	6.40667	6.49734	6.7133	8.63288	8.57841	8.61283	9.70626	9.77928	9.87804	9.61335	9.58318	9.54371	centromere protein F
10363070	NM_008147	Gp49a	5.9051	6.1157	6.05281	11.3455	11.4041	11.3656	9.17133	9.33963	9.28561	10.0869	10.1686	9.97778	glycoprotein 49 A
10483401	NM_025565	Spc25	6.20785	6.63059	6.44339	8.77415	8.77435	8.83638	9.60784	9.59239	9.7609	9.41157	9.48299	9.26666	SPC25, NDC80 kinetochore complex component, homolog (S. cerevisiae)
10474825	NM_026412	D2Ertd750e	6.8523	6.80947	6.74961	9.33201	9.36353	9.40163	9.92371	10.0589	10.0923	9.96821	10.0093	10.0248	DNA segment, Chr 2, ERATO Doi 750, expressed
10494402	NM_178216	Hist2h3c1	9.68473	9.64644	9.81557	12.5598	12.5128	12.623	12.894	12.943	12.9691	12.6028	12.6144	12.5991	histone cluster 2, H3c1
10459633	ENSMUST00000025390	2310002L13Rik	5.82069	5.62816	5.69	6.05979	5.877	6.04453	8.9392	8.84574	9.00022	9.12012	9.1926	9.30656	RIKEN cDNA 2310002L13 gene
10546163	NM_008564	Mcm2	8.00155	7.92339	8.07228	10.8635	10.8395	10.9306	11.1774	11.2223	11.2381	10.9103	10.8751	11.0578	minichromosome maintenance deficient 2 mitotin (S. cerevisiae)
10399391	NM_177331	Gen1	6.65192	6.63242	6.75626	8.62247	8.83351	8.8282	9.77054	9.87389	9.96767	9.40168	9.47481	9.37788	Gen homolog 1, endonuclease (Drosophila)
10499639	NM_016904	Cks1b	7.88073	7.78719	7.84857	10.0591	10.0048	10.0381	10.9855	11.0263	11.0544	10.5555	10.6845	10.6298	CDC28 protein kinase 1b
10497503	NM_010655	Kpna2	8.76273	8.89201	8.92394	11.1617	11.1677	11.2448	12.0144	12.0265	12.0862	11.5626	11.5866	11.561	karyopherin (importin) alpha 2
10377405	NM_011496	Aurkb	7.19331	7.06016	7.07134	9.82421	9.74636	9.92415	10.2972	10.2928	10.2629	9.91863	9.88349	9.96765	aurora kinase B
10352048	NM_012012	Exo1	6.55331	6.2929	6.0923	8.45521	8.4761	8.6937	9.4135	9.52184	9.5279	8.62882	8.55614	8.66366	exonuclease 1
10404069	NM_030609	Hist1h1a	8.42297	8.62106	8.36856	11.0315	10.9449	11.0994	11.6035	11.6434	11.666	11.3249	11.318	11.3106	histone cluster 1, H1a
10594774	NM_007630	Ccnb2	7.91897	7.79276	7.92218	10.1682	10.0999	10.2081	11.0093	10.9917	11.1289	11.1557	11.1763	11.2122	cyclin B2
10410931	NM_001081249	Vcan	7.42761	7.62089	7.66309	10.5055	10.62	10.7022	10.6806	10.7605	10.7553	10.9938	10.9892	10.958	versican
10389231	NM_011337	Ccl3	6.19631	6.25483	6.21362	11.8522	11.9288	11.944	9.26976	9.40413	9.43617	10.8781	10.8937	10.8744	chemokine (C-C motif) ligand 3
10451805	NM_028232	Sgol1	6.0811	6.41969	6.66713	8.28315	8.20025	8.1618	9.46937	9.58754	9.55058	9.05859	9.1571	9.0984	shugoshin-like 1 (S. pombe)
10550877	NM_008433	Kcnn4	7.16863	6.51136	6.80753	9.04737	9.01927	9.10126	9.90154	9.98678	10.0016	9.67168	9.7162	9.88351	potassium intermediate/small conductance calcium-activated channel, subfamily N, member 4
10453512	NM_010655	Kpna2	8.37143	8.47037	8.46259	10.7258	10.7081	10.7721	11.5639	11.5528	11.586	11.0707	11.0333	11.0174	karyopherin (importin) alpha 2
10420877	NM_028039	Esco2	6.25933	6.29194	6.06178	8.40768	8.34817	8.48613	9.24883	9.25818	9.4994	8.63978	8.66945	8.55392	establishment of cohesion 1 homolog 2 (S. cerevisiae)
10346365	NM_199007	Sgol2	7.10986	7.21551	7.10278	9.18124	9.27605	9.3715	10.2015	10.3127	10.2948	9.71403	9.78957	9.59958	shugoshin-like 2 (S. pombe)
10361110	NM_029766	Dtl	7.15874	7.35858	7.24578	9.69193	9.77183	9.80805	10.3618	10.3892	10.3765	9.77656	9.71424	9.72481	denticleless homolog (Drosophila)
10520521	NM_007681	Cenpa	7.63158	7.61541	7.62022	9.73986	9.73624	9.70796	10.6659	10.6903	10.8395	10.4518	10.5154	10.5305	centromere protein A
10405185	NM_025415	Cks2	6.19804	6.57003	6.49063	8.70641	8.89655	9.11964	9.48739	9.54315	9.54675	8.85032	8.88725	8.91721	CDC28 protein kinase regulatory subunit 2
10403978	BC011440	LOC665622	9.44107	9.40148	9.42997	11.8688	11.84	11.8683	12.5251	12.5631	12.4919	12.1839	12.1662	12.1593	H2b histone family member
10403943	NM_178200	Hist1h2bm	7.9172	7.87385	7.84798	10.3182	10.2681	10.3769	11.0546	10.9241	10.9365	10.5674	10.4353	10.553	histone cluster 1, H2bm
10575733	NM_028131	Cenpn	7.04302	6.83206	7.14006	9.41452	9.32885	9.48522	10.0213	10.1464	10.1092	9.89378	9.86756	9.87331	centromere protein N
10353004	BC094919	Cks2	6.21922	6.53887	6.44126	8.78521	8.91425	9.09242	9.47645	9.49791	9.48501	8.85985	8.89046	8.99667	CDC28 protein kinase regulatory subunit 2
10515257	NM_009015	Rad54l	6.80785	6.76724	6.92426	9.20819	9.2265	9.2976	9.90686	9.86185	9.95085	9.3585	9.48791	9.40239	RAD54 like (S. cerevisiae)
10605338	NM_008062	G6pdx	8.50524	8.6499	8.73093	11.2353	11.1774	11.1542	11.6263	11.702	11.7765	11.3643	11.3344	11.3936	glucose-6-phosphate dehydrogenase X-linked
10519324	NM_009873	Cdk6	8.82793	8.73957	8.96646	10.9529	10.9484	10.9573	11.8747	11.9323	11.9429	11.5745	11.5196	11.5851	cyclin-dependent kinase 6
10606445	NM_025949	Rps6ka6	6.01965	6.01841	6.14473	7.11398	7.39322	7.16694	8.9853	9.06636	9.30085	8.87199	9.01044	8.98725	ribosomal protein S6 kinase polypeptide 6
10403980	BC011440	LOC665622	9.69791	9.61266	9.60739	12.0765	12.0644	12.0396	12.6884	12.7271	12.6598	12.364	12.3397	12.3531	H2b histone family member
10474984	NM_133851	Nusap1	6.19608	6.27393	6.42227	8.13804	8.26747	8.50129	9.29669	9.33405	9.40314	9.05611	9.05734	9.07085	nucleolar and spindle associated protein 1
10392284	NM_010655	Kpna2	8.7456	8.78182	8.88921	10.9676	11.0165	11.0707	11.8393	11.8287	11.8749	11.3665	11.3455	11.3019	karyopherin (importin) alpha 2
10424779	BC094919	Cks2	6.42455	6.59592	6.50686	8.87312	8.98232	9.20923	9.51884	9.53842	9.57434	8.92073	9.00875	9.07971	CDC28 protein kinase regulatory subunit 2
10389395	NM_178309	Brip1	6.02018	6.47048	6.27784	8.49468	8.54222	8.52467	9.21955	9.25125	9.3397	8.69887	8.80241	8.65093	BRCA1 interacting protein C-terminal helicase 1
10475362	NM_030234	Wdr76	6.39896	6.89665	6.46002	8.97398	8.96672	8.98275	9.50388	9.6672	9.59202	8.99927	9.05044	9.02695	WD repeat domain 76
10400649	NM_011133	Pole2	6.00653	6.25908	6.14601	8.32916	8.27858	8.36432	9.07011	9.12283	9.20855	8.40508	8.51585	8.45131	polymerase (DNA directed), epsilon 2 (p59 subunit)
10543031	NM_015829	Slc25a13	6.33812	6.02325	6.17424	7.68272	7.90215	7.97602	9.07112	9.18579	9.26681	8.83505	8.86127	8.91122	solute carrier family 25 (mitochondrial carrier, adenine nucleotide translocator), member 13
10572906	NM_008566	Mcm5	7.86039	7.78476	7.66072	10.4692	10.4817	10.5229	10.7282	10.7215	10.8168	10.295	10.3521	10.3641	minichromosome maintenance deficient 5, cell division cycle 46 (S. cerevisiae)
10408070	BC011440	LOC665622	9.49421	9.56628	9.56773	11.8812	11.8743	11.8823	12.5091	12.5612	12.5005	12.22	12.1848	12.1732	H2b histone family member
10408200	NM_175655	Hist1h4f	8.61194	8.36659	8.08965	10.9255	11.002	10.9874	11.3407	11.3735	11.253	10.9193	10.9386	10.728	histone cluster 1, H4f
10478355	NM_008652	Mybl2	7.46665	7.06118	6.79905	9.03383	9.23217	9.33828	9.99565	10.0884	10.1349	9.09714	9.2892	9.29858	myeloblastosis oncogene-like 2
10521090	NM_001040435	Tacc3	7.56515	7.86167	7.6257	9.92061	9.95799	10.0054	10.6232	10.5803	10.6965	10.4809	10.4606	10.4536	transforming, acidic coiled-coil containing protein 3
10408210	BC011440	LOC665622	9.44918	9.58789	9.59707	11.8412	11.8117	11.8197	12.461	12.5412	12.4504	12.1562	12.1427	12.1082	H2b histone family member
10403948	BC011440	LOC665622	9.24914	9.36993	9.38188	11.6405	11.6779	11.6419	12.2587	12.3277	12.2246	11.9266	11.8897	11.9042	H2b histone family member
10489127	NM_011249	Rbl1	7.53541	7.47899	7.6855	9.89515	9.86229	9.95642	10.4496	10.5023	10.5517	10.0148	10.0962	10.0555	retinoblastoma-like 1 (p107)
10459730	NM_145494	Me2	7.32768	7.53319	7.58892	9.55206	9.51296	9.6558	10.3459	10.4084	10.4907	10.3002	10.3603	10.3679	malic enzyme 2, NAD(+)-dependent, mitochondrial
10479811	NM_027290	Mcm10	7.16837	6.96248	6.85811	9.0838	9.09479	9.29495	9.80433	9.94448	10.0293	9.15672	9.19456	9.22389	minichromosome maintenance deficient 10 (S. cerevisiae)
10578690	NM_146208	Neil3	6.25631	6.17577	6.27233	8.66639	8.58928	8.69853	9.01158	9.20051	9.27172	9.05358	9.04942	9.02651	nei like 3 (E. coli)
10382998	NM_001012273	Birc5	6.85913	7.1852	6.65472	8.7592	8.58176	8.62737	9.79234	9.83769	9.84265	9.32141	9.43793	9.30207	baculoviral IAP repeat-containing 5
10419296	NM_172598	Wdhd1	6.94918	7.21545	7.22015	9.30824	9.40151	9.34993	10.0259	10.0064	10.1207	9.60198	9.63819	9.64027	WD repeat and HMG-box DNA binding protein 1
10541091	NM_026053	Gemin6	6.28648	6.95619	6.78668	8.98776	8.98298	8.99594	9.48433	9.60606	9.70049	8.98929	9.11018	8.95733	gem (nuclear organelle) associated protein 6
10372648	NM_017372	Lyz2	6.90917	7.43015	7.0783	11.9044	11.9439	11.9699	10.0669	10.0218	10.0865	11.3231	11.2793	11.3368	lysozyme 2
10591556	NM_026282	Spc24	6.85455	6.66949	6.57678	8.77443	8.73342	8.93965	9.47744	9.62848	9.75105	9.63759	9.64079	9.51001	SPC24, NDC80 kinetochore complex component, homolog (S. cerevisiae)
10400304	NM_028133	Egln3	7.60356	7.68814	7.75635	8.76616	8.81094	8.87936	10.529	10.5993	10.6596	10.609	10.5951	10.5798	EGL nine homolog 3 (C. elegans)
10389606	NM_175563	Prr11	6.62348	6.4359	6.67263	7.99226	7.7686	7.89484	9.37192	9.47156	9.62559	9.14213	9.26779	9.10284	proline rich 11
10438690	NM_145480	Rfc4	7.96225	8.16104	8.09038	10.1896	10.1978	10.3578	10.9551	10.961	11.0172	10.4381	10.4926	10.3418	replication factor C (activator 1) 4
10513818	NM_019641	Stmn1	8.8192	8.79757	8.86196	11.0331	11.0871	11.174	11.7128	11.7404	11.7348	11.4334	11.4417	11.4338	stathmin 1
10361651	NM_145706	Nup43	6.965	7.03088	7.08228	8.92551	9.04906	9.20162	9.94872	9.89812	9.89869	9.47159	9.4441	9.50936	nucleoporin 43
10547943	NM_146171	Ncapd2	8.33061	8.30817	8.34974	10.5337	10.497	10.5791	11.2526	11.2102	11.1887	11.2455	11.2146	11.2384	non-SMC condensin I complex, subunit D2
10375234	NM_026023	Nudcd2	8.23856	8.65181	8.57151	10.6344	10.5925	10.7017	11.3361	11.3212	11.4123	11.1583	11.1623	11.1548	NudC domain containing 2
10528915	NM_021288	Tyms	7.28225	7.34626	7.42432	9.48374	9.58423	9.70771	10.1403	10.247	10.2563	9.78862	9.78502	9.62012	thymidylate synthase
10508986	NM_019641	Stmn1	8.92589	8.79527	8.88624	11.0288	11.0974	11.1785	11.7115	11.7504	11.7277	11.4253	11.4504	11.4339	stathmin 1
10408689	NM_153529	Nrn1	6.07948	5.83592	6.02741	8.85548	8.73498	8.8638	8.7306	8.90264	8.8615	9.62441	9.72923	9.59296	neuritin 1
10550102	NM_001083188	Lig1	8.11368	7.92695	7.79069	10.5052	10.497	10.6209	10.788	10.7559	10.8273	10.5364	10.4619	10.4786	ligase I, DNA, ATP-dependent
10541729	NM_013538	Cdca3	7.09111	6.90483	6.62827	8.7668	8.88155	9.06712	9.65203	9.75197	9.75866	9.61208	9.69458	9.76906	cell division cycle associated 3
10472916	NM_025866	Cdca7	7.75149	7.87546	7.75853	10.0335	9.99003	9.98209	10.6213	10.5708	10.7295	10.0776	9.97784	9.98064	cell division cycle associated 7
10389134	NM_172796	Slfn9	5.93386	5.68089	5.84412	7.98782	7.85603	7.81458	8.51068	8.63083	8.84991	7.82445	7.92068	8.08884	schlafen 9
10490104	NM_011497	Aurka	7.33949	7.62647	7.4841	9.07368	9.39835	9.29364	10.2957	10.2879	10.3989	9.99392	10.0837	10.0901	aurora kinase A
10586907	NM_008613	Mns1	6.35488	6.17403	6.36895	8.02477	7.99638	8.00113	9.02624	9.14452	9.25883	8.6525	8.71222	8.84572	meiosis-specific nuclear structural protein 1
10461723	BC038020	4632417K18Rik	6.75207	7.28034	7.15794	9.41408	9.61053	9.64467	9.79095	9.95494	9.96013	9.54048	9.49317	9.48891	RIKEN cDNA 4632417K18 gene
10404061	NM_175664	Hist1h2bb	6.59058	6.48221	6.54529	8.70737	8.96035	8.78129	9.38494	9.40064	9.32688	9.03181	9.0305	8.89115	histone cluster 1, H2bb
10408077	NM_178183	Hist1h2ak	8.57559	8.68048	8.79999	11.003	10.9111	10.9078	11.4684	11.5203	11.5299	11.0804	11.0668	10.996	histone cluster 1, H2ak
10373202	NM_028230	Shmt2	8.06168	8.34162	8.14518	10.5229	10.4893	10.5452	10.8612	11.0404	11.0954	10.5715	10.5939	10.5062	serine hydroxymethyltransferase 2 (mitochondrial)
10461878	BC094224	A230083H22Rik	6.1757	6.2336	6.39573	8.31861	8.23272	8.27027	9.05701	8.98952	9.18298	9.72682	9.77416	9.74742	RIKEN cDNA A230083H22 gene
10586484	NM_026635	Fam96a	8.43181	8.54318	8.32593	10.661	10.6819	10.684	11.1574	11.2837	11.2839	11.2772	11.2408	11.2738	family with sequence similarity 96, member A
10412036	NR_004438	Apoo-ps	6.89888	7.27911	7.17481	8.7028	8.86139	8.68342	9.86805	9.90763	9.99525	9.75099	9.83204	9.79582	apolipoprotein O, pseudogene
10500529	NM_016966	Phgdh	8.4528	8.34943	8.60814	10.5853	10.3839	10.5304	11.3155	11.1902	11.2983	11.1939	11.2339	11.1369	3-phosphoglycerate dehydrogenase
10409190	NM_025495	Cenpp	5.44641	6.0221	6.14251	7.77247	7.86051	7.63361	8.58941	8.58139	8.80099	8.33752	8.39608	8.39348	centromere protein P
10547664	NM_019948	Clec4e	5.34084	4.79418	4.88158	10.8362	10.8765	10.9297	7.62482	7.86402	7.88669	7.48796	7.77266	7.56359	C-type lectin domain family 4, member e
10607116	NM_019496	Ammecr1	7.4635	7.5482	7.40591	9.31152	9.40186	9.39504	10.2057	10.2439	10.3246	10.1816	10.2213	10.1669	Alport syndrome, mental retardation, midface hypoplasia and elliptocytosis chromosomal region gene 1 homolog (human)
10573217	NM_197982	Ddx39	7.83854	8.02267	7.99274	10.1909	10.1835	10.2357	10.7225	10.7279	10.7481	10.5062	10.5345	10.5601	DEAD (Asp-Glu-Ala-Asp) box polypeptide 39
10534660	NM_007457	Ap1s1	7.61029	7.54157	7.6542	9.71765	9.75039	9.89101	10.2977	10.3991	10.4185	10.2342	10.2357	10.3486	adaptor protein complex AP-1, sigma 1
10487577	NM_181589	Ckap2l	6.68729	6.44651	6.52302	8.35047	8.22922	8.54177	9.18509	9.33872	9.43264	9.1955	9.17437	9.09281	cytoskeleton associated protein 2-like
10406581	NM_010049	Dhfr	7.11327	7.51847	7.3206	9.41625	9.40345	9.33058	10.0626	10.0419	10.1235	9.47504	9.49292	9.39432	dihydrofolate reductase
10548565	NM_025564	Magohb	6.71145	6.81869	6.92497	8.25857	8.31027	8.40081	9.58323	9.54775	9.59823	8.81296	8.95235	8.71724	mago-nashi homolog B (Drosophila)
10402783	BC138468	Ahnak2	6.79165	6.47999	6.5926	8.16232	8.42163	8.26886	9.38458	9.39838	9.34846	9.88798	9.98753	9.91669	AHNAK nucleoprotein 2
10508151	NM_175554	Clspn	6.80377	6.89533	7.10113	8.99838	9.01299	9.15189	9.6116	9.72654	9.72731	9.04565	9.09327	9.06427	claspin homolog (Xenopus laevis)
10507885	NM_019660	Mycbp	7.06272	6.84444	6.76543	8.65521	8.44171	8.58894	9.6466	9.54446	9.71627	9.38385	9.423	9.34477	c-myc binding protein
10452709	NM_023294	Ndc80	6.65846	6.4368	6.5519	8.42053	8.41917	8.56145	9.06428	9.25274	9.55875	8.84541	8.97321	9.07365	NDC80 homolog, kinetochore complex component (S. cerevisiae)
10496727	NM_026993	Ddah1	7.17057	6.91786	7.06626	9.13729	9.28406	9.27364	9.73739	9.77038	9.86727	9.42092	9.43746	9.47484	dimethylarginine dimethylaminohydrolase 1
10363575	NM_177372	Dna2	6.47257	6.19599	6.05484	8.0388	7.93452	7.92086	8.95552	8.85697	9.10844	8.54131	8.55044	8.56949	DNA replication helicase 2 homolog (yeast)
10598976	NM_001044384	Timp1	8.45446	8.59119	8.69069	12.6694	12.6545	12.7036	11.3518	11.3111	11.2654	10.9354	10.9539	10.8929	tissue inhibitor of metalloproteinase 1
10363498	NM_026438	Ppa1	8.21686	8.31691	8.34436	10.5485	10.6094	10.6054	10.9818	11.0319	11.0457	10.7415	10.6754	10.7024	pyrophosphatase (inorganic) 1
10606868	NM_009052	Bex1	5.54483	5.62318	5.77975	6.69109	6.65029	6.99775	8.39216	8.34977	8.38658	9.01318	9.04668	8.76899	brain expressed gene 1
10484195	ENSMUST00000099980	Ttn	6.59561	6.08535	6.18469	6.9545	6.75189	6.99334	8.89008	9.01923	9.1326	9.83762	9.78727	9.80686	titin
10515326	NM_177670	Tmem69	5.79995	6.09076	6.16331	7.60945	7.64516	7.60786	8.79117	8.62645	8.75871	8.406	8.48039	8.15281	transmembrane protein 69
10444658	NM_033444	Clic1	8.71242	8.81032	9.07125	11.0052	11.0128	11.061	11.4978	11.544	11.6301	11.3095	11.3288	11.323	chloride intracellular channel 1
10345791	NM_001025602	Il1rl1	5.42524	5.70452	5.37932	10.8246	10.8606	10.8888	8.06748	8.13082	8.38543	7.42384	7.48285	7.58698	interleukin 1 receptor-like 1
10372078	NM_026065	D10Ertd322e	6.94462	7.22653	6.86355	8.80007	9.07143	9.13426	9.53185	9.79134	9.78172	9.39529	9.43002	9.41606	DNA segment, Chr 10, ERATO Doi 322, expressed
10489078	NM_025853	Dsn1	6.51486	6.49037	6.65806	8.43348	8.55448	8.65575	9.14075	9.2253	9.34149	9.02089	8.97813	9.03683	DSN1, MIND kinetochore complex component, homolog (S. cerevisiae)
10505894	NM_024433	Mtap	7.93327	7.99577	8.10922	9.95294	9.95083	9.96011	10.6796	10.6835	10.6963	10.1032	10.115	10.0441	methylthioadenosine phosphorylase
10348166	NM_009604	Chrng	7.17435	6.99707	7.07756	7.92315	7.90379	7.9062	9.65624	9.75272	9.8168	11.0744	11.1592	11.1545	cholinergic receptor, nicotinic, gamma polypeptide
10471247	NM_145144	Aif1l	8.75067	8.79656	8.91514	10.284	10.321	10.3436	11.4316	11.4603	11.544	11.6549	11.6741	11.6896	allograft inflammatory factor 1-like
10421029	NM_175384	Cdca2	6.90155	6.46038	6.65816	8.25678	8.50165	8.41814	9.30125	9.25895	9.41506	8.95699	8.97762	8.96868	cell division cycle associated 2
10363082	NM_013532	Lilrb4	6.11316	6.14226	5.69616	10.5962	10.6663	10.748	8.45511	8.68924	8.71605	9.33284	9.42384	9.08285	leukocyte immunoglobulin-like receptor, subfamily B, member 4
10515744	NM_023223	Cdc20	7.30734	7.26116	7.34014	9.0404	9.0704	9.22664	9.87003	9.97202	9.94894	9.65838	9.70398	9.73212	cell division cycle 20 homolog (S. cerevisiae)
10555041	NM_199035	Alg8	7.28444	7.61125	7.66822	9.46609	9.58614	9.5917	10.0895	10.1311	10.2086	9.90096	9.86983	9.95352	asparagine-linked glycosylation 8 homolog (yeast, alpha-1,3-glucosyltransferase)
10465861	NM_016692	Incenp	7.13476	7.35169	7.22903	9.02505	8.9384	9.01371	9.72411	9.87696	9.97339	9.54277	9.50025	9.56241	inner centromere protein
10591369	NM_010066	Dnmt1	8.26426	8.33779	8.46213	10.5612	10.657	10.6441	10.941	10.9337	11.0304	10.6796	10.6244	10.7255	DNA methyltransferase (cytosine-5) 1
10472162	NM_010274	Gpd2	8.01619	7.89704	8.0155	9.66999	9.70137	9.79227	10.4989	10.6359	10.6226	10.7154	10.6882	10.715	glycerol phosphate dehydrogenase 2, mitochondrial
10447097	NM_026053	Gemin6	7.30674	7.0697	7.54365	9.49498	9.3181	9.33187	9.87287	9.9629	9.90325	9.47368	9.28299	9.53499	gem (nuclear organelle) associated protein 6
10350297	NM_001081258	Kif14	6.03673	6.12736	6.05371	7.42048	7.58517	7.58724	8.42285	8.71262	8.89085	8.38465	8.48033	8.57989	kinesin family member 14
10428672	NM_183089	Dscc1	5.80436	5.32647	5.58616	7.30311	7.24961	7.21019	7.93281	8.20155	8.38977	7.41949	7.46006	7.52145	defective in sister chromatid cohesion 1 homolog (S. cerevisiae)
10600797	NR_004438	Apoo-ps	7.23105	7.16325	7.12898	8.65387	8.87369	8.68938	9.73898	9.77812	9.81057	9.64387	9.69378	9.52152	apolipoprotein O, pseudogene
10528077	NM_013726	Dbf4	7.23292	7.66222	7.36625	8.97364	8.85332	8.84348	9.99334	10.007	10.0471	9.47901	9.47717	9.42233	DBF4 homolog (S. cerevisiae)
10571680	NM_027973	Mlf1ip	5.65329	5.64634	5.66534	7.41558	7.40816	7.55589	8.08374	8.21978	8.43892	7.55448	7.45017	7.4836	myeloid leukemia factor 1 interacting protein
10352954	BC083352	Hmgb3	8.54667	8.70539	8.79609	9.99733	9.92844	10.1143	11.2679	11.2624	11.2936	11.1475	11.1897	11.1015	high mobility group box 3
10562563	NM_007633	Ccne1	8.04718	7.9091	8.12559	9.35953	9.37551	9.3857	10.5508	10.6033	10.6996	10.1713	10.1725	10.2541	cyclin E1
10378053	BC029115	6720460F02Rik	6.5881	6.17918	6.55741	8.24653	8.34379	8.19341	9.11813	8.90617	9.0715	8.69772	8.77221	8.65405	RIKEN cDNA 6720460F02 gene
10472782	NM_026115	Hat1	9.30619	9.47097	9.45513	11.8743	11.831	11.8629	11.9757	11.9922	12.0196	11.7066	11.7178	11.6721	histone aminotransferase 1
10555118	NM_011035	Pak1	8.3544	8.40464	8.46449	10.3907	10.3272	10.4137	10.9427	10.981	11.0391	10.8363	10.8315	10.7885	p21 (CDKN1A)-activated kinase 1
10484425	NM_001033166	2700094K13Rik	7.44893	7.29658	7.29088	8.93814	9.10348	8.99517	9.8968	9.88319	9.99334	9.39646	9.57547	9.56344	RIKEN cDNA 2700094K13 gene
10438378	NM_009862	Cdc45l	7.48183	7.44182	7.20219	9.21331	9.32032	9.42226	9.86064	9.95122	10.0508	9.41934	9.4624	9.55195	cell division cycle 45 homolog (S. cerevisiae)-like
10350489	NM_019562	Uchl5	8.27289	8.55757	8.36127	10.3627	10.4122	10.468	10.9877	10.9661	10.9735	10.5929	10.603	10.5489	ubiquitin carboxyl-terminal esterase L5
10359689	NM_009721	Atp1b1	7.28	7.45019	7.48657	7.70924	7.63471	7.91242	9.90323	9.97685	10.0617	10.1701	10.0823	10.1147	ATPase, Na+/K+ transporting, beta 1 polypeptide
10510687	NM_133348	Acot7	8.2477	8.14652	7.90052	10.029	10.0763	10.0837	10.6097	10.6649	10.7188	10.3785	10.382	10.3758	acyl-CoA thioesterase 7
10412562	NM_134080	Flnb	8.16058	8.1982	8.27288	10.1806	10.1399	10.2563	10.7228	10.8055	10.7991	10.4738	10.4932	10.5084	filamin, beta
10511803	ENSMUST00000029915	2610029I01Rik	5.92801	5.58833	5.80794	7.59344	7.52691	7.79674	8.12986	8.37489	8.50423	8.88097	8.86471	8.7708	RIKEN cDNA 2610029I01 gene
10491805	NM_011495	Plk4	7.44219	7.73245	7.75398	9.50313	9.55288	9.52221	10.168	10.2039	10.2242	9.67387	9.74024	9.69337	polo-like kinase 4 (Drosophila)
10534974	NM_008568	Mcm7	8.97333	8.94381	9.0535	11.3533	11.3508	11.4588	11.5062	11.5881	11.5405	11.3156	11.26	11.3712	minichromosome maintenance deficient 7 (S. cerevisiae)
10473240	NM_023119	Eno1	11.1581	11.2122	11.1486	13.1968	13.1981	13.2072	13.7057	13.7393	13.729	13.7424	13.7203	13.7583	enolase 1, alpha non-neuron
10359648	BC052855	BC055324	6.75955	6.90928	7.09082	8.56639	8.82178	8.73253	9.31485	9.52422	9.57549	9.12881	9.13383	9.25291	cDNA sequence BC055324
10576140	NM_026014	Cdt1	7.47017	7.62139	7.55679	9.79355	9.72989	9.85895	10.0997	10.0573	10.1452	9.70326	9.71123	9.77978	chromatin licensing and DNA replication factor 1
10549552	NM_027328	Prpf31	8.56943	8.3509	8.36772	10.5661	10.449	10.5502	10.9682	10.9555	11.013	10.7844	10.7891	10.8491	PRP31 pre-mRNA processing factor 31 homolog (yeast)
10425852	NM_133167	Parvb	6.93022	7.09582	6.68081	8.31385	8.29069	8.36755	9.28166	9.58633	9.47727	9.01006	8.9992	9.02789	parvin, beta
10396068	NM_001081406	Ppil5	5.33692	5.42881	5.45781	6.4495	6.99409	7.25415	7.97525	7.85867	8.02614	7.13164	7.4177	7.1767	peptidylprolyl isomerase (cyclophilin) like 5
10467842	NM_010324	Got1	8.63418	8.69484	8.69623	10.7924	10.7165	10.8598	11.17	11.2149	11.2626	11.1755	11.2411	11.3058	glutamate oxaloacetate transaminase 1, soluble
10368041	NM_028440	3110003A17Rik	7.80281	7.80362	8.09989	9.90016	9.74255	9.9427	10.2968	10.4735	10.5457	10.5875	10.5066	10.6052	RIKEN cDNA 3110003A17 gene
10462442	NM_133775	Il33	7.47666	7.69951	7.38938	11.8741	11.8185	11.9079	10.0515	10.0388	10.0758	9.63398	9.63809	9.61131	interleukin 33
10448803	NM_198937	Hn1l	8.68004	8.68783	8.72613	10.7983	10.9073	10.9214	11.1858	11.2038	11.2919	10.963	10.9675	11.0015	hematological and neurological expressed 1-like
10445558	NM_207161	BC048355	7.00939	6.75961	6.87913	8.91155	8.92927	8.7313	9.36831	9.38239	9.47917	8.76991	8.74984	8.83333	cDNA sequence BC048355
10483000	NM_021359	Itgb6	6.56624	6.17463	6.41817	7.82279	7.84052	7.6901	8.80378	8.95027	8.9864	9.90451	10.0008	9.97386	integrin beta 6
10521136	NM_001081102	Whsc1	8.63836	8.61183	8.66142	10.5477	10.472	10.5268	11.0712	11.1869	11.2278	10.6058	10.6446	10.6723	Wolf-Hirschhorn syndrome candidate 1 (human)
10585699	BC100543	Fabp5	7.01736	6.99426	6.96535	8.47356	8.52586	8.59942	9.43339	9.51841	9.59806	9.21042	9.30381	9.28207	fatty acid binding protein 5, epidermal
10514201	AK173206	6230416J20Rik	7.36557	7.74862	7.62959	9.49398	9.52569	9.51878	10.0861	10.0502	10.1473	9.40225	9.42263	9.36182	RIKEN cDNA 6230416J20 gene
10558439	NM_016966	Phgdh	8.17004	8.09133	8.10175	9.80332	9.72186	9.72375	10.6097	10.6314	10.6443	10.4206	10.3865	10.3792	3-phosphoglycerate dehydrogenase
10582008	NM_026844	2310061C15Rik	6.76396	6.78462	6.88815	8.46472	8.53466	8.58141	9.14609	9.37023	9.43029	9.11219	9.21419	9.05175	RIKEN cDNA 2310061C15 gene
10455595	NM_023119	Eno1	11.1255	11.1458	11.1722	13.1126	13.1379	13.1383	13.6297	13.659	13.6557	13.6609	13.6331	13.6825	enolase 1, alpha non-neuron
10508996	BC138271	2610002D18Rik	8.27015	8.076	8.08819	9.9742	9.93367	10.0709	10.5914	10.5854	10.7576	9.81516	9.78998	9.76453	RIKEN cDNA 2610002D18 gene
10465912	NM_007999	Fen1	7.50047	7.31445	7.15056	9.12213	9.0557	9.10336	9.86172	9.85166	9.74952	9.17392	9.20167	9.12606	flap structure specific endonuclease 1
10461869	ENSMUST00000067439	Prune2	6.10815	6.44559	6.228	8.03405	7.82934	7.69777	8.65842	8.77678	8.84153	9.49893	9.5407	9.46895	prune homolog 2 (Drosophila)
10461587	XM_986941	Ms4a4a	5.83701	6.13037	5.70491	10.6197	10.652	10.7452	8.24453	8.35636	8.5599	9.82603	9.93359	9.72046	membrane-spanning 4-domains, subfamily A, member 4A
10434668	NM_133706	Tmem97	8.14183	8.05311	8.11114	10.2735	10.2101	10.3372	10.534	10.5803	10.673	10.0625	9.97624	9.99927	transmembrane protein 97
10352348	NM_030131	Cnih4	9.0662	9.2623	9.2131	11.1286	11.1649	11.1783	11.6752	11.6755	11.6663	11.4665	11.4545	11.4706	cornichon homolog 4 (Drosophila)
10508382	NM_016895	Ak2	9.31377	9.50032	9.53611	11.6354	11.6417	11.6961	11.9666	11.9056	11.9399	11.6989	11.7421	11.7692	adenylate kinase 2
10571274	NM_010344	Gsr	8.20766	8.20038	8.44435	10.3889	10.3728	10.4782	10.7105	10.7518	10.8443	10.4285	10.3761	10.4426	glutathione reductase
10407281	NM_023612	Esm1	6.92172	7.06765	7.05278	9.80003	9.77363	9.87788	9.4547	9.4829	9.55078	8.03595	8.0603	7.95529	endothelial cell-specific molecule 1
10486255	NM_001042653	Oip5	5.15524	4.99161	5.26275	6.41386	6.39337	6.56043	7.47573	7.73233	7.64423	7.06834	7.15023	6.97109	Opa interacting protein 5
10588294	NM_176979	Topbp1	8.55887	8.73924	8.75914	10.6959	10.6641	10.7285	11.1219	11.1785	11.1959	10.6974	10.7371	10.8074	topoisomerase (DNA) II binding protein 1
10589420	NM_007658	Cdc25a	8.37027	8.5047	8.38864	10.2385	10.2186	10.2756	10.7736	10.9416	10.9802	10.1981	10.2154	10.217	cell division cycle 25 homolog A (S. pombe)
10506822	NM_011015	Orc1l	5.68999	5.51775	5.72607	7.24099	7.18124	7.15419	7.89089	8.14864	8.31087	6.98058	7.22806	7.19489	origin recognition complex, subunit 1-like (S.cereviaiae)
10542079	NM_008021	Foxm1	7.13014	6.89288	6.94847	8.50175	8.49794	8.60031	9.37941	9.46704	9.52337	9.06133	9.07141	9.09665	forkhead box M1
10435075	NM_011638	Tfrc	9.52035	9.53366	9.46963	11.4987	11.5031	11.5027	11.9933	11.9782	11.95	12.1169	12.1278	12.1128	transferrin receptor
10388880	NM_133706	Tmem97	6.65356	6.86267	6.70553	8.65075	8.90038	9.10507	9.23605	9.12819	9.24919	8.7107	8.57249	8.66719	transmembrane protein 97
10603135	NM_175027	Fancb	6.92591	6.96692	6.91226	8.48145	8.53606	8.56469	9.28013	9.38431	9.52919	8.51093	8.58929	8.5661	Fanconi anemia, complementation group B
10463168	NM_023418	Pgam1	9.11857	9.18472	9.11749	11.4226	11.4162	11.4473	11.5724	11.5737	11.6343	11.4632	11.4226	11.416	phosphoglycerate mutase 1
10561302	NM_023418	Pgam1	9.11857	9.18472	9.11749	11.4226	11.4162	11.4473	11.5724	11.5737	11.6343	11.4632	11.4226	11.416	phosphoglycerate mutase 1
10390117	NM_013565	Itga3	7.62035	7.42633	7.48652	8.30165	8.28816	8.48365	9.86472	9.93167	10.094	9.70228	9.71954	9.82451	integrin alpha 3
10379363	NM_001029856	Atad5	6.87071	7.17151	7.24022	8.5643	8.68481	8.59196	9.45198	9.53605	9.64265	9.04794	9.00578	8.86619	ATPase family, AAA domain containing 5
10427166	NM_001014976	Espl1	6.48645	6.80309	6.96853	8.30114	8.39758	8.43848	9.14735	9.17477	9.28165	8.66785	8.79013	8.58985	extra spindle poles-like 1 (S. cerevisiae)
10372091	BC006736	3200002M19Rik	6.72405	6.95223	6.90652	8.66582	8.59047	8.70561	9.2636	9.24205	9.42236	9.12538	9.03386	9.07215	RIKEN cDNA 3200002M19 gene
10600017	NM_008253	Hmgb3	8.94348	9.04853	9.05842	10.2663	10.1544	10.3034	11.4607	11.4494	11.4737	11.3239	11.3411	11.2872	high mobility group box 3
10435581	NM_029977	Polq	6.50906	6.65654	6.37071	7.81214	7.99866	7.86161	8.86437	8.89261	9.08556	8.44591	8.43536	8.46254	polymerase (DNA directed), theta
10582809	NM_009387	Tk1	7.79832	7.42831	7.62207	9.30902	9.34525	9.43964	10.0169	10.0087	10.1164	9.79212	9.82976	9.76869	thymidine kinase 1
10571907	NM_027756	Mfap3l	6.59547	6.98215	7.10792	7.96514	8.14139	8.14961	9.24523	9.40015	9.32453	9.52578	9.55045	9.33263	microfibrillar-associated protein 3-like
10526217	NM_020022	Rfc2	7.68171	7.63645	7.63513	9.73932	9.60861	9.75973	10.022	10.1175	10.0967	9.98919	9.97879	9.9991	replication factor C (activator 1) 2
10469070	NM_016918	Nudt5	7.62555	7.84915	8.06492	9.47179	9.49629	9.71557	10.1843	10.3043	10.3295	9.97945	9.96768	9.92583	nudix (nucleoside diphosphate linked moiety X)-type motif 5
10391811	BC057614	3000004C01Rik	6.98928	6.8894	6.79636	8.29059	8.5019	8.65238	9.2788	9.33194	9.33529	9.04121	8.98001	9.25097	RIKEN cDNA 3000004C01 gene
10547657	NM_009779	C3ar1	5.89084	5.70848	5.62418	10.2771	10.2828	10.2974	8.08	8.13641	8.26461	9.34388	9.39393	9.29726	complement component 3a receptor 1
10490838	NM_010634	Fabp5	6.98775	6.9196	7.00936	8.30865	8.40276	8.62096	9.29365	9.39884	9.4765	9.12931	9.12767	9.13865	fatty acid binding protein 5, epidermal
10449575	NM_026845	Ppil1	7.22015	6.85874	6.84509	8.91169	8.72744	8.59945	9.41268	9.30642	9.4543	9.19149	9.14164	9.18469	peptidylprolyl isomerase (cyclophilin)-like 1
10405753	BC094028	Me1	7.3578	7.48324	7.52347	9.31236	9.32257	9.38504	9.77426	9.92118	9.91415	10.0731	10.146	10.0653	malic enzyme 1, NADP(+)-dependent, cytosolic
10441361	NM_001122998	Tiam2	7.33839	7.56392	7.57027	8.62474	8.70769	8.65247	9.79982	9.89332	10.0122	9.83597	9.82879	9.90176	T-cell lymphoma invasion and metastasis 2
10475610	NM_023595	Dut	7.48651	7.536	7.42897	9.22996	8.95645	9.05241	9.83809	9.86566	9.97944	9.35506	9.40336	9.34094	deoxyuridine triphosphatase
10358476	NM_021400	Prg4	8.58017	8.76314	8.59289	13.6821	13.7536	13.6641	11.05	11.0446	11.0536	9.97073	10.0059	9.94486	proteoglycan 4 (megakaryocyte stimulating factor, articular superficial zone protein)
10355329	NM_007525	Bard1	6.49505	6.43297	6.15722	7.71666	7.84012	7.98678	8.71941	8.75341	8.81199	8.01187	7.99239	8.11843	BRCA1 associated RING domain 1
10510546	NM_023119	Eno1	11.2486	11.2165	11.2203	13.1515	13.1204	13.1535	13.5866	13.65	13.6416	13.6244	13.5523	13.6328	enolase 1, alpha non-neuron
10447880	NM_026310	Mrpl18	8.70152	8.76568	8.8151	10.2654	10.2911	10.3663	11.1269	11.1869	11.1464	10.8115	10.8163	10.8476	mitochondrial ribosomal protein L18
10446771	NM_001081071	Lclat1	8.25436	8.34673	8.45167	10.5351	10.5475	10.5305	10.73	10.7289	10.7703	10.458	10.5147	10.4348	lysocardiolipin acyltransferase 1
10546184	NM_008881	Plxna1	8.61319	8.61956	8.62322	10.2075	10.1826	10.2296	10.9628	11.018	11.0487	10.722	10.7105	10.809	plexin A1
10434291	NM_054052	B3gnt5	7.38359	7.75876	7.90524	8.57027	8.76531	8.79067	10.0141	10.0679	10.131	9.90462	9.87431	9.83749	UDP-GlcNAc:betaGal beta-1,3-N-acetylglucosaminyltransferase 5
10393431	NM_009387	Tk1	6.98587	6.32646	6.22737	8.5098	8.28051	8.44606	8.81418	8.90099	8.98492	8.77053	8.50941	8.38184	thymidine kinase 1
10563275	NM_011304	Ruvbl2	8.37959	8.24821	8.42766	10.3084	10.2625	10.3039	10.6972	10.7365	10.7806	10.3941	10.3773	10.5105	RuvB-like protein 2
10455813	NM_010721	Lmnb1	8.67658	8.60874	8.78078	10.391	10.3243	10.4892	11.0378	11.079	11.0934	10.8427	10.8136	10.8803	lamin B1
10471129	NM_019681	Freq	7.23273	7.25708	7.21169	9.20614	9.20277	9.3754	9.51349	9.64568	9.67675	9.34616	9.31729	9.39403	frequenin homolog (Drosophila)
10503315	NM_001039556	E130016E03Rik	6.4673	6.42722	6.58382	7.75468	7.86439	8.07225	8.78806	8.85683	8.9387	8.67635	8.71496	8.73665	RIKEN cDNA E130016E03 gene
10495574	NM_028349	Sass6	6.40164	6.64203	6.6228	7.63194	7.53241	7.41303	8.7973	8.89889	9.06816	8.34888	8.55093	8.50775	spindle assembly 6 homolog (C. elegans)
10535979	NM_027009	Rfc3	7.44574	7.69188	7.68126	9.40934	9.30927	9.5412	9.87625	9.95032	10.0897	9.64012	9.47156	9.61691	replication factor C (activator 1) 3
10607004	NM_016883	Psmd10	8.01798	8.16613	8.18357	10.0881	10.2173	10.1967	10.4226	10.4392	10.6015	10.5332	10.4919	10.5705	proteasome (prosome, macropain) 26S subunit, non-ATPase, 10
10465282	NM_008893	Pola2	7.27867	7.54661	7.75427	8.94581	9.05755	9.04899	9.78624	9.90552	9.97871	9.52398	9.49727	9.49801	polymerase (DNA directed), alpha 2
10501063	NM_007651	Cd53	6.41374	6.58399	6.76095	11.4505	11.4655	11.4714	8.96436	8.87882	9.00597	10.0383	10.0383	10.066	CD53 antigen
10466410	NM_177420	Psat1	9.81508	9.91759	9.9041	11.555	11.602	11.5861	12.2251	12.2228	12.2689	12.0625	12.0369	12.0979	phosphoserine aminotransferase 1
10497321	NM_023418	Pgam1	9.18001	9.16463	9.32844	11.4892	11.4415	11.5496	11.541	11.5453	11.6364	11.4959	11.4424	11.4815	phosphoglycerate mutase 1
10495405	NM_172685	Slc25a24	9.1823	9.21265	9.21519	10.5891	10.6534	10.6207	11.5032	11.5912	11.5613	11.5729	11.5264	11.5411	solute carrier family 25 (mitochondrial carrier, phosphate carrier), member 24
10466606	NM_010730	Anxa1	11.0501	11.1318	11.1938	13.3254	13.3708	13.3332	13.4772	13.4459	13.4851	13.4959	13.5088	13.4317	annexin A1
10493114	NM_016701	Nes	8.0229	8.28584	8.15646	9.05884	9.10989	9.00824	10.4647	10.4308	10.5862	10.8774	10.9131	10.9303	nestin
10546346	NM_133928	Chchd4	7.65014	7.52234	7.63089	9.17356	9.28948	9.1516	9.85337	9.99559	9.96961	9.49526	9.45582	9.30025	coiled-coil-helix-coiled-coil-helix domain containing 4
10484201	ENSMUST00000049544	2610301F02Rik	7.53535	7.87563	8.01145	8.69025	8.67784	8.79904	10.1715	10.0528	10.2113	11.2671	11.1693	11.1207	RIKEN cDNA 2610301F02 gene
10549222	NM_001024468	Bcat1	7.722	7.41976	7.24713	9.62279	9.63972	9.70466	9.73696	9.80225	9.85344	9.35786	9.38837	9.45425	branched chain aminotransferase 1, cytosolic
10497703	NM_029017	Mrpl47	6.79373	7.06972	7.00056	8.08111	8.01619	8.01084	9.26544	9.18303	9.40884	8.89385	8.87505	8.83202	mitochondrial ribosomal protein L47
10525733	NM_030241	Setd8	8.41063	8.43883	8.43141	10.2007	10.0736	10.2138	10.6976	10.6569	10.919	10.5043	10.4748	10.5317	SET domain containing (lysine methyltransferase) 8
10399379	NM_008828	Pgk1	11.0935	11.1555	11.2539	13.0404	13.0534	13.0808	13.4944	13.497	13.4982	13.4287	13.423	13.4621	phosphoglycerate kinase 1
10498313	NM_008828	Pgk1	11.0935	11.1555	11.2539	13.0404	13.0534	13.0808	13.4944	13.497	13.4982	13.4287	13.423	13.4621	phosphoglycerate kinase 1
10595480	NM_008615	Me1	7.65247	7.60461	7.59145	9.33684	9.43738	9.46911	9.86751	9.96057	10.0068	10.1467	10.2253	10.0977	malic enzyme 1, NADP(+)-dependent, cytosolic
10518570	NM_001081274	Pgd	8.7932	8.85683	9.01876	11.3148	11.3044	11.3274	11.1826	11.2216	11.2497	11.0101	11.0253	11.0763	phosphogluconate dehydrogenase
10403959	NM_001097979	RP23-38E20.1	9.59287	9.61136	9.50754	11.3211	11.2887	11.3109	11.8966	11.9338	11.8614	11.5998	11.5623	11.5608	predicted gene, OTTMUSG00000013203
10408087	NM_001097979	RP23-38E20.1	9.59287	9.61136	9.50754	11.3211	11.2887	11.3109	11.8966	11.9338	11.8614	11.5998	11.5623	11.5608	predicted gene, OTTMUSG00000013203
10529142	NM_008014	Ppm1g	8.33738	8.41945	8.40928	10.0548	10.0497	10.1006	10.7298	10.6977	10.7076	10.2282	10.1904	10.2318	protein phosphatase 1G (formerly 2C), magnesium-dependent, gamma isoform
10405236	NM_027324	Sfxn1	8.79656	8.79977	8.85123	10.5969	10.6465	10.7072	11.1082	11.1579	11.1455	10.5025	10.4925	10.5938	sideroflexin 1
10450605	NM_011655	Tubb5	10.5822	10.6974	10.7686	12.6513	12.6318	12.7462	12.9645	12.9944	13.0511	12.8461	12.8205	12.8378	tubulin, beta 5
10523541	NM_026826	Mrps18c	8.70367	8.70572	8.67507	10.5817	10.5252	10.4602	10.957	11.0672	11.0004	10.8589	10.9192	10.8068	mitochondrial ribosomal protein S18C
10498168	NM_027148	Exosc8	8.18054	8.35618	8.34583	9.97552	9.88351	10.0354	10.5199	10.6647	10.632	10.0608	10.1731	10.0878	exosome component 8
10428983	BC011343	Fam49b	8.1281	8.36453	8.42643	9.78294	9.82575	9.9317	10.5454	10.5817	10.7033	10.4579	10.4732	10.555	family with sequence similarity 49, member B
10476362	NM_025676	Mcm8	6.48754	6.48849	6.49997	8.17392	8.09249	8.19076	8.76178	8.85479	8.76822	8.317	8.40379	8.37874	minichromosome maintenance deficient 8 (S. cerevisiae)
10548086	NM_009013	Rad51ap1	5.99036	5.94991	5.73152	6.87906	7.30516	7.21695	8.18511	8.07377	8.31558	7.38409	7.56411	7.38839	RAD51 associated protein 1
10474381	NM_139303	Kif18a	6.45746	6.43336	6.61196	7.58312	7.59897	7.82644	8.77307	8.74711	8.88378	8.3234	8.33826	8.32011	kinesin family member 18A
10484203	ENSMUST00000049544	2610301F02Rik	7.30148	7.25591	7.50371	8.21536	8.30318	8.35241	9.5313	9.70075	9.71412	10.7549	10.6421	10.7427	RIKEN cDNA 2610301F02 gene
10366277	NM_178609	E2f7	7.16225	7.45804	7.50491	8.72322	8.62859	8.50663	9.56963	9.69916	9.73972	9.19558	9.09327	9.19388	E2F transcription factor 7
10408085	NM_178184	Hist1h2an	11.1383	11.0146	10.997	12.9519	12.9456	12.9834	13.3207	13.3717	13.3199	13.0877	13.0486	13.1145	histone cluster 1, H2an
10379989	BC117001	1110001A07Rik	8.1373	8.24861	8.13298	9.5202	9.47456	9.48233	10.396	10.4679	10.5141	10.2484	10.2729	10.3465	RIKEN cDNA 1110001A07 gene
10446027	NM_013733	Chaf1a	7.09775	6.99499	6.6232	8.76557	8.85233	8.81902	9.14976	9.27131	9.15326	8.78254	8.73833	8.85186	chromatin assembly factor 1, subunit A (p150)
10577508	NM_001004140	Ckap2	6.93782	7.27446	7.30102	8.86031	8.83913	8.98191	9.37971	9.50221	9.4804	9.28802	9.29309	9.37927	cytoskeleton associated protein 2
10372796	NM_010441	Hmga2	7.49598	7.65924	7.57289	9.14253	9.1317	9.18894	9.74696	9.82209	9.97652	9.30976	9.31781	9.4012	high mobility group AT-hook 2
10505998	NM_001113412	Fggy	6.47173	6.65381	6.38365	7.24614	7.544	7.37525	8.60548	8.84744	8.87136	9.23868	9.25382	9.26553	FGGY carbohydrate kinase domain containing
10528015	NM_027399	Steap1	6.57291	6.77811	6.57179	8.18907	8.28688	8.11985	8.80868	8.9475	8.96253	8.43096	8.49825	8.35482	six transmembrane epithelial antigen of the prostate 1
10506680	NM_028355	Tmem48	8.1216	8.3439	8.41745	10.0879	10.0979	10.0975	10.5104	10.571	10.5948	9.98433	10.0503	10.0137	transmembrane protein 48
10493820	NM_011313	S100a6	9.28058	9.56597	9.4711	11.8945	11.8812	11.8979	11.6816	11.6908	11.7354	11.5534	11.6051	11.6273	S100 calcium binding protein A6 (calcyclin)
10374706	NM_028304	Pus10	8.01482	8.35102	8.23958	9.53566	9.43558	9.58943	10.4339	10.482	10.4787	10.1733	10.2054	10.2464	pseudouridylate synthase 10
10459844	NM_146089	Ccdc5	7.40867	7.47449	7.443	9.09714	9.00017	9.07942	9.67661	9.63651	9.80084	9.47148	9.53697	9.44294	coiled-coil domain containing 5
10520483	NM_027652	D5Wsu178e	8.70911	8.76075	8.82614	10.6239	10.5952	10.5989	11.0349	10.9826	11.0485	10.6852	10.735	10.7998	DNA segment, Chr 5, Wayne State University 178, expressed
10601390	NM_008828	Pgk1	11.1491	11.2281	11.29	13.0387	13.0368	13.0781	13.4756	13.4705	13.4893	13.4143	13.4093	13.4519	phosphoglycerate kinase 1
10550098	AY059431	Wdr12	8.61933	8.63844	8.65882	10.4342	10.374	10.5017	10.8373	10.8741	10.9698	10.4515	10.3689	10.3937	WD repeat domain 12
10432986	NM_153416	Aaas	7.72424	7.38337	7.48126	9.45961	9.4162	9.47369	9.74746	9.75766	9.84661	9.64019	9.63851	9.64089	achalasia, adrenocortical insufficiency, alacrimia
10450920	AY036118	AY036118	9.76977	9.86366	9.50827	12.7553	12.7395	12.5851	12.0396	12.0005	11.862	12.212	12.1187	12.1241	cDNA sequence AY036118
10447702	NM_028677	Ppih	9.00147	9.13765	9.12251	10.5219	10.5364	10.5808	11.3328	11.323	11.3612	10.9954	10.9773	10.9639	peptidyl prolyl isomerase H
10564624	NM_009181	St8sia2	7.00483	7.24068	7.06184	7.67645	7.7716	7.81357	9.18425	9.5227	9.34085	9.43686	9.47258	9.33666	ST8 alpha-N-acetyl-neuraminide alpha-2,8-sialyltransferase 2
10503584	NM_172687	Coq3	7.28277	7.50165	7.72217	8.90419	8.98215	8.89059	9.73063	9.75388	9.75976	9.54931	9.65629	9.5676	coenzyme Q3 homolog, methyltransferase (yeast)
10585417	NM_029573	Idh3a	10.1109	10.173	10.2628	11.5171	11.5654	11.5783	12.42	12.4333	12.4301	12.4462	12.4377	12.4111	isocitrate dehydrogenase 3 (NAD+) alpha
10363541	NM_007494	Ass1	8.37129	8.72927	8.45957	11.009	11.073	11.0877	10.7188	10.7208	10.8554	10.4114	10.3619	10.3885	argininosuccinate synthetase 1
10584700	NM_007875	Dpagt1	6.974	7.18287	7.07414	8.98408	8.99208	9.0518	9.30124	9.28033	9.38113	9.02231	9.10685	9.10216	dolichyl-phosphate (UDP-N-acetylglucosamine) acetylglucosaminephosphotransferase 1 (GlcNAc-1-P transferase)
10353733	NM_008922	Prim2	6.92352	6.99363	6.98762	9.01188	9.19257	9.18459	9.11707	9.23594	9.2738	9.03155	9.00571	9.00395	DNA primase, p58 subunit
10469358	NM_008625	Mrc1	6.12724	6.04614	5.98153	10.932	10.9584	11.0341	8.23778	8.27216	8.36431	8.84993	8.86454	8.78931	mannose receptor, C type 1
10560260	NM_019748	Sae1	9.27908	9.50142	9.41995	11.3454	11.2282	11.361	11.6503	11.6119	11.6559	11.5709	11.5283	11.5149	SUMO1 activating enzyme subunit 1
10440794	NM_025642	2610039C10Rik	7.57003	7.76335	7.59976	9.34421	9.40507	9.44595	9.82231	9.83374	9.98306	9.36312	9.41389	9.44885	RIKEN cDNA 2610039C10 gene
10346564	NM_009812	Casp8	7.6271	7.7605	7.87743	9.8719	9.81928	9.99256	9.93086	9.95699	10.0738	9.81949	9.81705	9.72628	caspase 8
10355037	NM_021312	Wdr12	7.18673	7.53368	7.39754	9.14169	9.03565	9.22949	9.49334	9.48833	9.82951	8.98504	9.1357	8.99649	WD repeat domain 12
10471535	BC027843	Fam129b	8.1809	8.24664	8.37457	10.3949	10.4047	10.4438	10.4679	10.4527	10.5722	10.2736	10.3408	10.3424	family with sequence similarity 129, member B
10554281	NM_145946	Fanci	6.29	6.69521	6.45838	8.08739	8.18015	8.18497	8.65741	8.74002	8.73444	8.475	8.60333	8.63321	Fanconi anemia, complementation group I
10515884	NM_028677	Ppih	8.86302	8.95989	8.96492	10.395	10.4118	10.483	11.1319	11.1493	11.1872	10.8328	10.824	10.8593	peptidyl prolyl isomerase H
10384474	NM_025443	Pno1	8.73324	8.98931	8.99862	10.4128	10.5071	10.463	11.1093	11.1103	11.1721	10.7742	10.7752	10.7146	partner of NOB1 homolog (S. cerevisiae)
10408094	NM_178185	Hist1h2ao	11.1823	11.1634	11.0463	12.9661	12.9715	12.9986	13.3266	13.3813	13.3518	13.1148	13.0682	13.1513	histone cluster 1, H2ao
10578984	NM_172745	Tufm	8.98597	8.99812	9.02659	10.587	10.618	10.6819	11.2017	11.1806	11.2922	11.1693	11.1835	11.1916	Tu translation elongation factor, mitochondrial
10493137	NM_001033484	Iqgap3	7.40577	7.01806	7.00887	9.01841	9.01386	9.04964	9.32297	9.33082	9.43904	9.14485	9.21943	9.16329	IQ motif containing GTPase activating protein 3
10425257	NM_027231	Polr2f	8.80128	8.76602	8.82507	10.7863	10.6716	10.8138	10.9242	10.9832	11.136	10.7718	10.7601	10.7904	polymerase (RNA) II (DNA directed) polypeptide F
10595924	NM_029094	Pik3cb	7.23969	7.49902	7.4687	9.03891	8.93786	9.00213	9.59936	9.59683	9.6622	9.00636	9.01998	9.01209	phosphatidylinositol 3-kinase, catalytic, beta polypeptide
10373810	NM_173745	Dusp18	6.96684	6.82049	6.84317	8.21347	8.09509	8.20505	8.9176	9.19994	9.16052	9.19068	9.31608	9.16269	dual specificity phosphatase 18
10389865	NM_008704	Nme1	8.46316	8.45043	8.50685	10.1727	10.1414	10.1574	10.6042	10.6664	10.7943	10.2624	10.2565	10.3375	non-metastatic cells 1, protein (NM23A) expressed in
10471154	NM_007494	Ass1	8.43967	8.74497	8.4473	10.9848	11.0403	11.0955	10.7175	10.7111	10.8462	10.4132	10.3375	10.3757	argininosuccinate synthetase 1
10568461	NM_146218	Rfwd3	8.28905	8.3829	8.35501	9.86733	9.75254	9.82516	10.4646	10.5593	10.6427	10.1647	10.0938	10.1755	ring finger and WD repeat domain 3
10581800	NM_146218	Rfwd3	8.23504	8.29529	8.29312	9.76835	9.70635	9.76705	10.3921	10.4934	10.5696	10.1041	10.0637	10.0969	ring finger and WD repeat domain 3
10468081	NM_008723	Npm3	8.99205	8.85798	8.91767	10.2223	10.2542	10.3742	11.0647	11.1699	11.1631	10.3622	10.3509	10.3779	nucleoplasmin 3
10513739	NM_011607	Tnc	8.35169	8.70943	8.82804	12.1113	12.1174	12.1406	10.7797	10.8583	10.8807	10.5905	10.6972	10.648	tenascin C
10408118	NM_178185	Hist1h2ao	11.1568	11.1188	11.0406	12.9363	12.9201	12.9653	13.3037	13.3331	13.3071	13.0735	13.0338	13.104	histone cluster 1, H2ao
10557420	NM_172745	Tufm	8.72375	8.8116	8.84623	10.3701	10.3966	10.4472	10.9553	10.9667	11.071	10.9418	10.9476	10.9759	Tu translation elongation factor, mitochondrial
10484205	ENSMUST00000049544	2610301F02Rik	5.64659	5.83104	5.61473	6.10023	6.26665	6.43372	7.90323	7.88533	7.91135	8.92529	8.99338	8.62949	RIKEN cDNA 2610301F02 gene
10403955	NM_178185	Hist1h2ao	11.3392	11.3165	11.2267	13.1311	13.1273	13.1682	13.4796	13.5096	13.4954	13.2629	13.2168	13.2952	histone cluster 1, H2ao
10426016	NM_013882	Gtse1	6.85185	6.51618	6.68377	7.89727	8.04422	7.95579	8.87841	8.84741	8.92286	8.73339	8.68153	8.68665	G two S phase expressed protein 1
10404045	NM_178185	Hist1h2ao	11.1893	11.1677	11.0776	12.97	12.9566	13.0045	13.3298	13.3574	13.343	13.1088	13.0644	13.1432	histone cluster 1, H2ao
10408111	NM_178185	Hist1h2ao	11.3396	11.3156	11.2347	13.1335	13.1315	13.1697	13.482	13.508	13.4936	13.2646	13.2222	13.3047	histone cluster 1, H2ao
10606071	NM_146235	Ercc6l	5.66763	5.94701	5.70946	7.14652	7.10894	7.15574	7.92185	7.91683	8.0707	7.27191	7.24651	7.26455	excision repair cross-complementing rodent repair deficiency complementation group 6 - like
10408321	NM_020567	Gmnn	5.78632	5.72173	5.94766	6.97788	7.08519	7.02782	7.73331	8.10952	8.19606	7.3759	7.40642	7.41963	geminin
10545576	NM_026490	Mrpl19	7.471	7.32331	7.17524	8.5085	8.58616	8.65248	9.4026	9.50874	9.63365	9.23261	9.27002	9.29045	mitochondrial ribosomal protein L19
10600205	NM_029352	Dusp9	7.16406	7.44571	7.21636	8.47562	8.31817	8.48631	9.57597	9.4972	9.30583	8.95163	8.80215	9.0424	dual specificity phosphatase 9
10494407	NM_175666	Hist2h2bb	7.67477	7.72539	7.41262	9.13565	9.06431	9.21544	9.79139	9.78806	9.78371	9.24519	9.35289	9.36576	histone cluster 2, H2bb
10521690	NM_028677	Ppih	8.88396	8.96938	8.9948	10.3702	10.3702	10.4249	11.1167	11.119	11.1559	10.8124	10.7927	10.7947	peptidyl prolyl isomerase H
10505994	NM_001113412	Fggy	6.1585	6.09116	6.33432	6.71971	7.09933	7.02566	8.25513	8.35049	8.51955	8.91673	8.9437	8.92385	FGGY carbohydrate kinase domain containing
10386518	NM_145427	Atpaf2	7.37399	7.42819	7.42438	9.05358	9.17076	9.20523	9.419	9.66448	9.68219	9.44218	9.31658	9.46188	ATP synthase mitochondrial F1 complex assembly factor 2
10503401	NM_028264	Tmem55a	9.19182	9.31998	9.30306	10.3174	10.3773	10.3923	11.3915	11.4523	11.499	11.2524	11.2041	11.2747	transmembrane protein 55A
10380289	NM_026178	Mmd	7.90756	8.00795	8.07292	9.16781	8.91831	9.16776	10.0881	10.1951	10.2279	9.52398	9.58594	9.58302	monocyte to macrophage differentiation-associated
10347386	NM_021383	Rqcd1	8.33435	8.57179	8.36369	9.86074	9.74334	9.91079	10.5652	10.5583	10.6653	10.3675	10.3953	10.3719	rcd1 (required for cell differentiation) homolog 1 (S. pombe)
10408072	NM_178185	Hist1h2ao	11.3452	11.3196	11.2614	13.1337	13.1367	13.1602	13.4729	13.4886	13.4817	13.2546	13.2119	13.2921	histone cluster 1, H2ao
10570556	NM_173189	Mcph1	7.31329	7.26492	7.1082	8.67678	8.77501	8.8455	9.35091	9.39161	9.45916	9.15181	9.16038	9.2311	microcephaly, primary autosomal recessive 1
10404026	NM_175661	Hist1h2af	11.3173	11.2939	11.26	13.1002	13.1252	13.1312	13.4525	13.4576	13.4594	13.2336	13.1902	13.2509	histone cluster 1, H2af
10399087	NM_133762	Ncapg2	8.97171	9.24389	9.09372	11.0261	11.0028	10.9941	11.2671	11.2595	11.2773	10.827	10.792	10.797	non-SMC condensin II complex, subunit G2
10365578	NM_028334	Nup37	6.96485	7.20714	7.27676	8.78632	8.56143	8.66393	9.26688	9.29885	9.37745	8.88874	8.70182	8.86542	nucleoporin 37
10419759	NM_013768	Prmt5	9.40117	9.49417	9.48245	10.8709	10.8483	10.8703	11.5836	11.605	11.6835	11.315	11.2951	11.3672	protein arginine N-methyltransferase 5
10422776	BC083354	Phb	9.4077	9.42018	9.43024	11.2092	11.2237	11.3058	11.5244	11.599	11.619	11.4327	11.3989	11.5137	prohibitin
10484197	ENSMUST00000049544	2610301F02Rik	6.90448	7.07062	7.02275	7.89856	7.76856	7.95096	9.07089	9.14798	9.25738	10.2231	10.2377	10.1469	RIKEN cDNA 2610301F02 gene
10381526	NM_001110130	Ppih	9.11166	9.24454	9.26219	10.5759	10.5632	10.6393	11.3409	11.3539	11.3986	11.0421	11.0104	11.0213	peptidyl prolyl isomerase H
10410919	XR_034009	EG435373	4.92105	5.42403	5.26772	5.76142	5.85734	6.10275	7.30023	7.49511	7.27855	6.98532	7.07518	6.72916	predicted gene, EG435373
10496379	NM_016750	H2afz	10.2996	10.3833	10.5136	11.8609	11.8593	11.9153	12.5308	12.5174	12.6009	12.2827	12.2607	12.2789	H2A histone family, member Z
10582981	NM_009361	Tfdp1	9.00394	9.02164	9.06617	10.5057	10.5672	10.5973	11.1921	11.1729	11.1697	10.9237	10.8767	10.8879	transcription factor Dp 1
10408762	NM_025380	Eef1e1	8.96704	8.88416	9.10099	10.771	10.712	10.8189	11.0912	11.1224	11.1716	10.5695	10.6175	10.58	eukaryotic translation elongation factor 1 epsilon 1
10498620	NM_025863	Trim59	7.96928	8.18461	8.34484	8.89331	9.21402	9.26014	10.2022	10.352	10.3725	10.044	10.028	10.0367	tripartite motif-containing 59
10561104	NM_009465	Axl	9.4548	9.45763	9.48788	11.3744	11.4147	11.433	11.584	11.578	11.658	11.2378	11.2337	11.2965	AXL receptor tyrosine kinase
10410877	NM_001081176	Polr3g	7.29341	7.17	7.20674	8.22109	8.39911	8.26171	9.16658	9.50915	9.41209	8.55932	8.58707	8.49437	polymerase (RNA) III (DNA directed) polypeptide G
10440929	NM_010256	Gart	9.48086	9.52428	9.44224	11.0892	11.1049	11.2218	11.5782	11.5798	11.6867	11.2885	11.2438	11.2627	phosphoribosylglycinamide formyltransferase
10384486	NM_026576	Etaa1	6.64559	7.22982	6.83782	8.13153	7.9196	8.0131	8.94897	9.03817	9.12137	8.23364	8.21436	8.03984	Ewing's tumor-associated antigen 1
10450519	NM_025674	Tcf19	7.36866	7.29816	7.34165	9.49981	9.5082	9.55914	9.38032	9.50193	9.51806	9.12042	9.0427	9.18592	transcription factor 19
10403938	NM_178185	Hist1h2ao	11.2086	11.1809	11.1528	12.948	12.9519	12.9791	13.3133	13.3141	13.3066	13.0763	13.0419	13.1049	histone cluster 1, H2ao
10417829	NM_134081	Dnajc9	8.53466	8.67969	8.69623	10.0752	10.1019	10.0128	10.7523	10.7356	10.8021	10.5129	10.4595	10.541	DnaJ (Hsp40) homolog, subfamily C, member 9
10416437	NM_008879	Lcp1	6.30729	6.26131	6.14367	10.4841	10.4711	10.6328	8.20595	8.42942	8.44796	9.19763	9.24329	9.33626	lymphocyte cytosolic protein 1
10438517	NM_145939	Alg3	8.17075	8.65627	8.49921	9.89658	9.95324	10.0009	10.5446	10.542	10.6062	10.2906	10.2573	10.2616	asparagine-linked glycosylation 3 homolog (yeast, alpha-1,3-mannosyltransferase)
10601473	NM_026565	Apool	7.21472	7.36181	7.43338	8.43928	8.56822	8.63008	9.41536	9.47861	9.47782	9.94804	9.95149	9.87238	apolipoprotein O-like
10346914	NM_172422	Fastkd2	8.20358	8.28863	8.23878	9.46318	9.50659	9.50534	10.3047	10.3827	10.4044	10.0458	9.98054	9.98526	FAST kinase domains 2
10536593	NM_025677	Tsen15	5.81588	5.45575	6.40435	6.58744	7.17304	7.00016	8.19279	7.8482	7.99305	7.3774	7.63719	7.44613	tRNA splicing endonuclease 15 homolog (S. cerevisiae)
10444605	NM_011690	Vars	8.81746	8.94105	9.12443	10.6911	10.6291	10.7173	11.0273	11.065	11.1419	10.8678	10.9138	10.9138	valyl-tRNA synthetase
10560630	NM_001109748	Tomm40	9.01342	9.01356	8.95774	10.6538	10.5634	10.6867	11.0964	11.0974	11.1341	10.8879	10.9305	10.9484	translocase of outer mitochondrial membrane 40 homolog (yeast)
10430748	NM_011241	Rangap1	8.74202	8.76327	8.65611	10.5091	10.5842	10.6479	10.7283	10.8697	10.9005	10.6197	10.5256	10.57	RAN GTPase activating protein 1
10564978	NM_007550	Blm	7.04889	7.3658	7.26752	8.35077	8.41683	8.37411	9.33816	9.24996	9.42911	9.0179	9.0583	9.02358	Bloom syndrome homolog (human)
10510172	NM_008252	Hmgb2	10.1459	10.2722	10.2076	11.4176	11.5166	11.4629	12.3099	12.3013	12.3448	11.8777	11.8803	11.8929	high mobility group box 2
10540999	NM_016750	H2afz	10.619	10.678	10.8551	12.1596	12.1749	12.2193	12.8032	12.7798	12.8883	12.5614	12.5487	12.5757	H2A histone family, member Z
10494386	NM_178184	Hist1h2an	10.929	11.0146	10.9392	12.6943	12.7219	12.7236	13.1115	13.0712	13.0106	12.7911	12.746	12.8088	histone cluster 1, H2an
10518350	NM_008252	Hmgb2	10.4269	10.5914	10.5922	11.6675	11.7953	11.7813	12.6278	12.5824	12.6971	12.2158	12.1923	12.2271	high mobility group box 2
10528170	BC092213	Cycs	10.3981	10.4767	10.2362	11.8261	11.7955	11.7534	12.4858	12.3917	12.5208	12.2818	12.2806	12.1938	cytochrome c, somatic
10574033	NM_172410	Nup93	8.65791	8.92553	8.8949	10.4677	10.415	10.5569	10.8923	10.9161	10.9521	10.9293	10.9234	10.9065	nucleoporin 93
10586184	NM_025372	Tipin	9.03366	9.27302	9.059	10.5734	10.5561	10.6285	11.2128	11.1906	11.2441	10.7429	10.7511	10.7428	timeless interacting protein
10539702	BC103775	2010309E21Rik	6.6837	7.03296	6.76112	8.09731	8.18474	8.14441	8.82809	8.94891	8.97791	8.32337	8.43316	8.4544	RIKEN cDNA 2010309E21 gene
10538253	NM_019939	Mpp6	8.15588	8.28048	8.33258	9.86291	9.88963	9.98262	10.3269	10.3366	10.3816	9.98452	9.96227	9.87909	membrane protein, palmitoylated 6 (MAGUK p55 subfamily member 6)
10424188	NM_134092	Mtbp	8.18191	8.22662	8.28265	9.62437	9.65186	9.74024	10.2799	10.3171	10.3698	10.0041	9.99809	9.93832	Mdm2, transformed 3T3 cell double minute p53 binding protein
10436442	NM_019643	Fam60a	9.34325	9.4607	9.4437	10.5213	10.498	10.686	11.4384	11.503	11.5745	11.0458	11.0574	11.0389	family with sequence similarity 60, member A
10367641	NM_172308	Mthfd1l	8.53943	8.31532	8.58483	10.0319	9.97659	10.0931	10.5639	10.5554	10.587	10.1388	10.131	10.1759	methylenetetrahydrofolate dehydrogenase (NADP+ dependent) 1-like
10582501	NM_016925	Fanca	6.62925	6.45542	6.59425	8.13323	8.07254	8.30197	8.51733	8.58979	8.82133	8.54956	8.44537	8.56354	Fanconi anemia, complementation group A
10492798	NM_009144	Sfrp2	8.44205	8.41484	8.66357	9.80922	10.0133	10.0189	10.5346	10.5314	10.7001	10.4043	10.4088	10.4116	secreted frizzled-related protein 2
10542460	NM_172733	Dera	6.64247	7.34122	7.53671	8.85816	8.93947	8.91227	9.183	9.23456	9.32996	9.31715	9.26503	9.30521	2-deoxyribose-5-phosphate aldolase homolog (C. elegans)
10445894	NM_007951	Erh	9.48821	9.52687	9.64971	10.9771	10.9525	11.0203	11.6191	11.6026	11.6692	11.3324	11.2713	11.3252	enhancer of rudimentary homolog (Drosophila)
10352242	NM_007415	Parp1	8.66981	8.65331	8.74171	10.1267	10.2137	10.2585	10.7241	10.7485	10.8099	10.7042	10.7334	10.7486	poly (ADP-ribose) polymerase family, member 1
10603431	NM_011514	Suv39h1	8.81908	8.74701	8.77198	10.1037	10.2075	10.119	10.8141	10.8624	10.879	10.7766	10.8077	10.8079	suppressor of variegation 3-9 homolog 1 (Drosophila)
10571870	NM_008252	Hmgb2	10.329	10.4868	10.5003	11.5993	11.7016	11.699	12.4878	12.4727	12.5719	12.0916	12.0733	12.0841	high mobility group box 2
10461614	NM_028595	Ms4a6c	5.41143	5.34193	5.51927	9.58592	9.50609	9.39277	7.50149	7.43012	7.50207	8.90492	8.93555	8.86513	membrane-spanning 4-domains, subfamily A, member 6C
10553935	NM_172310	Tarsl2	6.24158	6.1942	5.92024	7.26236	7.23534	7.44293	8.08575	8.29314	8.13053	8.10451	7.922	8.05596	threonyl-tRNA synthetase-like 2
10567303	NM_009940	Coq7	7.78747	7.85983	7.74949	9.17066	9.06185	9.04511	9.85327	9.82789	9.86368	9.7269	9.74471	9.75221	demethyl-Q 7
10439878	NM_008947	Psmc1	9.36097	9.51995	9.52567	10.9614	11.0195	11.0178	11.455	11.5158	11.577	11.558	11.5205	11.4299	protease (prosome, macropain) 26S subunit, ATPase 1
10354555	NM_133728	Asnsd1	8.87824	9.12223	8.95834	10.4884	10.5539	10.5791	10.9685	11.0739	11.0543	10.8492	10.9151	10.8068	asparagine synthetase domain containing 1
10380551	NM_008831	Phb	9.46577	9.46353	9.50315	11.1724	11.1437	11.2458	11.4736	11.5398	11.5486	11.3661	11.3375	11.4166	prohibitin
10457463	BC083165	Nutf2	9.43136	9.41891	9.49957	10.6622	10.5777	10.7243	11.4201	11.512	11.5413	11.1644	11.1747	11.2152	nuclear transport factor 2
10468531	BC083165	Nutf2	9.43136	9.41891	9.49957	10.6622	10.5777	10.7243	11.4201	11.512	11.5413	11.1644	11.1747	11.2152	nuclear transport factor 2
10583264	NM_018736	Mre11a	8.24372	8.43105	8.46202	9.87055	9.87337	9.89581	10.3697	10.3848	10.4894	10.211	10.2213	10.1939	meiotic recombination 11 homolog A (S. cerevisiae)
10453214	ENSMUST00000008594	Nutf2	9.40764	9.40229	9.45944	10.6265	10.5955	10.7093	11.3916	11.4805	11.4991	11.1225	11.1359	11.1754	nuclear transport factor 2
10375941	NM_011694	Vdac1	9.22813	9.42582	9.44565	10.7771	10.7645	10.7985	11.4043	11.3784	11.4159	11.3351	11.3647	11.3829	voltage-dependent anion channel 1
10493812	NM_011311	S100a4	7.3343	7.04465	6.99254	10.0117	9.96722	10.0677	9.00882	9.22637	9.23372	9.29141	9.34299	9.37548	S100 calcium binding protein A4
10461721	NM_010821	Mpeg1	6.35807	6.40259	6.41757	10.12	10.1054	10.0985	8.29222	8.394	8.57583	10.0248	9.99375	9.98296	macrophage expressed gene 1
10563829	BC092135	Mrps33	8.64387	8.8442	8.89436	10.5174	10.5351	10.6456	10.776	10.7967	10.8934	10.7452	10.6367	10.6342	mitochondrial ribosomal protein S33
10508663	NM_010686	Laptm5	6.81767	6.872	7.0985	10.5845	10.6111	10.6337	8.94634	8.96245	8.96007	10.1109	10.1812	10.216	lysosomal-associated protein transmembrane 5
10601846	NR_003642	2900062L11Rik	4.63543	5.04709	4.71388	6.11961	6.42881	6.19598	6.74169	6.80083	6.93431	6.83857	7.05393	6.92112	RIKEN cDNA 2900062L11 gene
10383479	NM_001025427	Hmga1	9.47458	9.45969	9.42995	10.8964	10.8985	10.9162	11.3989	11.4895	11.5489	10.8075	10.7862	10.8563	high mobility group AT-hook 1
10399178	NM_146040	Cdca7l	7.41396	7.31641	7.15261	8.78263	8.84699	8.80721	9.20359	9.28472	9.45541	8.74696	8.8846	8.8897	cell division cycle associated 7 like
10585778	NM_011352	Sema7a	7.84967	7.96112	8.08456	9.9458	10.0034	9.97593	9.88623	10.0233	10.0442	9.42311	9.43997	9.4799	sema domain, immunoglobulin domain (Ig), and GPI membrane anchor, (semaphorin) 7A
10435489	NM_198645	Ccdc58	7.84885	7.72185	7.89541	8.84686	8.89774	9.03354	9.74446	9.74525	10.0344	9.62557	9.63854	9.66298	coiled-coil domain containing 58
10483648	NM_025942	Ola1	8.27543	8.40355	8.34405	9.63314	9.5554	9.60646	10.3694	10.3491	10.3582	10.1803	10.224	10.1385	Obg-like ATPase 1
10555576	BC006736	3200002M19Rik	7.19044	7.27479	7.32385	8.79307	8.59238	8.81165	9.21333	9.25746	9.36315	9.01958	9.03753	8.99832	RIKEN cDNA 3200002M19 gene
10481949	NM_009421	Traf1	5.85543	5.54585	5.75993	7.35244	7.10662	7.32238	7.80541	7.73605	7.6582	7.60069	7.59455	7.58019	Tnf receptor-associated factor 1
10572432	NM_023627	Isyna1	7.99959	7.94177	8.14547	9.42342	9.50276	9.58923	9.94598	10.1042	10.0747	10.5885	10.5709	10.664	myo-inositol 1-phosphate synthase A1
10547830	NM_009415	Tpi1	10.2832	10.2448	10.2566	11.8413	11.833	11.8135	12.2683	12.2585	12.2959	12.4714	12.4598	12.4264	triosephosphate isomerase 1
10514219	AF357402	Scarna8	6.33698	6.20783	6.04004	7.47903	7.26086	7.52862	8.08861	8.39936	8.13187	7.34137	7.76919	7.59243	small Cajal body-specific RNA 8
10354845	NM_008765	Orc2l	8.58259	8.8565	8.64962	9.92087	9.96093	9.95312	10.7284	10.6768	10.7123	10.1861	10.2211	10.2011	origin recognition complex, subunit 2-like (S. cerevisiae)
10465804	NM_026329	Polr2g	8.2639	8.30253	8.30668	9.57559	9.60802	9.57762	10.2064	10.3164	10.3789	9.96631	9.92862	9.99697	polymerase (RNA) II (DNA directed) polypeptide G
10523802	NM_009863	Cdc7	6.3396	6.48578	6.52599	7.50697	7.56895	7.63891	8.38955	8.43867	8.5454	7.7569	7.75412	7.71966	cell division cycle 7 (S. cerevisiae)
10381250	NM_134024	Tubg1	8.18379	8.32765	8.28468	9.783	9.77595	9.74702	10.1385	10.2109	10.4644	10.0958	10.198	10.3239	tubulin, gamma 1
10563441	NM_010129	Emp3	10.5611	10.6084	10.6036	12.5835	12.5519	12.5966	12.5705	12.5896	12.6263	12.4893	12.4898	12.4895	epithelial membrane protein 3
10351504	AK161191	AI506816	10.2676	9.9931	9.61053	12.0577	12.1139	11.7893	11.9427	12.038	11.9012	11.8727	11.8495	11.706	expressed sequence AI506816
10436428	NM_025910	Mina	8.11068	8.18884	8.12562	9.72227	9.7168	9.80711	10.0656	10.1456	10.2108	9.6816	9.82024	9.6872	myc induced nuclear antigen
10503926	NM_181406	Rars2	7.23636	7.65949	7.39741	8.46816	8.59571	8.63864	9.35961	9.43049	9.49955	9.33016	9.28455	9.30275	arginyl-tRNA synthetase 2, mitochondrial
10410756	NM_134071	Ankrd32	6.38769	6.54096	6.74184	7.45706	7.73006	7.71571	8.57052	8.56505	8.53116	8.21377	8.14103	8.09675	ankyrin repeat domain 32
10589196	NM_025407	Uqcrc1	9.53479	9.58867	9.68882	11.1408	11.036	11.1011	11.5028	11.6314	11.6701	11.8451	11.8166	11.8693	ubiquinol-cytochrome c reductase core protein 1
10454984	NM_026464	Wdr55	8.29082	8.40794	8.50089	10.2126	10.1995	10.2123	10.3788	10.3866	10.4186	10.1632	10.1238	10.0798	WD repeat domain 55
10404606	NM_010745	Ly86	5.84361	5.98523	5.77311	9.34885	9.25092	9.464	7.74489	7.94628	7.88406	9.45219	9.54862	9.56293	lymphocyte antigen 86
10603551	NM_007807	Cybb	6.34544	6.14912	6.07565	9.96249	10.033	10.0721	8.19135	8.03273	8.31799	9.86155	9.8718	9.94028	cytochrome b-245, beta polypeptide
10501402	NM_029522	Gpsm2	6.86418	6.98264	6.9465	8.08707	8.11322	8.08682	8.85868	8.94201	8.96235	8.84607	8.77276	8.67916	G-protein signalling modulator 2 (AGS3-like, C. elegans)
10372687	NM_134010	Nup107	8.50513	8.54296	8.55972	9.8521	9.9089	9.96436	10.5366	10.4836	10.5495	10.3296	10.3109	10.1877	nucleoporin 107
10527801	NM_001081001	Brca2	6.48784	6.6334	6.78142	7.63592	7.82689	7.98252	8.5253	8.57576	8.7628	8.04435	7.94501	8.00112	breast cancer 2
10371770	NM_001033331	Gas2l3	7.37434	7.59233	7.47889	9.81987	9.90137	9.93922	9.36426	9.5344	9.50616	9.50491	9.67638	9.5928	growth arrest-specific 2 like 3
10400710	NM_001033236	Gm71	6.97101	7.09466	7.2634	8.52762	8.50833	8.5427	9.0671	9.13666	9.0827	8.76165	8.80368	8.73012	gene model 71, (NCBI)
10518352	NM_008252	Hmgb2	10.3874	10.5852	10.4513	11.5398	11.6556	11.6055	12.4278	12.4488	12.5024	12.0678	12.0061	12.0599	high mobility group box 2
10593356	NM_025848	Sdhd	9.05678	9.06832	9.0017	10.3525	10.2557	10.3302	11.0199	11.0165	11.0452	11.1013	11.0625	11.1061	succinate dehydrogenase complex, subunit D, integral membrane protein
10500324	NM_175662	Hist2h2ac	11.4834	11.4337	11.4873	13.136	13.1469	13.1517	13.4479	13.4659	13.4408	13.2154	13.1975	13.2421	histone cluster 2, H2ac
10452867	NM_024428	Dpy30	9.03781	9.13729	9.04451	10.4347	10.4672	10.4613	11.0466	11.0032	11.1193	10.7577	10.7297	10.695	dpy-30 homolog (C. elegans)
10380751	NM_025927	Mrpl45	8.30504	8.41244	8.43647	9.66404	9.70659	9.73734	10.2675	10.4171	10.4117	10.3764	10.4352	10.3158	mitochondrial ribosomal protein L45
10600485	NM_001030307	Dkc1	9.77333	9.91214	9.84969	11.4901	11.5222	11.5491	11.782	11.8087	11.8803	11.4902	11.5051	11.4995	dyskeratosis congenita 1, dyskerin homolog (human)
10596982	NM_183250	Ccdc72	8.45566	8.96136	8.91222	9.93633	9.98933	10.0279	10.6916	10.7717	10.791	10.6617	10.6758	10.5712	coiled-coil domain containing 72
10355806	NM_009447	Tuba4a	7.93293	7.86561	8.07144	8.75658	8.93562	8.6033	9.84363	9.93692	10.0075	9.70706	9.70627	9.76537	tubulin, alpha 4A
10549497	NM_019643	Fam60a	9.40748	9.50016	9.53918	10.5403	10.4577	10.5862	11.3987	11.4384	11.5243	11.0224	10.9944	11.0024	family with sequence similarity 60, member A
10481920	NM_080554	Psmd5	8.57187	8.77084	8.6637	9.70395	9.86471	9.84989	10.6262	10.6103	10.683	10.3087	10.3483	10.4004	proteasome (prosome, macropain) 26S subunit, non-ATPase, 5
10578145	NM_007951	Erh	9.62606	9.63335	9.69712	10.9782	11.0014	10.9864	11.6221	11.5933	11.6505	11.3129	11.2841	11.3093	enhancer of rudimentary homolog (Drosophila)
10399908	NM_011158	Prkar2b	8.5945	8.64836	8.75969	9.0661	9.0314	9.00408	10.6001	10.6243	10.6819	10.3884	10.4556	10.3349	protein kinase, cAMP dependent regulatory, type II beta
10505623	BC030404	D4Bwg0951e	7.49525	7.49574	7.48896	8.43803	8.34924	8.63273	9.38826	9.47754	9.51746	9.50682	9.615	9.48301	DNA segment, Chr 4, Brigham & Women's Genetics 0951 expressed
10491385	NM_019673	Actl6a	8.89822	9.12921	9.20781	10.3409	10.3416	10.4138	11.049	10.998	11.085	10.8796	10.8791	10.9051	actin-like 6A
10406865	NM_173757	Mrps27	7.53025	7.44253	7.42483	8.66391	8.64095	8.66326	9.38289	9.42941	9.46741	9.34467	9.50885	9.47294	mitochondrial ribosomal protein S27
10428763	NM_027435	Atad2	8.54304	8.76223	8.8163	9.86004	9.88415	9.92217	10.6297	10.6704	10.6942	10.1188	10.1331	10.1115	ATPase family, AAA domain containing 2
10548785	NM_009342	Dynlt1	9.55161	9.46553	9.57465	10.8465	10.9257	10.8643	11.4265	11.4724	11.5574	11.7517	11.6972	11.7266	dynein light chain Tctex-type 1
10595900	NM_025485	Mrps22	7.86638	8.09618	8.0008	8.94201	9.03511	9.09236	9.97524	9.97306	9.87835	9.65141	9.61011	9.64927	mitochondrial ribosomal protein S22
10539882	NM_019685	Ruvbl1	9.16624	9.3446	9.31084	10.9433	10.969	11.0985	11.2196	11.1898	11.2735	11.0344	11.0666	11.0807	RuvB-like protein 1
10544971	NM_025520	Lsm5	7.35552	7.67492	7.36761	8.61792	8.65449	8.58297	9.44179	9.47227	9.34307	8.94692	8.97042	8.89722	LSM5 homolog, U6 small nuclear RNA associated (S. cerevisiae)
10401278	NM_007951	Erh	9.62758	9.7229	9.69773	10.9794	11.0279	10.9875	11.6465	11.5961	11.6545	11.3167	11.299	11.3095	enhancer of rudimentary homolog (Drosophila)
10516894	NM_133878	Rcc1	8.42557	8.30858	8.25209	9.84282	9.92585	9.98532	10.2351	10.2735	10.3249	10.0216	9.88306	9.87813	regulator of chromosome condensation 1
10550131	NM_001004762	Pla2g4c	5.81917	5.9098	5.65921	6.98695	6.52803	7.00607	7.6643	7.84122	7.72766	6.76435	6.92092	6.84945	phospholipase A2, group IVC (cytosolic, calcium-independent)
10467637	NM_027667	Arhgap19	7.01888	7.11536	7.07851	7.80549	7.92729	8.12806	8.90669	9.0173	9.12273	9.1287	8.98825	9.05003	Rho GTPase activating protein 19
10423629	NM_152894	Pop1	7.04206	7.13033	7.32873	8.34541	8.31631	8.41238	9.05069	9.11337	9.17066	8.72099	8.66636	8.77665	processing of precursor 1, ribonuclease P/MRP family, (S. cerevisiae)
10397895	NM_025666	Ubr7	7.80655	8.00721	7.72117	9.32437	9.45462	9.37097	9.76239	9.79345	9.8054	9.55876	9.52256	9.53241	ubiquitin protein ligase E3 component n-recognin 7 (putative)
10445008	NM_025520	Lsm5	7.69116	7.81269	7.68695	8.89444	8.90206	8.8588	9.66144	9.69773	9.65711	9.21584	9.19707	9.21564	LSM5 homolog, U6 small nuclear RNA associated (S. cerevisiae)
10521984	NM_019468	G6pd2	7.6443	7.41654	7.40135	8.98625	9.03462	9.05384	9.43429	9.44956	9.40236	9.09617	9.19016	9.04556	glucose-6-phosphate dehydrogenase 2
10399636	NM_023536	Mrto4	8.81174	9.08718	9.07994	9.88298	9.84456	9.87502	10.8635	10.9292	11.0008	10.2346	10.1617	10.2741	MRT4, mRNA turnover 4, homolog (S. cerevisiae)
10508759	NM_011284	Rpa2	7.90653	8.00681	8.13491	9.50956	9.34492	9.599	9.93174	9.98734	9.94153	9.42614	9.40756	9.43214	replication protein A2
10344960	NM_027415	Tmem70	8.22312	8.59969	8.40679	9.41302	9.48166	9.52201	10.2973	10.3585	10.3842	10.451	10.4438	10.412	transmembrane protein 70
10568217	BC004623	Dctpp1	8.55447	8.62794	8.48352	10.0766	10.0205	10.1241	10.4603	10.4676	10.5453	10.0711	10.0099	10.1199	dCTP pyrophosphatase 1
10369481	NM_207000	H2afy2	5.6002	5.7594	6.32542	7.2568	7.49872	7.59964	7.89133	7.72251	7.87595	8.01706	7.632	7.78312	H2A histone family, member Y2
10441392	NM_001101560	Cldn20	7.06605	7.18302	7.53489	8.33351	8.30872	8.32268	9.1974	9.09599	9.29379	8.93015	8.91011	8.93816	claudin 20
10472128	NM_022989	Arl6ip6	7.78571	7.87037	7.84337	9.2152	9.27341	9.23068	9.71093	9.77991	9.80997	9.34464	9.32007	9.34164	ADP-ribosylation factor-like 6 interacting protein 6
10353050	NM_013715	Cops5	8.28298	8.6246	8.3471	9.95635	9.97187	9.91174	10.2461	10.3887	10.4144	10.3444	10.3622	10.3027	COP9 (constitutive photomorphogenic) homolog, subunit 5 (Arabidopsis thaliana)
10414522	NM_009687	Apex1	9.95882	9.85494	9.86815	11.2513	11.2839	11.3017	11.8169	11.845	11.8071	11.5265	11.5879	11.5084	apurinic/apyrimidinic endonuclease 1
10539592	NM_144918	Smyd5	7.93723	7.94311	8.05421	9.59134	9.55504	9.63121	9.90983	9.87492	9.93605	9.55265	9.53121	9.58777	SET and MYND domain containing 5
10528008	NM_001103157	Steap2	7.65062	7.74054	7.6845	9.44067	9.49756	9.41146	9.56095	9.56452	9.72939	9.41598	9.42194	9.46126	six transmembrane epithelial antigen of prostate 2
10475360	BC094621	Mrpl51	8.32844	8.64567	8.55062	9.66338	9.78941	9.84246	10.403	10.4083	10.4913	10.2047	10.2515	10.292	mitochondrial ribosomal protein L51
10461930	BC020125	D030056L22Rik	8.05162	8.30745	8.25184	8.95743	9.13681	9.24431	10.0943	10.1495	10.144	9.4568	9.40219	9.33061	RIKEN cDNA D030056L22 gene
10472994	NM_016804	Mtx2	7.76215	7.76297	7.71061	9.03627	9.0831	9.17636	9.61225	9.68136	9.71358	9.55029	9.63617	9.46463	metaxin 2
10353010	NM_008651	Mybl1	6.58442	6.78833	6.75492	8.15494	8.12773	8.45383	8.57533	8.51867	8.80197	7.74771	7.87437	7.8328	myeloblastosis oncogene-like 1
10510215	NM_001083918	OTTMUSG00000010657	5.55998	6.01552	5.79225	8.00573	7.96946	7.9122	7.72247	7.59914	7.81438	7.35411	7.58979	7.45224	predicted gene, OTTMUSG00000010657
10485294	NM_019657	Hsd17b12	9.27388	9.47533	9.49192	11.4269	11.3741	11.3859	11.3232	11.3154	11.37	11.1214	11.0873	11.1196	hydroxysteroid (17-beta) dehydrogenase 12
10527970	NM_153116	Gtpbp10	8.05095	8.41682	8.26978	9.64471	9.62859	9.6796	10.1302	10.191	10.1772	9.82752	9.90786	9.82206	GTP-binding protein 10 (putative)
10586454	AK050877	D030028M11Rik	6.73375	6.67061	6.84286	7.47294	7.45856	7.20464	8.43321	8.87383	8.69979	7.37427	7.46981	7.61632	RIKEN cDNA D030028M11 gene
10396610	NM_138745	Mthfd1	9.37612	9.35306	9.36519	10.834	10.9132	10.9099	11.1815	11.3166	11.3543	10.915	10.8812	10.9512	methylenetetrahydrofolate dehydrogenase (NADP+ dependent), methenyltetrahydrofolate cyclohydrolase, formyltetrahydrofolate synthase
10397741	NM_008947	Psmc1	8.99202	8.88151	8.96964	10.3918	10.4353	10.4475	10.8379	10.925	10.8378	10.9367	10.925	10.9117	protease (prosome, macropain) 26S subunit, ATPase 1
10530806	BC023841	Ppat	9.21068	9.44979	9.42808	10.8697	10.9748	10.9977	11.2852	11.2132	11.3453	10.8693	10.8567	10.9476	phosphoribosyl pyrophosphate amidotransferase
10447594	NM_009342	Dynlt1	9.64103	9.50103	9.56196	10.8362	10.8767	10.9055	11.4298	11.4742	11.542	11.7248	11.7057	11.7084	dynein light chain Tctex-type 1
10586433	NM_028030	Rbpms2	7.06906	6.81925	6.90638	6.95053	7.5109	7.30671	8.87055	8.78987	8.87161	8.47959	8.81066	8.66525	RNA binding protein with multiple splicing 2
10385153	NM_027411	Ccdc99	6.11755	6.26196	5.90189	7.20942	7.38385	7.16965	8.00056	7.92988	8.08793	7.28014	7.57306	7.41613	coiled-coil domain containing 99
10413951	NM_153800	Arhgap22	7.7201	7.93336	7.93791	9.15792	9.18243	9.18614	9.78679	9.72611	9.81519	9.50858	9.53301	9.52955	Rho GTPase activating protein 22
10417273	BC046766	Esd	10.1038	10.18	10.0894	12.1807	12.1134	12.1218	11.9975	12.0542	12.0496	11.7587	11.7622	11.6884	esterase D/formylglutathione hydrolase
10377508	NM_001024206	Trappc1	7.63425	7.78086	7.60843	8.8749	8.96332	9.11603	9.48771	9.61533	9.64371	9.62627	9.73133	9.74977	trafficking protein particle complex 1
10437945	NM_008565	Mcm4	9.03736	9.21626	9.06263	10.5594	10.5582	10.5271	11.0036	10.9791	11.0556	10.5173	10.5213	10.5257	minichromosome maintenance deficient 4 homolog (S. cerevisiae)
10548057	NM_025358	Ndufa9	8.7896	8.96302	8.96957	10.4128	10.4302	10.4114	10.7518	10.8317	10.8544	10.9476	11.0022	10.9691	NADH dehydrogenase (ubiquinone) 1 alpha subcomplex, 9
10371888	NM_001080129	Tmpo	9.27714	9.3106	9.18164	10.5238	10.5143	10.5773	11.1282	11.183	11.1712	10.9349	10.9215	10.9864	thymopoietin
10571399	NM_178395	Zdhhc2	6.63857	6.75721	6.69666	7.42794	7.49956	7.52203	8.43257	8.67927	8.69067	8.70691	8.64729	8.52716	zinc finger, DHHC domain containing 2
10492558	NM_133786	Smc4	9.91701	10.072	10.0793	11.3732	11.3155	11.3679	11.9469	11.9214	11.9095	11.6739	11.6493	11.54	structural maintenance of chromosomes 4
10462136	BC094054	Cycs	9.90437	10.083	10.0078	11.2247	11.2424	11.1968	11.93	11.8517	11.9218	11.7036	11.7068	11.6017	cytochrome c, somatic
10578763	NM_021788	Sap30	6.70349	6.57325	6.69504	7.57904	7.56651	7.65197	8.55942	8.58837	8.5323	8.76231	8.76786	8.70058	sin3 associated polypeptide
10353775	BC057378	Bend6	5.36692	5.57764	5.47829	6.2727	6.32972	6.15862	7.17704	7.56823	7.38146	6.83726	6.92529	6.67878	BEN domain containing 6
10521709	NM_024434	Lap3	9.29678	9.33772	9.36727	10.9235	10.9527	10.9573	11.1946	11.2078	11.2976	11.0603	11.0731	11.0527	leucine aminopeptidase 3
10556381	NM_177282	Mical2	7.71754	7.70799	7.68415	9.052	9.07518	9.09941	9.53854	9.62497	9.6435	9.85173	9.8394	9.80053	microtubule associated monoxygenase, calponin and LIM domain containing 2
10545283	NM_009762	Smyd1	6.14926	6.25098	6.16413	6.49491	6.60828	6.41243	8.10058	7.98569	8.17359	10.1522	10.1314	10.303	SET and MYND domain containing 1
10520650	NM_023525	Cad	8.56477	8.64893	8.73013	10.0385	10.0226	10.104	10.5112	10.5593	10.5681	10.0749	10.1446	10.1852	carbamoyl-phosphate synthetase 2, aspartate transcarbamylase, and dihydroorotase
10517706	NM_023536	Mrto4	8.87769	9.12711	9.12803	9.91145	9.92191	9.93317	10.9031	10.938	10.9596	10.266	10.216	10.2928	MRT4, mRNA turnover 4, homolog (S. cerevisiae)
10465220	NM_020491	Sssca1	7.8884	7.81166	7.86551	8.92642	8.97085	8.92884	9.66266	9.74818	9.81724	9.2433	9.19759	9.27243	Sjogren's syndrome/scleroderma autoantigen 1 homolog (human)
10389214	NM_011338	Ccl9	5.60016	5.77059	6.16784	10.5044	10.4773	10.5168	7.65228	7.75806	7.79062	7.97388	7.87269	7.79375	chemokine (C-C motif) ligand 9
10346255	NM_145517	Ormdl1	5.95584	6.26517	6.31554	6.99142	7.29024	7.51708	7.92884	8.08599	8.18284	7.94467	7.90527	7.73781	ORM1-like 1 (S. cerevisiae)
10446282	NM_010130	Emr1	5.78479	5.6031	5.55215	9.43534	9.66374	9.59228	7.51747	7.54472	7.53424	8.59343	8.61094	8.60945	EGF-like module containing, mucin-like, hormone receptor-like sequence 1
10359386	NM_172644	Dars2	6.7955	7.04064	6.7949	8.24395	8.2562	8.10994	8.59587	8.87599	8.81102	8.66131	8.73485	8.71599	aspartyl-tRNA synthetase 2 (mitochondrial)
10512443	NM_023231	Stoml2	8.49709	8.75896	8.6852	9.58479	9.74309	9.70335	10.5056	10.5689	10.5169	10.2192	10.142	10.2998	stomatin (Epb7.2)-like 2
10392943	NM_008258	Hn1	8.82058	8.73074	8.69646	10.2132	10.3249	10.2939	10.6212	10.6458	10.6244	10.5159	10.6254	10.6058	hematological and neurological expressed sequence 1
10389627	NM_053269	Rad51c	6.27194	6.39607	6.54013	7.62898	7.49999	7.77523	8.26529	8.25079	8.33448	8.38669	8.41662	8.34524	Rad51 homolog c (S. cerevisiae)
10388409	NM_026653	Rpa1	8.38512	8.4137	8.24888	9.74604	9.80319	9.90182	10.2093	10.2214	10.2565	10.063	10.0205	9.99785	replication protein A1
10384322	NM_008316	Hus1	7.54261	7.57871	7.64491	8.89802	8.89778	8.83549	9.4291	9.48766	9.48836	9.04772	9.11807	9.13196	Hus1 homolog (S. pombe)
10436348	NM_138599	Tomm70a	9.87512	10.1093	9.92477	11.0586	11.0767	11.0907	11.8789	11.8393	11.8202	11.6626	11.6239	11.6094	translocase of outer mitochondrial membrane 70 homolog A (yeast)
10521555	NM_025281	Lyar	9.27525	9.49971	9.38359	10.8069	10.6876	10.7521	11.215	11.2753	11.2948	10.6466	10.6659	10.6451	Ly1 antibody reactive clone
10442219	NM_144515	Zfp52	6.20442	6.81724	6.44318	8.83965	9.03091	8.84066	8.3337	8.3911	8.36513	8.01098	8.06983	7.84431	zinc finger protein 52
10537246	AK129093	Nup205	9.28262	9.44873	9.43339	10.7132	10.6995	10.7908	11.2454	11.225	11.3156	10.9813	10.9791	11.0073	nucleoporin 205
10538269	AK047380	LOC14210	6.61324	6.67492	6.60418	8.09413	8.20142	8.32256	8.51342	8.55148	8.43929	7.99629	7.84513	7.81735	hypothetical LOC14210
10406898	NM_027592	Taf9	8.19667	8.47784	8.36719	9.65209	9.75021	9.81592	10.129	10.1996	10.3195	9.77072	9.74979	9.72042	TAF9 RNA polymerase II, TATA box binding protein (TBP)-associated factor
10582020	NM_026572	Gcsh	6.57218	6.67376	6.79141	8.10791	8.02827	8.26819	8.3636	8.49535	8.78408	8.28732	8.28879	8.12333	glycine cleavage system protein H (aminomethyl carrier)
10345967	NM_144558	Bivm	7.29564	7.40865	7.28626	8.25473	8.25183	8.1714	9.10955	9.21508	9.26864	9.17039	9.36802	9.15888	basic, immunoglobulin-like variable motif containing
10478572	NM_026785	Ube2c	8.26309	7.83615	7.89377	8.82089	8.87215	8.96409	9.74406	9.83287	10.0139	9.71857	9.68296	9.6709	ubiquitin-conjugating enzyme E2C
10427606	NM_145468	Skp2	8.51284	8.48782	8.41175	9.0605	9.03052	9.12614	10.2288	10.3831	10.3972	10.1244	10.0697	10.122	S-phase kinase-associated protein 2 (p45)
10494395	NM_013549	Hist2h2aa1	11.1844	11.0707	11.21	12.7314	12.7065	12.7639	13.0003	13.0415	13.0185	12.7724	12.752	12.7932	histone cluster 2, H2aa1
10512236	NM_024241	Kif24	6.26125	6.28392	6.19055	6.90592	7.13456	7.20147	7.92179	8.14312	8.26503	8.03415	7.93508	7.97192	kinesin family member 24
10408870	NM_025935	Tbc1d7	6.34928	6.53639	6.38255	7.40604	7.67361	7.54427	8.21261	8.25014	8.39579	8.38024	8.46748	8.52469	TBC1 domain family, member 7
10515337	NM_016777	Nasp	8.62812	8.85839	8.84569	9.79324	9.81763	9.90733	10.6008	10.6125	10.7021	10.1221	10.1389	10.1243	nuclear autoantigenic sperm protein (histone-binding)
10605674	NM_008892	Pola1	8.75927	8.83717	8.87164	10.2181	10.2405	10.284	10.656	10.7151	10.676	10.2256	10.2106	10.1728	polymerase (DNA directed), alpha 1
10466000	NM_028411	Tmem138	7.12932	7.2976	7.28852	8.26221	8.31523	8.39246	8.94876	9.14347	9.19739	9.04559	9.05701	8.95629	transmembrane protein 138
10370552	NM_015817	Ppap2c	8.87675	8.88936	8.95456	10.0633	10.1695	10.2243	10.7179	10.7796	10.7872	10.4259	10.5132	10.4576	phosphatidic acid phosphatase type 2c
10469712	NM_019501	Pdss1	7.94762	8.17436	8.26691	9.29461	9.13945	9.28552	9.84421	10.0778	10.0283	9.61982	9.724	9.70184	prenyl (solanesyl) diphosphate synthase, subunit 1
10540676	NM_026365	Jagn1	8.13127	7.92983	7.82881	9.56578	9.50093	9.57659	9.80526	9.76224	9.87772	9.66842	9.56305	9.63369	jagunal homolog 1 (Drosophila)
10373454	NM_011119	Pa2g4	10.7782	10.9093	11.0737	12.3317	12.3856	12.4425	12.7201	12.7643	12.8311	12.4578	12.4749	12.5172	proliferation-associated 2G4
10403957	NM_175657	Hist1h4m	10.963	11.0274	11.0439	12.5241	12.5149	12.5407	12.8201	12.88	12.8856	12.4455	12.4441	12.4327	histone cluster 1, H4m
10408092	NM_175657	Hist1h4m	10.963	11.0274	11.0439	12.5241	12.5149	12.5407	12.8201	12.88	12.8856	12.4455	12.4441	12.4327	histone cluster 1, H4m
10401244	NM_134156	Actn1	9.23893	9.43436	9.3269	11.059	11.0086	11.0663	11.1552	11.19	11.205	11.1489	11.0811	11.2039	actinin, alpha 1
10561356	NM_011874	Psmc4	8.89935	8.99846	9.07189	10.412	10.48	10.5354	10.8073	10.8343	10.8743	10.8084	10.7124	10.7958	proteasome (prosome, macropain) 26S subunit, ATPase, 4
10490815	XR_031642	EG545500	5.6329	6.56431	5.68998	6.95497	7.07574	6.52046	8.33536	7.87321	7.21758	7.20566	7.45434	6.80999	predicted gene, EG545500
10592266	NM_020258	Slc37a2	6.60856	6.23015	6.69027	8.54559	8.46523	8.50339	8.35348	8.33731	8.37451	9.04225	9.09367	9.07901	solute carrier family 37 (glycerol-3-phosphate transporter), member 2
10571696	NM_009810	Casp3	9.37929	9.52652	9.51054	10.4176	10.3916	10.4298	11.2767	11.2926	11.3811	11.0793	11.1269	11.1063	caspase 3
10512308	NM_011014	Sigmar1	8.66841	8.96846	8.89315	10.5542	10.5467	10.4788	10.614	10.744	10.7002	9.91453	9.90196	9.93707	sigma non-opioid intracellular receptor 1
10561806	NM_010798	Mif	10.5233	10.4643	10.5651	11.9733	12.0107	12.0017	12.3146	12.3367	12.4196	12.105	12.0718	12.1995	macrophage migration inhibitory factor
10521337	NM_173402	Rgs12	6.81003	7.11441	7.1167	7.93736	8.03939	8.12523	8.82039	8.84918	8.88759	8.65189	8.72684	8.67188	regulator of G-protein signaling 12
10421697	BC116748	9030625A04Rik	6.49966	6.66366	6.72424	8.38858	8.29405	8.36702	8.49258	8.44368	8.4624	8.81362	8.8383	8.95594	RIKEN cDNA 9030625A04 gene
10374793	NM_027869	Pnpt1	8.6186	8.69682	8.80437	9.79357	9.81291	9.92524	10.4998	10.5424	10.5821	10.2808	10.2984	10.3401	polyribonucleotide nucleotidyltransferase 1
10409220	NM_178212	Hist2h2aa2	11.9621	11.7611	11.9435	13.4333	13.433	13.4595	13.6884	13.7251	13.7519	13.5166	13.4706	13.5658	histone cluster 2, H2aa2
10438308	NM_011239	Ranbp1	11.1423	10.9868	11.1975	12.4264	12.3677	12.3957	12.9108	12.9331	12.9788	12.6368	12.6925	12.7381	RAN binding protein 1
10411882	NM_029447	Nln	8.50573	8.32976	8.43041	9.4109	9.37968	9.46809	10.1467	10.228	10.3846	9.94167	9.93149	9.99335	neurolysin (metallopeptidase M3 family)
10381548	NM_153544	BC030867	6.56478	6.1753	6.04184	7.30465	7.34668	7.32822	7.95255	8.09345	8.22426	7.6951	7.69876	7.5902	cDNA sequence BC030867
10486396	NM_133838	Ehd4	9.02189	8.99646	9.09887	10.1949	10.2725	10.3566	10.7695	10.8536	10.9792	11.02	10.9906	11.0585	EH-domain containing 4
10434523	NM_145632	Polr2h	8.31472	8.30836	8.33119	9.35111	9.4197	9.43528	10.1601	10.1009	10.1766	9.60421	9.6121	9.71819	polymerase (RNA) II (DNA directed) polypeptide H
10583788	NM_008925	Prkcsh	8.4392	8.50018	8.4426	10.2676	10.2586	10.2815	10.2206	10.3648	10.2779	10.3491	10.3804	10.3321	protein kinase C substrate 80K-H
10347193	NM_026195	Atic	10.3356	10.3535	10.372	11.8544	11.8478	11.8575	12.1335	12.1951	12.2073	11.8895	11.8514	11.9053	5-aminoimidazole-4-carboxamide ribonucleotide formyltransferase/IMP cyclohydrolase
10606532	BC093527	Acp1	9.60512	9.77967	9.57442	10.9113	10.8951	10.9216	11.4885	11.4581	11.4785	11.3896	11.3828	11.2674	acid phosphatase 1, soluble
10368730	NM_023323	Bxdc1	7.48224	7.4865	7.4693	8.74152	8.60051	8.63282	9.22722	9.22021	9.45349	8.95715	9.07746	9.00026	brix domain containing 1
10593367	NM_145614	Dlat	9.277	9.20362	9.3089	10.4375	10.4283	10.4808	11.0698	11.0447	11.1357	11.0122	10.9133	10.9937	dihydrolipoamide S-acetyltransferase (E2 component of pyruvate dehydrogenase complex)
10513320	NM_025968	Ptgr1	7.78857	8.01927	8.03424	9.37705	9.28022	9.51493	9.71396	9.75379	9.83438	9.69454	9.72336	9.72666	prostaglandin reductase 1
10543709	NM_178625	Tmem209	9.9457	9.91249	9.97459	11.2885	11.3094	11.2836	11.7718	11.7536	11.7655	11.7675	11.7378	11.7331	transmembrane protein 209
10539769	NM_020045	Nfu1	8.40472	8.72285	8.76518	9.88819	9.88473	9.77945	10.3996	10.3088	10.6371	10.4766	10.5892	10.6527	NFU1 iron-sulfur cluster scaffold homolog (S. cerevisiae)
10457409	NM_021522	Usp14	9.08639	9.22256	9.1451	10.402	10.4078	10.4466	10.9722	10.9607	10.9612	10.791	10.8282	10.737	ubiquitin specific peptidase 14
10545346	NM_027275	Ptcd3	9.07247	9.23311	9.11905	9.93502	9.96257	9.99373	10.9376	11.005	10.9206	10.7664	10.753	10.6673	pentatricopeptide repeat domain 3
10545629	NM_019752	Htra2	8.34126	8.41234	8.34159	9.75577	9.8123	9.79144	10.1054	10.2569	10.1686	9.84024	9.88411	9.95655	HtrA serine peptidase 2
10603833	ENSMUST00000096014	Usmg5	10.3819	10.5681	10.5145	11.8827	11.9418	11.978	12.311	12.2457	12.343	12.3239	12.2942	12.2364	upregulated during skeletal muscle growth 5
10350173	NM_001130174	Tnnt2	7.24767	7.02009	7.4709	8.32678	8.46771	8.31175	9.02344	9.06611	9.08435	11.2881	11.2268	11.2252	troponin T2, cardiac
10486284	NM_027175	Ndufaf1	7.62591	7.85689	7.6485	8.8229	8.94913	8.90214	9.43776	9.54343	9.58249	9.5241	9.51585	9.3407	NADH dehydrogenase (ubiquinone) 1 alpha subcomplex, assembly factor 1
10439130	NM_009471	Umps	8.69474	8.90505	8.91601	10.3423	10.4354	10.4329	10.5721	10.6388	10.7361	10.1474	10.0717	10.1666	uridine monophosphate synthetase
10404067	NM_178193	Hist1h4b	11.4268	11.5009	11.5078	12.9672	12.951	12.9796	13.2447	13.3307	13.2895	12.9014	12.8918	12.9125	histone cluster 1, H4b
10385271	NM_009831	Ccng1	9.5776	9.73257	9.6468	11.1235	11.1619	11.1542	11.4207	11.5025	11.4608	11.8581	11.9022	11.8387	cyclin G1
10374590	NM_134014	Xpo1	10.3062	10.4955	10.4592	11.7149	11.7467	11.6908	12.2393	12.1756	12.2702	11.9161	11.934	11.9182	exportin 1, CRM1 homolog (yeast)
10603598	NM_011285	Rpgr	6.45512	6.63456	6.47982	7.1709	7.18942	7.30653	8.21127	8.36449	8.41779	8.34633	8.26916	8.13934	retinitis pigmentosa GTPase regulator
10421723	NM_025384	Dnajc15	6.98915	7.40818	7.19367	8.01044	7.99744	8.10459	8.96849	9.00834	9.03765	8.80951	8.85321	8.74753	DnaJ (Hsp40) homolog, subfamily C, member 15
10414315	BC049694	Cdkn3	6.55594	6.40115	6.96151	7.87477	7.92231	8.01852	8.29109	8.50426	8.54625	8.37978	8.21648	8.1105	cyclin-dependent kinase inhibitor 3
10459755	BC019940	2810433K01Rik	5.9721	6.07487	6.1477	6.94326	6.85039	6.80508	7.62522	7.95329	8.03766	7.43033	7.53907	7.5125	RIKEN cDNA 2810433K01 gene
10366983	NM_001113211	Tmem194	7.83968	7.96244	8.09174	9.33001	9.44015	9.35695	9.71342	9.75079	9.84915	9.32157	9.37046	9.38233	transmembrane protein 194
10377018	NM_001099635	Myh3	6.06881	5.96148	6.14896	6.04957	6.06035	6.00107	7.78562	7.83303	7.96859	11.1108	11.1306	11.0836	myosin, heavy polypeptide 3, skeletal muscle, embryonic
10382022	NM_027346	Ccdc44	7.03889	6.99453	7.13066	7.75633	7.86454	7.9527	8.73181	8.90959	8.93062	8.86664	8.75864	8.82471	coiled-coil domain containing 44
10492480	NM_138591	Gfm1	9.19903	9.28342	9.42716	10.3038	10.4001	10.4234	11.0601	11.0604	11.1961	11.0355	11.0086	11.0373	G elongation factor, mitochondrial 1
10351047	NM_027429	Cenpl	7.30266	7.02282	7.33872	8.32528	8.34682	8.4701	8.8985	9.0431	9.12891	8.58561	8.52471	8.45212	centromere protein L
10541614	NM_010819	Clec4d	5.68969	5.87197	5.82414	10.3758	10.3524	10.3798	7.45158	7.5884	7.74768	7.28317	7.38698	7.42172	C-type lectin domain family 4, member d
10570373	NM_009361	Tfdp1	9.60278	9.57374	9.76891	10.9078	11.0301	10.9832	11.4103	11.4754	11.4593	11.1972	11.2094	11.2268	transcription factor Dp 1
10468287	NM_023211	Usmg5	9.05034	9.35302	9.17684	10.5123	10.572	10.5377	11.0546	10.9819	10.9392	10.9423	10.9835	10.8174	upregulated during skeletal muscle growth 5
10572813	ENSMUST00000096014	Usmg5	8.72117	9.05757	8.85643	10.1577	10.2119	10.1727	10.7801	10.6549	10.5939	10.5884	10.6971	10.3968	upregulated during skeletal muscle growth 5
10366073	NM_146009	Cep290	6.24667	6.49773	6.44998	6.95155	7.00606	7.18515	8.1283	8.191	8.26604	7.67118	7.79073	7.76872	centrosomal protein 290
10370021	NM_010798	Mif	10.3259	10.2614	10.4007	11.7729	11.7699	11.8027	12.0826	12.1069	12.1846	11.8731	11.8506	11.9411	macrophage migration inhibitory factor
10416736	BC052183	6720463M24Rik	6.95862	7.41654	7.42661	7.81501	8.04448	7.93025	9.04925	9.03024	9.10667	8.86621	9.01452	8.85802	RIKEN cDNA 6720463M24 gene
10604405	NM_012019	Aifm1	8.78148	8.85641	8.8431	10.1183	10.2265	10.2275	10.5785	10.6003	10.6775	10.7302	10.7128	10.7417	apoptosis-inducing factor, mitochondrion-associated 1
10447395	NM_008628	Msh2	7.28566	7.57261	7.54788	8.79651	8.77112	8.828	9.20717	9.23738	9.33539	9.08605	9.1094	9.08499	mutS homolog 2 (E. coli)
10558723	NM_011875	Psmd13	8.65599	8.77354	8.69123	10.1343	10.1403	10.149	10.4441	10.4632	10.5865	10.431	10.4524	10.487	proteasome (prosome, macropain) 26S subunit, non-ATPase, 13
10541711	NM_007531	Phb2	10.4074	10.3704	10.466	11.868	11.8299	11.8632	12.1787	12.1886	12.2453	12.0864	12.0624	12.1102	prohibitin 2
10420254	NM_008572	Mcpt8	5.62375	5.77168	5.79601	6.57216	6.37454	6.28573	7.2411	7.72011	7.597	6.87569	6.81163	6.67984	mast cell protease 8
10471191	NM_144886	Exosc2	8.29162	8.36544	8.37064	9.88085	9.77457	10.0248	10.0655	10.1091	10.2189	9.71024	9.76881	9.83093	exosome component 2
10523012	NM_007832	Dck	8.44209	8.57204	8.46436	9.36768	9.53286	9.51131	10.2304	10.2975	10.3152	9.92821	9.79499	9.81253	deoxycytidine kinase
10417700	XR_033308	EG667152	7.84679	7.34899	7.39366	8.81646	8.83404	8.91064	9.31167	9.34067	9.30088	9.36988	9.34645	9.38824	predicted gene, EG667152
10410092	NM_175494	Zfp367	8.94162	8.99892	9.20811	10.4128	10.4276	10.6511	10.7828	10.8536	10.8742	10.1266	10.1969	10.2346	zinc finger protein 367
10539574	NR_002702	Npm3-ps1	9.44241	9.44623	9.52544	10.733	10.7901	10.7351	11.176	11.245	11.349	10.7109	10.5494	10.8511	nucleoplasmin 3, pseudogene 1
10507203	NM_181040	Atpaf1	7.27325	7.25962	7.38077	8.04646	7.97427	8.11641	8.9987	9.03817	9.23032	8.96701	9.01464	8.92278	ATP synthase mitochondrial F1 complex assembly factor 1
10409322	NM_028597	Thoc3	9.04305	9.06504	9.10486	10.3312	10.3803	10.3897	10.8433	10.8522	10.8651	10.56	10.6356	10.6416	THO complex 3
10448707	NM_145396	Tbl3	8.50351	8.54166	8.57043	10.1654	10.0803	10.1622	10.251	10.3551	10.3557	10.1616	10.1652	10.2241	transducin (beta)-like 3
10561140	NM_001031808	Mrpl41	8.05944	8.24652	8.0899	9.20355	9.18042	9.29482	9.8505	9.8925	9.9866	9.70664	9.68409	9.77162	mitochondrial ribosomal protein L41
10354832	NM_027351	Ppil3	7.40791	7.70696	7.5057	8.8114	8.84419	8.81499	9.22649	9.37073	9.35314	9.1331	9.11639	9.08921	peptidylprolyl isomerase (cyclophilin)-like 3
10528340	NM_009584	Dnajc2	7.93855	8.05959	8.0962	8.96166	9.05905	9.00416	9.76193	9.78957	9.87083	9.30578	9.31809	9.2785	DnaJ (Hsp40) homolog, subfamily C, member 2
10578264	NM_031195	Msr1	5.87595	5.64405	5.61272	9.46381	9.52439	9.40956	7.36174	7.4428	7.65579	7.64735	7.58426	7.62148	macrophage scavenger receptor 1
10578771	NM_144731	Galnt7	7.59711	7.89644	7.83424	9.23503	9.16489	9.41331	9.4614	9.57727	9.61636	8.87133	8.93417	8.92402	UDP-N-acetyl-alpha-D-galactosamine: polypeptide N-acetylgalactosaminyltransferase 7
10577534	NM_011696	Vdac3	9.78886	9.96217	9.93251	11.2899	11.3022	11.3199	11.6821	11.6654	11.6627	11.6919	11.7018	11.6111	voltage-dependent anion channel 3
10506118	NM_146144	Usp1	8.37639	8.73426	8.66331	9.5226	9.80202	9.50172	10.4336	10.3918	10.267	9.84485	9.72545	9.65979	ubiquitin specific peptdiase 1
10347277	NM_008342	Igfbp2	6.9782	6.79847	7.0257	7.05995	7.11297	6.82511	8.59062	8.83068	8.69824	9.55028	9.53375	9.38263	insulin-like growth factor binding protein 2
10384458	NM_019549	Plek	7.14409	6.77625	6.66196	10.8588	10.9336	10.9427	8.60975	8.53861	8.74933	9.17627	9.24879	9.30518	pleckstrin
10530641	NM_177561	Usp46	7.67791	7.84828	7.71867	8.4569	8.5	8.605	9.44781	9.58065	9.52993	9.23794	9.20814	9.1929	ubiquitin specific peptidase 46
10426669	BC080746	Troap	7.09629	7.3802	7.34065	8.26181	8.33605	8.35135	8.95979	9.07551	9.09032	8.59118	8.79983	8.90348	trophinin associated protein
10547015	NM_026894	1500001M20Rik	7.08681	7.04969	7.02867	8.24843	8.07482	8.29312	8.67973	8.78845	9.00323	8.72491	8.63929	8.63598	RIKEN cDNA 1500001M20 gene
10521031	NM_011738	Ywhah	9.80353	9.92478	9.84428	11.622	11.54	11.6514	11.5711	11.673	11.6335	11.455	11.4968	11.3779	tyrosine 3-monooxygenase/tryptophan 5-monooxygenase activation protein, eta polypeptide
10601980	NM_175541	Mum1l1	7.80943	7.8423	7.96314	8.07356	8.13328	8.21486	9.61756	9.59084	9.70527	9.87023	9.85271	9.75843	melanoma associated antigen (mutated) 1-like 1
10568873	NM_007403	Adam8	7.52427	7.21063	7.21262	10.0285	10.1086	10.0709	9.01257	9.13857	9.09176	9.42976	9.49515	9.43465	a disintegrin and metallopeptidase domain 8
10595529	NM_199316	4922501C03Rik	6.84821	6.73955	6.75753	7.72248	7.5262	7.59343	8.46894	8.53977	8.62941	8.32994	8.14044	8.19095	RIKEN cDNA 4922501C03 gene
10544243	NM_010270	Mrps33	8.42071	8.54509	8.6987	9.9935	9.94753	10.1422	10.2663	10.2633	10.4272	10.2797	10.1107	10.1343	mitochondrial ribosomal protein S33
10407921	NM_011696	Vdac3	9.86711	10.0854	10.0222	11.3846	11.3799	11.4003	11.7802	11.7479	11.7363	11.7767	11.7819	11.6999	voltage-dependent anion channel 3
10407926	NM_011696	Vdac3	9.86711	10.0854	10.0222	11.3846	11.3799	11.4003	11.7802	11.7479	11.7363	11.7767	11.7819	11.6999	voltage-dependent anion channel 3
10586604	NM_026467	Rps27l	8.20755	8.4845	8.587	9.60755	9.58932	9.55124	10.1251	10.169	10.2649	9.92369	9.96168	9.80065	ribosomal protein S27-like
10507914	NM_029157	Sf3a3	9.55485	9.66948	9.67164	10.72	10.6492	10.6985	11.3567	11.3601	11.4583	11.2305	11.1391	11.1862	splicing factor 3a, subunit 3
10356780	NM_080850	Pask	6.90989	7.14672	6.99496	8.48291	8.54118	8.49309	8.7315	8.79023	8.80483	8.38335	8.31102	8.50526	PAS domain containing serine/threonine kinase
10559964	NM_009577	Zik1	5.92836	5.95603	5.683	6.23869	6.51051	6.50603	7.46008	7.66415	7.71761	7.30789	7.2208	7.11718	zinc finger protein interacting with K protein 1
10408693	NM_028784	F13a1	6.32521	6.18596	6.14317	10.8858	10.9032	10.966	7.9265	7.97872	8.01522	8.36075	8.38613	8.39279	coagulation factor XIII, A1 subunit
10430778	NM_026737	Phf5a	10.0131	10.027	10.1124	11.4773	11.5201	11.5822	11.7361	11.8053	11.8766	11.52	11.4409	11.5481	PHD finger protein 5A
10438400	NM_010922	Mrpl40	9.01134	8.86841	8.88332	9.72404	9.98414	9.96599	10.6094	10.682	10.7352	10.3738	10.2671	10.2302	mitochondrial ribosomal protein L40
10563014	NM_019830	Prmt1	9.90809	9.94725	9.99519	11.2646	11.2591	11.2421	11.6512	11.6793	11.781	11.7475	11.6683	11.6632	protein arginine N-methyltransferase 1
10475708	NM_026678	Blvra	8.39517	8.50279	8.45005	10.4617	10.4238	10.5084	10.1778	10.1341	10.2935	10.1356	10.1079	10.1762	biliverdin reductase A
10433494	NM_011955	Nubp1	8.22721	8.29783	8.43184	9.4464	9.54411	9.62081	10.0149	10.0291	10.1692	9.72502	9.74831	9.80625	nucleotide binding protein 1
10528648	NM_013853	Abcf2	9.89495	9.90571	9.94427	11.3458	11.4105	11.3989	11.676	11.6983	11.6259	11.5036	11.473	11.4998	ATP-binding cassette, sub-family F (GCN20), member 2
10344966	NM_016923	Ly96	5.85253	6.02973	6.14964	8.6662	8.90768	8.70613	7.66368	7.69139	7.9301	7.93532	8.19198	8.07808	lymphocyte antigen 96
10582074	NM_026758	Mphosph6	7.62514	7.94306	7.79483	8.65402	8.94404	9.10636	9.38264	9.60833	9.61649	9.63848	9.47095	9.54577	M phase phosphoprotein 6
10397719	NM_028354	Tdp1	7.8678	7.82924	7.90244	9.12138	9.03647	9.15621	9.56075	9.56982	9.70587	9.39582	9.39014	9.32884	tyrosyl-DNA phosphodiesterase 1
10447602	NM_009510	Ezr	8.91766	8.8253	8.90756	9.98883	10.1923	10.1626	10.5177	10.6681	10.7017	10.0793	10.0472	10.0658	ezrin
10400581	NM_013902	Fkbp3	9.18875	9.50374	9.44534	10.1553	10.284	10.3049	11.1274	11.0805	11.1628	10.8822	10.913	10.9074	FK506 binding protein 3
10583942	NM_144543	Thyn1	7.57868	7.65132	7.74177	8.88264	8.90052	8.8036	9.37549	9.34684	9.47881	9.20941	9.21801	9.1623	thymocyte nuclear protein 1
10523134	NM_019932	Pf4	5.72947	5.41625	5.41587	10.3917	10.4518	10.4266	7.06744	7.41471	7.30846	7.49125	7.66606	7.56784	platelet factor 4
10449242	NM_026506	Snrpg	8.86418	8.95498	9.00606	10.1428	10.2478	10.2309	10.8133	10.7449	10.4933	10.5195	10.5655	10.4422	small nuclear ribonucleoprotein polypeptide G
10431948	NM_028003	Rpap3	7.60502	7.64349	7.7655	8.69149	8.72902	8.79303	9.28854	9.40523	9.54545	9.21081	9.20853	9.23642	RNA polymerase II associated protein 3
10433088	NM_007626	Cbx5	9.51946	9.56558	9.56436	10.5105	10.5303	10.5281	11.236	11.278	11.3577	11.3524	11.3876	11.338	chromobox homolog 5 (Drosophila HP1a)
10497105	NM_024194	Lrrc40	8.45641	8.66548	8.54355	9.72131	9.67893	9.81259	10.2872	10.2743	10.3246	10.1998	10.2827	10.2016	leucine rich repeat containing 40
10460492	NM_025553	Mrpl11	8.58663	8.92334	8.77895	9.82081	9.57195	9.71217	10.4669	10.4806	10.5601	10.3241	10.4314	10.3152	mitochondrial ribosomal protein L11
10514884	NM_025500	Mrpl37	8.31428	8.37429	8.52894	9.32274	9.4874	9.49827	10.0595	10.1794	10.1962	10.0581	10.0757	9.9969	mitochondrial ribosomal protein L37
10411459	NM_001025606	Tmem171	6.62975	6.91473	6.79414	8.00944	8.267	8.20884	8.44418	8.51178	8.59981	7.70869	7.8079	7.72051	transmembrane protein 171
10517169	NM_080559	Sh3bgrl3	8.61257	8.81824	8.75604	11.0655	11.0956	11.1907	10.4155	10.4931	10.4948	10.546	10.4997	10.5964	SH3 domain binding glutamic acid-rich protein-like 3
10514221	NM_007408	Adfp	8.5745	8.57819	8.62011	11.3457	11.3253	11.4084	10.2516	10.3172	10.4201	10.5945	10.5544	10.674	adipose differentiation related protein
10578193	NM_026067	Eri1	8.31349	8.3395	8.40637	9.9153	9.84851	9.90182	10.1161	10.0492	10.1083	9.75908	9.75881	9.72	exoribonuclease 1
10479765	NM_022724	Suv39h2	6.8974	7.2301	7.14093	8.05543	7.98321	8.00744	8.73598	8.82437	8.92208	8.31182	8.18654	8.09284	suppressor of variegation 3-9 homolog 2 (Drosophila)
10375903	NM_029976	Cdkn2aipnl	8.68467	8.85725	8.78064	9.75184	9.7643	9.79708	10.4599	10.5618	10.5143	10.2056	10.2575	10.2382	CDKN2A interacting protein N-terminal like
10417689	NM_025550	Psmd6	9.5184	9.73582	9.62308	10.6833	10.8245	10.8172	11.3483	11.3474	11.394	11.1739	11.1577	11.2188	proteasome (prosome, macropain) 26S subunit, non-ATPase, 6
10537353	NM_153600	Ttc26	6.87148	7.00661	6.99033	8.0989	8.00257	8.31572	8.6015	8.70356	8.77524	8.73823	8.6884	8.71691	tetratricopeptide repeat domain 26
10554629	NM_175317	Eftud1	8.63048	8.78814	8.85267	9.8917	9.96664	10.0659	10.4733	10.4694	10.54	10.2574	10.244	10.2692	elongation factor Tu GTP binding domain containing 1
10557199	BC093527	Acp1	9.03756	9.12908	8.9702	10.2189	10.2967	10.2649	10.7842	10.7561	10.804	10.6925	10.672	10.5945	acid phosphatase 1, soluble
10590972	NM_010798	Mif	10.7195	10.6044	10.7155	12.0748	12.0663	12.0705	12.3948	12.3908	12.4549	12.1952	12.1597	12.2174	macrophage migration inhibitory factor
10397818	NM_016856	Cpsf2	8.46182	8.43133	8.50602	9.54236	9.47725	9.51173	10.0972	10.1701	10.3322	9.89205	9.90781	9.9289	cleavage and polyadenylation specific factor 2
10500630	NM_001013026	Ttf2	7.02761	7.00639	6.98796	8.14918	8.02803	8.37694	8.65216	8.74075	8.82795	8.41828	8.48207	8.42183	transcription termination factor, RNA polymerase II
10425834	NM_178614	Samm50	8.17131	8.25439	8.24535	9.33328	9.46367	9.32073	9.93913	9.91919	10.0102	10.02	10.0468	10.1371	sorting and assembly machinery component 50 homolog (S. cerevisiae)
10437174	NM_207301	Wrb	7.60336	7.65799	7.72663	8.45639	8.65531	8.57733	9.28464	9.43197	9.46841	8.97121	9.02894	9.11276	tryptophan rich basic protein
10427744	NM_030690	Rai14	7.43362	7.60377	7.36734	9.32892	9.3315	9.45808	9.16062	9.25189	9.18589	8.85153	8.89685	8.88049	retinoic acid induced 14
10496023	NM_009811	Casp6	6.93643	6.86162	6.76035	7.45052	7.6778	7.96111	8.45595	8.56423	8.72759	8.62136	8.64522	8.697	caspase 6
10365426	BC083342	Psma5	9.09675	9.14158	9.30935	10.5689	10.5396	10.6434	10.8583	10.905	10.971	10.7304	10.7594	10.766	proteasome (prosome, macropain) subunit, alpha type 5
10554789	NM_009982	Ctsc	6.96095	7.39027	7.36745	10.9335	10.9505	10.9717	8.82364	8.99837	9.07935	10.146	10.1159	10.0453	cathepsin C
10406026	NM_053163	Mrpl36	8.59516	8.53424	8.5928	9.70874	9.71999	9.82564	10.2416	10.3347	10.3273	9.76932	9.84953	9.81525	mitochondrial ribosomal protein L36
10361995	NM_027930	Fam54a	7.78361	7.72778	7.74904	9.28221	9.47713	9.37593	9.42417	9.48782	9.52881	9.05564	9.18168	9.17611	family with sequence similarity 54, member A
10409767	NM_027307	Golm1	6.78779	6.43411	6.64699	8.13917	8.18935	8.18664	8.21766	8.34023	8.48955	8.32645	8.37748	8.4293	golgi membrane protein 1
10480891	NM_133835	Ubac1	7.89647	8.02411	7.97366	8.95867	8.85904	8.76623	9.73567	9.68195	9.65251	9.75162	9.82596	9.81354	ubiquitin associated domain containing 1
10562084	BC118934	2310022K01Rik	7.23688	7.69631	7.31977	8.21506	8.29167	8.27323	9.07955	9.25757	9.09125	8.97577	8.95354	9.2157	RIKEN cDNA 2310022K01 gene
10505996	NM_001113412	Fggy	7.99112	7.95972	7.86666	8.37902	8.17387	8.51248	9.58599	9.64537	9.76128	10.2417	10.306	10.3586	FGGY carbohydrate kinase domain containing
10352756	NM_001134829	Lpgat1	8.57486	8.64952	8.67215	9.86936	9.95318	10.0579	10.336	10.2837	10.4519	10.0845	10.0086	10.0648	lysophosphatidylglycerol acyltransferase 1
10594661	NM_024427	Tpm1	10.0639	10.2626	10.2622	11.2364	11.2948	11.2884	11.9709	11.8841	11.9073	12.1387	12.092	12.1529	tropomyosin 1, alpha
10365290	NM_021439	Chst11	7.08251	6.99829	6.92351	8.69091	8.7848	8.86519	8.62672	8.73072	8.81979	8.605	8.69282	8.76453	carbohydrate sulfotransferase 11
10408074	NM_178193	Hist1h4b	11.3274	11.501	11.3879	12.8309	12.8116	12.8258	13.1004	13.1335	13.1541	12.7642	12.7578	12.7571	histone cluster 1, H4b
10420637	NM_008466	Kpna3	9.44209	9.68293	9.55888	10.7564	10.802	10.7395	11.298	11.2431	11.3095	10.9654	11.0062	10.9569	karyopherin (importin) alpha 3
10588899	NM_008160	Gpx1	8.9871	9.20712	9.2938	10.6905	10.6972	10.8459	10.8679	10.8819	10.9041	10.7653	10.8617	10.8231	glutathione peroxidase 1
10500295	NM_023320	Plekho1	8.08915	8.32271	8.26656	9.16321	9.04363	9.16216	9.86644	9.93869	10.0343	10.5583	10.4504	10.5729	pleckstrin homology domain containing, family O member 1
10366814	NM_009870	Cdk4	11.2941	11.366	11.3239	12.7661	12.774	12.7842	13.0307	13.0343	13.0789	13.0262	13.0067	12.9782	cyclin-dependent kinase 4
10408243	NM_178193	Hist1h4b	11.0476	11.2373	11.1217	12.5449	12.5253	12.5575	12.8148	12.8749	12.8764	12.4667	12.4613	12.4979	histone cluster 1, H4b
10464045	NM_027976	Acsl5	8.61723	8.86524	8.73087	10.2919	10.2835	10.3089	10.4421	10.424	10.5057	10.147	10.1769	10.1462	acyl-CoA synthetase long-chain family member 5
10356936	NM_173760	Hisppd1	8.77868	8.94955	8.93317	9.53272	9.62795	9.64623	10.5751	10.6052	10.638	10.4212	10.4774	10.3765	histidine acid phosphatase domain containing 1
10603346	NM_019755	Plp2	11.131	11.2651	11.2464	12.7267	12.7508	12.7182	12.9344	12.9173	12.9474	12.8429	12.8157	12.8007	proteolipid protein 2
10494662	BC008187	Ywhah	10.6069	10.6116	10.7344	12.2695	12.2769	12.3365	12.3902	12.3144	12.4041	12.2301	12.186	12.2736	tyrosine 3-monooxygenase/tryptophan 5-monooxygenase activation protein, eta polypeptide
10546855	NM_080448	Srgap3	6.65624	6.70112	6.75145	8.28319	8.34737	8.39988	8.3737	8.45587	8.43483	8.8027	8.7264	8.82825	SLIT-ROBO Rho GTPase activating protein 3
10579991	XR_031582	EG546077	6.71431	7.19111	6.85012	8.20967	8.33687	8.11033	8.68988	8.70472	8.51589	8.29797	8.24044	8.0664	predicted gene, EG546077
10519717	NM_009152	Sema3a	7.482	7.4697	7.49099	9.64777	9.55417	9.65074	9.08969	9.18962	9.31298	9.53424	9.66602	9.69674	sema domain, immunoglobulin domain (Ig), short basic domain, secreted, (semaphorin) 3A
10525983	NM_009391	Ran	10.7881	10.7044	10.7087	12.064	12.0367	12.0612	12.4108	12.4649	12.4748	12.1487	12.1676	12.0768	RAN, member RAS oncogene family
10463836	NM_010362	Gsto1	8.73531	8.889	9.0025	10.1662	10.1468	10.2176	10.5134	10.6193	10.6391	10.1553	10.247	10.2101	glutathione S-transferase omega 1
10545339	NM_025430	Mrpl35	8.0981	8.08736	8.24211	9.45298	9.27314	9.39104	9.87236	9.84718	9.85174	9.62346	9.63256	9.71464	mitochondrial ribosomal protein L35
10385375	NM_001080969	Thg1l	8.15639	8.47476	8.0897	9.367	9.39568	9.42113	9.91992	9.93506	10.0089	9.55509	9.6461	9.62122	tRNA-histidine guanylyltransferase 1-like (S. cerevisiae)
10408666	NM_145938	Rpp40	6.30249	6.41177	6.28435	7.08329	7.15022	7.11447	7.86187	8.13102	8.14757	7.41532	7.50129	7.40529	ribonuclease P 40 subunit (human)
10558248	NM_009774	Bub3	9.59611	9.67791	9.74127	10.73	10.813	10.8337	11.3771	11.399	11.3792	11.097	11.1591	11.1153	budding uninhibited by benzimidazoles 3 homolog (S. cerevisiae)
10553301	NM_010699	Ldha	11.4644	11.4212	11.3791	12.9879	13.0005	12.9932	13.1175	13.1523	13.1299	13.0496	13.0269	13.0548	lactate dehydrogenase A
10512701	NM_001099675	Tomm5	8.58386	8.24885	8.11271	9.62259	9.71599	9.69175	9.91605	10.018	10.1425	9.66287	9.65113	9.77959	translocase of outer mitochondrial membrane 5 homolog (yeast)
10449471	NM_016795	Srpk1	9.62223	9.81749	9.74792	10.9887	11.0447	11.0988	11.4319	11.4263	11.4585	11.0703	11.1012	11.0032	serine/arginine-rich protein specific kinase 1
10500329	NM_013549	Hist2h2aa1	11.4473	11.3408	11.4757	12.8684	12.8647	12.8956	13.1061	13.1399	13.146	12.9294	12.8921	12.9427	histone cluster 2, H2aa1
10387536	NM_009853	Cd68	8.09969	7.91308	8.08414	11.2451	11.2876	11.3172	9.6719	9.7581	9.79427	10.6057	10.6272	10.641	CD68 antigen
10579508	AK173222	Ano8	7.69867	7.71293	7.80363	8.29795	8.438	8.29612	9.39406	9.47871	9.45881	9.50501	9.35846	9.49583	anoctamin 8
10594988	NM_015806	Mapk6	10.4849	10.6347	10.5531	12.1159	12.0808	12.1735	12.2722	12.2592	12.2574	12.0446	12.0334	11.9742	mitogen-activated protein kinase 6
10564565	XR_033989	EG665570	7.5441	7.79043	7.02498	8.82466	8.74281	8.24416	9.55183	9.14664	8.77013	8.98426	8.77243	8.83038	predicted gene, EG665570
10491414	NM_001013024	Usp13	6.32136	6.26026	6.25655	6.81854	6.52089	6.67577	7.96091	7.99928	7.98503	7.97303	8.01944	7.99509	ubiquitin specific peptidase 13 (isopeptidase T-3)
10375402	NM_009616	Adam19	8.23285	8.55658	8.45167	9.48334	9.46235	9.5136	10.0289	10.1203	10.1988	9.85826	9.99409	10.0572	a disintegrin and metallopeptidase domain 19 (meltrin beta)
10502240	NM_033525	Npnt	7.04211	6.68499	7.01655	8.40437	8.4397	8.56149	8.5834	8.66523	8.60001	8.1528	8.2395	8.21945	nephronectin
10353460	NM_023872	Kcnq5	6.45076	6.59987	6.51421	7.74624	7.62878	7.65592	8.27827	8.12831	8.25827	7.66756	7.42777	7.54765	potassium voltage-gated channel, subfamily Q, member 5
10424825	NM_025567	Cyc1	10.1583	10.2888	10.2778	11.1587	11.202	11.2902	11.9152	11.9273	11.9816	11.9546	11.9327	11.9038	cytochrome c-1
10364051	NM_026095	Snrpd3	10.3877	10.5791	10.623	11.7386	11.7726	11.7209	12.1994	12.2128	12.2737	11.9811	11.9461	11.9446	small nuclear ribonucleoprotein D3
10484207	ENSMUST00000049544	2610301F02Rik	8.04965	8.17025	8.23666	8.531	8.48419	8.61879	9.76066	9.82201	9.96188	10.8842	10.8097	10.8525	RIKEN cDNA 2610301F02 gene
10452485	NM_133685	Rab31	9.42224	9.4875	9.5451	11.1188	11.1146	11.1344	11.154	11.1464	11.2421	11.4327	11.3747	11.4807	RAB31, member RAS oncogene family
10499366	NM_025928	Pmf1	7.15999	7.32079	7.22499	8.26345	8.2231	8.34343	8.73381	8.949	9.1101	8.55547	8.56587	8.60628	polyamine-modulated factor 1
10354307	BC094415	Txn1	11.6198	11.5738	11.4846	13.0792	13.0317	13.063	13.2571	13.2598	13.2469	13.0238	12.9389	12.9848	thioredoxin 1
10411359	NM_019755	Plp2	11.2134	11.261	11.252	12.7207	12.7424	12.7227	12.9467	12.9123	12.9526	12.8513	12.8443	12.7944	proteolipid protein 2
10357292	NM_025860	Ddx18	9.89955	9.93831	10.002	11.1562	11.3606	11.3592	11.6293	11.6079	11.6857	11.311	11.2503	11.3715	DEAD (Asp-Glu-Ala-Asp) box polypeptide 18
10526743	NM_012002	Cops6	8.89146	9.11852	9.0191	10.439	10.435	10.4916	10.6436	10.6607	10.8056	10.6899	10.694	10.782	COP9 (constitutive photomorphogenic) homolog, subunit 6 (Arabidopsis thaliana)
10554655	AK173330	Mex3b	7.31972	7.07606	7.37803	7.9791	8.13472	8.17092	8.79736	9.04232	9.01107	8.3022	8.50076	8.30328	mex3 homolog B (C. elegans)
10449000	NM_018857	Msln	6.91869	7.16862	7.00295	7.30835	7.25982	7.12551	8.62334	8.80762	8.73507	8.94546	8.94756	8.915	mesothelin
10425461	NM_009634	Adsl	9.14021	9.31601	9.2688	10.4369	10.5481	10.6044	10.8692	10.9374	10.9902	10.7198	10.7896	10.7409	adenylosuccinate lyase
10415875	NM_028228	2610028A01Rik	7.63571	7.61153	7.79306	8.71093	8.62567	8.7574	9.42507	9.29617	9.39024	9.13565	9.13306	9.16545	RIKEN cDNA 2610028A01 gene
10345855	NM_001033289	Slc9a2	6.70368	6.46325	6.89493	7.292	7.64692	7.54959	8.30033	8.40835	8.42398	7.63396	7.67089	7.70677	solute carrier family 9 (sodium/hydrogen exchanger), member 2
10506004	NM_030014	Hook1	5.61315	5.55292	5.59539	6.0713	6.34357	6.22898	7.14648	7.14008	7.5444	7.4875	7.35936	7.54758	hook homolog 1 (Drosophila)
10473022	NM_019755	Plp2	11.3572	11.3531	11.384	12.8363	12.8735	12.8533	13.0772	13.0358	13.0501	12.966	12.9458	12.9474	proteolipid protein 2
10374430	NM_178909	Wdr92	7.07841	7.12897	7.17754	8.17014	8.14738	8.3427	8.85094	8.86063	8.74093	8.837	8.77418	8.87185	WD repeat domain 92
10350516	NM_011198	Ptgs2	9.04774	9.12396	8.96082	13.3865	13.4108	13.3382	10.7233	10.7801	10.6936	10.5265	10.537	10.5112	prostaglandin-endoperoxide synthase 2
10539159	NM_019879	Suclg1	8.68918	8.77296	8.72996	9.66099	9.68035	9.71288	10.3404	10.4302	10.4844	10.5045	10.5369	10.5991	succinate-CoA ligase, GDP-forming, alpha subunit
10358709	NM_025379	Cox7b	9.54768	9.62545	9.55147	10.755	10.7146	10.7278	11.2703	11.2408	11.2693	11.2254	11.1572	11.1907	cytochrome c oxidase subunit VIIb
10378024	NM_025993	Mis12	7.52182	7.58584	7.60835	8.94851	8.98763	9.14742	9.19099	9.19222	9.38841	8.94286	9.0239	9.17338	MIS12 homolog (yeast)
10364571	NM_175450	Wdr18	8.04093	7.86583	7.97994	9.12663	9.25228	9.21167	9.60674	9.64946	9.67946	9.32913	9.33094	9.32272	WD repeat domain 18
10360454	NM_010098	Opn3	7.74139	7.85913	7.45186	8.3227	8.12579	8.43038	9.29166	9.42034	9.38672	9.08467	8.96654	9.05865	opsin 3
10490370	NM_011969	Psma7	9.35595	9.42873	9.57553	10.6913	10.6775	10.7393	11.0868	11.1472	11.172	11.0079	10.9615	10.9611	proteasome (prosome, macropain) subunit, alpha type 7
10592099	NM_027030	Dcps	7.35863	7.39275	7.54308	8.19035	8.3217	8.35234	9.03874	9.14976	9.14902	8.97364	8.93139	8.92876	decapping enzyme, scavenger
10405888	BC018354	Cbx3	9.78066	10.0483	9.94213	11.0615	10.9703	11.1101	11.5783	11.6251	11.6028	11.4516	11.484	11.2548	chromobox homolog 3 (Drosophila HP1 gamma)
10446207	NM_017393	Clpp	8.09677	8.33397	8.37319	9.53313	9.59794	9.63771	9.96115	9.89006	9.98555	9.76981	9.78273	9.62904	caseinolytic peptidase, ATP-dependent, proteolytic subunit homolog (E. coli)
10420957	NM_172498	Ptk2b	6.71387	6.94398	6.73202	7.20116	7.32631	7.57646	8.46846	8.44182	8.50833	8.397	8.62593	8.76033	PTK2 protein tyrosine kinase 2 beta
10606235	NM_175358	Zdhhc15	6.45421	6.62173	6.70283	7.86792	7.74822	7.66747	8.20253	8.19948	8.40286	8.1877	8.16982	8.13281	zinc finger, DHHC domain containing 15
10537026	NM_027926	Cpa4	6.47082	6.58058	6.62748	7.6563	7.57797	7.74794	8.09016	8.15528	8.45752	8.57665	8.46138	8.55518	carboxypeptidase A4
10467470	NM_019698	Aldh18a1	9.12317	9.00101	9.13866	10.6272	10.7144	10.7457	10.6814	10.7902	10.8147	10.6635	10.6115	10.6478	aldehyde dehydrogenase 18 family, member A1
10606609	NM_019656	Tspan6	9.2083	9.34037	9.43654	10.4885	10.6338	10.6745	10.9971	11.0077	11.0017	11.1668	11.1616	11.1277	tetraspanin 6
10599174	NM_133990	Il13ra1	8.18151	8.21894	8.29612	11.4816	11.5737	11.4747	9.89681	9.88581	9.9256	10.1671	10.154	10.0334	interleukin 13 receptor, alpha 1
10547153	NM_009662	Alox5	6.56156	6.57181	6.42696	6.76945	7.32682	6.92705	8.14624	8.2981	8.12457	8.6865	8.51482	8.64374	arachidonate 5-lipoxygenase
10494390	NM_013549	Hist2h2aa1	11.3428	11.2709	11.4053	12.7539	12.755	12.7776	12.9961	13.0306	12.9997	12.8081	12.7833	12.8222	histone cluster 2, H2aa1
10352947	NM_025300	Mrpl15	7.21281	7.01778	7.19218	8.18387	8.27583	8.26955	8.81968	8.80072	8.80132	8.43864	8.36923	8.46814	mitochondrial ribosomal protein L15
10413138	NM_011695	Vdac2	10.2291	10.326	10.2705	11.3292	11.3323	11.3177	11.8775	11.9751	11.9703	11.8557	11.873	11.8412	voltage-dependent anion channel 2
10520025	NM_011188	Psmc2	9.6679	9.68634	9.62976	10.987	10.9493	10.9889	11.2561	11.3055	11.419	11.2152	11.231	11.2104	proteasome (prosome, macropain) 26S subunit, ATPase 2
10489051	AK133873	5730471H19Rik	7.62204	7.5232	7.49507	8.1013	8.06788	8.15802	9.25746	9.18242	9.19688	8.9433	8.84177	8.81459	RIKEN cDNA 5730471H19 gene
10424221	NM_001081396	Wdr67	7.89665	7.91454	7.9537	9.13386	9.1061	9.2172	9.58175	9.57866	9.59919	9.58167	9.46443	9.52113	WD repeat domain 67
10415377	NM_026403	2610027L16Rik	8.04455	8.2388	8.45766	9.54439	9.58745	9.61148	9.83976	9.91254	9.97459	9.5732	9.53238	9.48041	RIKEN cDNA 2610027L16 gene
10444595	NM_030597	Lsm2	7.3744	7.65463	7.55969	8.49474	8.33718	8.50809	9.11731	9.19811	9.25879	8.65149	8.57264	8.46974	LSM2 homolog, U6 small nuclear RNA associated (S. cerevisiae)
10474619	NM_010230	Fmn1	6.59116	6.59332	6.26609	8.18304	7.96214	8.256	8.15671	8.0993	8.17855	8.13201	8.103	8.21273	formin 1
10373157	NM_001003913	Mars	9.1881	9.31506	9.37105	10.769	10.7807	10.8012	10.943	10.9352	10.9793	10.6503	10.7122	10.6948	methionine-tRNA synthetase
10368199	NM_010848	Myb	6.93476	6.87202	6.64297	7.34117	7.29879	7.44275	8.4293	8.54674	8.4567	7.71106	7.79201	7.77613	myeloblastosis oncogene
10384032	NM_008894	Pold2	8.26417	8.12409	8.33731	9.78058	9.74734	9.81139	9.81532	9.96625	9.92355	9.7877	9.73554	9.7873	polymerase (DNA directed), delta 2, regulatory subunit
10440091	NM_007739	Col8a1	7.82606	7.77346	7.95039	10.3871	10.2771	10.3344	9.45785	9.57232	9.49843	9.57451	9.5927	9.58499	collagen, type VIII, alpha 1
10516956	NM_133888	Smpdl3b	6.87502	6.92849	6.8961	8.1975	8.44174	8.44351	8.51298	8.59061	8.57432	8.35202	8.29947	8.23273	sphingomyelin phosphodiesterase, acid-like 3B
10470268	NM_173180	Pmpca	9.68894	9.73804	9.73708	10.9429	10.9355	11.016	11.3323	11.4173	11.3924	11.2675	11.3074	11.3321	peptidase (mitochondrial processing) alpha
10598848	NM_199317	Phf16	8.16411	8.31214	8.30503	8.99627	8.8271	8.97947	9.88321	9.89818	9.97682	9.20426	9.23648	9.10722	PHD finger protein 16
10592816	NM_013551	Hmbs	7.56167	7.668	7.21094	8.40671	8.6354	8.5882	9.0507	9.20228	9.16382	8.82366	9.02898	8.93788	hydroxymethylbilane synthase
10410743	NM_134071	Ankrd32	6.73272	6.96956	6.8635	7.59874	7.93621	7.82413	8.49845	8.45999	8.58272	8.33279	8.40142	8.27333	ankyrin repeat domain 32
10590968	NM_019683	Ankrd49	7.9807	8.30468	8.16375	9.5081	9.42227	9.45772	9.75894	9.77614	9.88762	9.59943	9.60816	9.66712	ankyrin repeat domain 49
10567219	NM_019419	Arl6ip1	10.2294	10.2272	10.2366	11.6534	11.6593	11.703	11.8746	11.8496	11.9398	12.1194	12.0694	12.1775	ADP-ribosylation factor-like 6 interacting protein 1
10352267	NM_001103182	Lin9	6.77054	6.89424	6.82353	7.85416	7.83886	7.97072	8.3672	8.48014	8.61041	8.18262	8.17969	8.14936	lin-9 homolog (C. elegans)
10552874	NM_011565	Tead2	8.16464	8.10851	7.9419	8.5632	8.26641	8.59579	9.68605	9.74752	9.74822	10.0264	10.0223	10.0645	TEA domain family member 2
10472300	NM_021526	Psmd14	10.0783	10.2943	10.2315	11.5033	11.5101	11.4444	11.8669	11.8479	11.8526	11.6797	11.7383	11.6946	proteasome (prosome, macropain) 26S subunit, non-ATPase, 14
10453334	NM_028233	Lrpprc	9.2987	9.37574	9.28932	10.2395	10.261	10.3251	10.9813	10.9503	10.9936	10.884	10.8956	10.8637	leucine-rich PPR-motif containing
10410452	NM_175283	Srd5a1	6.07052	6.23205	5.64448	7.01239	6.89766	6.93821	7.55986	7.71046	7.6372	7.70121	7.88747	7.88195	steroid 5 alpha-reductase 1
10488785	NM_007891	E2f1	7.11479	6.69676	6.91243	8.14029	8.11053	8.22762	8.59274	8.57001	8.51866	8.14103	8.08766	8.0953	E2F transcription factor 1
10602198	NM_008778	Pak3	6.23935	6.23607	6.29131	7.25374	7.18957	7.29364	7.6977	7.93643	8.08952	8.23725	8.25536	8.09186	p21 (CDKN1A)-activated kinase 3
10396795	NM_026114	Eif2s1	11.0224	11.2164	11.0542	12.4038	12.421	12.4458	12.7339	12.7822	12.7288	12.4714	12.4809	12.3984	eukaryotic translation initiation factor 2, subunit 1 alpha
10491551	NM_019393	Exosc9	10.0441	10.2112	10.133	11.2619	11.2813	11.2901	11.8088	11.7435	11.7794	11.8001	11.835	11.7497	exosome component 9
10403756	BC083111	1600012F09Rik	8.18678	8.36531	8.24611	9.08482	9.04589	9.1992	9.83717	9.91399	9.98638	9.61781	9.62938	9.63253	RIKEN cDNA 1600012F09 gene
10407916	BC048453	1600012F09Rik	8.18678	8.36531	8.24611	9.08482	9.04589	9.1992	9.83717	9.91399	9.98638	9.61781	9.62938	9.63253	RIKEN cDNA 1600012F09 gene
10606948	NM_029413	Morc4	7.38904	7.53747	7.4543	8.33711	8.18371	8.38919	8.95524	9.03181	9.32895	9.10614	9.09221	8.95457	microrchidia 4
10525657	NM_026603	Denr	9.92185	10.0611	10.0831	11.3391	11.4743	11.4085	11.6374	11.6513	11.7116	11.5134	11.5267	11.5157	density-regulated protein
10494322	NM_023210	Anp32e	10.0787	10.3225	10.1866	11.0733	11.1609	11.1619	11.7836	11.8345	11.9026	11.7358	11.6867	11.6764	acidic (leucine-rich) nuclear phosphoprotein 32 family, member E
10405874	NM_007624	Cbx3	9.90414	10.1372	10.0588	11.1777	11.0629	11.1996	11.6449	11.7073	11.6791	11.5468	11.5605	11.3584	chromobox homolog 3 (Drosophila HP1 gamma)
10410207	BC018354	Cbx3	9.90414	10.1372	10.0588	11.1777	11.0629	11.1996	11.6449	11.7073	11.6791	11.5468	11.5605	11.3584	chromobox homolog 3 (Drosophila HP1 gamma)
10367073	NM_026943	Snrpd2	9.3031	9.35078	9.29848	10.438	10.474	10.5156	10.9156	10.9659	10.9948	10.6983	10.7233	10.8014	small nuclear ribonucleoprotein D2
10400124	XR_034872	EG638487	7.32635	8.11363	7.85945	8.18131	8.60414	8.43826	9.2688	9.57719	9.37707	8.91886	9.0775	8.48344	predicted gene, EG638487
10352709	NM_198654	Nsl1	6.98485	6.7976	6.72029	7.85153	7.70024	8.01217	8.30083	8.42179	8.70266	7.93481	7.92567	7.97529	NSL1, MIND kinetochore complex component, homolog (S. cerevisiae)
10431035	NM_183017	Ttll12	8.10244	8.09841	8.1986	9.24116	9.18814	9.2416	9.67386	9.79704	9.85045	9.83394	9.7955	9.87869	tubulin tyrosine ligase-like family, member 12
10460085	NM_023149	Cndp2	7.9463	7.99205	7.99891	10.4309	10.4861	10.5401	9.53914	9.64405	9.67585	9.71328	9.70898	9.73585	CNDP dipeptidase 2 (metallopeptidase M20 family)
10522134	NM_024471	Lias	8.45403	8.49516	8.57537	9.49824	9.43766	9.60474	10.1018	10.1517	10.1891	10.0745	10.0689	10.0738	lipoic acid synthetase
10416411	NM_016903	Esd	10.4037	10.2966	10.3853	11.9388	11.812	11.9463	11.9642	11.9605	12.0788	11.6893	11.7176	11.7416	esterase D/formylglutathione hydrolase
10465005	NM_001038231	Banf1	10.4196	10.4083	10.4385	11.5378	11.5863	11.5708	12.0238	12.068	12.0914	11.8064	11.7734	11.8229	barrier to autointegration factor 1
10465215	NM_020491	Sssca1	8.01543	7.97371	8.1279	8.93904	8.9259	8.95439	9.59435	9.65951	9.7732	9.2645	9.20621	9.29878	Sjogren's syndrome/scleroderma autoantigen 1 homolog (human)
10574996	NM_145404	Prmt7	8.30787	8.26514	8.31805	9.58712	9.51226	9.6703	9.88641	9.89025	10.023	9.91977	9.94297	9.94589	protein arginine N-methyltransferase 7
10474541	NM_025403	Nop10	9.22241	9.27985	9.21245	10.3302	10.5243	10.4683	10.8894	10.8774	10.8557	10.2799	10.3743	10.388	NOP10 ribonucleoprotein homolog (yeast)
10368508	NM_001109747	2610036L11Rik	5.73943	5.86198	6.15612	6.36886	6.62036	6.56081	7.4288	7.47712	7.75616	6.83741	7.31057	6.54213	RIKEN cDNA 2610036L11 gene
10526069	NM_009838	Cct6a	11.4074	11.3871	11.462	12.6174	12.6135	12.6461	13.0315	13.0358	13.0929	12.8421	12.8317	12.8485	chaperonin containing Tcp1, subunit 6a (zeta)
10355084	NM_145518	Ndufs1	9.85584	9.95898	9.98537	11.018	10.9748	11.0271	11.5557	11.5672	11.5791	11.6895	11.6746	11.6006	NADH dehydrogenase (ubiquinone) Fe-S protein 1
10457853	NM_172625	Ino80c	8.01902	8.01314	7.98468	9.08881	9.00359	9.02629	9.64923	9.64194	9.6263	9.36629	9.39525	9.35826	INO80 complex subunit C
10400189	XR_033304	EG636070	10.156	10.1742	10.1179	11.6167	11.8343	11.5245	11.7785	11.8013	11.763	11.6661	11.8338	11.6146	predicted gene, EG636070
10589466	NM_009211	Smarcc1	9.63346	9.68607	9.73921	10.6698	10.603	10.6331	11.3042	11.2997	11.3484	11.2123	11.2468	11.2056	SWI/SNF related, matrix associated, actin dependent regulator of chromatin, subfamily c, member 1
10516926	NM_026039	Med18	6.88397	6.47148	6.81526	7.68115	7.68389	7.65302	8.20003	8.35604	8.50609	7.81219	7.84639	7.71397	mediator of RNA polymerase II transcription, subunit 18 homolog (yeast)
[truncated: 1,295 more rows]
