# Supplementary material for: Chromatin Modifications as Determinants of Muscle Stem Cell Quiescence and Chronological Aging
Source: Cell Rep. Author manuscript; Available in PMC 2014 Jul 18. (PMC4103025; doi:10.1016/j.celrep.2013.05.043)
Supplement: Supplemental table S2 [file NIHMS588696-supplement-Supplemental_table_S2.xlsx]

## Sheet: young QSC
Supplemental Table 2A: genes marked by H3K27me3 at the TSS in young QSCs and their expression levels by microarray analysis
Expression values shown are Log2Intensity. Genes that are bivalent at the TSSs are highlighted blue and alphabetically ordered.
Probe Set ID	Gene Accession	Gene Symbol	young QSC_1	young QSC_2	young QSC_3	young ASC60_1	young ASC60_2	young ASC60_3	old QSC_1	old QSC_2	old QSC_3	old ASC60_1	old ASC60_2	old ASC60_3	Gene Description
10474307	BC057916	0610012H03Rik	6.51426	6.13888	6.13756	6.12079	6.0037	6.18967	6.12541	6.39757	6.52221	5.93628	5.99158	6.04004	RIKEN cDNA 0610012H03 gene
10522004	BC004797	0610040J01Rik	8.03688	7.87139	7.82017	7.6118	7.62047	7.48672	7.88346	7.86802	7.9478	7.58803	7.46567	7.43732	RIKEN cDNA 0610040J01 gene
10492556	ENSMUST00000054551	1110032F04Rik	6.33989	6.14962	6.19801	6.12005	5.84587	5.90695	6.04945	6.16124	6.05785	5.90501	5.96475	5.83697	RIKEN cDNA 1110032F04 gene
10582196	BC027666	1190005I06Rik	6.96364	6.99133	6.82086	7.00886	6.78004	6.74422	6.76866	6.73828	7.10956	6.60169	6.7221	6.61174	RIKEN cDNA 1190005I06 gene
10511984	NM_027041	1700003M02Rik	5.10825	5.02534	5.11874	5.34802	5.27911	5.16834	5.0511	5.24182	5.04404	4.9391	5.04561	5.11308	RIKEN cDNA 1700003M02 gene
10562767	ENSMUST00000107933	1700008O03Rik	6.94727	6.97709	6.71988	6.79326	6.70938	6.76034	6.87295	6.80128	6.91289	6.79515	6.57154	6.39377	RIKEN cDNA 1700008O03 gene
10465494	BC061075	1700019N12Rik	5.83288	5.3204	5.79218	5.77437	5.80184	5.67406	5.45137	5.76626	5.98399	5.71643	5.75839	5.6369	RIKEN cDNA 1700019N12 gene
10481337	BC147760	1700101E01Rik	7.03662	6.82375	7.06212	6.87067	7.01734	6.88251	6.87309	6.927	7.04642	6.82905	6.9559	6.97963	RIKEN cDNA 1700101E01 gene
10508883	NM_001083916	1810019J16Rik	6.33838	6.22414	6.1987	6.2123	6.21472	6.1729	6.18863	6.41446	6.45674	5.93575	6.10632	6.10764	RIKEN cDNA 1810019J16 gene
10431140	BC062953	1810041L15Rik	6.28849	5.92021	6.19178	6.34736	6.17406	5.81243	6.01644	6.17725	6.22805	5.96051	5.88917	5.7926	RIKEN cDNA 1810041L15 gene
10369525	BC024943	2010107G23Rik	7.32237	6.92878	7.01234	6.89434	6.9004	6.7603	7.08146	7.20133	7.18511	6.96033	7.03897	6.72092	RIKEN cDNA 2010107G23 gene
10354019	BC072639	2010300C02Rik	6.86414	6.75399	6.74318	7.06931	6.87545	6.91632	6.6997	6.73836	6.8937	6.69721	6.83218	6.74845	RIKEN cDNA 2010300C02 gene
10569830	BC048787	2310057J16Rik	6.61435	6.8385	6.77536	6.5551	6.1928	6.39181	6.97598	6.77592	6.77857	6.37685	6.55347	6.50114	RIKEN cDNA 2310057J16 gene
10587038	NM_025890	2410004A20Rik	6.16123	6.34021	6.20388	6.08515	5.95521	5.85086	6.47	6.33575	6.4684	6.28745	5.97679	5.84879	RIKEN cDNA 2410004A20 gene
10577226	NM_173744	2610019F03Rik	5.98985	5.9605	5.94503	6.04142	5.95174	5.79021	5.9507	5.91617	6.34333	5.89615	5.98989	5.72939	RIKEN cDNA 2610019F03 gene
10348000	BC137675	2810459M11Rik	6.19751	6.2359	6.25379	6.10302	6.05194	5.7915	6.25713	6.38185	6.18619	6.03798	5.7528	5.84116	RIKEN cDNA 2810459M11 gene
10495613	NM_029425	4833424O15Rik	4.89197	4.90784	5.15766	4.92037	4.90362	4.88702	4.95769	4.96857	5.01235	4.71808	4.76456	4.65664	RIKEN cDNA 4833424O15 gene
10495385	NM_025723	4921515J06Rik	4.78811	5.08975	4.91063	5.32657	4.87935	4.98646	4.97617	4.96132	5.06632	4.88861	4.99712	4.93372	RIKEN cDNA 4921515J06 gene
10469129	NR_024257	4930412O13Rik	6.02599	5.72562	5.90199	5.63585	5.73099	5.52467	5.73247	5.87988	5.95654	5.60308	5.74428	5.58047	RIKEN cDNA 4930412O13 gene
10469138	NR_024257	4930412O13Rik	5.95805	5.86677	5.83882	5.80427	5.83394	5.86323	5.97536	5.99261	6.22896	5.86171	5.91313	5.86245	RIKEN cDNA 4930412O13 gene
10468762	NM_001114312	4930506M07Rik	6.18112	6.30167	6.00795	6.09758	6.08087	5.88012	6.19658	6.30002	6.31834	6.47519	6.37969	6.17687	RIKEN cDNA 4930506M07 gene
10442606	BC119085	4930528F23Rik	4.14571	4.10032	4.11208	4.08306	4.12751	4.11668	3.83646	4.01823	4.07667	3.94509	4.01666	3.969	RIKEN cDNA 4930528F23 gene
10592493	NM_001081121	4931429I11Rik	6.11226	6.1744	6.23904	6.3648	6.27103	6.32708	6.17232	6.58217	6.43996	6.13873	6.2463	6.18331	RIKEN cDNA 4931429I11 gene
10384883	BC139107	4931440F15Rik	6.8478	6.94484	6.73137	6.64792	6.64796	6.45275	6.52759	6.32561	6.76325	6.04935	6.49689	6.18492	RIKEN cDNA 4931440F15 gene
10374929	BC139107	4931440F15Rik	6.53761	6.40216	6.39051	6.53231	6.63291	6.48468	6.58898	6.39768	6.43082	6.81181	6.53414	6.34471	RIKEN cDNA 4931440F15 gene
10501374	NM_001033304	5330417C22Rik	5.88524	5.69892	5.76134	5.74221	5.86374	5.68283	5.7095	5.80579	5.91808	5.68306	5.67075	5.68438	RIKEN cDNA 5330417C22 gene
10477032	ENSMUST00000060196	5430405G05Rik	6.87505	6.81294	6.88316	7.06946	6.61265	6.60874	6.86628	6.86839	7.06624	6.69692	6.68446	6.61453	RIKEN cDNA 5430405G05 gene
10498187	BC058995	6030405A18Rik	5.71831	5.66735	5.58101	5.41823	5.42721	5.36937	5.43683	5.53507	5.91158	5.23446	5.50132	5.33614	RIKEN cDNA 6030405A18 gene
10585834	BC096614	6030419C18Rik	7.65822	7.41547	7.39369	7.18956	7.10167	7.08894	7.62749	7.75842	7.96508	7.29809	7.28768	7.13236	RIKEN cDNA 6030419C18 gene
10360666	BC120654	6330403A02Rik	7.00856	7.15385	7.37086	6.83226	6.95047	6.87431	7.38327	6.94534	7.37939	7.17944	6.93291	6.87771	RIKEN cDNA 6330403A02 gene
10513103	BC132345	6430704M03Rik	6.57166	6.39401	6.53977	6.62683	6.48464	6.38753	6.49478	6.53623	6.58791	6.5912	6.59009	6.31148	RIKEN cDNA 6430704M03 gene
10565255	NM_030728	9930013L23Rik	5.89843	5.61403	5.73671	6.12138	5.92782	6.13157	5.70051	6.00615	6.07575	5.89577	5.82515	5.96896	RIKEN cDNA 9930013L23 gene
10377534	AB041807	A030009H04Rik	6.58258	6.49638	6.49624	6.88397	6.62673	6.59246	6.496	6.37862	6.48274	6.67915	6.52112	6.50392	RIKEN cDNA A030009H04 gene
10517364	BC039748	A330049M08Rik	6.92046	7.06303	6.76119	6.64427	6.32561	6.17542	6.80141	6.66253	6.81571	6.27784	6.36152	6.00653	RIKEN cDNA A330049M08 gene
10344879	BC137903	A830018L16Rik	4.76496	4.79493	4.61824	4.85608	4.85137	4.813	4.74906	4.75619	5.00217	4.86235	4.8728	4.79397	RIKEN cDNA A830018L16 gene
10389269	NM_019816	Aatf	8.64729	8.75902	8.68276	9.72865	9.76535	9.81718	8.82705	8.88821	8.63759	9.64222	9.6147	9.68258	apoptosis antagonizing transcription factor
10389894	NM_029600	Abcc3	6.93952	6.51175	6.80043	7.11663	7.17721	6.85701	6.91027	6.60105	6.58896	7.69599	7.71617	7.66668	ATP-binding cassette, sub-family C (CFTR/MRP), member 3
10592772	NM_138955	Abcg4	7.47908	7.7145	7.76587	7.20968	7.19922	7.15307	7.70019	7.79795	7.57802	7.33887	7.32174	7.06776	ATP-binding cassette, sub-family G (WHITE), member 4
10597592	NM_146230	Acaa1b	7.3601	7.25708	7.09706	7.52668	7.54822	7.92698	7.13075	7.21375	7.52622	7.55698	7.38776	7.33449	acetyl-Coenzyme A acyltransferase 1B
10554249	NM_007424	Acan	6.38584	6.17907	6.08014	6.25456	5.83594	6.03985	6.10903	5.96672	6.15548	6.09918	6.10311	6.0832	aggrecan
10426782	NM_009597	Accn2	6.95269	6.63636	6.67831	6.92003	6.76056	6.5825	6.93508	6.77595	6.83768	6.48034	6.63506	6.58057	amiloride-sensitive cation channel 2, neuronal
10347650	NM_183022	Accn4	7.03232	6.92392	7.07905	7.05704	6.89579	7.04176	7.0272	7.23259	7.02805	6.93892	6.90692	6.84097	amiloride-sensitive cation channel 4, pituitary
10397153	NM_134247	Acot4	5.37872	5.27702	5.30525	5.32599	5.42761	5.24865	5.63209	5.40395	5.42279	5.40915	5.50719	4.79915	acyl-CoA thioesterase 4
10397166	NM_145444	Acot5	4.79892	4.68549	4.63631	4.82319	4.93043	4.94066	4.75602	4.64651	4.77644	4.65931	4.94773	4.73605	acyl-CoA thioesterase 5
10346882	NM_011780	Adam23	6.66372	6.54434	6.69091	6.91912	7.02413	7.05402	7.16359	7.0535	7.14708	7.78485	7.87989	7.82288	a disintegrin and metallopeptidase domain 23
10410477	NM_172053	Adamts16	6.9017	6.59561	6.69942	6.62957	6.43504	6.40407	6.49263	6.78856	6.66355	6.4894	6.43081	6.34115	a disintegrin-like and metallopeptidase (reprolysin type) with thrombospondin type 1 motif, 16
10581961	NM_172466	Adamts18	6.28123	6.1101	6.2631	5.92135	6.07878	5.98747	6.2477	6.24733	6.44642	5.94116	6.04789	5.74766	a disintegrin-like and metallopeptidase (reprolysin type) with thrombospondin type 1 motif, 18
10455919	NM_175506	Adamts19	6.43065	6.32751	6.59531	6.35397	6.4333	6.27866	6.48814	6.50865	6.56915	6.35057	6.34069	6.10249	a disintegrin-like and metallopeptidase (reprolysin type) with thrombospondin type 1 motif, 19
10375751	NM_175643	Adamts2	7.7732	7.61569	7.58561	7.7605	7.76714	7.71063	8.09494	8.07803	8.09701	8.09914	8.09063	8.041	a disintegrin-like and metallopeptidase (reprolysin type) with thrombospondin type 1 motif, 2
10370798	NM_001113548	Adamtsl5	7.67211	7.37154	7.55216	7.18815	7.10432	7.1508	7.62782	7.68196	7.71011	7.17382	7.31004	7.09396	ADAMTS-like 5
10535065	NM_172723	Adap1	6.30506	6.13018	6.19367	6.22889	6.05466	6.0713	6.26631	6.34327	6.59882	6.39309	6.23469	6.35427	ArfGAP with dual PH domains 1
10379389	NM_172133	Adap2	8.14094	8.1052	8.4588	6.74674	6.81368	6.80688	7.60916	7.44756	7.48409	7.42217	7.45193	7.66908	ArfGAP with dual PH domains 2
10374202	NM_009622	Adcy1	7.02466	7.10616	7.18822	7.09478	6.77812	6.91461	6.94918	7.27205	7.06141	6.97935	6.81164	6.82005	adenylate cyclase 1
10420171	NM_080435	Adcy4	8.41583	8.46837	8.46459	7.44358	7.32343	7.38979	8.65852	8.55152	8.57593	7.72639	7.9499	7.8137	adenylate cyclase 4
10435388	NM_001012765	Adcy5	6.6337	6.81554	6.8558	6.64768	6.38443	6.20917	6.88195	7.037	6.95575	6.36425	6.44802	6.28331	adenylate cyclase 5
10429029	NM_009623	Adcy8	5.98146	5.83735	5.58206	5.83288	5.47882	5.37073	5.63253	5.69382	5.84573	5.4188	5.52191	5.48478	adenylate cyclase 8
10556297	NM_009627	Adm	8.95383	8.99337	9.13985	8.02506	7.90252	8.25025	8.93294	8.77354	9.01706	9.16157	9.19229	9.27899	adrenomedullin
10426208	NM_182928	Adm2	7.06345	7.13546	7.06154	6.80723	7.16338	7.03839	7.45137	7.34112	7.23615	6.99376	6.98817	6.99392	adrenomedullin 2
10364030	NM_009630	Adora2a	7.61918	7.40915	7.56025	7.76124	7.48216	7.63168	7.63522	7.69362	7.51839	7.81217	7.78925	7.88252	adenosine A2a receptor
10464030	NM_007417	Adra2a	7.30889	7.26702	7.0658	6.85951	6.71485	6.63994	7.55322	7.60064	7.69802	6.9975	6.87011	6.91371	adrenergic receptor, alpha 2a
10475800	NM_009633	Adra2b	7.62403	7.30189	7.43232	6.64771	6.62978	6.61303	6.90745	7.16813	7.2935	6.58643	6.62308	6.545	adrenergic receptor, alpha 2b
10521383	NM_007418	Adra2c	6.29706	6.03612	6.25053	6.04531	6.06063	5.75409	6.06691	6.25348	6.36652	6.08827	5.81614	5.67666	adrenergic receptor, alpha 2c
10577973	NM_013462	Adrb3	5.28372	5.17617	5.09731	5.32516	5.27956	5.33884	5.18377	5.34211	5.44925	5.28128	5.06024	5.20701	adrenergic receptor, beta 3
10593499	NM_178906	AI593442	5.40024	5.28575	5.35453	5.19932	5.24297	5.13792	5.32564	5.36008	5.3566	5.20132	5.20256	5.27656	expressed sequence AI593442
10369920	NM_198860	AI646023	7.22154	7.16605	7.15309	7.28026	7.24505	7.14187	7.12212	7.20855	7.31942	7.14465	7.29406	7.13147	expressed sequence AI646023
10445678	BC006605	AI661453	6.50886	6.36495	6.37058	6.39656	6.34564	5.969	6.37011	6.36765	6.44148	6.35775	6.31142	6.27355	expressed sequence AI661453
10426581	BC090621	AI836003	7.16615	7.14767	6.92115	6.83793	6.88125	6.80147	7.01889	7.28072	7.11517	6.72855	6.75323	6.6975	expressed sequence AI836003
10518947	NM_001099299	Ajap1	6.66321	6.61398	6.65405	5.93979	6.37399	6.08825	6.62751	6.8886	7.06389	6.33979	6.47368	6.09079	adherens junction associated protein 1
10502863	NM_001081277	Ak5	6.15039	6.10403	6.06683	5.92568	5.96546	5.82595	6.04359	6.2001	6.00977	5.90115	5.75446	5.75534	adenylate kinase 5
10586865	NM_009022	Aldh1a2	6.22784	6.03012	6.23527	7.31895	7.00222	7.44119	6.6685	6.39901	6.76135	8.38178	8.35304	8.3855	aldehyde dehydrogenase family 1, subfamily A2
10564417	NM_053080	Aldh1a3	7.07827	6.91759	6.92889	7.03706	6.97199	6.65304	7.0327	7.1587	7.31803	6.9791	6.90529	6.92812	aldehyde dehydrogenase family 1, subfamily A3
10452734	NM_007439	Alk	6.76063	6.29151	6.23047	6.69387	6.33169	6.16648	6.4946	6.76483	6.58349	6.24672	6.30555	5.99866	anaplastic lymphoma kinase
10387821	NM_007440	Alox12	5.25139	5.31717	5.5168	5.30675	4.96574	5.28268	5.82258	5.7752	5.57102	5.38356	5.32443	5.32942	arachidonate 12-lipoxygenase
10387855	NM_009660	Alox15	6.50707	6.1652	6.22368	6.48487	6.48085	6.32939	6.24585	6.41099	6.62624	6.49114	6.193	6.42762	arachidonate 15-lipoxygenase
10547153	NM_009662	Alox5	6.56156	6.57181	6.42696	8.14624	8.2981	8.12457	6.48802	6.41674	6.39844	7.72681	7.77412	7.74214	arachidonate 5-lipoxygenase
10387257	NM_009661	Alox8	6.1254	6.11528	5.88017	6.31885	6.37596	6.26897	6.05059	6.25551	6.14724	6.02827	6.12701	6.11457	arachidonate 8-lipoxygenase
10517587	NM_007431	Alpl	8.3823	8.58339	8.57011	6.92494	7.01506	6.5488	8.59665	8.76545	8.68291	7.47302	7.40956	7.43853	alkaline phosphatase, liver/bone/kidney
10589654	NM_146228	Als2cl	6.34146	6.33193	6.30013	6.201	6.09239	6.01998	6.40767	6.79875	6.4167	6.19607	6.29912	6.01297	ALS2 C-terminal like
10372145	NM_172553	Alx1	6.01769	6.11351	6.05657	6.44771	6.00281	5.84868	6.05474	6.0125	5.82104	6.12043	5.9506	5.87731	ALX homeobox 1
10495218	NM_007441	Alx3	7.24719	6.96195	7.18833	7.06864	7.10156	6.7596	7.17004	7.35094	7.41119	7.03429	6.92547	6.86692	aristaless-like homeobox 3
10474081	NM_007442	Alx4	6.62936	6.33976	6.45171	6.25421	6.21789	6.28135	6.56097	6.65884	6.45167	6.24772	6.42734	6.06234	aristaless-like homeobox 4
10398635	NM_033603	Amn	7.1867	7.08203	7.09388	7.02158	7.03787	6.63755	7.07506	7.28713	7.07032	6.82414	6.99392	6.73631	amnionless
10403796	NM_175007	Amph	5.60563	5.3764	5.50653	5.23364	5.11345	4.93229	5.24116	5.38451	5.403	5.12099	5.24058	5.22141	amphiphysin
10406590	NM_175455	Ankrd34b	7.84722	7.42475	7.51837	7.52504	7.44784	7.37673	7.28416	7.32297	7.89808	7.44095	7.38454	7.28126	ankyrin repeat domain 34B
10385826	NM_183173	Ankrd43	6.47009	6.47107	6.23512	6.28141	6.09606	6.0415	6.30178	6.32881	6.17281	6.14783	6.08806	6.0274	ankyrin repeat domain 43
10531484	NM_175270	Ankrd56	6.80708	6.67551	6.42237	6.51158	6.74303	6.41734	6.96515	6.88803	7.02309	6.60961	6.47496	6.4682	ankyrin repeat domain 56
10599229	NM_173779	Ankrd58	5.96547	5.84417	6.08387	5.92599	5.93192	5.8692	6.14144	6.35718	6.22831	5.82916	5.90881	5.78628	ankyrin repeat domain 58
10355967	NM_183027	Ap1s3	6.47764	6.27321	6.45269	6.84802	6.79592	6.78741	7.63971	7.55445	7.56253	6.81675	7.01488	7.25378	adaptor-related protein complex AP-1, sigma 3
10553917	NM_007461	Apba2	5.90665	5.80451	5.69854	5.87557	5.75661	5.81186	5.92002	5.91101	5.88569	5.80609	5.7747	5.59763	amyloid beta (A4) precursor protein-binding, family A, member 2
10512156	NM_016689	Aqp3	6.83806	6.6944	6.58625	6.80023	6.39356	6.29533	6.47383	7.01545	6.79979	6.63515	6.51087	6.5097	aquaporin 3
10426767	NM_009701	Aqp5	7.73786	7.52696	7.6291	7.31846	7.18818	7.23848	7.75187	7.80607	7.75968	7.24492	7.25844	7.17722	aquaporin 5
10396831	NM_009705	Arg2	5.80395	5.66585	5.7255	5.49715	5.85097	5.61647	6.55522	6.55507	6.43447	6.90085	7.13763	7.18547	arginase type II
10519012	NM_001112744	Arhgef16	6.37512	6.22325	6.14678	5.9884	5.89588	5.82098	6.0586	6.13749	6.35157	5.86315	6.04115	5.66261	Rho guanine nucleotide exchange factor (GEF) 16
10565935	NM_001081116	Arhgef17	8.69973	8.82208	8.83079	7.82635	7.81365	7.82997	8.65379	8.6665	8.62632	7.61409	7.69761	7.65699	Rho guanine nucleotide exchange factor (GEF) 17
10512301	NM_001017362	Arid3c	6.4999	6.66531	6.51512	6.46323	6.64489	6.39559	6.61141	6.57734	6.75149	6.65607	6.66265	6.54668	AT rich interactive domain 3C (BRIGHT-like)
10600755	NM_007492	Arx	7.30274	7.14307	7.18092	7.31439	7.09958	7.0485	7.1056	7.62497	7.40105	6.98406	6.97383	7.21492	aristaless related homeobox
10371578	NM_008553	Ascl1	7.09389	6.64321	6.96428	7.05842	6.60389	6.64643	6.7706	6.98781	7.02249	6.71478	6.84595	6.4977	achaete-scute complex homolog 1 (Drosophila)
10365469	AK006781	Ascl4	6.5887	6.44441	6.42124	6.66767	6.53427	6.60158	6.89993	6.52187	6.77341	6.40196	6.48329	6.14123	achaete-scute complex homolog 4 (Drosophila)
10543067	NM_012055	Asns	7.65766	7.88254	8.03426	11.7696	11.8876	11.8919	8.14437	8.16278	8.16798	11.6194	11.6069	11.5963	asparagine synthetase
10532538	NM_028386	Asphd2	6.17289	6.18446	6.22532	5.94433	5.99618	5.74639	5.98306	6.21844	6.30159	5.93071	6.00757	5.90415	aspartate beta-hydroxylase domain containing 2
10350896	NM_007495	Astn1	7.06741	6.93767	6.90087	6.8587	6.88382	6.80736	7.02982	6.97945	6.8771	6.80653	6.79705	6.68789	astrotactin 1
10371092	NM_178662	Atcay	7.11938	6.8682	6.86991	7.10251	6.90575	6.88592	7.01562	7.05372	7.13983	6.69418	6.75809	6.61675	ataxia, cerebellar, Cayman type homolog (human)
10538751	NM_007500	Atoh1	5.8152	5.63481	5.73975	5.61596	5.71906	5.61661	5.81126	5.89748	5.77207	5.64344	5.60045	5.40594	atonal homolog 1 (Drosophila)
10415446	NM_138652	Atp12a	5.73935	5.51261	5.80219	5.46805	5.74332	5.48676	5.60185	5.79101	5.89069	5.57657	5.43759	5.41483	ATPase, H+/K+ transporting, nongastric, alpha polypeptide
10560919	NM_144921	Atp1a3	7.15122	7.06953	7.18501	7.19778	7.23415	7.123	7.37368	7.3948	7.2852	7.631	7.66214	7.77193	ATPase, Na+/K+ transporting, alpha 3 polypeptide
10546977	NM_009723	Atp2b2	7.37958	7.43815	7.33609	7.37347	7.1193	6.92032	7.27306	7.50245	7.58398	7.20518	7.15293	6.91195	ATPase, Ca++ transporting, plasma membrane 2
10575926	NM_026922	Atp2c2	6.03936	5.89627	5.8921	6.24803	5.98338	5.6587	6.11397	5.9013	6.17073	5.7898	5.91428	5.60643	ATPase, Ca++ transporting, type 2C, member 2
10399559	NM_133699	Atp6v1c2	6.02619	5.95185	5.89857	6.11964	6.00434	6.08039	6.24206	6.08014	6.24228	5.82365	5.92898	5.52442	ATPase, H+ transporting, lysosomal V1 subunit C2
10577449	NM_007511	Atp7b	6.40726	6.2507	6.35298	6.51015	6.51407	6.38031	6.31196	6.3962	6.34227	6.12996	6.12945	6.34708	ATPase, Cu++ transporting, beta polypeptide
10386965	NM_175003	AU040829	6.70054	6.71104	6.72788	6.49935	6.63074	6.67785	6.58108	6.64733	6.70046	6.44026	6.32046	6.26286	expressed sequence AU040829
10366707	NM_016847	Avpr1a	8.54609	8.69257	8.63721	7.54304	7.40992	7.70835	8.28635	8.30542	8.24513	7.6581	7.74162	7.62436	arginine vasopressin receptor 1A
10345091	NM_172124	B3gat2	6.74175	6.55417	6.51364	6.56266	6.5171	6.51405	6.70901	6.80069	6.59449	6.64464	6.48132	6.47841	beta-1,3-glucuronyltransferase 2 (glucuronosyltransferase S)
10384656	NM_016888	B3gnt2	7.90339	8.1586	8.05162	7.87489	7.94003	8.04798	8.99748	9.08933	8.98217	8.6855	8.79402	8.87793	UDP-GlcNAc:betaGal beta-1,3-N-acetylglucosaminyltransferase 2
10348062	NM_145222	B3gnt7	8.05532	7.78735	7.80054	7.64822	7.69092	7.62646	7.87205	7.94864	8.04843	7.56797	7.54901	7.38618	UDP-GlcNAc:betaGal beta-1,3-N-acetylglucosaminyltransferase 7
10366848	NM_008080	B4galnt1	6.71562	6.81027	7.06849	6.78119	6.76066	6.70552	6.98444	7.06632	7.01993	7.22185	7.19399	7.19688	beta-1,4-N-acetyl-galactosaminyl transferase 1
10390196	NM_008081	B4galnt2	5.66052	5.54238	5.45761	5.55374	5.22331	5.27786	5.49019	5.54924	5.76643	5.20303	5.28883	5.29846	beta-1,4-N-acetyl-galactosaminyl transferase 2
10547471	NM_198884	B4galnt3	7.05303	7.00809	6.83754	7.06508	7.04949	6.91186	6.66054	6.93335	7.05379	6.91078	6.84113	6.85206	beta-1,4-N-acetyl-galactosaminyl transferase 3
10558773	NM_177897	B4galnt4	6.43254	6.26047	6.36755	6.33587	6.31461	6.29845	6.36621	6.44749	6.49662	6.20592	6.25787	6.14543	beta-1,4-N-acetyl-galactosaminyl transferase 4
10434117	ENSMUST00000090145	B830017H08Rik	6.53479	6.44658	6.50288	6.08778	6.15543	6.07993	6.38346	6.64532	6.66054	6.29211	6.27559	6.10868	RIKEN cDNA B830017H08 gene
10424624	NM_174991	Bai1	7.10691	6.9051	6.992	6.71075	6.52239	6.53697	6.79775	7.0916	7.03493	6.66334	6.74172	6.71875	brain-specific angiogenesis inhibitor 1
10535559	NM_025833	Baiap2l1	6.30439	6.49915	6.49016	9.81001	9.85883	10.0099	6.43333	6.17816	6.56074	9.07863	9.15608	9.42089	BAI1-associated protein 2-like 1
10448878	BC158116	Baiap3	6.85463	6.88922	6.85739	6.99493	6.90894	6.72414	6.80668	6.95848	6.9221	6.93662	6.80724	6.66702	BAI1-associated protein 3
10481329	NM_019446	Barhl1	7.08524	7.06256	7.20627	6.99751	6.9968	6.94712	7.19314	6.99606	7.09718	6.66686	6.82767	6.65387	BarH-like 1 (Drosophila)
10404982	NM_007526	Barx1	7.67394	7.39419	7.44983	7.8435	7.41125	7.35999	7.85618	7.4282	7.77352	7.41509	7.26512	7.28468	BarH-like homeobox 1
10592050	NM_013800	Barx2	6.67137	6.88368	6.58638	6.8042	6.55175	6.60039	6.61498	6.67142	7.01072	6.63593	6.88963	6.90369	BarH-like homeobox 2
10352717	NM_030060	Batf3	7.10456	6.93828	6.98565	7.10903	6.8263	6.8783	7.11499	7.11319	7.19904	6.78289	6.92999	6.75165	basic leucine zipper transcription factor, ATF-like 3
10370651	NM_181681	BC005764	7.47516	7.25341	7.42964	7.27954	7.01439	7.16488	7.42124	7.49924	7.67783	7.09055	7.31668	6.96666	cDNA sequence BC005764
10576569	NM_145608	BC021891	5.99713	6.08446	5.94838	5.79095	5.63192	5.61351	5.94719	6.15827	5.86725	5.76461	5.70101	5.74516	cDNA sequence BC021891
10423623	BC030476	BC030476	7.04024	6.889	6.61032	6.89001	6.82201	6.90721	6.99985	6.83356	7.07644	6.80019	6.83129	6.67243	cDNA sequence BC030476
10571878	BC030500	BC030500	5.99298	5.92522	5.96825	6.3307	6.13103	6.12713	6.06072	5.97647	6.10333	6.1498	6.13861	5.49205	cDNA sequence BC030500
10469522	BC049634	BC061194	5.89198	5.5487	5.71203	5.63599	5.75003	5.46454	5.78156	6.14413	5.97572	5.87603	5.79514	5.52251	cDNA sequence BC061194
10576844	NM_207203	BC068157	6.6522	6.50029	6.58653	6.45377	6.47162	6.37965	6.6709	6.79403	6.78294	6.52438	6.47192	6.20067	cDNA sequence BC068157
10561369	NM_175033	BC089491	6.32908	6.302	6.21622	6.24979	6.18144	6.21568	6.48786	6.23736	6.57212	5.80456	6.13259	5.86285	cDNA sequence BC089491
10499285	NM_007529	Bcan	6.1774	5.94304	6.15012	6.26866	6.14961	5.98216	6.36878	6.45252	6.29808	6.00257	6.03732	5.84304	brevican
10549222	NM_001024468	Bcat1	7.722	7.41976	7.24713	9.73696	9.80225	9.85344	7.04724	6.52575	7.33383	9.41526	9.41056	9.48015	branched chain aminotransferase 1, cytosolic
10530310	XM_001477289	Bend4	6.94439	6.76485	7.04483	6.93142	6.96935	7.06167	6.80306	6.93976	6.9799	6.96769	6.88594	6.85036	BEN domain containing 4
10353775	BC057378	Bend6	5.36692	5.57764	5.47829	7.17704	7.56823	7.38146	5.68106	5.67551	5.74444	6.95303	7.13455	7.17141	BEN domain containing 6
10358457	NM_212457	Bex4	4.37477	4.27087	4.39224	4.62336	4.69309	4.78819	4.08317	4.14175	4.30566	4.38531	4.50572	4.32607	brain expressed gene 4
10601850	NM_212457	Bex4	4.75047	4.78988	4.73824	4.9717	5.04521	5.04982	4.69527	4.75711	4.86358	4.79963	4.93565	4.70842	brain expressed gene 4
10378785	BC048728	Bhlha9	6.96381	6.5353	6.61887	6.7927	6.7284	6.57823	6.81361	6.7609	7.0275	6.5788	6.86573	6.29962	basic helix-loop-helix family, member a9
10490950	NM_021560	Bhlhe22	5.87413	5.7763	5.86247	5.56217	5.68436	5.50613	5.98491	5.73513	5.72518	5.56265	5.55955	5.42245	basic helix-loop-helix family, member e22
10425801	NM_007546	Bik	7.46182	7.29516	7.45173	7.81191	7.58028	7.49224	7.29021	7.14054	7.34995	7.2631	7.3841	7.23194	BCL2-interacting killer
10523506	NM_173404	Bmp3	7.14686	7.0338	6.88817	6.96982	6.55202	6.50405	7.04273	7.15795	7.03282	6.55379	6.55695	6.58222	bone morphogenetic protein 3
10490129	NM_007557	Bmp7	6.58512	6.39443	6.32603	6.50156	6.26189	6.12436	6.451	6.46273	6.66256	6.36078	6.29355	6.02323	bone morphogenetic protein 7
10516093	NM_007558	Bmp8a	7.09848	6.94112	7.03282	6.98689	7.0137	6.85252	7.01832	6.99767	7.13265	6.8709	6.71451	6.62221	bone morphogenetic protein 8a
10507817	NM_007559	Bmp8b	6.59788	6.49818	6.43431	5.93896	6.06166	5.98293	6.37812	6.37469	6.75318	5.94355	6.09934	6.06731	bone morphogenetic protein 8b
10565204	NM_007562	Bnc1	6.18417	5.80325	5.87537	5.8564	5.6489	5.48173	6.11856	6.10345	6.01038	5.71756	5.68311	5.48812	basonuclin 1
10354753	NM_029267	Boll	4.48017	4.47051	4.49517	4.68018	4.63218	4.64589	4.8983	4.77933	4.8901	4.61324	4.57618	4.7558	bol, boule-like (Drosophila)
10360858	NM_178692	C130074G19Rik	7.51466	7.4183	7.52764	7.15262	6.62718	6.8303	7.49862	7.41405	7.70244	6.9373	7.11664	7.00512	RIKEN cDNA C130074G19 gene
10391828	NM_011795	C1ql1	7.68774	7.46853	7.51595	7.02574	6.75602	6.92488	7.34058	7.44614	7.12382	6.90609	6.91137	6.86592	complement component 1, q subcomponent-like 1
10349340	NM_207233	C1ql2	7.12126	7.08295	6.89863	7.15045	6.82139	7.00842	6.95171	7.00043	7.03048	6.91401	6.87127	6.87789	complement component 1, q subcomponent-like 2
10432408	NM_001024702	C1ql4	6.28661	6.32003	6.26895	6.34882	6.32281	6.15657	6.16124	6.50471	6.47762	6.15593	6.16595	6.1133	complement component 1, q subcomponent-like 4
10473750	NM_026161	C1qtnf4	6.77058	6.72218	6.91767	6.66642	6.76103	6.42873	6.84105	7.04554	6.87625	6.37602	6.54091	6.25083	C1q and tumor necrosis factor related protein 4
10541753	BC065170	C530028O21Rik	7.02986	7.09826	7.01035	7.09823	6.76588	6.86367	7.11732	7.26758	7.25271	6.89873	6.76543	6.74678	RIKEN cDNA C530028O21 gene
10383891	NM_138948	Cabp7	7.20818	6.75846	6.86118	6.87223	6.91475	6.62517	6.90065	7.16743	7.37457	6.91527	6.91743	6.72766	calcium binding protein 7
10573348	NM_007578	Cacna1a	7.20721	7.36469	7.20099	6.78624	6.67309	6.71295	7.32697	7.32971	7.4203	6.78867	6.73967	6.7362	calcium channel, voltage-dependent, P/Q type, alpha 1A subunit
10480492	NM_001042528	Cacna1b	6.63371	6.43446	6.428	6.7042	6.52489	6.42872	6.39751	6.48794	6.5756	6.38258	6.49822	6.31522	calcium channel, voltage-dependent, N type, alpha 1B subunit
10358928	NM_009782	Cacna1e	6.65548	6.39134	6.66709	6.21838	6.21538	6.12382	6.21157	6.44976	6.52125	6.20807	6.28997	5.96877	calcium channel, voltage-dependent, R type, alpha 1E subunit
10448925	NM_021415	Cacna1h	7.41096	7.47072	7.32984	6.847	6.67758	6.68514	7.36488	7.34428	7.28693	6.53648	6.70756	6.55583	calcium channel, voltage-dependent, T type, alpha 1H subunit
10425370	NM_001044308	Cacna1i	6.35562	6.27165	6.21533	6.30671	5.88657	5.98397	6.37908	6.30304	6.31086	6.01975	5.98212	6.06841	calcium channel, voltage-dependent, alpha 1I subunit
10588592	NM_020263	Cacna2d2	6.65793	6.60789	6.63012	6.33204	6.36005	6.43558	6.64935	6.8043	6.73634	6.31527	6.47961	6.2349	calcium channel, voltage-dependent, alpha 2/delta subunit 2
10418300	NM_009785	Cacna2d3	5.145	5.21636	5.15069	5.163	5.1562	5.05173	5.2907	5.24559	5.46045	5.18182	5.1144	5.07575	calcium channel, voltage-dependent, alpha2/delta subunit 3
10469404	NM_023116	Cacnb2	7.18088	7.12199	7.1644	6.50554	6.35675	6.3269	7.27497	7.47086	7.38088	6.76097	6.78919	6.84792	calcium channel, voltage-dependent, beta 2 subunit
10426611	NM_007581	Cacnb3	7.48274	7.32233	7.32193	7.37384	7.29385	7.27575	7.3961	7.47029	7.39102	7.57046	7.29506	7.23761	calcium channel, voltage-dependent, beta 3 subunit
10392369	NM_019431	Cacng4	7.65435	7.60763	7.75655	7.68655	7.46651	7.35869	7.82469	7.74882	7.48623	7.47294	7.44665	7.23177	calcium channel, voltage-dependent, gamma subunit 4
10585048	NM_207675	Cadm1	7.77903	7.69788	7.70862	7.8869	7.87	7.76779	7.98394	7.90014	8.08974	7.87799	7.75585	7.72831	cell adhesion molecule 1
10360349	NM_053199	Cadm3	6.97002	6.93397	7.08399	6.74816	6.553	6.20638	7.69199	7.62173	7.79824	6.51855	6.53236	6.42972	cell adhesion molecule 3
10581654	NM_007586	Calb2	5.44191	5.27144	5.36975	5.48935	5.37666	5.29526	5.03719	5.20371	5.1827	5.36444	5.51632	5.25335	calbindin 2
10384064	NM_007595	Camk2b	7.10291	7.02629	7.053	6.92651	6.78031	6.82739	6.89266	6.98245	6.9505	6.77987	6.89518	6.78815	calcium/calmodulin-dependent protein kinase II, beta
10454632	NM_009793	Camk4	5.52863	5.38368	5.3373	5.40071	5.45828	5.3342	5.32942	5.40114	5.38151	5.43268	5.37902	5.29103	calcium/calmodulin-dependent protein kinase IV
10378253	NM_018883	Camkk1	6.61358	6.45997	6.65106	6.69124	6.68158	6.47027	6.64269	6.54291	6.77312	6.74846	6.73806	6.82368	calcium/calmodulin-dependent protein kinase kinase 1, alpha
10380303	NM_028296	Car10	5.41104	5.38967	5.29451	5.50461	5.347	5.2959	5.51354	5.55033	5.32137	5.15886	5.41692	5.21426	carbonic anhydrase 10
10500283	NM_011797	Car14	5.62765	5.7122	5.9438	5.69818	5.65077	5.62365	5.70394	5.90294	5.74534	5.56375	5.55144	5.30784	carbonic anhydrase 14
10490923	NM_009801	Car2	6.21525	6.10845	6.30252	5.58822	5.75168	5.50839	6.15015	6.21827	6.39227	5.63176	5.79356	5.49559	carbonic anhydrase 2
10379866	NM_007607	Car4	6.71725	6.75775	6.61179	6.57878	6.27853	5.94671	6.72959	6.85373	6.70273	6.30994	6.49243	6.3715	carbonic anhydrase 4
10574480	NM_053070	Car7	6.95836	6.90795	6.89593	6.76432	6.44751	6.50976	6.78508	6.9299	7.00211	6.46897	6.47684	6.22786	carbonic anhydrase 7
10511429	NM_007592	Car8	6.9123	7.03741	6.98071	6.12734	6.02727	5.83455	7.34776	6.95599	7.15884	6.1395	5.94788	6.16174	carbonic anhydrase 8
10560672	NM_023224	Cblc	7.01639	6.85849	6.90006	6.75822	6.70692	6.70779	7.09724	6.79509	7.12139	6.6839	6.89142	6.61165	Casitas B-lineage lymphoma c
10457106	NM_172633	Cbln2	5.7646	5.61436	5.60212	5.64507	5.73789	5.52037	5.64306	5.64059	5.53658	5.43548	5.59209	5.40325	cerebellin 2 precursor protein
10459496	NM_178793	Ccbe1	7.18674	7.03907	7.0982	8.07413	8.17495	8.13438	7.59145	7.60501	7.73501	9.2454	9.25694	9.35847	collagen and calcium binding EGF domains 1
10370530	ENSMUST00000105383	Ccdc105	5.19437	5.24524	5.20685	5.2671	5.44304	5.20723	5.28216	4.97868	5.39272	5.29248	5.37617	4.98	coiled-coil domain containing 105
10549762	NM_146178	Ccdc106	6.36813	6.12941	6.09174	6.11081	5.90582	5.8304	6.11208	6.10739	6.4046	5.94177	6.01771	5.7414	coiled-coil domain containing 106
10469066	NM_028804	Ccdc3	8.34549	8.21297	8.42655	7.08942	7.04833	7.02489	8.94313	8.83573	8.83418	8.28374	8.28328	8.25544	coiled-coil domain containing 3
10533007	NM_001080808	Ccdc64	6.65446	6.68285	6.71832	7.00444	6.80504	6.9604	6.60665	6.94158	6.78843	6.64809	6.71698	6.76034	coiled-coil domain containing 64
10442311	NM_153784	Ccdc64b	6.87239	6.84508	6.94923	7.18435	6.71435	6.57157	7.14583	7.24426	7.25369	6.85034	6.73635	6.63054	coiled-coil domain containing 64B
10591072	NM_181816	Ccdc67	6.22447	5.67152	5.83134	6.02326	5.96112	5.6892	5.77438	5.73808	6.04447	5.693	5.6636	5.89107	coiled-coil domain containing 67
10402142	NM_026681	Ccdc88c	7.33922	7.11491	7.17774	8.02357	8.15104	8.04856	7.25002	7.44696	7.45422	7.67154	7.49641	7.56755	coiled-coil domain containing 88C
10533869	NM_144819	Ccdc92	8.18201	8.04612	7.98287	7.86303	7.65094	7.54747	7.99064	8.31183	8.14172	7.85991	7.79613	7.72432	coiled-coil domain containing 92
10555935	NM_007627	Cckbr	5.67441	5.68019	5.77586	5.67623	5.51776	5.58113	5.74284	5.77684	5.69069	5.54077	5.55179	5.63534	cholecystokinin B receptor
10498192	NM_007628	Ccna1	6.06858	6.0087	5.95791	6.15026	5.90897	5.88729	6.03178	6.07795	5.99719	5.91022	5.93507	5.87791	cyclin A1
10548105	NM_009829	Ccnd2	9.32419	9.15613	9.279	8.82667	8.84276	8.99919	9.65969	9.64692	9.63763	9.547	9.53895	9.46824	cyclin D2
10407251	NM_001081062	Ccno	6.87108	6.6482	6.80317	6.6051	6.40223	6.40405	6.9794	7.10318	6.92595	6.67842	6.64963	6.69461	cyclin O
10410099	NM_172587	Cdc14b	7.49526	7.61751	7.60852	8.49178	8.56819	8.70421	8.11258	8.03473	8.03048	8.42743	8.2789	8.42914	CDC14 cell division cycle 14 homolog B (S. cerevisiae)
10575052	NM_009864	Cdh1	6.54386	6.54404	6.42699	6.35194	6.44308	5.99681	6.49783	6.408	6.7179	6.29463	6.32037	6.32993	cadherin 1
10581013	NM_009866	Cdh11	7.92433	7.94411	8.10553	8.66095	8.79642	8.79038	8.17233	8.18752	8.09757	9.70919	9.73665	9.8303	cadherin 11
10489629	NM_174988	Cdh22	7.40631	7.27288	7.32684	7.27728	7.32933	7.04377	7.22186	7.2431	7.4389	7.1589	7.18782	7.10163	cadherin 22
10575034	NM_001037809	Cdh3	6.17549	6.18231	6.13799	6.57502	6.53368	6.22581	6.18391	6.31036	6.37487	6.17699	6.01686	6.0872	cadherin 3
10347503	NM_009872	Cdk5r2	8.18847	7.92034	7.92996	8.0141	7.97874	7.75614	7.84863	8.01824	8.15856	7.84354	7.7778	7.56681	cyclin-dependent kinase 5, regulatory subunit 2 (p39)
10519324	NM_009873	Cdk6	8.82793	8.73957	8.96646	11.8747	11.9323	11.9429	9.15738	9.23046	9.04258	11.5649	11.6116	11.5867	cyclin-dependent kinase 6
10569429	NM_009876	Cdkn1c	10.0591	10.0524	10.0203	10.2498	10.3186	10.2795	9.50339	9.3435	9.60491	9.98784	10.0113	10.0648	cyclin-dependent kinase inhibitor 1C (P57)
10523563	NM_173370	Cds1	5.72138	5.78537	5.71462	5.64187	5.66244	5.52743	5.94333	6.26502	6.23234	5.8258	5.9169	5.65964	CDP-diacylglycerol synthase 1
10459153	NM_009880	Cdx1	7.96438	8.00883	7.8412	7.68332	7.74954	7.59538	7.85471	7.63086	8.08471	7.8239	7.86482	7.64473	caudal type homeo box 1
10431229	NM_009886	Celsr1	7.12848	6.74069	6.89545	7.03973	6.90198	6.70416	7.07757	6.71567	6.94018	6.7076	6.97771	6.66355	cadherin, EGF LAG seven-pass G-type receptor 1 (flamingo homolog, Drosophila)
10589130	NM_080437	Celsr3	6.2932	6.08764	6.03224	6.03614	5.85729	6.00478	6.20004	6.1819	6.21	5.92654	6.01203	5.78055	cadherin, EGF LAG seven-pass G-type receptor 3 (flamingo homolog, Drosophila)
10529034	BC023116	Cgref1	7.38684	7.11561	7.34323	8.49904	8.48775	8.55095	7.59943	7.5379	7.43783	8.54595	8.40826	8.57828	cell growth regulator with EF hand domain 1
10510725	NM_001081376	Chd5	7.11572	7.13488	7.15492	7.10655	7.11082	6.91532	7.44895	7.39465	7.57252	6.95186	7.11355	6.84959	chromodomain helicase DNA binding protein 5
10483719	NM_001113246	Chn1	7.68426	7.8242	7.82499	8.53061	8.5435	8.78788	6.73797	6.70132	6.59392	8.05555	8.05022	8.15494	chimerin (chimaerin) 1
10538356	NM_023543	Chn2	6.93698	6.93347	6.75273	6.43919	6.31464	6.38508	6.64864	6.74813	6.65902	6.49725	6.45691	6.25555	chimerin (chimaerin) 2
10474002	NM_007699	Chrm4	7.31589	7.14119	7.18407	7.12573	6.89819	7.06444	7.33534	7.28209	7.43349	7.05846	6.94244	6.81305	cholinergic receptor, muscarinic 4
10593756	NM_145129	Chrna3	5.48053	5.54097	5.37262	5.3215	5.59388	5.62128	5.44078	5.38315	5.53014	5.41176	5.34918	5.21605	cholinergic receptor, nicotinic, alpha polypeptide 3
10490559	NM_015730	Chrna4	7.34872	7.16138	7.34411	7.11075	7.00547	6.76509	6.90552	7.04707	7.21403	7.01013	6.93921	6.89716	cholinergic receptor, nicotinic, alpha polypeptide 4
10585484	NM_176844	Chrna5	5.3171	5.38676	5.44359	5.62936	5.33478	5.57201	5.1494	5.31693	5.32852	5.63158	5.3121	5.43551	cholinergic receptor, nicotinic, alpha polypeptide 5
10581914	NM_019950	Chst5	7.01288	6.58787	7.08812	7.00048	6.69932	6.82183	7.14492	7.02913	6.99674	6.91085	7.12335	7.0326	carbohydrate (N-acetylglucosamine 6-O) sulfotransferase 5
10579101	NM_026818	Cilp2	7.60821	7.66131	7.67282	7.50177	7.42176	7.07398	7.85732	7.67954	7.82228	7.45874	7.51985	7.44103	cartilage intermediate layer protein 2
10491313	NM_008770	Cldn11	7.2385	7.01285	7.04423	7.04418	6.94987	6.93206	7.11607	7.27574	7.47654	7.12225	7.04931	6.93349	claudin 11
10578203	NM_027998	Cldn23	5.50331	5.40161	5.4354	5.51135	5.35938	5.28123	5.59898	5.49154	5.62708	5.51195	5.4392	5.30772	claudin 23
10526241	NM_009902	Cldn3	7.63212	7.47589	7.34656	7.37817	7.30857	7.17134	7.35061	7.5851	7.6137	7.09338	7.18931	6.98164	claudin 3
10434229	NM_013805	Cldn5	8.05131	8.07391	8.04508	7.50244	7.46669	7.62343	7.98776	8.21331	8.20055	7.92565	7.78971	7.79041	claudin 5
10377673	NM_016887	Cldn7	6.69889	6.41192	6.53039	6.47186	6.20011	6.5688	6.45289	6.4171	6.28817	6.14054	6.1253	6.12765	claudin 7
10573172	NM_009904	Clgn	5.39674	5.19911	5.34228	5.58589	5.33938	5.34726	5.35751	5.42208	5.41185	5.35567	5.27862	5.40825	calmegin
10436958	NM_172469	Clic6	5.85694	5.72865	5.68979	5.76312	5.59659	5.61455	6.07791	6.02564	5.85873	5.61946	5.86928	5.93369	chloride intracellular channel 6
10561025	NM_028219	Cnfn	7.75729	7.41558	7.55593	7.46365	6.97485	7.49762	7.49988	7.82713	7.79533	7.25829	7.34284	7.17886	cornifelin
10352358	NM_028408	Cnih3	6.36133	6.35779	6.17992	5.92444	5.87287	5.95312	6.20169	6.01974	6.34537	5.81392	5.85666	5.94776	cornichon homolog 3 (Drosophila)
10583809	NM_009922	Cnn1	6.53212	6.47364	6.5496	6.21074	6.29795	6.07806	6.3504	6.33252	6.37163	5.92652	5.95275	6.14752	calponin 1
10463265	NM_031396	Cnnm1	6.25415	6.24411	6.34354	6.2195	6.21288	6.0136	6.24562	6.30069	6.50135	5.98061	6.17599	5.95729	cyclin M1
10503902	NM_007726	Cnr1	6.1759	6.08707	6.04293	6.23273	5.94532	5.96622	6.34812	6.42701	6.39939	6.13373	6.23957	6.28505	cannabinoid receptor 1 (brain)
10426397	NM_007727	Cntn1	5.4996	5.34174	5.51266	5.49882	5.4329	5.41236	5.32524	5.60919	5.54382	5.33151	5.32524	5.14215	contactin 1
10357705	NM_177129	Cntn2	7.16716	6.71319	6.80401	6.70089	6.50447	6.33415	6.84917	6.97322	6.89349	6.62381	6.65055	6.56313	contactin 2
10395659	NM_007728	Coch	8.17703	8.07465	8.10333	6.69746	6.87413	6.79711	9.07692	9.1681	9.18326	7.34332	7.11913	7.30734	coagulation factor C homolog (Limulus polyphemus)
10369485	NM_007731	Col13a1	7.71186	7.56845	7.41937	8.0284	8.02094	7.84869	7.41189	7.62912	7.66304	7.48497	7.59044	7.42196	collagen, type XIII, alpha 1
10424140	NM_181277	Col14a1	7.7013	7.56173	7.69843	7.6329	7.71935	7.74547	7.59711	7.7086	7.75333	8.05925	8.14578	8.08066	collagen, type XIV, alpha 1
10370259	NM_009929	Col18a1	8.67053	8.63622	8.71256	8.31747	8.2817	8.22163	8.608	8.65506	8.67198	8.11937	8.15819	8.19078	collagen, type XVIII, alpha 1
10505374	NM_025685	Col27a1	8.48923	8.28729	8.26852	8.27621	8.24116	8.11233	8.30434	8.44732	8.58701	8.08809	8.1891	7.95558	collagen, type XXVII, alpha 1
10432045	NM_031163	Col2a1	8.1733	7.98028	7.97432	7.99775	7.88619	7.74734	7.87852	7.99029	8.12713	7.8518	7.85644	7.75936	collagen, type II, alpha 1
10508142	NM_199473	Col8a2	7.3194	7.16204	7.32323	7.52259	7.55451	7.49679	7.41049	7.16576	7.52202	7.51168	7.60682	7.58704	collagen, type VIII, alpha 2
10507742	NM_007741	Col9a2	8.26328	7.95852	7.98557	8.08394	8.13089	7.83622	8.0364	8.26511	8.35398	7.80471	7.92807	7.83313	collagen, type IX, alpha 2
10572378	NM_016685	Comp	7.41773	7.38793	7.54936	8.27291	8.3321	8.27002	8.6185	8.66562	8.65369	9.24487	9.26541	9.26885	cartilage oligomeric matrix protein
10530441	NM_016869	Corin	6.85881	6.88696	6.71337	6.61322	6.57943	6.58854	6.65563	6.91462	6.83617	6.53802	6.66947	6.35222	corin
10568024	NM_009898	Coro1a	7.07383	6.97371	7.08106	7.25115	7.29805	7.14326	6.97653	6.88166	7.30376	8.45689	8.25248	8.49709	coronin, actin binding protein 1A
10512774	NM_178893	Coro2a	6.38283	6.31231	6.39353	6.45451	6.41842	6.33661	6.31823	6.48945	6.47983	6.47741	6.53949	6.31183	coronin, actin binding protein 2A
10578904	NM_013494	Cpe	9.35409	9.42718	9.42707	7.5854	7.57967	7.80683	8.96378	8.91893	8.85141	7.45298	7.55594	7.67805	carboxypeptidase E
10405253	NM_009946	Cplx2	7.20305	6.71759	7.13534	6.68893	6.81438	6.61569	6.85236	6.84793	6.95976	6.66044	6.53671	6.52487	complexin 2
10366546	NM_027468	Cpm	8.02973	8.231	8.4044	5.65885	5.96595	5.81954	7.55143	7.57177	7.51236	6.61291	6.54111	6.55103	carboxypeptidase M
10449551	NM_153166	Cpne5	6.07197	5.82762	5.89591	5.79766	5.7591	5.7208	6.03939	6.16354	5.94437	5.7539	5.97292	5.6736	copine V
10576218	NM_170684	Cpne7	6.41138	5.8581	6.13187	6.41469	6.03714	6.11859	6.38431	6.14052	6.34499	5.91233	6.14761	6.22677	copine VII
10431637	NM_025815	Cpne8	7.22828	7.33606	7.16079	6.60977	6.58393	6.71802	7.89245	7.94825	7.83427	7.42722	7.25809	7.48118	copine VIII
10540599	NM_170673	Cpne9	6.64912	6.48475	6.5634	6.75348	6.64036	6.41109	6.74927	6.75066	6.83705	6.60737	6.58247	6.63591	copine family member IX
10529457	NM_153107	Cpz	6.9733	6.70002	6.80983	6.65498	6.59958	6.71078	6.84156	6.70739	6.85119	6.68868	6.7155	6.64899	carboxypeptidase Z
10585438	NM_013496	Crabp1	7.50596	7.36223	7.23024	7.67525	7.74995	7.563	7.10725	7.25028	7.44503	8.02331	7.94175	8.2076	cellular retinoic acid binding protein I
10493108	NM_007759	Crabp2	7.34665	7.17731	7.22085	7.25088	7.20664	7.10679	8.18014	8.29796	8.3773	7.47991	7.43094	7.40621	cellular retinoic acid binding protein II
10446224	NM_177638	Crb3	7.12829	6.86045	6.9029	6.94731	6.88959	6.66271	6.71399	7.0378	7.03283	6.7839	6.79787	6.80814	crumbs homolog 3 (Drosophila)
10354207	NM_170597	Creg2	6.80638	6.51623	6.50942	6.6409	6.25762	6.43116	6.58841	6.53949	6.70026	6.42247	6.46711	6.39144	cellular repressor of E1A-stimulated genes 2
10497417	NM_205769	Crh	4.1719	3.96777	4.01894	4.28308	4.30643	4.08547	4.08673	4.26523	4.1469	3.9696	4.06359	4.01192	corticotropin releasing hormone
10381753	NM_007762	Crhr1	7.25734	6.88763	6.99231	7.01907	6.94579	6.79761	6.94728	6.97234	6.91655	6.65746	6.87146	6.76653	corticotropin releasing hormone receptor 1
10521498	NM_007765	Crmp1	6.08588	5.95179	6.02747	6.0762	5.9995	5.93152	5.9668	6.09476	6.20995	6.01278	6.18195	5.98412	collapsin response mediator protein 1
10467749	NM_145123	Crtac1	6.90723	6.62963	6.65041	6.64303	6.73095	6.61167	6.68178	6.82154	6.93708	6.71611	6.80436	6.5585	cartilage acidic protein 1
10355662	NM_021541	Cryba2	6.84498	6.95176	6.77984	6.92942	6.7858	6.7749	6.7625	6.87268	6.70275	6.59055	6.56499	6.63625	crystallin, beta A2
10543273	NM_080285	Cttnbp2	6.97268	6.99946	7.04561	6.54764	6.48195	6.22302	7.11146	7.27736	7.36199	6.56557	6.53835	6.20498	cortactin binding protein 2
10409579	NM_019568	Cxcl14	8.70649	8.79175	8.86026	8.25792	8.04262	8.1456	10.1285	10.0231	10.1087	9.66739	9.65885	9.77299	chemokine (C-X-C motif) ligand 14
10385391	NM_133769	Cyfip2	6.81025	6.66198	6.82923	6.72569	6.90224	6.78946	6.91671	7.10602	6.90501	6.65209	6.87641	6.83098	cytoplasmic FMR1 interacting protein 2
10490080	NM_009996	Cyp24a1	6.81171	6.65847	6.51706	6.61958	6.47178	6.53796	6.57343	6.7409	6.61427	6.40292	6.51971	6.37043	cytochrome P450, family 24, subfamily a, polypeptide 1
10462853	NM_007811	Cyp26a1	6.37653	6.33675	6.47821	5.51276	5.59986	5.72163	8.59606	8.47328	8.45567	6.11173	6.48381	6.00784	cytochrome P450, family 26, subfamily a, polypeptide 1
10366803	NM_010009	Cyp27b1	5.89493	6.03151	5.96707	6.10451	5.90554	6.18992	6.21746	6.04073	6.15271	5.90186	5.86803	6.13087	cytochrome P450, family 27, subfamily b, polypeptide 1
10561128	NM_028775	Cyp2s1	6.05793	6.10132	6.29459	6.34437	6.4651	6.09407	6.28311	6.16841	6.42162	6.18277	6.24321	6.24223	cytochrome P450, family 2, subfamily s, polypeptide 1
10393594	NM_001039167	D11Bwg0517e	6.62953	6.61877	6.5342	6.5985	6.50557	6.49946	6.60664	6.61223	6.86318	6.51689	6.4938	6.45529	DNA segment, Chr 11, Brigham & Women's Genetics 0517 expressed
10485550	NM_001033347	D430041D05Rik	6.14064	5.65867	5.94512	5.93002	5.94585	5.79018	6.03435	5.8449	5.9044	5.73634	5.68844	5.45147	RIKEN cDNA D430041D05 gene
10485546	NM_001033347	D430041D05Rik	6.54592	6.02899	6.06392	6.32911	5.88562	5.9588	6.05305	6.30038	6.38925	5.91006	5.85539	5.78845	RIKEN cDNA D430041D05 gene
10366683	NM_177335	D930020B18Rik	5.10702	5.2019	5.47962	5.18885	5.13616	5.05804	5.33819	5.46054	5.31604	5.12389	4.98668	4.82296	RIKEN cDNA D930020B18 gene
10506433	NM_177259	Dab1	5.57526	5.54892	5.68162	5.66207	5.65175	5.51888	5.587	5.49295	5.75916	5.64208	5.47833	5.51537	disabled homolog 1 (Drosophila)
10396270	NM_021532	Dact1	8.60448	8.62541	8.58184	7.16547	6.99094	6.84725	8.72619	8.7428	8.73038	7.28936	7.44643	7.39131	dapper homolog 1, antagonist of beta-catenin (xenopus)
10447938	NM_172826	Dact2	6.92745	6.87636	6.85032	6.93925	6.72981	6.62503	6.82613	7.02156	7.07414	6.69644	6.78209	6.62611	dapper homolog 2, antagonist of beta-catenin (xenopus)
10563797	NM_001005232	Dbx1	7.63502	7.62718	7.80915	6.96305	7.1133	7.00873	7.64307	7.77951	8.01338	7.0339	7.18773	7.12277	developing brain homeobox 1
10431839	NM_207533	Dbx2	7.20402	6.97655	7.00416	6.81748	6.97707	6.84842	6.94845	6.94521	7.29218	6.82459	7.02436	6.83185	developing brain homeobox 2
10404250	NM_177577	Dcdc2a	6.16946	6.06045	5.95497	5.90311	5.8897	5.69379	6.70862	6.52051	6.51746	5.6455	5.84318	5.4921	doublecortin domain containing 2a
10496727	NM_026993	Ddah1	7.17057	6.91786	7.06626	9.73739	9.77038	9.86727	6.78995	6.96938	6.72979	9.27865	9.24616	9.2231	dimethylarginine dimethylaminohydrolase 1
10592140	NM_013932	Ddx25	5.44921	5.24149	5.41624	5.49938	5.65215	5.26464	5.24803	5.30564	5.59535	5.44075	5.4605	5.28707	DEAD (Asp-Glu-Ala-Asp) box polypeptide 25
10402575	NM_027299	Degs2	6.93334	6.45722	6.59886	6.50081	6.90958	6.60688	6.61296	6.75874	6.79562	6.5196	6.43947	6.24571	degenerative spermatocyte homolog 2 (Drosophila), lipid desaturase
10424584	NM_001081066	Dennd3	7.45824	7.35164	7.26923	6.89166	6.88765	6.86655	7.84633	7.64803	7.68959	7.05349	7.12062	6.97169	DENN/MADD domain containing 3
10543967	NM_001081206	Dgki	5.45587	5.18706	5.30173	5.91779	5.59894	5.51011	5.4277	5.37345	5.54564	5.60392	5.52356	5.27794	diacylglycerol kinase, iota
10432372	NM_007857	Dhh	6.54416	6.8375	6.73273	6.40909	6.01518	6.32479	6.78805	6.64174	6.91404	6.51562	6.51883	6.51994	desert hedgehog
10398446	NM_172119	Dio3	6.02517	6.0202	5.76061	5.76825	5.72613	5.68629	5.9934	6.35611	6.07253	5.93326	5.81863	5.69683	deiodinase, iodothyronine type III
10371032	NM_145217	Diras1	6.97423	6.65228	6.55648	7.10232	6.66357	6.53518	6.80989	6.75128	6.71706	6.45675	6.72334	6.58481	DIRAS family, GTP-binding RAS-like 1
10409261	NM_001024474	Diras2	7.27805	6.99295	6.90186	7.04204	6.86943	6.80275	7.00291	7.13437	7.05836	6.7171	6.7527	6.63969	DIRAS family, GTP-binding RAS-like 2
10576538	NM_174854	Disc1	7.26215	7.30839	7.19814	7.32383	7.01234	6.90517	7.15146	7.22529	7.15164	7.09405	7.15968	7.01349	disrupted in schizophrenia 1
10467006	NM_010051	Dkk1	7.22311	7.12131	6.94195	7.16038	7.0457	6.73392	7.07861	7.34844	7.14455	6.92092	6.93557	6.8572	dickkopf homolog 1 (Xenopus laevis)
10570450	NM_172910	Dlgap2	6.82364	6.61758	6.65219	6.85605	6.81591	6.57412	6.79797	7.0589	6.92094	6.54344	6.61522	6.41696	discs, large (Drosophila) homolog-associated protein 2
10477897	NM_146128	Dlgap4	9.2506	9.26299	9.324	8.69659	8.78717	8.88244	9.79687	9.75971	9.79838	8.76365	8.82283	8.77624	discs, large homolog-associated protein 4 (Drosophila)
10398319	NM_010052	Dlk1	8.42358	8.17357	8.36679	7.77991	7.78774	7.41002	8.24379	8.41756	8.6232	7.89243	8.01485	7.77055	delta-like 1 homolog (Drosophila)
10445514	NM_207666	Dlk2	8.05593	7.74797	7.66235	7.82368	7.82397	7.75171	7.81772	8.08402	7.78383	7.76323	7.65402	7.65434	delta-like 2 homolog (Drosophila)
10474958	NM_019454	Dll4	7.48844	7.24659	7.51871	6.48664	6.69495	6.69442	7.52931	7.59502	7.36974	6.86742	6.90142	6.72401	delta-like 4 (Drosophila)
10380501	NM_010055	Dlx3	7.21346	7.27229	7.29325	7.25861	7.1751	7.12228	7.25819	7.33365	7.514	7.08624	6.88589	7.04394	distal-less homeobox 3
10536353	NM_010057	Dlx6	6.31113	6.35191	6.45883	6.38603	6.1586	6.31652	6.43398	6.18525	6.50655	6.36185	6.34413	6.12954	distal-less homeobox 6
10515213	NM_130865	Dmbx1	6.99849	6.84817	6.73714	6.67772	6.61037	6.59823	6.7957	6.76062	7.22245	6.59471	6.74476	6.64115	diencephalon/mesencephalon homeobox 1
10462217	NM_015826	Dmrt1	6.74989	6.58159	6.70296	6.86641	6.71035	6.46504	6.53534	6.78822	6.76779	6.58232	6.61456	6.42399	doublesex and mab-3 related transcription factor 1
10462228	NM_177360	Dmrt3	7.59431	7.47908	7.46871	7.87011	7.60391	7.55902	7.59786	7.74206	7.66531	7.48531	7.56698	7.43298	doublesex and mab-3 related transcription factor 3
10505911	NM_175647	Dmrta1	5.59347	5.41451	5.14809	5.20548	5.30638	5.08429	5.24238	5.26463	5.33409	4.99975	5.38421	5.24192	doublesex and mab-3 related transcription factor like family A1
10507011	NM_172296	Dmrta2	7.42417	7.35449	7.20536	7.48518	7.62776	7.28786	7.32761	7.5453	7.59695	7.38389	7.30504	7.31978	doublesex and mab-3 related transcription factor like family A2
10426685	NM_176835	Dnajc22	6.04557	6.25559	6.05679	6.4024	6.04962	6.20287	5.99967	6.03247	6.09748	6.01553	6.27766	6.17223	DnaJ (Hsp40) homolog, subfamily C, member 22
10506274	NM_198412	Dnajc6	6.33708	6.12531	6.31209	6.10422	6.10487	6.09409	6.40314	6.57569	6.77063	6.08025	6.06157	6.01504	DnaJ (Hsp40) homolog, subfamily C, member 6
10356177	NM_152915	Dner	6.33483	6.57726	6.27558	6.62661	6.48884	6.68473	6.444	6.56958	6.24424	6.50918	6.49184	6.30114	delta/notch-like EGF-related receptor
10481592	NM_010065	Dnm1	7.31916	7.18758	7.19278	7.42825	7.27621	7.19139	7.46884	7.77064	7.54367	7.84121	7.92845	7.92736	dynamin 1
10557508	NM_010069	Doc2a	6.68175	6.32654	6.46093	6.41903	6.3749	5.99937	6.26624	6.46985	6.50603	6.05242	6.14466	5.79016	double C2, alpha
10388465	NM_007873	Doc2b	6.96066	7.03872	6.97533	6.74564	6.63935	6.73634	8.78061	8.66623	8.79048	7.22368	7.23921	6.95406	double C2, beta
10596583	NM_153413	Dock3	5.78167	5.78149	5.91557	5.85052	5.78841	5.76038	6.04584	5.94247	6.07303	5.76693	5.86232	5.83139	dedicator of cyto-kinesis 3
10421046	NM_177780	Dock5	7.11521	7.18609	7.08578	7.42789	7.52487	7.54592	7.25276	7.47293	7.43625	7.78328	7.8004	7.82722	dedicator of cytokinesis 5
10460127	NM_001039173	Dok6	5.04538	5.06486	5.27485	5.30997	5.2571	5.00771	5.11726	5.13122	5.29672	5.18871	5.1168	5.18118	docking protein 6
10551741	NM_013874	Dpf1	7.45667	7.25309	7.22034	7.27312	7.4918	7.42714	7.21713	7.36233	7.35936	7.39133	7.41075	7.13865	D4, zinc and double PHD fingers family 1
10428338	NM_022722	Dpys	6.58181	6.14876	6.15595	6.48249	6.02806	6.14656	6.32706	6.25774	6.66541	6.01415	6.24596	6.05379	dihydropyrimidinase
10558481	NM_011993	Dpysl4	7.12774	7.21015	7.1993	7.10109	6.77678	6.88873	7.4094	7.44205	7.54459	6.77216	6.80934	6.88066	dihydropyrimidinase-like 4
10409319	NM_010076	Drd1a	7.70122	7.58321	7.4852	7.41114	7.25099	7.1024	7.25474	7.47104	7.57789	7.3772	7.40971	6.95061	dopamine receptor D1A
10558866	NM_007878	Drd4	7.52588	7.26175	7.31491	7.42365	6.9906	6.68018	7.22796	7.48673	7.67351	6.98345	7.11352	6.83576	dopamine receptor 4
10521583	NM_013503	Drd5	5.73663	5.60871	5.69273	5.70202	5.62155	5.36775	5.85266	5.8766	5.69492	5.64009	5.49701	5.44162	dopamine receptor 5
10441195	NM_031174	Dscam	6.11111	5.93904	6.03748	6.01729	6.0141	6.02998	5.84508	5.93	6.14529	5.9034	5.88636	5.87345	Down syndrome cell adhesion molecule
10584901	NM_001081270	Dscaml1	6.35595	6.34598	6.26583	6.09025	6.14361	6.20816	6.2713	6.16599	6.42629	6.01354	6.03396	5.91696	Down syndrome cell adhesion molecule-like 1
10454172	NM_007883	Dsg2	5.50471	5.32296	5.50922	5.71379	5.39692	5.44301	5.2934	5.49456	5.7039	5.33299	5.45992	5.31421	desmoglein 2
10404649	NM_023842	Dsp	6.96323	6.86932	6.99159	6.84441	6.76147	6.67096	6.86202	6.92642	6.82869	6.62021	6.7566	6.5416	desmoplakin
10533182	NM_008052	Dtx1	7.52042	7.21538	7.46718	7.20742	7.30475	7.15549	7.37596	7.62738	7.54841	7.22889	7.11745	7.07682	deltex 1 homolog (Drosophila)
10475448	NM_025777	Duoxa2	6.30772	6.2656	6.29972	6.13352	6.3021	6.05241	6.15576	6.39032	6.43641	6.09917	6.03268	5.85454	dual oxidase maturation factor 2
10571207	NM_025869	Dusp26	7.37171	7.3122	7.32299	7.09495	6.64039	6.85628	7.69322	7.64346	7.71583	7.11257	6.97169	6.7229	dual specificity phosphatase 26 (putative)
10556938	ENSMUST00000053151	E130201H02Rik	6.39602	6.50996	6.40603	6.35941	6.23906	6.23184	6.17217	6.67835	6.42574	6.28254	6.12322	6.33636	RIKEN cDNA E130201H02 gene
10504905	NM_178756	E130309F12Rik	6.64411	6.46061	6.31138	6.70226	6.53058	6.3872	6.43757	6.27735	6.57682	6.18302	6.34448	6.30379	RIKEN cDNA E130309F12 gene
10563780	NM_001013368	E2f8	6.04237	6.05557	6.23091	10.3835	10.4131	10.4892	5.76364	5.60436	5.68701	9.86483	9.81847	9.9076	E2F transcription factor 8
10464400	BC076607	E330013P04Rik	5.58442	5.60161	5.62095	5.88813	5.39087	5.39222	6.10597	5.77396	5.89937	5.21032	5.44074	5.87696	RIKEN cDNA E330013P04 gene
10375358	ENSMUST00000109268	Ebf1	8.30268	8.24425	8.06453	7.09591	7.37126	7.36879	8.35133	7.74816	8.11619	8.09047	7.95477	8.01476	early B-cell factor 1
10375360	NM_007897	Ebf1	9.53886	9.59273	9.53814	8.33923	8.51554	8.56488	9.57748	9.5242	9.50393	9.47315	9.45692	9.54695	early B-cell factor 1
10416126	NM_010095	Ebf2	7.81783	7.99187	8.10745	6.36398	6.69139	6.39933	7.84584	8.02045	7.93059	6.62633	6.78706	6.68485	early B-cell factor 2
10356379	NM_021306	Ecel1	7.24218	7.08359	6.88268	7.27775	7.17593	6.81103	6.90762	7.22199	7.15637	7.01169	7.12097	6.96428	endothelin converting enzyme-like 1
10490602	NM_007906	Eef1a2	7.55808	7.74189	7.63433	7.98742	7.69741	7.6439	7.67403	7.38863	7.72978	7.70635	7.75249	7.63319	eukaryotic translation elongation factor 1 alpha 2
10348194	NM_028889	Efhd1	6.85862	7.12994	6.83476	6.27524	5.88107	6.29112	7.00188	7.1241	6.84576	6.12276	6.38516	6.26516	EF hand domain containing 1
10499545	NM_010108	Efna3	6.13974	5.73004	5.90669	6.1231	5.87627	5.69051	5.87497	5.84993	6.04388	5.7263	5.71511	5.59364	ephrin A3
10452419	NM_207654	Efna5	6.55045	6.65879	6.58482	6.86795	6.71917	6.85246	7.10725	6.83651	7.0138	6.84585	6.59843	6.76621	ephrin A5
10576911	NM_010111	Efnb2	9.14123	9.19073	9.25086	9.75202	9.78996	9.83712	9.71669	9.67862	9.74642	9.43923	9.4649	9.60323	ephrin B2
10416251	NM_018781	Egr3	9.85545	9.79372	9.74356	8.29329	8.26813	8.27058	9.60264	9.65976	9.79954	8.38043	8.19335	8.35186	early growth response 3
10591706	NM_010487	Elavl3	7.12943	6.91355	7.02121	7.01812	7.03007	6.81085	7.13791	7.17401	7.26604	6.9684	6.78841	6.56425	ELAV (embryonic lethal, abnormal vision, Drosophila)-like 3 (Hu antigen C)
10515095	NM_010488	Elavl4	4.8623	4.89619	4.92133	5.10314	5.07919	4.96215	5.00742	4.91343	5.07375	4.87951	4.86991	4.80307	ELAV (embryonic lethal, abnormal vision, Drosophila)-like 4 (Hu antigen D)
10526968	NM_175522	Elfn1	6.93787	6.71164	6.82944	6.47487	6.66003	6.46129	6.89586	6.98382	6.76338	6.68699	6.68698	6.50968	leucine rich repeat and fibronectin type III, extracellular 1
10430384	NM_183141	Elfn2	7.06478	6.66987	6.83738	7.00661	7.02397	6.79758	6.67771	6.72627	6.98214	6.64137	6.73343	6.58526	leucine rich repeat and fibronectin type III, extracellular 2
10593634	NM_177769	Elmod1	5.31892	5.19391	5.1758	5.09451	5.20187	5.17614	5.47169	5.39014	5.60285	5.09075	5.16538	5.12995	ELMO domain containing 1
10407327	NM_010330	Emb	6.36741	6.87724	6.63389	7.95549	8.18168	8.3254	7.97062	7.8489	7.7569	9.95667	9.93474	10.1007	embigin
10489261	NM_182840	Emilin3	7.9492	7.67023	7.78206	7.49794	7.37385	7.50369	7.80016	7.98968	8.1153	7.53109	7.60358	7.55004	elastin microfibril interfacer 3
10539584	NM_010131	Emx1	8.0007	7.89269	7.87496	7.83352	7.5703	7.68109	7.91416	7.92734	8.20306	7.49774	7.57443	7.56654	empty spiracles homolog 1 (Drosophila)
10464391	NM_010132	Emx2	6.2616	6.34676	6.28695	6.00919	6.21611	6.23561	6.82897	6.53169	6.53572	6.22437	6.40621	6.38864	empty spiracles homolog 2 (Drosophila)
10520368	NM_010134	En2	5.27905	5.03625	4.94603	5.23535	5.12793	5.01155	5.343	5.44924	5.22434	5.22662	4.99937	4.92309	engrailed 2
10590306	NM_178676	Entpd3	6.84734	6.81127	6.88803	6.93626	6.74552	6.52369	6.89825	7.00594	7.28168	6.562	6.87618	6.57302	ectonucleoside triphosphate diphosphohydrolase 3
10589994	NM_010136	Eomes	5.62107	5.31026	5.35038	5.53065	5.44506	5.27516	5.59119	5.55288	5.64319	5.13557	5.24782	5.44016	eomesodermin homolog (Xenopus laevis)
10477854	NM_013510	Epb4.1l1	8.28985	8.17105	8.33213	8.08339	7.95837	8.0611	8.50774	8.30151	8.64158	8.22622	8.18537	8.29512	erythrocyte protein band 4.1-like 1
10507990	ENSMUST00000106185	Epha10	7.13663	6.83171	6.77625	6.84939	6.63922	6.50308	6.81228	7.05147	7.10954	6.68628	6.6005	6.67818	Eph receptor A10
10507983	NM_177671	Epha10	7.45868	7.16433	7.13833	7.36015	7.13426	7.03023	7.34029	7.08958	7.2435	7.08643	7.25729	7.0371	Eph receptor A10
10530870	NM_007937	Epha5	5.31181	5.19626	5.2731	5.19377	5.16782	5.17409	5.15341	5.44729	5.11066	5.05263	5.14383	4.99371	Eph receptor A5
10503659	NM_010141	Epha7	6.80209	6.36685	6.73056	5.94669	6.23594	6.22791	6.54206	6.37504	6.43458	6.41855	6.43556	6.34781	Eph receptor A7
10517521	NM_007939	Epha8	6.83744	6.56981	6.69209	6.72597	6.8158	6.67246	6.54221	6.69972	6.6209	6.64632	6.78606	6.32104	Eph receptor A8
10596115	AK082061	Ephb1	6.9778	7.07766	6.8088	6.51487	6.49128	6.27129	6.46035	6.60081	6.53679	6.30593	6.37002	6.13044	Eph receptor B1
10596095	NM_173447	Ephb1	7.90581	8.1215	8.13103	6.83725	6.74991	6.55524	7.46433	7.40264	7.49229	6.38399	6.53448	6.55075	Eph receptor B1
10517488	NM_010142	Ephb2	7.11316	6.9308	6.85235	7.06069	6.88333	6.79462	6.92308	7.12044	6.99843	6.98245	7.13706	6.90737	Eph receptor B2
10389990	NM_027984	Epn3	7.35071	7.40494	7.40767	7.24574	7.27545	7.02523	7.45	7.15726	7.69518	7.16189	7.19904	7.05371	epsin 3
10548905	NM_007945	Eps8	7.61942	7.69838	7.70578	8.47899	8.5076	8.51854	8.06605	7.97155	8.06721	9.16123	9.17252	9.09516	epidermal growth factor receptor pathway substrate 8
10518882	NM_207687	Espn	7.15472	6.76811	6.99719	7.11289	6.98216	6.76044	7.23028	7.21773	7.29565	6.74831	6.82079	6.66066	espin
10606914	NM_007957	Esx1	5.98814	5.70634	5.88634	5.96474	5.83774	5.56699	5.76496	5.76907	6.15566	5.74448	5.80158	5.73044	extraembryonic, spermatogenesis, homeobox 1
10349932	NM_175443	Etnk2	5.23129	5.09986	5.05228	5.1319	4.9821	4.98689	5.15846	5.22555	5.22879	5.0237	4.82166	5.07177	ethanolamine kinase 2
10538310	NM_007966	Evx1	6.24369	5.84876	6.03741	6.11925	6.17499	5.87854	5.83191	6.17319	6.32006	5.95355	6.02545	5.78772	even skipped homeotic gene 1 homolog
10517250	NM_019578	Extl1	6.7148	6.64671	6.72558	7.23031	7.05675	7.26743	6.40595	7.06252	6.92123	7.05628	7.04503	7.04387	exostoses (multiple)-like 1
10351623	NM_172647	F11r	7.68058	7.6598	7.70239	6.66436	6.59466	6.51816	7.89903	7.9123	7.74772	7.19175	7.04173	7.12185	F11 receptor
10495675	NM_010171	F3	7.57006	7.6937	7.61229	7.83875	8.09073	8.14403	8.58286	8.49719	8.4877	8.85403	8.74966	8.95228	coagulation factor III
10386963	AK086503	F930015N05Rik	6.69862	6.38274	6.55464	6.52327	5.92709	5.92241	6.51722	6.6841	6.81307	6.20326	6.26436	5.95827	RIKEN cDNA F930015N05 gene
10581824	NM_178086	Fa2h	6.74397	6.88087	6.86926	6.84622	6.49505	6.783	7.06683	6.55068	6.79687	6.45205	6.51941	6.50665	fatty acid 2-hydroxylase
10515220	NM_010173	Faah	6.48887	6.26389	6.18553	6.1983	5.97406	6.0466	6.27096	6.41029	6.30501	6.15053	5.94789	5.90992	fatty acid amide hydrolase
10525880	BC053444	Fam101a	8.08868	7.96536	7.93986	7.8718	7.75382	7.54587	8.08328	8.25192	8.28235	7.76169	7.67736	7.57894	family with sequence similarity 101, member A
10468980	BC021353	Fam107b	7.38617	7.15755	7.3541	8.02514	7.98623	8.07082	8.39613	8.38427	8.40282	8.43155	8.44277	8.50971	family with sequence similarity 107, member B
10395155	BC085288	Fam110c	5.65918	5.9452	5.87578	5.90138	5.72228	5.94107	5.93324	5.83114	5.97116	5.85542	5.87869	5.87465	family with sequence similarity 110, member C
10426535	BC038822	Fam113b	7.09761	6.65994	6.84363	6.59117	6.39896	6.26553	6.93502	7.12301	7.04719	6.41596	6.57346	6.05592	family with sequence similarity 113, member B
10415714	BC056350	Fam123a	6.65081	6.50072	6.59576	6.55685	6.55583	6.42537	6.58827	6.71349	6.92009	6.36367	6.40262	6.23146	family with sequence similarity 123, member A
10578477	NM_153535	Fam149a	8.05057	7.75204	7.97211	8.35525	8.43384	8.42262	7.59068	7.44594	7.56614	8.18231	8.21127	8.23389	family with sequence similarity 149, member A
10515003	NM_001099303	Fam159a	6.98451	6.87031	6.79435	6.52444	6.43195	6.27893	6.75871	6.73146	6.74139	6.39573	6.34505	6.39432	family with sequence similarity 159, member A
10359113	NM_177838	Fam163a	5.47193	5.25464	5.39987	5.29411	5.30375	5.437	5.45816	5.8057	5.79781	5.157	5.34858	5.3305	family with sequence similarity 163, member A
10481182	BC147286	Fam163b	7.84282	7.57245	7.50433	7.32631	7.19062	7.30057	7.52086	7.70611	7.45227	7.1835	7.19971	6.94645	family with sequence similarity 163, member B
10554156	BC034069	Fam174b	7.37745	7.54633	7.27824	6.9359	7.26275	6.86916	7.14714	7.32836	7.52149	6.98881	7.03427	6.87288	family with sequence similarity 174, member B
10554960	NM_021427	Fam181b	7.92079	7.76755	7.8852	7.41102	7.11111	6.99454	7.85465	7.86017	7.96352	7.29617	7.38741	7.13442	family with sequence similarity 181, member B
10366725	NM_182807	Fam19a2	6.54043	6.46041	6.32675	6.5582	6.56921	6.38417	6.39533	6.45091	6.44329	6.22183	6.46366	6.32605	family with sequence similarity 19, member A2
10500899	NM_183224	Fam19a3	7.8331	7.76603	7.73206	7.66071	7.66197	7.49887	7.75732	7.96021	8.02003	7.54854	7.51006	7.32592	family with sequence similarity 19, member A3
10595404	ENSMUST00000034802	Fam46a	8.07588	7.85989	8.08646	7.38763	7.40193	7.31366	8.85648	8.88593	8.9797	8.16358	8.18363	8.22827	family with sequence similarity 46, member A
10595402	ENSMUST00000098501	Fam46a	7.75976	7.9356	7.82832	6.91588	7.27166	7.5539	8.74553	8.6996	8.60972	8.01163	8.05885	8.1001	family with sequence similarity 46, member A
10520459	BC113782	Fam59b	6.05958	5.77407	5.73914	5.80652	5.78611	5.89132	5.79348	6.07446	5.94415	5.98257	5.76244	5.80558	family with sequence similarity 59, member B
10359255	NM_207583	Fam5b	6.18491	6.21031	6.19633	6.13542	5.9924	6.12991	6.22643	6.27468	6.56713	6.11746	6.05564	5.93699	family with sequence similarity 5, member B
10481574	BC137951	Fam78a	6.09406	6.01093	6.2085	6.05132	5.60953	5.70277	6.24884	6.21449	6.30975	5.74512	5.99348	5.50168	family with sequence similarity 78, member A
10594762	BC025646	Fam81a	6.48834	6.56831	6.26146	6.40957	6.39679	6.26351	6.40383	6.54587	6.54566	6.49559	6.38951	6.10046	family with sequence similarity 81, member A
10399465	NM_029007	Fam84a	6.54815	6.42198	6.48592	6.29663	6.36142	6.30882	6.35115	6.41486	6.31116	6.25224	6.10428	6.20922	family with sequence similarity 84, member A
10582694	BC115734	Fam89a	7.21746	7.0345	7.04564	7.33966	7.0698	7.02533	7.10439	7.35474	7.29878	6.96776	7.022	6.94721	family with sequence similarity 89, member A
10458999	NM_010181	Fbn2	6.91016	6.73004	6.61489	7.52904	7.54772	7.42592	6.53873	6.77191	6.71352	6.99807	7.11639	6.93135	fibrillin 2
10410007	NM_019395	Fbp1	5.06726	5.2122	5.06478	5.048	4.87101	5.15191	4.96911	5.29145	5.26016	4.8813	5.11426	4.95223	fructose bisphosphatase 1
10510299	NM_176848	Fbxo2	6.45874	6.02457	6.15517	6.60108	6.26398	6.09662	6.36316	6.48025	6.41076	6.13479	6.48714	6.28923	F-box protein 2
10378078	NM_001099688	Fbxo39	5.97972	5.97385	6.02827	6.04179	6.11458	5.81804	6.08615	6.15089	5.9251	6.00444	6.09293	6.029	F-box protein 39
10487994	NM_198029	Fermt1	4.71843	4.6938	5.13316	4.9416	4.90965	4.78869	4.72849	5.09096	5.15873	4.64551	4.67842	4.46803	fermitin family homolog 1 (Drosophila)
10559373	NM_008003	Fgf15	7.19309	7.21762	7.17494	7.48927	7.21351	7.26199	7.2763	7.11347	7.34532	7.11871	7.07994	7.08439	fibroblast growth factor 15
10385036	NM_008005	Fgf18	7.43675	7.64379	7.41576	7.65508	7.58546	7.48615	7.96624	7.75277	8.15997	8.02889	8.02262	7.80774	fibroblast growth factor 18
10559361	NM_008007	Fgf3	6.59514	6.64129	6.52499	6.77793	6.42222	6.39228	6.5862	6.64498	6.75976	6.56341	6.63519	6.30803	fibroblast growth factor 3
10559367	NM_010202	Fgf4	7.35711	7.30976	7.32992	7.2447	6.95698	7.14524	7.29042	7.03968	7.32386	6.93141	7.063	6.98177	fibroblast growth factor 4
10523490	NM_010203	Fgf5	6.95726	6.71855	6.79498	6.97211	6.68418	6.68984	6.90968	6.92604	6.69401	6.49202	6.59706	6.7262	fibroblast growth factor 5
10468070	NM_010205	Fgf8	8.36984	8.21049	8.22501	8.29552	8.23193	8.02621	8.18787	8.35971	8.27781	7.93954	7.9728	7.93654	fibroblast growth factor 8
10415651	NM_013518	Fgf9	7.1553	7.10446	7.29741	6.80059	6.81186	6.64671	7.18954	7.25628	7.4536	6.71797	6.9283	6.9491	fibroblast growth factor 9
10499062	NM_001033301	Fhdc1	6.39502	6.24402	6.4648	6.90455	6.70014	6.99165	6.54398	6.53195	6.58485	6.95597	6.61623	6.97984	FH2 domain containing 1
10454369	NM_175276	Fhod3	6.65197	6.63858	6.66697	7.64968	7.47891	7.60978	6.67296	6.75206	6.82937	7.05487	7.04994	7.00866	formin homology 2 domain containing 3
10481566	NM_178887	Fibcd1	6.95599	6.79368	6.7285	6.76849	6.58848	6.49451	6.8453	6.87509	6.80132	6.68905	6.57067	6.61103	fibrinogen C domain containing 1
10592067	NM_008026	Fli1	8.22754	8.34562	8.30429	7.35133	7.51105	7.49189	8.55139	8.58718	8.51067	8.40142	8.42895	8.44415	Friend leukemia integration 1
10412562	NM_134080	Flnb	8.16058	8.1982	8.27288	10.7228	10.8055	10.7991	8.80568	8.9506	8.89736	10.8402	10.7849	10.8419	filamin, beta
10535807	NM_010228	Flt1	8.77944	8.95597	8.91214	7.20468	7.2312	7.19211	9.3648	9.41519	9.37172	8.07603	7.9511	8.08158	FMS-like tyrosine kinase 1
10535780	NM_010229	Flt3	6.11681	6.05181	6.16597	6.31935	6.13243	5.93284	6.06262	6.10633	6.03276	6.18603	6.0441	6.05492	FMS-like tyrosine kinase 3
10375578	NM_008029	Flt4	6.52697	6.4548	6.5689	6.18705	6.07804	5.96426	6.58181	6.72101	6.78587	6.46365	6.33236	6.39777	FMS-like tyrosine kinase 4
10460585	NM_010235	Fosl1	9.69145	9.71321	9.73761	9.48478	9.60761	9.4949	10.7079	10.6551	10.769	9.82913	9.72715	9.77865	fos-like antigen 1
10560431	NM_008260	Foxa3	6.05924	6.20627	5.95854	6.1348	6.13329	5.94947	5.83094	6.21169	6.05825	5.98811	5.98033	5.59157	forkhead box A3
10404407	NM_008592	Foxc1	7.58464	7.82622	7.73033	7.23689	7.34767	7.55217	8.32259	8.19811	8.3826	7.75997	7.7648	7.79765	forkhead box C1
10576051	NM_013519	Foxc2	6.41388	6.27067	6.43979	5.90325	6.24275	5.80082	6.47041	6.59513	6.63952	6.14052	6.35072	6.18511	forkhead box C2
10406845	NM_008242	Foxd1	5.65251	5.59047	5.53939	5.46862	5.45255	5.27393	5.86644	5.9996	5.84402	5.39582	5.46725	5.358	forkhead box D1
10515159	NM_008593	Foxd2	7.32583	7.06269	7.16603	6.98088	7.03556	6.95747	7.18563	7.27187	7.37503	6.95355	7.29595	6.78693	forkhead box D2
10506150	NM_010425	Foxd3	7.03404	6.87147	6.98271	6.87314	6.68772	6.5319	7.07632	7.08246	7.06097	6.5094	6.62652	6.41514	forkhead box D3
10504728	NM_183298	Foxe1	8.3525	8.2051	8.31894	8.28678	8.20542	7.99336	8.2557	8.23525	8.2056	8.09198	8.03183	7.99496	forkhead box E1
10576049	ENSMUST00000098351	Foxf1a	7.02787	7.18841	7.00049	6.49774	6.38549	6.51598	7.57882	7.88699	7.39366	6.40313	6.56811	6.5004	forkhead box F1a
10576046	NM_010426	Foxf1a	7.47139	7.46851	7.3109	7.09303	7.04652	7.01759	7.83819	8.01162	7.87691	7.05806	7.08263	7.04919	forkhead box F1a
10404404	NM_010225	Foxf2	6.33473	6.35485	6.48493	6.67029	6.62047	7.06621	6.48843	6.63944	6.54335	7.47097	7.17321	7.45583	forkhead box F2
10395596	NM_008241	Foxg1	6.97457	6.63391	6.89476	6.92703	6.85668	6.54457	6.74449	6.99293	6.97878	6.64748	6.64354	6.71109	forkhead box G1
10558405	NM_183193	Foxi2	7.92447	7.72228	7.80819	7.67083	7.60855	7.62315	7.64151	7.78518	7.99391	7.59969	7.7253	7.35447	forkhead box I2
10538959	NM_001101464	Foxi3	6.80804	6.46268	6.51887	6.75396	6.47508	6.48725	6.6167	6.48269	6.32871	6.44035	6.34376	6.38888	forkhead box I3
10588081	NM_012020	Foxl2	7.86767	7.95755	7.94303	7.91672	7.75903	7.48243	7.88181	7.94955	8.02051	7.5828	7.85084	7.5668	forkhead box L2
10532807	NM_148935	Foxn4	7.57093	7.21751	7.28476	7.32135	7.30126	7.26201	7.42056	7.53598	7.41486	7.19089	7.04781	7.03108	forkhead box N4
10404402	NM_008239	Foxq1	6.86986	6.53179	6.68797	6.89067	6.79351	6.59144	6.87001	6.91328	6.73413	6.489	6.55136	6.4925	forkhead box Q1
10498119	NM_172862	Frem2	7.43674	7.22466	7.05084	6.85622	7.00036	6.87466	6.94325	7.26032	7.13018	6.96725	6.91026	6.57765	Fras1 related extracellular matrix protein 2
10486875	NM_172673	Frmd5	6.81194	6.81023	6.96377	7.33809	7.30116	7.44043	7.22296	7.41992	7.48719	6.96077	6.91104	6.90744	FERM domain containing 5
10412260	NM_008046	Fst	7.8579	7.87819	7.68139	8.32264	8.08169	8.19661	8.51982	8.64631	8.09571	8.78674	8.8647	8.79985	follistatin
10375956	NM_177059	Fstl4	5.80962	5.64627	5.62527	5.80502	5.67658	5.5332	5.76285	5.61871	5.6458	5.74048	5.6404	5.69471	follistatin-like 4
10553027	NM_008051	Fut1	5.59387	5.72741	5.64077	5.60824	5.6478	5.77839	5.7287	5.69018	5.70908	5.35718	5.74811	5.76852	fucosyltransferase 1
10525955	NM_175284	Fzd10	6.59442	6.64425	6.36717	6.52979	6.42576	6.3609	6.36395	6.50918	6.51562	6.2039	6.16552	6.24558	frizzled homolog 10 (Drosophila)
10423825	NM_008056	Fzd6	7.95147	8.07416	8.02982	8.11134	7.91297	8.02238	8.14126	8.37994	7.96677	8.06359	7.87809	8.01902	frizzled homolog 6 (Drosophila)
10512807	NM_001081141	Gabbr2	6.60022	6.51258	6.52839	6.40156	6.35076	6.20414	6.45087	6.44187	6.48892	6.39389	6.44332	6.16413	gamma-aminobutyric acid (GABA) B receptor 2
10530406	NM_008066	Gabra2	5.05649	4.86029	4.98234	5.10386	5.11655	5.0483	5.03075	5.05077	5.03885	4.89329	5.06799	4.92405	gamma-aminobutyric acid (GABA-A) receptor, subunit alpha 2
10519124	NM_008072	Gabrd	7.22954	6.9216	7.14387	6.91801	7.02195	6.6803	7.02323	7.02166	6.96383	6.77927	6.79828	6.79461	gamma-aminobutyric acid (GABA-A) receptor, subunit delta
10472707	NM_008077	Gad1	6.90184	6.64415	6.77266	6.80153	6.78424	6.47486	6.84239	6.84963	7.17508	6.88993	6.74706	6.64686	glutamic acid decarboxylase 1
10469672	NM_008078	Gad2	5.678	5.56963	5.60759	5.49161	5.70601	5.54194	5.63521	5.64409	5.67809	5.57068	5.61445	5.55079	glutamic acid decarboxylase 2
10452793	NM_027864	Galnt14	5.6364	5.40282	5.44284	5.57709	5.04706	5.33958	5.39442	5.52983	5.71546	5.22637	5.2793	5.01974	UDP-N-acetyl-alpha-D-galactosamine:polypeptide N-acetylgalactosaminyltransferase 14
10483249	NM_015736	Galnt3	5.83522	5.69721	5.85803	5.62216	5.71405	5.66075	5.67123	5.99449	5.8465	5.69294	5.70836	5.53967	UDP-N-acetyl-alpha-D-galactosamine:polypeptide N-acetylgalactosaminyltransferase 3
10432661	NM_172451	Galnt6	5.97203	5.9845	5.67589	6.1179	6.07904	6.01691	5.60476	5.86463	5.87957	6.89921	6.88011	6.936	UDP-N-acetyl-alpha-D-galactosamine:polypeptide N-acetylgalactosaminyltransferase 6
10524234	NM_198306	Galnt9	6.69805	6.57247	6.51048	6.72621	6.46445	6.29755	6.30376	6.50216	6.55824	6.24669	6.29814	6.33003	UDP-N-acetyl-alpha-D-galactosamine:polypeptide N-acetylgalactosaminyltransferase 9
10382788	NM_010254	Galr2	6.37539	6.33832	6.47311	6.2642	6.26098	6.12427	6.36855	6.49037	6.59966	6.41478	6.16137	6.13741	galanin receptor 2
10425223	NM_015738	Galr3	7.84331	7.86054	7.80318	7.36779	7.45709	7.42583	7.7002	7.60898	8.00463	7.51035	7.44186	7.32888	galanin receptor 3
10539873	NM_008090	Gata2	7.09593	7.34276	7.49566	8.30814	8.49213	8.5618	7.62352	7.24618	7.47578	7.95213	7.98644	8.06003	GATA binding protein 2
10479981	NM_008091	Gata3	6.47057	6.4683	6.52381	7.16583	6.92464	7.13762	6.4802	6.49998	6.6166	6.52067	6.66217	6.5802	GATA binding protein 3
10420747	NM_008092	Gata4	6.86449	6.4762	6.55994	6.47401	6.64895	6.42183	6.67552	6.68893	6.88527	6.42098	6.47445	6.36456	GATA binding protein 4
10490491	NM_008093	Gata5	6.96505	6.97365	6.99498	6.83299	6.8339	6.58072	6.9661	6.90247	7.22068	6.62707	6.82883	6.63846	GATA binding protein 5
10453857	NM_010258	Gata6	6.75591	6.95153	6.87079	5.95151	6.30018	6.19078	6.80948	6.73713	6.77806	6.08553	6.37588	6.37951	GATA binding protein 6
10528617	NM_015739	Gbx1	6.99497	6.83692	6.6006	6.77746	6.57029	6.45127	6.84305	6.89599	7.01317	6.49855	6.83072	6.48517	gastrulation brain homeobox 1
10383409	NM_008101	Gcgr	6.42691	6.36587	6.47501	6.25524	6.20478	6.24993	6.27428	6.61164	6.71503	6.30009	6.09099	6.0431	glucagon receptor
10419288	NM_008102	Gch1	7.02832	7.50421	7.2763	6.24991	6.25794	6.19548	8.30111	7.94207	8.03196	7.12815	7.26534	7.36204	GTP cyclohydrolase 1
10466659	NM_010266	Gda	7.02405	7.0837	7.14655	6.78528	6.3451	6.57154	7.37128	7.42502	7.27806	8.47108	8.33262	8.45586	guanine deaminase
10414025	NM_145741	Gdf10	8.07897	7.98893	7.99806	7.39786	7.50476	7.09115	8.49474	8.24412	8.26886	7.55598	7.7963	7.85759	growth differentiation factor 10
10532124	NM_010278	Gfi1	6.90137	6.70021	7.05642	6.82669	6.78855	6.81223	6.85853	6.78089	6.86751	6.70128	6.8024	6.72735	growth factor independent 1
10491098	NM_177330	Ghsr	7.72918	7.79266	7.47092	7.47116	7.40694	7.20002	7.43145	7.84915	7.82025	7.26346	7.47243	7.293	growth hormone secretagogue receptor
10502816	NM_016867	Gipc2	6.17356	5.94729	6.25788	7.34853	7.34604	7.66656	6.14478	6.64932	6.28012	6.92335	6.84115	6.88264	GIPC PDZ domain containing family, member 2
10371134	NM_148951	Gipc3	7.65867	7.73005	7.61464	7.3993	7.71779	7.3531	7.44506	7.51583	7.61111	7.45946	7.46547	7.36321	GIPC PDZ domain containing family, member 3
10420359	NM_016975	Gja3	7.37762	6.9737	7.27435	7.28727	7.18856	7.00366	7.11019	7.0007	7.4043	6.93497	7.0527	6.80133	gap junction protein, alpha 3
10420362	NM_008125	Gjb2	6.44595	6.16557	6.35684	5.53224	5.35768	5.5469	6.73148	6.57087	6.44344	5.3701	5.57118	5.41251	gap junction protein, beta 2
10516484	NM_008126	Gjb3	5.85686	5.96889	6.18138	6.80727	6.86636	6.85719	6.05058	5.87226	5.52532	7.0803	6.80649	6.89246	gap junction protein, beta 3
10420366	NM_001010937	Gjb6	5.70655	5.59267	5.56501	5.46074	5.77609	5.47906	5.9163	5.85188	6.2115	5.69216	5.64948	5.61338	gap junction protein, beta 6
10466976	NM_138595	Gldc	6.07761	5.91814	6.09345	6.13714	6.01448	6.11141	6.03509	6.13634	6.21608	6.12826	6.11523	5.83098	glycine decarboxylase
10585398	NM_177350	Gldn	6.50583	6.61841	6.50814	6.28445	6.13637	6.22077	6.4182	6.64773	6.65103	6.24299	5.95962	6.10472	gliomedin
10443690	NM_021332	Glp1r	5.99682	6.15251	5.8827	6.34336	6.19828	6.12228	6.24047	6.27752	6.56575	6.0344	5.99592	5.94622	glucagon-like peptide 1 receptor
10525942	NM_177005	Glt1d1	5.45867	5.21481	5.40374	5.53974	5.42172	5.3779	5.29819	5.34222	5.56753	5.44466	5.45808	5.46643	glycosyltransferase 1 domain containing 1
10350668	NM_177756	Glt25d2	6.22298	6.55584	6.56744	6.01296	5.78071	5.76525	6.48599	6.62521	6.46509	5.9291	5.8479	5.91617	glycosyltransferase 25 domain containing 2
10381608	NM_001127576	Gm1564	4.1004	4.12693	4.03065	4.16819	4.20528	4.07028	3.9898	4.03763	4.12324	3.99284	4.02431	4.0966	gene model 1564, (NCBI)
10401286	NM_001008423	Gm1568	5.73164	5.55886	5.71255	5.85481	5.71022	5.70536	5.57691	5.86783	5.9078	5.52611	5.48881	5.38736	gene model 1568, (NCBI)
10402705	BC145736	Gm266	7.73626	7.74809	7.59342	7.00069	6.75355	6.69896	7.43584	7.44743	7.46469	6.79699	6.5515	6.75704	gene model 266, (NCBI)
10429409	AK132992	Gm628	7.46809	7.2305	7.27557	7.1558	6.9921	7.02727	7.14473	7.49838	7.48306	6.91865	6.95705	6.92691	gene model 628, (NCBI)
10429426	AK132992	Gm628	7.6687	7.35441	7.41673	7.45444	7.335	7.2278	7.47669	7.4602	7.71691	7.36584	7.2618	7.19099	gene model 628, (NCBI)
10429440	AK132992	Gm628	8.267	8.02544	8.08312	8.6002	8.3956	8.23736	8.27672	8.20257	8.31094	8.18669	8.35441	8.02515	gene model 628, (NCBI)
10429428	AK132992	Gm628	7.41693	7.3543	7.21805	7.39261	7.32609	7.30166	7.20777	7.4467	7.27904	7.17341	7.4615	7.3029	gene model 628, (NCBI)
10429446	ENSMUST00000110021	Gm628	8.41827	8.10787	8.46501	7.81804	7.82598	7.90245	8.34851	8.27778	8.55917	7.9529	7.82752	7.76969	gene model 628, (NCBI)
10429442	ENSMUST00000110021	Gm628	5.15941	4.90251	4.87664	4.99674	4.96837	5.16713	4.91971	4.68845	5.34699	4.75351	4.78823	5.02416	gene model 628, (NCBI)
10429444	ENSMUST00000110021	Gm628	6.17968	6.32322	6.16252	5.95714	6.01951	5.9385	6.12103	6.34968	6.38432	6.03399	5.96647	5.70121	gene model 628, (NCBI)
10429430	NM_001033365	Gm628	7.10375	7.22607	6.94155	7.10938	6.91879	6.83538	7.10655	7.19975	7.15685	7.03221	6.98465	6.71536	gene model 628, (NCBI)
10465916	BC157942	Gm98	7.27615	7.3224	7.06181	6.96341	7.06135	6.91869	7.17305	7.10865	7.45105	6.98461	6.88076	6.73911	gene model 98, (NCBI)
10480808	NM_001005424	Gm996	7.16707	7.12873	6.93578	7.05986	6.89721	6.79405	7.24123	7.43613	7.59921	7.01252	7.00616	6.93788	gene model 996, (NCBI)
10456363	NM_010307	Gnal	6.29468	5.98869	6.17965	6.37472	6.09537	6.1936	6.84964	6.99612	7.10389	6.02974	6.08971	6.12229	guanine nucleotide binding protein, alpha stimulating, olfactory type
10442829	NM_022422	Gng13	6.44923	6.34335	6.37088	6.46047	6.27609	6.31863	6.34858	6.50609	6.51586	6.33892	6.36608	6.09331	guanine nucleotide binding protein (G protein), gamma 13
10451451	NM_010321	Gnmt	6.2862	6.34123	6.23799	6.39599	6.41256	6.28199	6.23765	6.2058	6.60553	6.46287	6.38923	6.2029	glycine N-methyltransferase
10416960	NM_175500	Gpc5	5.93972	5.86908	5.79989	5.98869	5.832	5.69369	5.67384	5.96541	6.04033	5.93809	5.81129	5.5582	glypican 5
10535732	NM_001010941	Gpr12	5.75436	5.5625	5.73561	5.5817	5.49522	5.60992	5.63701	5.58547	5.9052	5.46743	5.5269	5.38951	G-protein coupled receptor 12
10462881	NM_181748	Gpr120	5.16522	5.06081	5.27719	5.20232	4.91256	5.10195	5.28925	5.19218	5.1168	5.06318	5.19115	4.99194	G protein-coupled receptor 120
10567361	NM_001024138	Gpr139	7.96362	7.67203	7.76163	7.65622	7.61273	7.42326	7.71434	7.91795	7.89964	7.43916	7.55235	7.35961	G protein-coupled receptor 139
10491272	NM_001134385	Gpr160	6.44009	6.38254	6.39595	6.49549	6.45275	6.30202	6.51253	6.44451	6.53568	6.40782	6.56769	6.55116	G protein-coupled receptor 160
10486102	NM_201367	Gpr176	7.01088	6.68116	6.57156	8.10437	7.99015	8.18153	6.81589	7.04574	7.18715	8.33385	8.19402	8.30773	G protein-coupled receptor 176
10558257	NM_173410	Gpr26	7.06048	6.91981	6.92291	6.94362	6.61134	6.36381	6.9039	6.98961	7.04306	6.50455	6.71748	6.59309	G protein-coupled receptor 26
10540269	NM_008158	Gpr27	8.09097	7.53162	7.46774	7.58429	7.55978	7.34882	7.7294	7.91538	7.84578	7.59143	7.39822	7.34254	G protein-coupled receptor 27
10583286	NM_010287	Gpr83	6.78707	6.47347	6.76828	6.76053	6.5878	6.63435	6.90567	6.60941	6.74115	6.30887	6.53889	6.62683	G protein-coupled receptor 83
10410778	NM_054053	Gpr98	5.09214	5.04864	5.03062	5.13309	5.01665	5.00593	4.93826	5.08247	5.13066	5.01181	5.01503	4.98378	G protein-coupled receptor 98
10409365	NM_012014	Gprin1	5.92048	5.76262	6.10603	6.29071	6.47602	6.35603	5.93676	5.72594	6.08759	6.10054	6.00865	5.99487	G protein-regulated inducer of neurite outgrowth 1
10384398	NM_010345	Grb10	11.8175	11.7719	11.838	11.8936	11.8735	11.9129	11.1231	11.0524	11.1208	11.6774	11.6567	11.726	growth factor receptor bound protein 10
10483163	NM_016719	Grb14	7.07425	7.36326	7.21181	7.08222	7.3086	7.05249	7.26	7.31681	7.40012	7.15871	7.11756	7.20465	growth factor receptor bound protein 14
10399505	NM_015764	Greb1	5.96765	5.7238	5.99213	5.65483	5.91639	5.94182	5.8186	5.84641	5.9808	5.71397	5.59626	5.7635	gene regulated by estrogen in breast cancer protein
10485948	NM_011824	Grem1	7.02987	6.53462	6.57697	6.48568	6.44709	6.36674	6.60669	6.75655	6.65288	6.45908	6.36185	6.1444	gremlin 1
10423770	NM_026496	Grhl2	5.47005	5.53784	5.53091	6.0259	5.91437	5.8402	5.6815	5.38451	5.62052	5.49307	5.57581	5.56294	grainyhead-like 2 (Drosophila)
10517401	NM_001013756	Grhl3	6.67885	6.74946	6.72922	6.6539	6.47857	6.62021	6.71756	6.71628	6.77939	6.43891	6.51876	6.4848	grainyhead-like 3 (Drosophila)
10414137	NM_008166	Grid1	6.27735	6.31089	6.37674	6.41	6.17807	6.06451	6.20761	6.27223	6.32815	6.2404	6.14369	6.3076	glutamate receptor, ionotropic, delta 1
10538732	NM_008167	Grid2	5.99291	5.85733	5.91046	5.27198	5.21745	4.97751	7.54791	7.68784	7.50638	5.60109	5.59487	5.42162	glutamate receptor, ionotropic, delta 2
10527186	NM_133355	Grid2ip	6.34536	6.04204	6.19153	6.45269	6.19196	6.09273	6.26386	6.08489	6.25807	5.94153	6.23228	6.00338	glutamate receptor, ionotropic, delta 2 (Grid2) interacting protein 1
10508052	NM_001081097	Grik3	7.7014	7.9471	7.88146	7.01259	6.98298	7.11118	9.20755	8.96941	9.05403	7.55244	7.45452	7.39194	glutamate receptor, ionotropic, kainate 3
10480676	NM_008169	Grin1	6.68002	6.51665	6.45799	6.5717	6.36724	6.38883	6.472	6.57903	6.6505	6.35661	6.44941	6.36999	glutamate receptor, ionotropic, NMDA1 (zeta 1)
10392863	NM_010350	Grin2c	7.36195	6.98762	7.1348	6.85383	6.60429	6.59139	7.0572	6.94267	6.85253	6.61434	6.78141	6.43435	glutamate receptor, ionotropic, NMDA2C (epsilon 3)
10512919	NM_001033351	Grin3a	6.03173	5.90991	5.98897	5.85865	5.91195	5.84589	5.97161	6.12605	5.99848	5.79894	5.85397	5.74284	glutamate receptor ionotropic, NMDA3A
10364583	NM_130455	Grin3b	6.86123	6.62026	6.55914	6.2335	6.48824	6.46538	6.63508	6.67978	7.00705	6.62588	6.53665	6.46351	glutamate receptor, ionotropic, NMDA3B
10375774	NM_173372	Grm6	6.59357	6.6567	6.63531	6.44653	6.47188	6.61247	6.78104	6.65257	6.95593	6.53318	6.43176	6.56979	glutamate receptor, metabotropic 6
10543494	NM_008174	Grm8	5.0585	4.93799	4.87469	5.16577	5.04181	4.73048	4.9569	5.20012	5.34839	4.95629	4.92559	4.92309	glutamate receptor, metabotropic 8
10567788	NM_001101488	Gsg1l	7.57976	7.39658	7.65785	7.29592	7.14321	7.20288	7.61302	7.68094	7.83587	7.19998	7.25766	6.95549	GSG1-like
10527562	NM_008178	Gsx1	7.28685	6.93184	7.15792	6.83738	6.80879	6.57571	7.24005	7.26533	7.393	6.73357	6.85096	6.67844	GS homeobox 1
10522500	NM_133256	Gsx2	6.00174	5.8239	5.91162	5.97621	5.607	5.76421	5.93698	5.93318	6.06386	5.66622	5.72152	5.77067	GS homeobox 2
10485131	NM_172670	Gyltl1b	6.73292	6.37878	6.559	6.23731	6.41538	6.41751	6.67774	6.64569	6.79375	6.4123	6.43501	6.3978	glycosyltransferase-like 1B
10369481	NM_207000	H2afy2	5.6002	5.7594	6.32542	7.89133	7.72251	7.87595	6.59314	6.5094	6.69116	7.28183	7.14989	7.14808	H2A histone family, member Y2
10450704	NM_008199	H2-Bl	6.31679	6.19338	6.09704	6.09465	6.13491	5.98781	6.43196	6.75653	6.38525	5.97124	6.01464	5.86	histocompatibility 2, blastocyst
10450843	NM_001115075	H2-M5	6.39888	6.71537	6.32353	6.39384	6.30325	6.10229	6.38551	6.18139	6.51446	6.26333	6.29543	6.13699	histocompatibility 2, M region locus 5
10444788	NM_010390	H2-Q1	7.9361	7.52464	7.6461	7.38091	7.29121	7.38352	7.97451	7.91115	8.05265	7.56451	7.53115	7.38664	histocompatibility 2, Q region locus 1
10444841	NM_010391	H2-Q10	5.72942	5.8671	5.70181	5.53185	5.41525	5.58851	5.98968	5.88048	6.01058	5.57806	5.53891	5.51461	histocompatibility 2, Q region locus 10
10450699	AB359227	H2-Q2	8.90422	8.90058	8.96681	7.92971	7.86396	7.89996	9.27693	9.38294	9.33487	8.64846	8.602	8.55603	histocompatibility 2, Q region locus 2
10444802	NM_010392	H2-Q2	7.19333	7.19078	7.15695	6.91104	6.84619	6.76714	7.25555	7.44282	7.51286	7.01384	7.08515	6.8325	histocompatibility 2, Q region locus 2
10444824	NM_207648	H2-Q6	9.65634	9.77159	9.69988	7.28974	7.37176	7.29334	10.9933	10.911	10.8956	8.50732	8.52114	8.32696	histocompatibility 2, Q region locus 6
10444830	NM_010394	H2-Q7	12.1255	12.0938	12.131	10.8037	10.7808	10.7147	12.6385	12.5759	12.6492	11.7472	11.7378	11.7159	histocompatibility 2, Q region locus 7
10444821	NM_023124	H2-Q8	8.25587	8.45065	8.34296	6.87634	7.39778	6.96874	9.44049	9.28506	9.37077	7.63601	7.62384	7.59063	histocompatibility 2, Q region locus 8
10571860	NM_010402	Hand2	6.6837	6.56612	6.56368	6.71422	6.47025	6.50873	6.72109	6.64178	6.893	6.51888	6.56212	6.42467	heart and neural crest derivatives expressed transcript 2
10391084	NM_010404	Hap1	6.66134	6.40319	6.74603	6.54417	6.19104	6.24346	6.62127	6.61674	6.81945	6.15837	6.44807	6.00339	huntingtin-associated protein 1
10572282	NM_177900	Hapln4	6.19135	5.88334	6.0699	6.02501	5.90069	5.86151	6.04892	6.062	6.13895	6.13652	6.05076	5.9168	hyaluronan and proteoglycan link protein 4
10575095	NM_008217	Has3	5.77923	5.83583	5.7784	5.66332	5.39953	5.6801	5.79748	5.97463	5.92766	5.9021	5.73118	5.62738	hyaluronan synthase 3
10477250	NM_010407	Hck	7.04025	6.76258	6.94345	6.8124	6.73055	6.75802	6.80279	6.98552	7.13862	7.29502	7.36448	7.27367	hemopoietic cell kinase
10364478	NM_008226	Hcn2	6.79696	6.61766	6.61695	6.74471	6.928	6.62086	6.80103	6.89829	6.9489	6.74249	6.75061	6.5979	hyperpolarization-activated, cyclic nucleotide-gated K+ 2
10585851	NM_001081192	Hcn4	7.1355	7.18165	6.88284	6.74941	6.58169	6.50304	7.18965	7.39708	7.51371	6.68171	6.68164	6.71031	hyperpolarization-activated, cyclic nucleotide-gated K+ 4
10516723	NM_198959	Hcrtr1	6.74251	6.81537	6.54568	6.68375	6.62994	6.53112	6.84913	6.91868	6.90627	6.57595	6.58524	6.58164	hypocretin (orexin) receptor 1
10354598	NM_001001883	Hecw2	6.8121	6.71259	7.00217	6.31154	6.28321	6.20916	6.90962	7.05429	7.04096	6.46341	6.39808	6.41104	HECT, C2 and WW domain containing E3 ubiquitin protein ligase 2
10510681	NM_008236	Hes2	6.36638	6.55562	6.34749	6.86787	6.75862	6.6379	6.43566	6.48501	6.65519	6.41815	6.49327	6.22811	hairy and enhancer of split 2 (Drosophila)
10518902	NM_008237	Hes3	6.38985	6.38339	6.23494	6.43904	6.4477	6.23668	6.1577	6.32097	6.39072	6.3299	6.43187	6.02509	hairy and enhancer of split 3 (Drosophila)
10510950	NM_010419	Hes5	8.55013	8.24693	8.33421	8.20894	8.1977	7.99362	8.30142	8.53961	8.45428	8.1297	8.22551	7.89592	hairy and enhancer of split 5 (Drosophila)
10462818	NM_008245	Hhex	6.35662	6.31555	6.46053	6.33291	6.24528	6.14424	6.57049	6.52602	6.75207	6.41149	6.46479	6.41716	hematopoietically expressed homeobox
10398211	NM_001044380	Hhipl1	6.67606	6.27965	6.59262	7.14754	6.8852	6.78501	7.09723	6.67037	6.58748	7.22897	7.02486	7.16488	hedgehog interacting protein-like 1
10376444	NM_030082	Hist3h2ba	6.13492	5.90881	5.85989	6.46262	6.67324	6.58698	5.84649	5.74208	5.87256	6.41023	6.59825	6.31236	histone cluster 3, H2ba
10372796	NM_010441	Hmga2	7.49598	7.65924	7.57289	9.74696	9.82209	9.97652	7.25301	7.59432	7.55274	9.46083	9.55452	9.55955	high mobility group AT-hook 2
10521385	NM_010445	Hmx1	7.23119	7.04304	6.98975	7.38653	7.1005	7.13678	7.03252	7.29713	7.32413	7.14556	7.12658	6.85189	H6 homeo box 1
10558242	NM_145998	Hmx2	8.7831	8.44424	8.47267	8.48288	8.24444	8.06512	8.51587	8.39899	8.59595	8.21877	8.23494	8.053	H6 homeo box 2
10379765	NM_009330	Hnf1b	5.81005	5.80145	5.85931	5.70283	5.66414	5.43927	5.72217	5.78542	5.88182	5.45963	5.61698	5.6728	HNF1 homeobox B
10506004	NM_030014	Hook1	5.61315	5.55292	5.59539	7.14648	7.14008	7.5444	5.77187	5.80822	5.77475	6.67301	6.67708	6.76884	hook homolog 1 (Drosophila)
10544746	NM_010449	Hoxa1	6.20163	5.87409	6.07846	5.9056	5.97387	5.53712	5.89869	5.65657	5.97209	5.81232	5.82182	5.88354	homeo box A1
10544801	NM_010450	Hoxa11	7.47062	7.51867	7.41241	7.68997	7.43429	7.69738	7.4711	7.19823	7.11351	7.47116	7.53274	7.55708	homeo box A11
10544751	NM_010451	Hoxa2	5.98937	6.03289	6.222	5.80999	5.83251	6.03953	5.87342	5.7599	5.95755	5.50214	5.72117	5.60492	homeo box A2
10380665	NM_008266	Hoxb1	7.607	7.29817	7.45524	7.42032	7.34947	7.27586	7.43644	7.5705	7.65473	7.18107	7.26376	7.30327	homeo box B1
10380614	NM_008267	Hoxb13	6.57689	6.60027	6.33974	6.59551	6.42165	6.19468	6.59749	6.59421	6.77155	6.35501	6.24447	6.26349	homeo box B13
10380660	NM_134032	Hoxb2	6.63763	6.31698	6.47646	6.18702	6.06323	5.94425	6.36428	6.59496	6.18472	5.97191	5.99522	5.7975	homeo box B2
10380648	NM_010459	Hoxb4	6.5149	6.54505	6.47403	6.23832	6.11048	6.21044	6.55594	6.55246	6.43695	6.25115	6.19108	6.15349	homeo box B4
10380622	NM_008270	Hoxb9	7.46538	7.47207	7.26386	7.34145	7.50958	7.3724	7.40176	7.59231	7.56533	7.13072	7.22218	7.01837	homeo box B9
10427268	NM_010464	Hoxc13	6.20172	6.03252	6.0834	6.15207	6.12073	6.07688	6.03451	5.98457	6.38753	6.16283	5.87704	6.20648	homeo box C13
10472989	NM_010467	Hoxd1	6.31716	6.14468	6.32424	6.25584	6.1025	5.95672	6.18813	6.46454	6.41274	5.98386	5.99891	5.91204	homeo box D1
10472953	NM_008273	Hoxd11	6.81334	6.39903	6.62931	6.84568	6.65832	6.58908	6.61458	6.76952	6.81759	6.53747	6.80378	6.66036	homeo box D11
10472946	NM_008275	Hoxd13	5.63879	5.81954	5.53696	5.69322	5.61365	5.38835	5.58896	5.6905	5.71744	5.53181	5.29364	5.26438	homeo box D13
10472984	NM_010468	Hoxd3	6.89211	6.77724	6.71903	6.56278	6.39215	6.0186	6.60421	6.77359	6.77817	6.27652	6.47031	6.16139	homeo box D3
10472965	NM_008276	Hoxd8	7.30464	7.4764	7.29372	6.57635	6.63882	6.75676	6.94027	7.25538	7.08948	6.71575	6.94431	6.8027	homeo box D8
10472962	NM_013555	Hoxd9	6.61749	6.87277	7.04069	6.80138	6.77548	6.54615	6.88797	6.96692	6.77113	7.00023	6.74608	6.77086	homeo box D9
10516544	NM_010471	Hpca	6.75144	6.51666	6.62618	6.79131	6.67874	6.49862	6.54106	6.64288	6.70523	6.46589	6.36602	6.30499	hippocalcin
10507826	NM_174998	Hpcal4	6.05068	5.74852	5.77185	5.93207	5.76034	5.4574	5.8383	5.95993	5.7716	5.60884	5.77141	5.60282	hippocalcin-like 4
10434880	NM_013751	Hrasls	5.90348	5.77563	5.92198	5.75726	5.78176	5.97393	6.04528	5.85961	6.02372	5.82793	5.74147	5.65595	HRAS-like suppressor
10461100	NM_025731	Hrasls5	5.88946	5.94314	6.16999	5.84135	5.76204	5.96803	6.06602	6.15866	6.30052	5.94365	5.91072	5.77569	HRAS-like suppressor family, member 5
10405248	NM_001010973	Hrh2	7.34669	7.18398	7.16994	7.21814	7.13514	7.06369	7.35019	7.31788	7.55327	7.01331	7.05759	7.12328	histamine receptor H2
10524969	NM_007545	Hrk	8.4197	8.29235	8.22518	8.2196	8.17621	7.95473	8.26123	8.3622	8.38127	7.98291	8.02821	7.93582	harakiri, BCL2 interacting protein (contains only BH3 domain)
10529732	NM_010474	Hs3st1	6.2835	6.23905	6.11291	6.02015	5.73217	5.74078	6.20006	6.42208	6.42023	5.71222	5.95308	5.85575	heparan sulfate (glucosamine) 3-O-sulfotransferase 1
10442603	NM_001012402	Hs3st6	7.27715	7.1817	7.013	7.10973	7.05329	6.88967	7.15142	7.20966	7.2432	6.88565	7.06125	6.80037	heparan sulfate (glucosamine) 3-O-sulfotransferase 6
10450367	NM_010478	Hspa1b	14.6077	14.5767	14.5398	12.5759	12.6048	12.6428	14.3169	14.3252	14.3858	12.9299	12.9074	12.9447	heat shock protein 1B
10509238	NM_008309	Htr1d	7.15951	7.05818	7.19308	6.31198	6.30534	6.25653	7.63042	7.35722	7.37168	6.52395	6.44581	6.32481	5-hydroxytryptamine (serotonin) receptor 1D
10456161	NM_008313	Htr4	6.68846	6.35792	6.25944	6.15808	6.1543	6.09824	6.31522	6.47515	6.48171	6.16314	6.32377	5.97139	5 hydroxytryptamine (serotonin) receptor 4
10517673	NM_021358	Htr6	7.30469	7.20993	7.05549	6.99409	6.99613	6.86867	7.0092	7.22716	7.18188	6.79758	7.19718	6.87079	5-hydroxytryptamine (serotonin) receptor 6
10467182	NM_008315	Htr7	6.27261	6.06203	6.17897	5.51827	5.4523	5.21688	5.81853	5.77079	5.9295	5.35931	5.65919	5.41886	5-hydroxytryptamine (serotonin) receptor 7
10577782	NM_001081187	Htra4	7.28797	7.02599	7.15076	6.91266	7.01401	6.99543	7.14369	7.36104	7.18047	7.04821	7.11791	6.845	HtrA serine peptidase 4
10543120	NM_010492	Ica1	5.74758	5.61122	5.76872	5.57915	5.68756	5.77809	5.69078	5.4373	5.55978	5.53887	5.38723	5.36495	islet cell autoantigen 1
10355024	NM_027407	Ica1l	5.40054	5.34758	5.42818	5.46628	5.39819	5.31613	5.54534	5.3171	5.53384	5.34351	5.36058	5.1009	islet cell autoantigen 1-like
10583519	NM_010493	Icam1	9.94258	9.9002	9.93016	7.93865	7.93246	8.03867	10.5718	10.6555	10.6508	9.25072	9.30892	9.3467	intercellular adhesion molecule 1
10569344	NM_001122737	Igf2	10.42	10.435	10.3111	8.65803	8.71236	8.84985	10.9378	10.8698	10.8661	9.01187	8.9779	8.99314	insulin-like growth factor 2
10390209	NM_009951	Igf2bp1	4.44663	4.41182	4.46299	4.40522	4.44222	4.31473	4.31154	4.26026	4.40519	4.53123	4.57941	4.4114	insulin-like growth factor 2 mRNA binding protein 1
10390211	NM_009951	Igf2bp1	6.30417	6.40986	6.43228	6.60295	6.23876	6.3744	6.64224	6.39255	6.40331	6.51754	6.43113	6.08224	insulin-like growth factor 2 mRNA binding protein 1
10438603	NM_183029	Igf2bp2	8.78482	8.69351	8.73736	8.29839	8.24556	8.30986	9.85951	9.77431	9.87866	8.71183	8.74277	8.80193	insulin-like growth factor 2 mRNA binding protein 2
10544610	NM_023670	Igf2bp3	6.12558	5.88374	6.28053	6.25501	6.12778	6.14059	6.10943	6.0627	6.18413	6.19329	6.01754	6.04755	insulin-like growth factor 2 mRNA binding protein 3
10347277	NM_008342	Igfbp2	6.9782	6.79847	7.0257	8.59062	8.83068	8.69824	7.00167	6.98836	7.17113	7.57523	7.60326	7.43932	insulin-like growth factor binding protein 2
10384223	NM_008343	Igfbp3	8.45059	8.53321	8.59309	9.30133	9.35692	9.46501	8.23206	8.16604	8.10744	9.40931	9.36715	9.46049	insulin-like growth factor binding protein 3
10427125	NM_008344	Igfbp6	10.5763	10.4091	10.5014	9.24516	9.30269	9.54826	10.7558	10.871	10.8268	10.2633	10.1704	10.2098	insulin-like growth factor binding protein 6
10512721	NM_018741	Igfbpl1	6.48744	6.40625	6.25129	6.20983	6.19517	5.90233	6.13165	6.71629	6.35787	6.11692	6.24221	6.16428	insulin-like growth factor binding protein-like 1
10517731	NM_198610	Igsf21	6.35281	6.20208	6.21097	6.53129	6.12855	6.29808	6.29532	6.15664	6.47411	6.22569	6.25446	6.11289	immunoglobin superfamily, member 21
10583992	NM_001129787	Igsf9b	7.42416	7.00772	7.0905	7.63467	7.87219	7.78746	7.28707	7.61171	7.5408	7.60134	7.84038	7.78699	immunoglobulin superfamily, member 9B
10355706	NM_010544	Ihh	7.90884	7.67584	7.59985	7.81388	7.64469	7.43574	7.84426	7.93852	7.91943	7.64199	7.79926	7.40098	Indian hedgehog
10374333	NM_001025597	Ikzf1	6.32073	6.38583	6.28319	6.46235	6.26295	6.37804	6.37611	6.16588	6.5132	6.48506	6.43854	6.33931	IKAROS family zinc finger 1
10390640	NM_011771	Ikzf3	5.60506	5.47318	5.48638	5.66755	5.6752	5.74498	5.47501	5.55685	5.85014	5.33638	5.52604	5.53223	IKAROS family zinc finger 3
10593050	NM_008348	Il10ra	6.25255	6.07396	6.13236	6.24555	6.13985	6.17351	6.18816	6.28132	6.54712	7.17598	7.12857	7.09814	interleukin 10 receptor, alpha
10509053	NM_174851	Il28ra	6.60119	6.41541	6.5115	6.37236	6.11994	6.20072	6.61158	6.6244	6.7275	6.27807	6.27709	6.1994	interleukin 28 receptor alpha
10476814	NM_016889	Insm1	7.20326	6.99794	7.25995	7.13625	6.7661	7.02976	7.03906	7.08623	7.37761	6.94525	7.14016	7.01283	insulinoma-associated 1
10395827	NM_020287	Insm2	6.82031	6.67521	6.52311	6.86035	6.72957	6.8293	6.76733	6.75785	6.44143	6.6454	6.54993	6.56573	insulinoma-associated 2
10547575	NM_001033354	Iqsec3	9.03381	9.00284	9.07877	9.26171	9.27006	9.35986	8.9991	9.05157	9.02456	9.13091	9.16075	9.10152	IQ motif and Sec7 domain 3
10536898	NM_012057	Irf5	7.25044	7.15412	7.10545	7.46592	7.34661	7.51823	7.31026	7.53221	7.56039	7.94996	7.94538	8.02175	interferon regulatory factor 5
10352815	NM_016851	Irf6	6.66074	6.53816	6.63222	6.29164	6.29937	6.31344	6.62118	6.6267	6.70735	6.36735	6.38457	6.39683	interferon regulatory factor 6
10607059	NM_010572	Irs4	6.33731	6.31326	6.18322	6.50778	6.26889	6.11943	6.06521	6.33041	6.44171	6.14859	6.09544	5.92282	insulin receptor substrate 4
10410501	NM_010573	Irx1	6.69031	6.46282	6.54357	6.11446	6.42301	6.47421	6.68015	6.53118	6.96705	6.44655	6.43305	6.32451	Iroquois related homeobox 1 (Drosophila)
10406005	NM_010574	Irx2	7.69316	7.50152	7.72095	7.70455	7.66132	7.68463	7.94649	7.75576	8.13665	7.55393	7.66923	7.53157	Iroquois related homeobox 2 (Drosophila)
10580577	NM_008393	Irx3	7.71338	7.56965	7.53838	7.34953	7.24709	7.07414	7.52492	7.78916	7.72226	6.93843	6.93384	6.9979	Iroquois related homeobox 3 (Drosophila)
10406017	NM_018885	Irx4	6.20725	5.92873	6.25717	6.38732	6.52292	6.10665	6.22393	5.94514	6.34217	5.90131	6.24483	5.98531	Iroquois related homeobox 4 (Drosophila)
10573910	NM_018826	Irx5	7.70832	7.4686	7.64938	7.28577	7.21758	7.29122	7.55855	7.33281	7.29209	6.88852	7.11731	7.01211	Iroquois related homeobox 5 (Drosophila)
10573916	NM_022428	Irx6	6.85453	6.93088	6.77762	7.08686	6.80739	6.74481	7.05469	6.87192	6.97994	6.87017	6.76268	6.81966	Iroquois related homeobox 6 (Drosophila)
10412335	NM_021459	Isl1	6.68384	6.55301	6.4179	6.23691	6.39428	5.90301	6.78167	6.73466	6.80385	6.36005	6.52188	6.46568	ISL1 transcription factor, LIM/homeodomain
10585535	NM_027397	Isl2	6.7607	6.54335	6.76329	6.65249	6.5834	6.32276	6.44685	6.47225	6.88351	6.37686	6.42594	6.2771	insulin related protein 2 (islet 2)
10476560	NM_001126490	Ism1	6.27958	6.34309	6.29464	6.27658	6.08402	6.16328	6.44516	6.56892	6.46486	6.29951	6.33177	6.35412	isthmin 1 homolog (zebrafish)
10572432	NM_023627	Isyna1	7.99959	7.94177	8.14547	9.94598	10.1042	10.0747	8.13261	8.34536	8.3004	10.1974	10.2209	10.2211	myo-inositol 1-phosphate synthase A1
10473125	NM_010576	Itga4	6.39145	6.31794	6.16445	6.53773	6.67658	6.96983	6.25621	6.43088	6.18884	7.45515	7.36913	7.43772	integrin alpha 4
10472820	NM_008397	Itga6	8.73431	8.92926	8.92317	7.45776	7.90212	7.92646	8.83771	8.83356	8.80505	8.54914	8.50687	8.67918	integrin alpha 6
10590031	NM_133721	Itga9	7.32129	7.32731	7.06927	6.80937	7.08624	7.08133	7.6856	7.73398	7.38187	7.83369	7.53801	7.62486	integrin alpha 9
10382713	NM_001005608	Itgb4	7.85909	7.8015	7.82812	7.72787	7.8593	7.78647	8.05768	8.16768	8.15697	7.28819	7.47857	7.30288	integrin beta 4
10475019	NM_146125	Itpka	6.02783	6.00269	6.16365	6.14165	6.35161	6.08352	6.04573	6.0578	6.26397	6.01887	6.10331	5.91172	inositol 1,4,5-trisphosphate 3-kinase A
10402808	NM_010588	Jag2	7.59825	7.40616	7.45684	8.0505	8.35287	8.23401	7.6986	7.47462	7.61618	7.8971	7.88677	7.91907	jagged 2
10558468	BC119557	Jakmip3	5.48545	5.49657	5.51064	5.75272	5.55004	5.56529	5.37095	5.73357	5.6723	5.52996	5.5317	5.34783	janus kinase and microtubule interacting protein 3
10576062	NM_020605	Jph3	6.85815	6.65979	6.51202	6.8112	6.68098	6.58676	6.63556	6.79322	6.8063	6.53871	6.52042	6.44443	junctophilin 3
10462195	NM_181404	Kank1	8.54044	8.55434	8.64357	6.93562	6.84021	7.22306	8.50591	8.58633	8.54096	7.36328	7.49758	7.44069	KN motif and ankyrin repeat domains 1
10514576	NM_172872	Kank4	6.48999	6.31929	6.50718	6.12516	6.21424	6.09901	6.65469	6.8227	6.77099	6.30696	6.07625	5.96486	KN motif and ankyrin repeat domains 4
10590417	NM_028202	Kbtbd5	6.82651	6.91641	6.689	7.36788	7.19795	7.1669	6.87465	6.98211	6.98275	7.07533	7.13323	6.99065	kelch repeat and BTB (POZ) domain containing 5
10548047	NM_010595	Kcna1	7.64386	7.64278	7.48427	6.63581	6.60798	6.46331	7.84309	7.64617	7.87102	6.6383	6.62905	6.6495	potassium voltage-gated channel, shaker-related subfamily, member 1
10495193	NM_008417	Kcna2	8.29172	8.27167	8.23329	7.63905	7.60276	7.22874	8.60084	8.28216	8.39411	7.63147	7.73698	7.52269	potassium voltage-gated channel, shaker-related subfamily, member 2
10552932	NM_010596	Kcna7	7.00366	6.71288	6.80718	6.83769	6.82774	6.80024	6.81527	7.06687	6.85618	6.56659	6.53778	6.43694	potassium voltage-gated channel, shaker-related subfamily, member 7
10553261	NM_008421	Kcnc1	6.27334	6.23978	6.25994	6.4461	6.47463	6.43353	6.48085	6.42174	6.45873	6.1481	6.24963	6.19991	potassium voltage gated channel, Shaw-related subfamily, member 1
10366391	NM_001025581	Kcnc2	5.53637	5.25482	5.66066	5.29603	5.32485	5.21525	5.76218	5.70108	5.68671	5.284	5.03807	5.344	potassium voltage gated channel, Shaw-related subfamily, member 2
10552708	NM_008422	Kcnc3	6.10342	5.949	6.06977	6.07085	5.93822	5.97749	6.34554	6.34685	6.55774	6.00581	5.93727	5.83577	potassium voltage gated channel, Shaw-related subfamily, member 3
10501098	NM_145922	Kcnc4	6.71083	6.69103	6.87567	6.81965	6.6079	6.6699	6.91004	6.90143	6.84001	6.55059	6.68504	6.69114	potassium voltage gated channel, Shaw-related subfamily, member 4
10536611	NM_019697	Kcnd2	5.73568	5.65784	5.74748	5.77569	5.76795	5.60827	5.67426	5.68205	5.72595	5.75848	5.68078	5.47464	potassium voltage-gated channel, Shal-related family, member 2
10399555	NM_201531	Kcnf1	6.8233	6.49999	6.26499	7.73679	7.40625	7.67631	6.51253	6.42274	6.54044	6.85729	6.63091	6.66421	potassium voltage-gated channel, subfamily F, member 1
10453256	NM_153512	Kcng3	5.85975	5.64227	5.50363	5.55673	5.5592	5.56833	5.65957	5.56109	5.65805	5.47647	5.40161	5.17152	potassium voltage-gated channel, subfamily G, member 3
10352798	NM_010600	Kcnh1	6.89799	6.48024	6.29635	6.9122	6.77197	6.63314	6.70708	6.57848	6.77014	6.83584	6.76161	6.70537	potassium voltage-gated channel, subfamily H (eag-related), member 1
10426704	NM_010601	Kcnh3	6.64123	6.5947	6.6498	6.43684	6.59258	6.28433	6.84878	6.75062	7.0602	6.55494	6.47659	6.52089	potassium voltage-gated channel, subfamily H (eag-related), member 3
10391254	NM_001081194	Kcnh4	7.57428	7.47607	7.33082	7.50069	7.3522	7.21395	7.56615	7.58704	7.24395	7.3413	7.31329	7.25927	potassium voltage-gated channel, subfamily H (eag-related), member 4
10451784	NM_001031811	Kcnh8	5.73281	5.54432	5.71986	5.40724	5.12457	5.4284	5.95979	5.59307	5.53817	5.2689	5.28291	5.29567	potassium voltage-gated channel, subfamily H (eag-related), member 8
10445879	NM_001031811	Kcnh8	5.75357	5.69244	5.81093	5.55888	5.45913	5.37698	5.86088	5.89089	5.78873	5.53541	5.30737	5.38771	potassium voltage-gated channel, subfamily H (eag-related), member 8
10430533	NM_008427	Kcnj4	6.57437	6.41845	6.35085	6.48615	6.15135	6.50716	6.60464	6.62164	6.8205	6.0891	6.17892	6.1511	potassium inwardly-rectifying channel, subfamily J, member 4
10441073	NM_010606	Kcnj6	5.39609	5.42816	5.44541	5.37002	5.28055	5.23562	5.33292	5.46386	5.51239	5.30734	5.28784	5.23538	potassium inwardly-rectifying channel, subfamily J, member 6
10576581	NM_008430	Kcnk1	7.08587	6.83596	6.90554	6.6629	6.69279	6.67099	7.86723	7.91076	7.77653	6.73672	6.68293	6.49999	potassium channel, subfamily K, member 1
10453456	NM_199251	Kcnk12	7.35317	7.26949	7.04202	7.0371	6.9504	7.05125	7.41727	7.3643	7.47653	6.95265	6.92072	6.88281	potassium channel, subfamily K, member 12
10397736	NM_146037	Kcnk13	6.54016	6.6314	6.54719	6.58344	6.53321	6.40819	6.48912	6.58164	6.72608	6.69007	6.63164	6.7348	potassium channel, subfamily K, member 13
10478421	BC147256	Kcnk15	7.7846	7.66289	7.62447	7.67231	7.48895	7.28647	7.6101	7.47383	7.86446	7.37451	7.42544	7.22689	potassium channel, subfamily K, member 15
10360972	NM_010607	Kcnk2	6.77161	6.61541	6.98575	6.85469	6.89703	6.71655	7.20803	7.1812	7.42055	6.51832	6.77913	6.65118	potassium channel, subfamily K, member 2
10520506	NM_010608	Kcnk3	7.44835	7.35694	7.28853	7.40945	7.23826	7.14333	7.30116	7.55957	7.44746	7.09556	7.15252	6.86306	potassium channel, subfamily K, member 3
10465500	NM_008431	Kcnk4	7.70293	7.29866	7.46438	7.33377	7.01355	7.03018	7.30192	7.54433	7.56246	7.14317	7.13039	7.21672	potassium channel, subfamily K, member 4
10561702	NM_001033525	Kcnk6	7.25264	6.82934	7.10031	6.67862	6.59696	6.62459	7.13985	7.06022	7.16579	7.08796	7.16981	6.88725	potassium inwardly-rectifying channel, subfamily K, member 6
10372528	NM_021452	Kcnmb4	6.58813	6.54301	6.50757	6.35027	6.27424	6.2244	6.78897	6.79327	6.95062	6.29479	6.25088	6.20898	potassium large conductance calcium-activated channel, subfamily M, beta member 4
10455514	NM_080465	Kcnn2	5.47045	5.29541	5.33657	5.24211	5.40148	5.22439	5.26735	5.36468	5.3971	4.9792	5.43264	5.29904	potassium intermediate/small conductance calcium-activated channel, subfamily N, member 2
10559276	NM_008434	Kcnq1	7.23182	7.10033	6.89677	6.96982	6.8604	6.65058	7.07376	7.18808	7.19987	6.88628	6.96338	6.735	potassium voltage-gated channel, subfamily Q, member 1
10490569	NM_010611	Kcnq2	6.02332	5.92075	5.85405	5.86656	5.82469	5.73318	5.92758	5.89969	6.04631	5.68501	5.71231	5.59678	potassium voltage-gated channel, subfamily Q, member 2
10429083	NM_152923	Kcnq3	6.10079	5.99837	6.06093	6.07448	5.93777	5.99668	6.22549	6.28316	6.31958	5.98787	6.1226	5.79476	potassium voltage-gated channel, subfamily Q, member 3
10489422	NM_008435	Kcns1	6.41938	6.21771	6.19825	6.31038	6.18968	6.08712	6.32298	6.18221	6.28529	6.11833	6.18766	5.86856	K+ voltage-gated channel, subfamily S, 1
10457606	NM_134112	Kctd1	7.29257	7.35698	7.2322	7.40487	7.13093	7.21755	7.59885	7.49013	7.52886	7.22349	7.3371	7.21725	potassium channel tetramerisation domain containing 1
10530360	NM_175519	Kctd8	7.2037	7.0839	6.99413	7.14681	6.79817	6.82166	7.17523	7.16854	7.31786	6.94364	6.95765	6.84384	potassium channel tetramerisation domain containing 8
10530692	NM_010612	Kdr	8.78576	8.99905	9.08899	6.55098	6.57931	6.31345	8.89241	8.84981	8.88425	7.56719	7.31235	7.48895	kinase insert domain protein receptor
10356712	NM_008440	Kif1a	7.26597	7.20938	7.10673	6.9313	6.9026	6.96162	7.36734	7.401	7.54005	6.84544	6.94316	6.80971	kinesin family member 1A
10398814	NM_001097621	Kif26a	7.58981	7.48614	7.48368	7.41408	7.41505	7.33946	7.52535	7.15468	7.83783	7.51831	7.42436	7.28373	kinesin family member 26A
10352152	NM_177757	Kif26b	7.18232	6.99464	6.97427	7.095	7.09578	6.97455	6.96447	7.03821	7.12999	6.86172	6.88111	6.59467	kinesin family member 26B
10471994	NM_008449	Kif5c	6.67251	6.46606	6.41615	6.28932	6.31198	6.23977	6.59969	6.67848	6.76241	6.33777	6.40683	6.25129	kinesin family member 5C
10522530	NM_001122733	Kit	6.69814	6.75685	6.78809	6.22732	6.51931	6.44933	6.80236	6.70434	7.00389	6.69407	6.76989	6.57743	kit oncogene
10527870	NM_013823	Kl	5.48612	5.23827	5.35465	5.14481	5.10238	4.92727	5.34426	5.67409	5.48	5.13095	5.09032	5.09649	klotho
10543772	NM_001135093	Klf14	8.32447	8.23741	8.32013	8.07194	8.10484	7.96094	8.30031	8.4807	8.35184	8.18995	8.19818	7.83601	Kruppel-like factor 14
10457787	NM_001081403	Klhl14	5.6934	5.46922	5.46435	5.66005	5.56286	5.49101	5.84576	5.84649	5.69154	5.41445	5.41792	5.56213	kelch-like 14 (Drosophila)
10544108	NM_001033171	Klrg2	7.53004	7.30155	7.54741	7.24655	7.07848	7.22384	7.84413	7.68236	7.66891	7.21126	7.27235	7.26188	killer cell lectin-like receptor subfamily G, member 2
10558548	NM_177261	Kndc1	5.62456	5.6141	5.76848	5.57874	5.49657	5.38656	5.62837	5.94124	5.81372	5.54616	5.38319	5.36747	kinase non-catalytic C-lobe domain (KIND) containing 1
10427075	NM_010664	Krt18	7.02509	6.68221	6.93964	8.21832	8.39712	8.65525	6.86304	7.00275	7.0599	7.67031	7.69641	7.49623	keratin 18
10432695	NM_001003668	Krt83	8.00636	7.90534	7.74461	7.83198	7.68661	7.37625	7.58363	7.90656	8.06466	7.65877	7.60152	7.45352	keratin 83
10524889	NM_001114545	Ksr2	6.72873	6.76249	6.70145	6.63804	6.54326	6.28631	7.1731	7.06437	7.27194	6.45925	6.44593	6.20528	kinase suppressor of ras 2
10588203	NM_024291	Ky	6.253	6.11619	6.57552	5.97996	5.71393	5.87556	6.08376	6.13787	6.47452	6.01761	5.81607	6.18726	kyphoscoliosis peptidase
10506110	NM_001081202	L1td1	6.05027	6.03623	5.9019	6.23303	6.31089	6.30056	5.94756	6.25229	6.23438	5.98335	5.8504	5.99288	LINE-1 type transposase domain containing 1
10350159	NM_133664	Lad1	6.99463	6.87488	6.83445	7.00176	6.67203	6.72688	6.6924	6.68053	6.84194	6.80017	6.56587	6.78851	ladinin
10446473	NM_008480	Lama1	6.77399	6.59507	6.62282	6.56482	6.57247	6.65524	6.59837	6.64356	6.72229	6.60275	6.51183	6.32988	laminin, alpha 1
10598575	NM_173414	Lancl3	6.1792	6.38854	6.34985	6.35898	6.47399	6.34908	6.60088	6.52264	6.49058	6.76316	6.50908	6.36149	LanC lantibiotic synthetase component C-like 3 (bacterial)
10539316	NM_010692	Lbx2	6.45478	6.47804	6.3903	6.16021	6.45803	6.31734	6.63671	6.49635	6.83232	6.48317	6.31353	6.05946	ladybird homeobox homolog 2 (Drosophila)
10496091	NM_010703	Lef1	6.38329	6.44364	6.62452	7.12917	7.06424	7.20819	6.54959	6.38011	6.5826	6.54999	6.68223	6.55571	lymphoid enhancer binding factor 1
10357696	ENSMUST00000086544	Lemd1	5.7929	5.69031	5.63718	5.84	5.84987	5.50113	5.61088	6.11657	5.81379	5.69435	5.50131	5.60271	LEM domain containing 1
10349761	NM_001033250	Lemd1	4.5767	4.47689	4.41581	4.58594	4.4307	4.39969	4.36769	4.43532	4.49272	4.38136	4.37686	4.40654	LEM domain containing 1
10527012	NM_008494	Lfng	6.9517	6.70916	6.69565	7.10527	6.98896	6.96919	6.76786	6.81937	6.70293	7.19204	7.18063	7.24851	LFNG O-fucosylpeptide 3-beta-N-acetylglucosaminyltransferase
10372503	NM_010195	Lgr5	6.09006	6.20364	5.98599	6.8379	6.87362	6.83996	6.91916	7.05997	6.90064	6.40368	6.4244	6.53855	leucine rich repeat containing G protein coupled receptor 5
10357965	NM_001033409	Lgr6	7.19208	6.93267	7.05186	6.93533	6.98968	7.0831	6.98754	7.1702	7.31773	7.08179	7.1551	7.06005	leucine-rich repeat-containing G protein-coupled receptor 6
10520043	NM_001081231	Lhfpl3	6.86611	6.75376	6.76332	6.72309	6.78319	6.69399	6.86506	6.9692	6.99051	6.69387	6.61653	6.48195	lipoma HMGIC fusion partner-like 3
10471833	NM_010710	Lhx2	6.92273	7.08369	6.81983	7.48107	7.23482	7.13108	7.011	6.85545	6.99062	7.05722	7.11526	6.89256	LIM homeobox protein 2
10359027	NM_010712	Lhx4	7.16436	6.97281	7.24885	6.97716	7.15524	6.92884	6.99342	6.91263	7.1678	7.06764	6.98811	6.90454	LIM homeobox protein 4
10525069	NM_008499	Lhx5	5.60864	5.57407	5.60532	6.05317	5.99973	5.65058	5.70764	5.64134	5.54365	5.51981	5.66622	5.5218	LIM homeobox protein 5
10482095	NM_008500	Lhx6	7.56082	7.37366	7.541	7.1896	7.3767	7.17297	7.57638	7.6652	7.8273	7.10654	7.23617	7.08706	LIM homeobox protein 6
10502961	NM_010713	Lhx8	5.74609	5.77938	5.90305	5.60211	5.55889	5.4212	5.70943	5.67388	5.77138	5.50532	5.54899	5.43511	LIM homeobox protein 8
10358272	NM_001042577	Lhx9	6.08197	5.72233	6.09563	6.12981	5.96901	5.9543	6.08778	5.87843	6.05951	5.90424	5.99207	6.11939	LIM homeobox protein 9
10563253	NM_011698	Lin7b	7.91025	7.65411	7.82142	7.83632	7.81729	7.568	7.98078	8.0461	8.10615	7.79896	7.70077	7.37362	lin-7 homolog B (C. elegans)
10512059	ENSMUST00000108122	Lingo2	6.99022	6.96891	6.89177	6.80433	6.63161	6.44605	7.04018	7.26099	7.06843	6.70517	6.69545	6.4755	leucine rich repeat and Ig domain containing 2
10512044	NM_175516	Lingo2	5.01127	5.05204	5.06949	5.2297	5.09574	5.0872	5.11413	5.07168	5.0535	5.02412	5.07394	5.08473	leucine rich repeat and Ig domain containing 2
10370999	NM_001013758	Lingo3	8.55835	8.40811	8.44678	8.17162	8.06545	8.03168	8.4746	8.39263	8.41695	8.06367	8.13862	7.86395	leucine rich repeat and Ig domain containing 3
10459772	NM_010720	Lipg	6.2103	6.09887	6.20062	6.04551	5.90779	5.80271	7.06121	6.95966	6.7726	5.91938	6.15794	6.00089	lipase, endothelial
10553115	NM_001005511	Lmtk3	8.77575	8.57313	8.5369	8.52182	8.50274	8.18684	8.63561	8.73117	8.80613	8.32176	8.41291	8.31324	lemur tyrosine kinase 3
10351443	NM_033652	Lmx1a	6.57437	6.74111	6.75523	6.67903	6.57692	6.64377	6.80635	6.50708	6.71197	6.7088	6.65396	6.65108	LIM homeobox transcription factor 1 alpha
10481835	NM_010725	Lmx1b	7.95052	7.76876	7.67847	7.86451	7.75342	7.46101	7.83403	7.77578	7.99563	7.51917	7.61439	7.39941	LIM homeobox transcription factor 1 beta
10467768	NM_053083	Loxl4	6.93695	6.65615	7.01289	7.18732	7.16116	7.1421	7.74085	7.78029	7.77409	7.8884	7.94774	7.94932	lysyl oxidase-like 4
10573939	NM_173014	Lpcat2	6.54831	6.36418	6.47972	6.29011	6.22192	6.23708	6.59757	6.44595	6.52434	7.00452	7.12623	7.12141	lysophosphatidylcholine acyltransferase 2
10522749	NM_198702	Lphn3	6.81955	6.73025	6.77751	6.32311	6.27232	6.39608	7.84002	7.74678	7.66124	6.41354	6.56805	6.72562	latrophilin 3
10498978	NM_023624	Lrat	6.05084	5.73482	5.94645	5.81435	5.78763	5.67743	6.07273	6.01319	6.08014	5.66423	5.65317	5.62435	lecithin-retinol acyltransferase (phosphatidylcholine-retinol-O-acyltransferase)
10445816	NM_027452	Lrfn2	6.77041	6.70894	6.56655	6.54381	6.32443	6.00802	6.62708	6.69661	6.6906	6.51774	6.45519	6.35877	leucine rich repeat and fibronectin type III domain containing 2
10395961	NM_178714	Lrfn5	6.56185	6.45281	6.33797	6.47493	6.45016	6.32833	6.48421	6.42392	6.72101	6.41558	6.35534	6.30413	leucine rich repeat and fibronectin type III domain containing 5
10483439	NM_001081088	Lrp2	5.93037	5.72283	5.88495	6.29216	6.27111	6.14509	5.8558	5.81451	6.01804	6.05487	6.16562	6.06156	low density lipoprotein receptor-related protein 2
10438904	NM_028973	Lrrc15	6.80678	6.5757	6.80445	6.92273	6.65544	6.60171	6.66043	6.95964	6.7132	6.65198	6.81764	6.54819	leucine rich repeat containing 15
10469984	NM_146117	Lrrc26	6.95656	6.71508	6.50411	6.74944	6.4171	6.46194	6.64258	6.78508	6.90699	6.59357	6.64562	6.32764	leucine rich repeat containing 26
10439058	NM_146069	Lrrc33	6.1749	6.66768	6.34677	6.3441	6.42558	6.08654	6.23668	6.24363	6.42674	6.4748	6.43419	6.53853	leucine rich repeat containing 33
10552668	NM_198250	Lrrc4b	8.8819	8.59428	8.67697	8.48611	8.37758	8.15433	8.65283	8.82131	8.87924	8.32959	8.41691	8.08759	leucine rich repeat containing 4B
10503054	NM_001081358	Lrrc7	4.86627	4.65985	4.86025	4.89651	4.94395	4.72354	4.87478	4.93226	4.85725	4.84469	4.80423	4.80777	leucine rich repeat containing 7
10349828	NM_010732	Lrrn2	8.17887	7.79539	7.76212	7.83983	7.71422	7.64411	7.56005	7.88112	7.95928	7.61924	7.79536	7.57763	leucine rich repeat protein 2, neuronal
10487987	NM_177303	Lrrn4	6.28479	6.17024	6.16539	6.39371	6.06004	6.1351	6.1843	6.2203	6.13874	6.0186	5.96503	6.04697	leucine rich repeat neuronal 4
10562181	NM_017405	Lsr	6.84803	6.82116	6.63457	6.51504	6.33132	6.1875	6.86874	6.98997	7.14938	6.42712	6.37054	6.44185	lipolysis stimulated lipoprotein receptor
10415388	NM_020490	Ltb4r2	7.62413	7.49268	7.50133	7.38283	7.31962	7.12803	7.48537	7.68229	7.67596	7.25593	7.35513	6.99067	leukotriene B4 receptor 2
10401527	NM_013589	Ltbp2	7.48483	7.39698	7.11407	8.33335	8.5152	8.49128	7.41499	7.46769	7.46483	9.62492	9.57428	9.60433	latent transforming growth factor beta binding protein 2
10561212	NM_175641	Ltbp4	11.5675	11.5554	11.5824	7.96325	7.88195	7.87784	11.6063	11.65	11.7225	9.0336	9.06964	9.03693	latent transforming growth factor beta binding protein 4
10357339	NM_145100	Lypd1	7.60656	7.29768	7.29123	7.32881	6.98686	7.1766	7.34669	7.39301	7.43832	7.10385	6.90484	6.88762	Ly6/Plaur domain containing 1
10472022	NM_027990	Lypd6b	5.09505	5.39348	5.23468	5.31417	5.24869	5.15363	5.30884	5.35077	5.18417	5.05195	5.32515	5.11807	LY6/PLAUR domain containing 6B
10597823	NM_026915	Lyzl4	6.55283	6.4999	6.46545	6.36019	6.25511	6.16212	6.43393	6.59472	6.29054	6.19815	6.25586	6.06282	lysozyme-like 4
10499132	NM_011839	Mab21l2	6.93725	6.85417	6.96489	6.6588	6.54596	6.56418	6.88537	6.90577	6.95883	6.62994	6.76071	6.53735	mab-21-like 2 (C. elegans)
10408812	NM_008547	Mak	5.63993	5.54857	5.632	5.88803	5.48128	5.77051	5.7421	5.67263	5.6675	5.54286	5.55152	5.45805	male germ cell-associated kinase
10424113	NM_178920	Mal2	5.37406	5.09673	5.34511	5.38835	5.37832	5.07923	5.20888	5.26792	5.36565	4.99071	5.10769	4.9657	mal, T-cell differentiation protein 2
10401343	NM_177395	Map3k9	6.19815	6.08882	6.26802	6.46433	6.35307	6.26247	6.37064	6.17498	6.26291	6.11163	6.27759	6.24985	mitogen-activated protein kinase kinase kinase 9
10438456	NM_198599	Map6d1	7.11457	6.87578	6.76426	7.09778	7.07	6.71314	6.94348	6.77998	6.89002	6.92728	6.91901	6.71995	MAP6 domain containing 1
10431410	NM_011161	Mapk11	6.89118	6.94996	7.05744	7.4712	7.31754	7.46282	6.59898	6.84993	7.00783	7.24744	7.24101	7.12462	mitogen-activated protein kinase 11
10443408	NM_011950	Mapk13	6.96458	6.78792	6.66655	6.92825	6.9557	6.85662	6.70477	6.7421	6.89637	6.84266	6.82896	6.75455	mitogen-activated protein kinase 13
10426244	NM_021921	Mapk8ip2	6.38178	6.04389	6.32999	6.32875	6.21417	6.00478	6.50813	6.122	6.62164	6.11738	6.35613	6.09025	mitogen-activated protein kinase 8 interacting protein 2
10580247	NM_019945	Mast1	6.17928	5.95285	6.23012	6.3692	6.11803	5.82693	6.49165	6.20103	6.51995	5.85143	5.95934	6.08277	microtubule associated serine/threonine kinase 1
10365037	NM_010768	Matk	7.30145	7.28278	7.28509	7.52304	7.49561	7.25671	7.51328	7.37887	7.47229	7.4952	7.41185	7.21215	megakaryocyte-associated tyrosine kinase
10458731	NM_001085373	Mcc	9.83113	9.85471	9.88411	8.14605	8.15955	8.29703	9.89308	9.86786	9.86988	8.72653	8.70567	8.78433	mutated in colorectal cancers
10496771	NM_026656	Mcoln2	6.79914	6.49955	6.51328	6.53806	6.74279	6.54042	8.3888	8.28642	8.39462	7.82798	8.00148	8.01251	mucolipin 2
10406334	NM_030174	Mctp1	6.0327	5.9085	5.93	6.15292	5.9684	6.01131	6.62344	6.71931	6.57472	7.15519	7.17466	7.21081	multiple C2 domains, transmembrane 1
10564539	NM_001024703	Mctp2	4.56853	4.71311	4.6084	4.86256	4.77768	4.74746	4.79265	4.65296	4.71088	4.75375	4.62472	4.83472	multiple C2 domains, transmembrane 2
10400607	AK163637	Mdga2	4.81318	4.75453	4.68833	4.97947	4.79645	4.48505	4.72971	4.8083	5.09761	4.46311	4.5616	4.54909	MAM domain containing glycosylphosphatidylinositol anchor 2
10400609	NM_207010	Mdga2	4.80162	4.91184	4.7205	4.68868	4.59494	4.49507	4.73223	4.54445	4.75827	4.56462	4.40856	4.53184	MAM domain containing glycosylphosphatidylinositol anchor 2
10586194	NM_001134399	Megf11	6.96418	6.68328	6.66887	6.6236	6.57413	6.43937	6.86843	6.85486	6.72117	6.47008	6.41229	6.31503	multiple EGF-like-domains 11
10510886	BC031402	Megf6	7.91044	7.48856	7.57026	7.43134	7.20484	7.21182	7.6598	7.72797	7.73591	7.39759	7.42602	7.2254	multiple EGF-like-domains 6
10510876	ENSMUST00000030897	Megf6	8.33779	8.18801	8.12458	8.07014	7.79368	7.7645	8.24921	8.24759	8.29513	7.81698	7.92901	7.49072	multiple EGF-like-domains 6
10510882	ENSMUST00000030897	Megf6	7.55342	7.26952	7.17862	7.47722	7.35029	7.19247	7.27538	7.36533	7.40637	7.12017	7.29541	6.87649	multiple EGF-like-domains 6
10510884	ENSMUST00000030897	Megf6	7.73661	7.40114	7.45913	7.53067	7.34657	7.16835	7.33297	7.56566	7.64338	7.41847	7.43881	7.16473	multiple EGF-like-domains 6
10510878	ENSMUST00000030897	Megf6	7.66332	7.59537	7.64768	7.54377	7.30564	7.50691	7.78066	7.57504	7.40101	7.30229	7.41805	7.24905	multiple EGF-like-domains 6
10510859	ENSMUST00000030897	Megf6	11.0827	10.7251	10.66	10.3274	10.3522	10.1585	10.7558	11.015	11.1235	10.4108	10.4403	10.0987	multiple EGF-like-domains 6
10510861	ENSMUST00000030897	Megf6	7.46563	7.16427	7.24981	6.97011	7.00174	6.81743	7.1181	7.22067	7.38015	7.08132	6.91739	6.77642	multiple EGF-like-domains 6
10510880	ENSMUST00000030897	Megf6	7.18079	6.95453	7.18013	6.86498	6.78681	6.76283	6.99249	6.82662	7.17647	6.84088	6.90191	6.74591	multiple EGF-like-domains 6
10510874	ENSMUST00000030897	Megf6	8.5974	8.52092	8.52453	8.07312	8.06154	7.98247	8.4357	8.63963	8.45384	8.12069	8.20003	7.94909	multiple EGF-like-domains 6
10425655	AY270177	Mei1	6.95027	7.02469	6.69523	6.73521	6.62411	6.66168	6.88727	7.15807	6.96155	6.60875	6.69917	6.30035	meiosis defective 1
10554367	NM_008589	Mesp2	6.798	6.54657	6.48718	6.38347	6.51911	6.24718	6.88552	6.80038	6.81699	6.46038	6.44298	6.09492	mesoderm posterior 2
10357660	NM_001114662	Mfsd4	6.97959	6.6705	6.80925	6.80063	6.61359	6.50832	6.65867	6.78134	6.90555	6.59596	6.55272	6.32871	major facilitator superfamily domain containing 4
10382866	NM_172948	Mgat5b	7.08684	6.84245	6.99464	6.9582	6.65597	6.43841	6.87956	6.81723	7.03264	6.59914	6.71608	6.51058	mannoside acetylglucosaminyltransferase 5, isoenzyme B
10360674	NM_013729	Mixl1	6.66321	6.70625	6.35462	6.37154	6.29765	6.15399	6.57763	6.56656	6.31947	6.3029	6.27653	6.02637	Mix1 homeobox-like 1 (Xenopus laevis)
10457323	NM_177595	Mkx	7.7595	7.73726	7.75116	7.28472	7.41646	7.42996	9.12316	8.74881	9.16751	8.31847	8.25244	8.62097	mohawk homeobox
10492355	NM_008604	Mme	6.64385	6.62597	6.61393	6.65039	6.81602	6.8601	7.74062	7.57801	7.69216	7.20963	7.22177	7.35851	membrane metallo endopeptidase
10503448	NM_019724	Mmp16	5.9821	6.11519	5.87645	6.06805	6.15458	6.32633	6.03716	6.24426	6.02436	6.57065	6.4262	6.79849	matrix metallopeptidase 16
10526038	NM_011846	Mmp17	6.98826	6.72145	6.87397	6.71185	6.77189	6.54546	6.7646	6.77615	7.02557	6.64838	6.66932	6.76829	matrix metallopeptidase 17
10477725	NM_010808	Mmp24	6.88136	6.8292	6.74741	6.71476	6.65944	6.5664	6.67881	7.00239	6.83937	6.61641	6.70707	6.65136	matrix metallopeptidase 24
10448278	NM_001033339	Mmp25	6.62012	6.37853	6.84755	6.80365	6.71321	6.6145	7.65297	7.35889	7.24733	6.85533	6.96573	6.85706	matrix metallopeptidase 25
10389177	NM_080453	Mmp28	6.98598	6.95048	6.75084	6.86114	6.55908	6.55952	6.75129	6.96483	7.08565	6.70029	6.64358	6.48067	matrix metallopeptidase 28 (epilysin)
10478633	NM_013599	Mmp9	6.39593	6.17269	6.7161	6.4784	6.72146	6.72787	6.52492	6.61723	6.32293	7.09913	7.03247	7.08603	matrix metallopeptidase 9
10524327	NM_001081235	Mn1	6.82858	6.81535	6.97756	6.44338	6.42825	6.35215	7.61669	7.37094	7.47829	6.51962	6.47027	6.41435	meningioma 1
10362186	NM_021509	Moxd1	6.55151	6.59867	6.58011	6.29952	6.20132	6.20023	6.83928	7.21378	7.09655	6.21157	6.30787	6.15257	monooxygenase, DBH-like 1
10425814	NM_172610	Mpped1	6.70626	6.79989	6.92273	6.86517	6.86939	6.48429	6.76148	6.878	6.9387	6.72714	6.72415	6.60049	metallophosphoesterase domain containing 1
10584827	NM_007962	Mpzl2	7.00991	7.1872	7.15112	5.79603	5.9753	5.77551	8.65888	8.65953	8.65907	6.37541	6.48647	6.58214	myelin protein zero-like 2
10529651	NM_010835	Msx1	7.59074	7.48551	7.47899	7.05948	7.23069	6.92214	7.68057	7.86027	7.92646	7.23007	7.26063	7.13457	homeobox, msh-like 1
10409314	NM_013601	Msx2	6.45667	6.10263	6.33197	6.26432	6.19678	6.18815	6.21175	6.43309	6.52649	6.10406	6.22993	6.32802	homeobox, msh-like 2
10475314	NM_032393	Mtap1a	6.56788	6.55884	6.66547	6.77883	6.75876	6.71678	6.74315	6.72569	6.75575	6.70258	6.53642	6.65434	microtubule-associated protein 1 A
10555197	NM_010837	Mtap6	7.0993	7.11766	7.28272	7.30597	7.33907	7.17633	7.5395	7.31846	7.5618	7.58195	7.64874	7.59526	microtubule-associated protein 6
10602805	NM_001081124	Mtap7d2	5.7571	5.53939	5.71967	5.84179	5.61568	5.80586	5.66088	5.76503	6.16907	5.74428	5.73877	5.75338	MAP7 domain containing 2
10578300	NM_001040699	Mtmr7	6.39014	6.45853	6.48405	6.02881	5.77979	6.04903	6.37524	6.15126	6.0681	6.05385	6.00242	5.93198	myotubularin related protein 7
10456653	NM_201600	Myo5b	6.37275	6.04014	6.26144	6.09635	6.00948	5.79486	6.30869	6.42534	6.48498	5.97156	6.2242	6.00513	myosin Vb
10587150	NM_001081322	Myo5c	6.201	6.04646	5.96099	6.25066	6.01047	6.02953	5.88125	6.14906	6.13987	6.03633	5.99403	6.00196	myosin VC
10590279	NM_144557	Myrip	7.27728	7.14614	7.15027	6.90794	6.96433	6.82872	7.23832	7.2664	7.4897	6.82308	7.02132	6.70048	myosin VIIA and Rab interacting protein
10381528	NM_178053	Nags	6.69929	6.47776	6.7987	6.4457	6.32563	6.29157	6.77815	6.93443	6.75579	6.33582	6.50981	6.23129	N-acetylglutamate synthase
10521168	NM_001001985	Nat8l	6.83836	6.42687	6.59541	6.3938	6.21518	6.46304	6.48185	6.6359	6.74251	6.24282	6.50768	6.32813	N-acetyltransferase 8-like
10553354	NM_175272	Nav2	8.60361	8.6292	8.67064	7.28287	7.37839	7.53685	8.87675	8.81873	8.9161	7.73707	7.76633	7.75544	neuron navigator 2
10498210	NM_030595	Nbea	9.02532	9.1266	9.12693	8.37207	8.32292	8.37389	9.21383	9.20532	9.14116	8.44628	8.44712	8.54565	neurobeachin
10579165	NM_007789	Ncan	7.30374	7.0627	6.80726	6.98184	6.79099	6.70878	6.8551	7.09508	7.03876	6.80973	6.83434	6.70384	neurocan
10383920	NM_010904	Nefh	7.18197	6.99813	7.13344	7.24474	7.24623	7.13864	6.82551	7.11041	7.03804	7.07183	7.04561	6.96743	neurofilament, heavy polypeptide
10416175	NM_010910	Nefl	5.15817	5.07199	5.48709	5.50343	5.52424	5.2763	5.23876	5.08876	5.25321	5.33105	5.26128	5.02098	neurofilament, light polypeptide
10421100	NM_008691	Nefm	5.43828	5.2615	5.21504	5.3155	5.24692	5.22389	5.13887	5.2145	5.16361	5.07253	5.40491	5.00812	neurofilament, medium polypeptide
10553450	NM_001037906	Nell1	5.82538	5.91767	5.76612	5.4329	5.56639	5.18479	6.14112	6.31863	6.21127	5.46556	5.39429	5.42892	NEL-like 1 (chicken)
10431812	NM_016743	Nell2	6.10316	5.80152	5.78953	5.96769	5.89866	5.96908	5.93877	6.12631	5.91946	5.88336	5.94118	5.67586	NEL-like 2 (chicken)
10390618	NM_010895	Neurod2	7.41769	7.13193	7.25937	7.45617	7.40889	7.33334	7.26869	7.53703	7.29796	7.33017	7.3206	7.10832	neurogenic differentiation 2
10495964	NM_009718	Neurog2	6.59755	6.5799	6.52696	6.99765	6.33552	6.42153	6.4329	6.56198	6.50952	6.38684	6.4195	6.46551	neurogenin 2
10363545	NM_009719	Neurog3	5.87725	5.85717	5.76899	5.99009	5.84463	5.99123	5.96231	6.35112	5.95116	5.81473	5.79569	5.82144	neurogenin 3
10357736	NM_182716	Nfasc	6.76097	6.38576	6.43901	6.5803	6.32536	6.29679	6.48071	6.81084	6.95202	6.40338	6.32494	6.19828	neurofascin
10538275	NM_010903	Nfe2l3	7.22838	6.98775	7.1433	6.69545	6.81288	6.69869	7.24105	7.33023	7.21443	6.74451	6.78317	6.69032	nuclear factor, erythroid derived 2, like 3
10573779	NM_027280	Nkd1	7.26741	7.19541	7.28053	7.32689	6.97608	6.88329	7.41436	7.34391	7.4501	6.90939	6.9373	6.8425	naked cuticle 1 homolog (Drosophila)
10410547	NM_028186	Nkd2	6.45378	6.36778	6.42491	6.56072	6.48146	6.40841	6.99497	6.9575	7.01411	6.55042	6.37254	6.46848	naked cuticle 2 homolog (Drosophila)
10488366	NM_010919	Nkx2-2	6.36597	6.03556	6.09594	6.06582	5.98013	5.939	6.20497	6.26656	6.41031	6.19009	5.84459	5.79147	NK2 transcription factor related, locus 2 (Drosophila)
10463277	NM_008699	Nkx2-3	6.71146	6.23653	6.42843	6.7541	6.45868	6.43496	6.56613	6.7852	6.7238	6.32921	6.37767	6.48463	NK2 transcription factor related, locus 3 (Drosophila)
10416195	NM_010921	Nkx3-1	6.46928	6.47251	6.37447	6.30298	6.41277	6.25317	6.44478	6.33725	6.58585	6.18262	6.2216	6.28542	NK-3 transcription factor, locus 1 (Drosophila)
10568805	NM_183248	Nkx6-2	7.52913	7.63845	7.31151	7.26638	7.33732	6.89061	7.49653	7.38603	7.50767	7.1502	7.15882	6.8625	NK6 homeobox 2
10497505	NM_138666	Nlgn1	5.36954	5.30687	5.30019	5.43022	5.15649	5.11095	5.52111	5.36854	5.37857	5.01338	5.08333	5.20479	neuroligin 1
10350697	NM_175460	Nmnat2	7.7373	7.57495	7.66206	7.41393	7.36105	7.12665	7.4731	7.62087	7.48123	7.4288	7.62798	7.45237	nicotinamide nucleotide adenylyltransferase 2
10530772	NM_019515	Nmu	5.88056	5.94597	5.77601	5.75209	5.48561	5.70903	5.92253	6.05611	5.82885	5.5987	5.72621	5.52481	neuromedin U
10363481	NM_013611	Nodal	6.93206	6.72479	6.89749	6.66335	6.69214	6.6711	6.73158	7.08926	6.76307	6.53907	6.63627	6.50689	nodal
10389752	NM_008711	Nog	7.24183	7.25006	7.28969	7.22406	7.02012	6.8347	7.00505	7.10836	7.11071	6.95162	6.67705	6.96091	noggin
10539588	NM_001007472	Noto	5.71187	5.85797	5.71453	5.79615	5.75271	5.52323	5.62019	5.77216	5.91552	5.75093	5.75187	5.47525	notochord homolog (Xenopus laevis)
10393904	NM_175263	Notum	6.74623	6.55673	6.78047	6.43124	6.4015	6.38616	6.61342	6.49949	6.83837	6.35113	6.33051	6.2228	notum pectinacetylesterase homolog (Drosophila)
10424119	NM_010930	Nov	7.68025	7.66143	7.7322	6.71304	6.9202	6.85934	7.89018	7.7578	7.82416	7.02899	7.10743	7.07986	nephroblastoma overexpressed gene
10560270	NM_008718	Npas1	7.26126	6.8763	6.96823	6.94257	6.88125	6.62486	6.92228	6.85358	7.10752	6.5899	6.5743	6.44699	neuronal PAS domain protein 1
10395733	NM_013780	Npas3	7.26449	7.32615	7.01658	7.00075	6.90062	6.921	7.27985	7.67314	7.46805	6.87779	6.76096	6.68826	neuronal PAS domain protein 3
10395719	NM_013780	Npas3	6.08143	6.08955	5.88788	5.81183	5.79365	5.69491	6.17802	6.28893	6.57583	5.65338	5.69553	5.64218	neuronal PAS domain protein 3
10350806	NM_130456	Nphs2	5.67414	5.63887	5.59906	5.6577	5.57517	5.58295	5.59684	5.71094	5.80114	5.64209	5.47602	5.30214	nephrosis 2 homolog, podocin (human)
10502240	NM_033525	Npnt	7.04211	6.68499	7.01655	8.5834	8.66523	8.60001	6.9725	6.80312	6.93374	8.47497	8.52077	8.48814	nephronectin
10499811	NM_008727	Npr1	7.39292	7.38774	7.32796	6.34656	6.49361	6.09758	7.5624	7.28237	7.489	6.92841	7.00101	7.03713	natriuretic peptide receptor 1
10393662	NM_008730	Nptx1	7.11218	6.6985	7.05179	8.34688	8.56817	8.32453	7.02929	6.8635	6.73993	7.5798	7.75065	7.7803	neuronal pentraxin 1
10527332	NM_016789	Nptx2	6.69384	6.66192	6.63851	7.06178	6.9602	6.94398	6.73964	6.96137	7.01099	7.05968	6.87952	6.50931	neuronal pentraxin 2
10538247	NM_023456	Npy	7.83789	7.79377	7.78641	7.14803	7.19684	7.3459	8.08608	8.39622	8.15126	7.29143	7.43116	7.21621	neuropeptide Y
10368907	NM_152229	Nr2e1	6.21325	6.20926	6.20569	6.32839	6.11651	6.12638	6.26686	6.19808	6.42727	6.2786	6.2881	5.94655	nuclear receptor subfamily 2, group E, member 1
10410766	NM_010151	Nr2f1	6.3124	6.20248	5.98303	6.08802	5.7938	5.81859	6.03393	6.13853	5.96446	5.70814	5.92127	5.79901	nuclear receptor subfamily 2, group F, member 1
10564527	NM_009697	Nr2f2	9.15818	9.1756	9.13773	9.08114	9.09821	9.25497	9.04621	9.23931	9.16734	9.01334	9.12561	9.01353	nuclear receptor subfamily 2, group F, member 2
10395553	NM_176930	Nrcam	5.9483	5.97713	6.23755	9.849	9.99126	10.0665	7.13497	6.8991	7.05732	10.0296	9.98174	10.1071	neuron-glia-CAM-related cell adhesion molecule
10458323	AY227025	Nrg2	7.51171	7.40418	7.31378	7.13545	7.25015	6.89278	7.11967	7.14218	7.21133	7.23724	7.16605	6.9386	neuregulin 2
10419049	NM_008734	Nrg3	5.57242	5.52344	5.34568	5.42909	5.30178	5.35898	5.42999	5.46024	5.47899	5.20412	5.13937	5.18	neuregulin 3
10592330	NM_022029	Nrgn	6.81165	6.594	6.70423	6.31049	6.29347	6.34272	6.50848	6.97635	6.89569	6.45693	6.37142	6.11172	neurogranin
10566810	NM_020610	Nrip3	5.68751	5.6197	5.65442	6.22614	5.76715	5.68045	5.87712	5.93247	6.05334	5.87526	5.81609	5.87442	nuclear receptor interacting protein 3
10346843	NM_001077403	Nrp2	7.84429	8.03669	7.97603	9.01234	9.05034	9.17791	8.65802	8.53182	8.65922	9.27564	9.30628	9.34349	neuropilin 2
10460987	NM_020253	Nrxn2	7.16839	7.00868	6.95123	7.00725	6.69675	6.59103	6.93509	7.04277	7.20883	6.80495	6.85145	6.70661	neurexin II
10468253	NM_029810	Nt5c2	10.216	10.2812	10.2183	10.4201	10.4893	10.5171	10.0475	9.90626	9.92889	10.3718	10.3517	10.4087	5'-nucleotidase, cytosolic II
10552938	NM_198190	Ntf5	6.48306	6.60142	6.46199	6.64207	6.58424	6.56034	6.55989	6.55274	6.63529	6.47536	6.52657	6.42434	neurotrophin 5
10499247	NM_001033124	Ntrk1	7.07104	7.02742	6.85672	7.08132	6.97066	6.8167	7.05019	6.851	6.93442	6.86425	7.0369	6.66434	neurotrophic tyrosine kinase, receptor, type 1
10479397	NM_018766	Ntsr1	6.51703	6.3878	6.40295	6.72362	6.42237	6.24652	6.46934	6.30805	6.34995	6.29476	6.29469	6.2205	neurotensin receptor 1
10394685	NM_008747	Ntsr2	6.7754	6.5721	6.80008	6.40253	6.18054	6.28519	6.6946	6.81747	6.7225	6.35749	6.43116	6.23074	neurotensin receptor 2
10536405	ENSMUST00000101672	Nxph1	6.00574	5.95642	6.11441	5.85882	5.95292	6.03544	5.97617	6.02855	6.29653	5.7732	5.98202	5.66715	neurexophilin 1
10536401	NM_008751	Nxph1	6.33158	5.87097	6.05674	5.80832	5.70724	5.73185	5.8707	5.95782	6.12695	5.84945	5.58945	5.7108	neurexophilin 1
10373218	NM_183297	Nxph4	7.31574	7.10593	7.34683	6.78471	6.89399	6.9138	7.03974	7.07939	7.42554	6.93911	7.06228	6.84527	neurexophilin 4
10386238	AY603754	Obscn	5.93937	5.901	5.89044	5.79459	5.78663	5.67297	5.82094	5.90967	6.01928	5.58629	5.81428	5.69426	obscurin, cytoskeletal calmodulin and titin-interacting RhoGEF
10386262	BC060226	Obscn	6.74791	6.45979	6.75867	6.50953	6.50675	6.33312	6.65689	6.62538	6.72506	6.32573	6.46555	6.38529	obscurin, cytoskeletal calmodulin and titin-interacting RhoGEF
10411668	NM_008756	Ocln	4.96932	4.85267	4.72078	4.85141	4.82458	4.83023	5.12416	4.96347	5.1783	4.73383	4.71933	4.67902	occludin
10436828	NM_016968	Olig1	7.02135	6.95552	6.812	6.73127	6.59672	6.55862	6.76074	6.8576	7.08014	6.68508	6.59931	6.5688	oligodendrocyte transcription factor 1
10436823	NM_016967	Olig2	6.56348	6.4841	6.53663	6.57664	6.39871	6.25034	6.43579	6.51769	6.63448	6.2074	6.49082	6.3272	oligodendrocyte transcription factor 2
10361895	NM_053008	Olig3	5.0015	4.90582	5.07366	5.35553	5.0138	4.91548	5.04633	4.98224	5.15255	5.21923	4.91138	4.71346	oligodendrocyte transcription factor 3
10587077	BC023444	Onecut1	5.60277	5.54441	5.62686	5.70098	5.41602	5.51576	5.71943	5.48635	5.51694	5.51765	5.5767	5.2814	one cut domain, family member 1
10587082	NM_008262	Onecut1	6.68129	6.85346	6.64528	6.80028	6.61273	6.48901	6.62928	6.71587	6.69702	6.45659	6.7122	6.67528	one cut domain, family member 1
10456248	NM_194268	Onecut2	7.43442	7.15595	7.57836	7.33817	7.32547	7.05745	7.52656	7.3559	7.44025	7.30783	7.32345	7.11258	one cut domain, family member 2
10364810	NM_139226	Onecut3	7.40713	6.93984	7.0549	7.25717	7.01712	7.08986	7.13733	7.22647	7.36072	7.07979	6.96747	6.85945	one cut domain, family member 3
10516852	NM_013622	Oprd1	7.58361	7.15387	7.30269	7.29378	7.05215	6.88273	7.35712	7.17821	7.12236	7.07698	6.88108	7.08736	opioid receptor, delta 1
10394534	NM_011859	Osr1	6.93061	6.90315	6.96483	7.12213	7.00418	7.0829	7.19848	7.07926	7.3072	7.18663	7.29627	7.14863	odd-skipped related 1 (Drosophila)
10423654	NM_054049	Osr2	8.16471	8.17509	8.19	7.59747	7.66823	7.49271	8.73931	8.84878	8.89239	7.53656	7.52676	7.32664	odd-skipped related 2 (Drosophila)
10521574	NM_172709	Otop1	7.35333	7.27093	7.40398	6.95751	7.09479	6.88261	7.29611	7.38694	7.55029	7.0082	7.12502	7.03301	otopetrin 1
10382492	NM_027132	Otop3	6.97098	6.94477	7.00089	6.89678	6.86874	6.70993	6.87082	6.87481	6.98632	6.65099	6.62267	6.73873	otopetrin 3
10406714	NM_011021	Otp	8.14799	8.05288	8.09523	8.13361	8.08641	8.03452	8.1917	8.27734	8.08547	7.96684	8.01189	7.84599	orthopedia homolog (Drosophila)
10553842	NM_130880	Otud7a	6.67102	6.43841	6.50618	6.68211	6.46798	6.50186	6.39878	6.42913	6.49062	6.36209	6.40904	6.58247	OTU domain containing 7A
10419356	NM_144841	Otx2	5.03369	5.08743	5.14576	5.41029	5.16263	5.1223	5.31222	5.1269	5.11294	5.02185	5.07341	5.0353	orthodenticle homolog 2 (Drosophila)
10465106	NM_019935	Ovol1	6.94765	6.89198	6.69002	6.99355	6.75643	6.73488	6.98278	7.17075	7.0942	6.76189	6.74115	6.7286	OVO homolog-like 1 (Drosophila)
10488256	NM_026924	Ovol2	6.37433	6.26262	6.50403	6.50842	6.35957	6.35311	6.39673	6.58284	6.59828	6.28885	6.19886	6.22258	ovo-like 2 (Drosophila)
10507824	NM_181859	Oxct2b	8.42356	8.21845	8.16676	8.04017	8.00357	7.82424	8.15132	8.00522	8.24961	7.73148	7.93088	7.62122	3-oxoacid CoA transferase 2B
10476192	NM_011025	Oxt	8.52962	8.13199	8.21668	8.23908	7.98273	7.78364	8.29534	8.46831	8.34405	8.02464	7.90439	7.82778	oxytocin
10546829	NM_001081147	Oxtr	6.76145	6.62762	6.57134	6.32481	6.2162	6.39251	6.49175	6.48957	6.56096	6.07433	6.21766	6.11195	oxytocin receptor
10532346	NM_153400	P2rx2	6.50028	6.51495	6.27278	6.22394	6.23295	6.00533	6.33531	6.54908	6.61463	6.08286	6.10691	6.30951	purinergic receptor P2X, ligand-gated ion channel, 2
10555323	NM_177161	P4ha3	6.58284	6.36326	6.44209	7.2513	7.23691	7.2011	6.30843	6.83519	6.81994	7.4761	7.53454	7.4516	procollagen-proline, 2-oxoglutarate 4-dioxygenase (proline 4-hydroxylase), alpha polypeptide III
10443201	NM_011861	Pacsin1	6.8487	6.79643	6.86424	6.58551	6.67809	6.50478	6.83954	7.03492	6.99329	6.61164	6.66826	6.44656	protein kinase C and casein kinase substrate in neurons 1
10426150	NM_001002005	Panx2	7.81377	7.49272	7.60748	7.52577	7.68534	7.51295	7.62792	7.57308	7.7464	7.4926	7.50113	7.31495	pannexin 2
10587871	NM_198414	Paqr9	6.44267	6.09912	6.28836	6.0969	6.11949	5.82356	5.74067	6.1154	6.32583	6.02726	6.07869	5.90686	progestin and adipoQ receptor family member IX
10478907	NM_021409	Pard6b	7.09674	6.71768	6.88229	7.33647	7.22764	7.10714	6.82366	6.91932	7.2161	6.84232	6.97992	6.65153	par-6 (partitioning defective 6) homolog beta (C. elegans)
10425852	NM_133167	Parvb	6.93022	7.09582	6.68081	9.28166	9.58633	9.47727	7.24106	6.89555	7.47061	8.99773	9.01815	9.06976	parvin, beta
10366266	NM_054056	Pawr	7.63942	7.69204	7.68767	7.61054	7.75715	7.84961	8.17863	8.20094	8.18144	7.54395	7.53866	7.56581	PRKC, apoptosis, WT1, regulator
10476874	NM_008780	Pax1	7.10903	6.92279	6.80425	6.93412	6.66748	6.70495	7.04401	7.02627	7.18085	6.68923	6.8049	6.7979	paired box gene 1
10463389	NM_011037	Pax2	6.93493	6.85761	7.01394	6.8834	6.78018	6.82415	7.07557	6.79069	7.09509	6.64534	6.682	6.61055	paired box gene 2
10355916	NM_008781	Pax3	8.32985	8.20724	8.31584	6.78539	6.72496	6.83701	8.24046	8.34503	8.38065	6.81231	6.7211	6.59426	paired box gene 3
10512669	NM_008782	Pax5	6.49085	6.42945	6.29317	6.12309	6.13566	6.19838	6.36044	6.59008	6.44606	6.17798	6.19228	6.02471	paired box gene 5
10474333	AK140480	Pax6	5.44135	5.51683	5.53545	5.31268	5.16704	5.20674	5.68937	5.43059	5.42778	5.10179	5.04433	5.17892	paired box gene 6
10474312	NM_013627	Pax6	6.00392	5.98675	5.74386	5.84778	5.71418	5.72356	5.89352	5.92868	6.00236	5.73491	5.76659	5.50247	paired box gene 6
10395849	NM_011041	Pax9	6.99549	6.58793	6.87155	6.76496	6.17275	6.20315	6.78026	6.88072	6.98251	6.68365	6.54895	6.48586	paired box gene 9
10458534	NM_029357	Pcdh1	6.37719	6.10483	6.41274	6.12048	6.36394	6.08572	6.20463	6.47541	6.24235	6.28302	6.33659	6.38765	protocadherin 1
10491885	NM_001098171	Pcdh10	6.15007	6.16237	6.3623	5.80905	5.97438	6.1762	6.6	6.47167	6.48713	6.09531	6.02862	5.99019	protocadherin 10
10421863	NM_021543	Pcdh8	6.35754	6.14333	6.12865	6.45039	6.17554	6.13526	6.17092	6.32068	6.19923	6.23284	6.17284	6.14196	protocadherin 8
10582743	NM_175561	Pcnxl2	6.82472	6.71154	6.4791	6.58289	6.60317	6.44522	6.78473	6.77051	6.89163	6.50733	6.53036	6.40883	pecanex-like 2 (Drosophila)
10360053	NM_025557	Pcp4l1	7.89617	7.79679	7.56867	6.17125	6.00674	5.9141	7.27087	7.44869	7.26984	6.52363	6.44191	6.81565	Purkinje cell protein 4-like 1
10553967	BC037450	Pcsk6	7.69017	7.69039	7.6393	7.83664	7.80837	7.78404	8.20001	8.18151	8.23278	8.12678	8.12592	8.09494	proprotein convertase subtilisin/kexin type 6
10514791	NM_153565	Pcsk9	7.34057	7.25808	7.26894	7.81292	7.7217	7.43904	7.42111	7.48689	7.34591	7.85536	7.561	8.02172	proprotein convertase subtilisin/kexin type 9
10483828	NM_001081033	Pde11a	6.15396	6.01532	6.15991	6.24019	6.30492	6.07726	6.17898	6.13245	6.06875	6.11949	6.03635	6.15961	phosphodiesterase 11A
10583551	NM_183408	Pde4a	7.04785	7.10123	6.85828	6.91249	6.88033	6.74418	7.10163	6.90541	7.21842	6.7772	6.77876	6.69761	phosphodiesterase 4A, cAMP specific
10500469	NM_001039376	Pde4dip	7.42932	7.38722	7.51586	8.75127	8.83846	8.92187	7.4839	7.55661	7.59829	8.54854	8.53877	8.64447	phosphodiesterase 4D interacting protein (myomegalin)
10411171	NM_172263	Pde8b	6.99634	6.96335	6.86278	6.03123	5.94832	6.00316	6.29286	6.51197	6.27327	5.93559	5.91711	5.9193	phosphodiesterase 8B
10522503	NM_011058	Pdgfra	7.97721	8.18031	8.31941	9.02934	9.1719	9.11615	9.18337	9.0746	9.16766	10.1464	10.1769	10.2418	platelet derived growth factor receptor, alpha polypeptide
10421258	NM_145978	Pdlim2	7.41348	7.1943	7.30932	6.99709	7.0291	7.04742	7.15469	7.2715	7.52918	7.10839	7.04634	7.13796	PDZ and LIM domain 2
10546725	NM_018884	Pdzrn3	6.92647	6.73034	6.87349	7.08494	7.08805	7.13749	7.3751	7.38685	7.45114	7.72003	7.75633	7.66592	PDZ domain containing RING finger 3
10426425	AK173342	Pdzrn4	5.91472	5.79122	5.8606	5.92145	6.12414	5.91108	5.71574	5.71384	5.9799	6.12782	6.00558	5.89817	PDZ domain containing RING finger 4
10414417	NM_033602	Peli2	7.49733	7.32525	7.4303	7.07787	7.23263	7.07476	7.43006	7.62375	7.55408	7.19136	7.00708	7.06286	pellino 2
10361887	NM_022032	Perp	6.58071	6.76769	6.82018	6.18806	6.02759	6.09436	7.49072	7.50929	7.70364	6.8425	6.35717	6.39614	PERP, TP53 apoptosis effector
10582649	NM_171824	Pgbd5	6.41264	6.60208	6.37673	6.62812	6.33759	6.26803	6.63471	6.60347	6.57611	6.27099	6.36455	6.22031	piggyBac transposable element derived 5
10583179	NM_008829	Pgr	5.71866	5.84492	5.68635	5.96832	5.6848	5.72415	5.84845	5.81998	5.8569	5.4721	5.74632	5.61554	progesterone receptor
10479230	NM_028806	Phactr3	6.91693	6.84874	6.73164	6.93407	6.76656	6.65762	6.94449	6.8411	7.04971	6.78281	6.78987	6.73786	phosphatase and actin regulator 3
10569437	NM_009434	Phlda2	6.12502	6.06109	5.75228	6.18979	5.94237	5.80141	6.15237	6.06591	6.18961	6.08906	5.79248	5.72492	pleckstrin homology-like domain, family A, member 2
10555570	NM_008887	Phox2a	6.4978	6.21425	6.28078	6.45803	6.16443	6.15873	6.35283	6.45609	6.52401	6.51748	6.35533	6.23257	paired-like homeobox 2a
10369835	NM_178621	Phyhipl	5.79271	5.51259	5.51278	6.07907	5.56718	5.65151	5.72187	6.01391	5.70876	5.93217	5.76454	5.66527	phytanoyl-CoA hydroxylase interacting protein-like
10467578	NM_031376	Pik3ap1	7.37096	7.20497	7.04774	7.4731	7.50931	7.65579	7.28671	7.22582	7.53444	9.0494	9.05112	9.14069	phosphoinositide-3-kinase adaptor protein 1
10595924	NM_029094	Pik3cb	7.23969	7.49902	7.4687	9.59936	9.59683	9.6622	8.04882	7.9779	7.90439	9.56436	9.61965	9.68516	phosphatidylinositol 3-kinase, catalytic, beta polypeptide
10466779	NM_008846	Pip5k1b	6.42733	6.58101	6.57709	6.33901	6.20278	6.27303	6.3465	6.5602	6.74509	6.16878	6.27309	5.98215	phosphatidylinositol-4-phosphate 5-kinase, type 1 beta
10388109	NM_001024927	Pitpnm3	7.15298	7.16523	7.09884	7.06594	6.79155	6.80374	7.03976	7.17872	7.25415	6.64516	6.65559	6.80057	PITPNM family member 3
10363210	NM_008863	Pkib	5.96654	6.03221	5.90761	5.99211	5.95006	5.88369	6.00071	6.01288	6.07563	5.86452	5.97057	5.88838	protein kinase inhibitor beta, cAMP dependent, testis specific
10358124	NM_019645	Pkp1	6.90481	7.07543	6.82474	7.09162	6.97247	6.89737	7.15958	7.12433	7.341	6.99271	6.86794	6.79173	plakophilin 1
10433887	NM_026163	Pkp2	6.6133	6.61855	6.63592	7.95996	8.2306	8.23696	7.09143	7.24676	7.47626	7.58745	7.4493	7.61239	plakophilin 2
10575799	NM_172285	Plcg2	6.74239	6.61135	6.52262	7.09533	7.23089	7.14707	6.36686	6.6648	6.77464	7.49103	7.41439	7.52294	phospholipase C, gamma 2
10360463	NM_176916	Pld5	5.60137	5.62477	5.72233	5.80949	5.77232	5.88234	5.65948	5.70952	5.68278	5.76577	5.79647	5.72985	phospholipase D family, member 5
10401149	NM_013738	Plek2	5.2697	5.50581	5.56065	5.57183	5.83017	5.61098	5.52559	5.59251	5.60742	5.6693	5.89957	5.57687	pleckstrin 2
10548011	NM_198604	Plekhg6	6.3102	6.32249	6.31494	6.26361	6.25864	6.17758	6.35041	6.45331	6.33186	6.1479	6.10396	6.10914	pleckstrin homology domain containing, family G (with RhoGef domain) member 6
10580765	NM_026385	Pllp	6.79672	6.59231	6.81937	6.02564	6.18333	5.95556	6.74238	6.64923	6.6833	6.11301	6.05878	5.95112	plasma membrane proteolipid
10595768	BC139069	Pls1	5.70598	5.487	5.56272	5.5521	5.59415	5.40148	5.50954	5.65543	5.67791	5.61802	5.48359	5.50596	plastin 1 (I-isoform)
10543802	NM_175750	Plxna4	6.98692	6.73011	6.75921	6.58753	6.6868	6.35588	7.10799	7.23683	7.04568	6.85706	7.09826	6.72472	plexin A4
10372028	NM_018797	Plxnc1	6.36738	6.12211	6.39493	6.35843	6.64135	6.29842	6.80959	7.10795	6.91123	6.93526	6.9983	7.2363	plexin C1
10416112	NM_175498	Pnma2	5.44715	5.36225	5.30877	5.45293	5.30433	5.171	5.43808	5.3714	5.43816	5.22434	5.18647	5.30295	paraneoplastic antigen MA2
10543791	NM_013723	Podxl	8.57584	8.62429	8.76543	8.50893	8.47492	8.47597	8.98706	9.01477	9.04118	8.2705	8.21301	8.27454	podocalyxin-like
10592705	NM_011139	Pou2f3	6.50526	6.5487	6.32464	6.50082	6.25922	6.32152	6.52381	6.41075	6.61808	6.43796	6.35126	6.26206	POU domain, class 2, transcription factor 3
10507905	NM_011141	Pou3f1	7.43657	7.42586	7.47222	7.3365	7.43937	7.33925	7.58038	7.47855	7.76258	7.36203	7.35467	7.24678	POU domain, class 3, transcription factor 1
10345879	NM_008900	Pou3f3	7.28478	7.03097	7.00843	7.2923	7.00574	7.00971	6.90145	7.37031	7.60573	7.04373	6.91534	6.72789	POU domain, class 3, transcription factor 3
10422179	NM_011143	Pou4f1	5.43516	5.34917	5.48215	5.4481	5.26983	5.23384	5.5215	5.63101	5.74839	5.2566	5.39368	5.26747	POU domain, class 4, transcription factor 1
10579825	NM_138944	Pou4f2	7.59201	7.53709	7.36544	7.35028	7.19729	7.33334	7.51803	7.51061	7.5791	7.129	7.27266	7.03512	POU domain, class 4, transcription factor 2
10455335	NM_138945	Pou4f3	5.90933	6.00095	5.94936	6.00711	5.84616	5.99416	5.77542	5.80603	5.8993	5.96399	6.17722	5.73606	POU domain, class 4, transcription factor 3
10558049	NM_001080963	Ppapdc1a	6.72611	6.58252	6.61278	6.69364	6.9257	6.53762	6.69355	6.87988	6.90315	6.70764	6.7454	6.54399	phosphatidic acid phosphatase type 2 domain containing 1A
10389617	NM_177167	Ppm1e	7.05718	6.8203	6.81827	6.79026	6.71586	6.87646	6.91956	6.80514	6.69354	6.67299	6.75481	6.29988	protein phosphatase 1E (PP2C domain containing)
10366712	NM_001110218	Ppm1h	6.47777	6.34323	6.53695	6.34284	6.43128	6.37111	6.71172	6.81337	6.61831	7.03695	6.92436	6.96603	protein phosphatase 1H (PP2C domain containing)
10495042	NM_027982	Ppm1j	6.83496	6.67471	6.75518	6.81799	6.65357	6.4524	6.82035	6.86122	6.94426	6.57532	6.53008	6.28725	protein phosphatase 1J
10367697	NM_133485	Ppp1r14c	6.92788	6.54341	6.4017	7.28243	7.58856	7.3572	6.51253	6.43336	6.62625	6.80017	6.92773	6.88394	protein phosphatase 1, regulatory (inhibitor) subunit 14c
10478145	NM_153089	Ppp1r16b	6.86956	6.74796	6.79972	6.89823	6.68198	6.61667	7.12381	6.84014	7.07441	6.59024	6.62839	6.67252	protein phosphatase 1, regulatory (inhibitor) subunit 16B
10433163	NM_021391	Ppp1r1a	6.88383	6.88959	7.07879	7.00553	7.14819	7.11625	6.76825	6.86543	7.18066	6.88594	6.98714	6.87727	protein phosphatase 1, regulatory (inhibitor) subunit 1A
10380862	NM_144828	Ppp1r1b	7.60515	7.46861	7.45011	7.41956	7.40366	7.2179	7.43274	7.50523	7.82466	7.29781	7.39103	7.32669	protein phosphatase 1, regulatory (inhibitor) subunit 1B
10521471	NM_172994	Ppp2r2c	6.29578	6.08254	5.97861	6.36388	6.00373	6.10119	6.1581	6.31617	6.24796	5.90013	5.82311	6.01621	protein phosphatase 2 (formerly 2A), regulatory subunit B (PR 52), gamma isoform
10368970	NM_007548	Prdm1	6.84223	6.90262	6.94846	6.57619	6.40919	6.35007	6.73551	6.60611	6.75586	7.12365	7.16352	7.36551	PR domain containing 1, with ZNF domain
10511795	NM_001080771	Prdm13	6.48135	6.03961	6.50828	6.53614	6.3991	6.31188	6.42038	6.44533	6.3807	6.34115	6.22516	6.14203	PR domain containing 13
10353127	NM_001081209	Prdm14	6.30799	6.25777	6.23189	6.12032	6.11383	6.29121	6.04795	6.45172	6.46525	6.17908	6.11623	6.13955	PR domain containing 14
10455761	NM_001033281	Prdm6	6.50072	6.37446	6.64022	6.42989	6.22132	6.12883	6.44165	6.51623	6.6363	6.1052	6.40457	6.07183	PR domain containing 6
10557177	NM_008855	Prkcb	6.75732	6.51581	6.56506	7.08598	7.03697	7.02846	6.62653	6.48921	6.69702	7.25211	7.34077	7.20928	protein kinase C, beta
10396402	NM_008856	Prkch	7.84527	7.83096	7.93561	6.9585	6.85879	6.83092	8.15278	8.40586	8.31956	7.53597	7.47636	7.71493	protein kinase C, eta
10561335	M94632	Prkcz	5.83076	6.1802	6.06163	6.08509	5.83049	6.05376	6.11656	6.1519	6.3289	5.92578	5.92096	6.11632	protein kinase C, zeta
10519117	NM_008860	Prkcz	7.95167	7.79002	7.83285	7.62362	7.43168	7.43381	7.47351	7.8955	7.91385	7.32953	7.52907	6.9676	protein kinase C, zeta
10467013	NM_001013833	Prkg1	7.43407	7.5301	7.47915	5.79863	5.85599	5.91684	7.04882	7.11362	7.28389	6.26964	6.16655	6.29285	protein kinase, cGMP-dependent, type I
10531588	NM_008926	Prkg2	6.18555	6.20495	6.32174	6.24704	6.14724	6.13626	5.97774	5.96669	6.08	6.0541	6.16783	6.19004	protein kinase, cGMP-dependent, type II
10548118	NM_201371	Prmt8	4.99739	4.84566	4.87645	4.88602	4.77349	4.81776	4.84267	4.84499	4.88593	4.73246	4.66855	4.73961	protein arginine N-methyltransferase 8
10546695	NM_015768	Prok2	6.44725	6.3963	6.52194	6.37005	6.09671	6.14682	6.27648	6.36432	6.51038	6.12369	6.18522	5.95128	prokineticin 2
10487937	NM_144944	Prokr2	6.42062	6.20026	6.20499	5.8529	6.44837	6.23645	6.2862	6.16964	6.21591	6.11274	6.14096	5.8621	prokineticin receptor 2
10487405	NM_178047	Prom2	6.81242	6.68994	6.83117	6.66345	6.54491	6.35363	6.58061	6.67285	6.8038	6.47314	6.56304	6.37645	prominin 2
10426656	NM_013639	Prph	6.94176	6.82062	6.52847	7.21708	6.91136	6.9663	6.8003	6.91196	6.75453	6.97722	6.90759	6.89325	peripherin
10538373	NM_030024	Prr15	5.78604	5.59152	5.66012	5.7147	5.8004	5.69332	5.6313	5.9189	5.94914	5.5193	5.75975	5.3474	proline rich 15
10455687	NM_001081224	Prr16	6.68529	6.2092	6.49988	6.16929	6.22229	6.20319	6.52828	6.70931	6.52734	6.13189	6.1714	6.30778	proline rich 16
10441657	NM_178774	Prr18	7.5707	7.28278	7.54937	7.25378	7.52572	7.14411	7.46066	7.30713	7.45113	7.3108	7.23715	7.13906	proline rich region 18
10471067	NM_009116	Prrx2	7.18683	7.27632	7.29117	8.0827	8.03028	8.08205	7.25322	7.35492	7.30172	8.07342	8.00652	7.99698	paired related homeobox 2
10413919	NM_001001796	Prrxl1	7.83484	7.65404	7.66847	7.676	7.68115	7.65004	7.80076	7.89963	7.80825	7.633	7.60771	7.48998	paired related homeobox protein-like 1
10495854	NM_008939	Prss12	6.89977	6.7303	6.65554	6.61516	6.49535	6.58876	6.90048	7.07256	7.03019	6.71172	6.62696	6.47692	protease, serine, 12 neurotrypsin (motopsin)
10521459	NM_175249	Psapl1	6.3413	6.29017	6.45255	6.34879	5.81637	5.99763	6.41193	6.40846	6.35222	5.99141	5.98532	5.90722	prosaposin-like 1
10454856	NM_028707	Psd2	6.64377	6.42263	6.56774	6.47606	6.09776	6.23439	6.70298	6.81532	6.64437	6.2102	6.27299	6.14115	pleckstrin and Sec7 domain containing 2
10469565	NM_018809	Ptf1a	5.91825	5.7937	5.83484	5.93308	5.87211	5.67287	5.89395	6.06472	5.91442	5.87318	5.9614	5.79889	pancreas specific transcription factor, 1a
10497079	NM_011196	Ptger3	5.85114	5.81533	5.95054	5.78925	5.87272	5.74718	5.7628	6.04701	5.97669	5.75609	5.75461	5.66691	prostaglandin E receptor 3 (subtype EP3)
10489878	NM_008968	Ptgis	7.53545	7.3456	7.34739	7.44195	7.33874	7.24053	7.4547	7.83208	7.61503	7.81898	7.86536	7.83716	prostaglandin I2 (prostacyclin) synthase
10552871	NM_053256	Pth2	7.09473	6.91046	7.04876	6.97163	6.96145	6.49173	7.28296	7.1952	7.38037	6.90763	7.07801	6.57029	parathyroid hormone 2
10347018	NM_139270	Pth2r	5.66289	5.25066	5.45692	5.37063	5.29912	5.36846	5.53507	5.66681	5.47983	5.44188	5.45678	5.27813	parathyroid hormone 2 receptor
10420957	NM_172498	Ptk2b	6.71387	6.94398	6.73202	8.46846	8.44182	8.50833	7.13241	6.73442	6.85361	7.77395	8.04094	7.95453	PTK2 protein tyrosine kinase 2 beta
10563685	NM_013643	Ptpn5	7.40796	7.01929	7.21548	7.19365	7.1686	7.00096	7.10094	7.33494	7.19881	7.16151	7.22383	6.97557	protein tyrosine phosphatase, non-receptor type 5
10366476	NM_029928	Ptprb	9.17825	9.281	9.27561	6.98048	6.86042	6.82622	9.46298	9.34343	9.22506	7.64701	7.68212	7.9065	protein tyrosine phosphatase, receptor type, B
10452571	NM_008984	Ptprm	8.26788	8.54463	8.2878	7.22912	7.3938	7.32465	8.81646	8.69879	8.70367	8.08879	7.92056	8.02017	protein tyrosine phosphatase, receptor type, M
10542414	NM_011216	Ptpro	6.46633	6.45563	6.56453	6.44655	6.40043	6.1822	6.53549	6.46321	6.51908	6.44895	6.88633	6.55005	protein tyrosine phosphatase, receptor type, O
10516789	NM_001083119	Ptpru	7.41748	7.33685	7.35584	7.11066	6.72623	6.91316	7.82231	7.60294	7.67401	7.06616	6.94013	7.15346	protein tyrosine phosphatase, receptor type, U
10430297	NM_013645	Pvalb	6.19611	5.93737	5.9645	6.02165	6.05123	5.81742	6.06253	6.15157	6.16451	5.76402	5.86427	5.81765	parvalbumin
10447056	NM_027455	Qpct	5.68499	5.54647	5.63607	6.37048	6.27608	6.31819	6.1023	6.1142	6.18924	6.67213	6.61584	6.90883	glutaminyl-peptide cyclotransferase (glutaminyl cyclase)
10577954	NM_001080813	Rab11fip1	6.80508	6.64431	6.40386	7.29305	7.45767	7.31531	6.78781	6.66624	6.73436	7.98693	8.19969	7.90399	RAB11 family interacting protein 1 (class I)
10379321	NM_175543	Rab11fip4	6.59787	6.68811	6.67006	6.60922	6.42308	6.51602	6.46403	6.74703	6.74597	6.37512	6.46592	6.32534	RAB11 family interacting protein 4 (class II)
10382449	NM_021411	Rab37	6.76957	6.38898	6.48531	6.20322	6.42814	6.27226	6.55657	6.51697	6.60234	6.12682	6.27616	6.19146	RAB37, member of RAS oncogene family
10359201	NM_023884	Ralgps2	7.10698	7.20865	7.34833	8.12729	8.35988	8.41621	7.33798	7.39862	7.24179	7.7709	7.6914	7.87577	Ral GEF with PH domain and SH3 binding motif 2
10490856	NM_178631	Ralyl	5.32968	4.96721	5.04334	5.09155	5.12889	5.12143	5.16082	5.21697	5.39757	5.0988	5.15101	4.98374	RALY RNA binding protein-like
10348537	NM_016894	Ramp1	6.37465	6.32062	6.45209	6.50439	6.17855	6.35476	6.41417	6.6463	6.66286	6.34907	6.29594	6.29864	receptor (calcitonin) activity modifying protein 1
10509410	NM_001081155	Rap1gap	6.11721	6.45741	6.22153	5.78339	6.10733	5.53528	6.39675	6.21008	6.13933	5.73887	5.88001	5.93047	Rap1 GTPase-activating protein
10431974	NM_144850	Rapgef3	7.12729	6.95683	6.88445	6.60689	6.69276	6.38446	7.24646	7.08486	7.25815	6.58961	6.3597	6.28921	Rap guanine nucleotide exchange factor (GEF) 3
10498584	ENSMUST00000054825	Rarres1	5.42837	5.61741	5.80552	5.53134	5.26786	4.88427	5.43043	5.74315	5.70739	5.17429	5.44691	5.32504	retinoic acid receptor responder (tazarotene induced) 1
10525134	NM_013832	Rasal1	6.94637	6.98032	6.82094	6.85394	6.7259	6.65665	6.93932	6.95453	7.12657	6.65441	6.70029	6.69749	RAS protein activator like 1 (GAP1 like)
10386455	NM_009026	Rasd1	8.50384	8.36783	8.56339	7.34907	7.35155	7.57364	9.14116	9.10977	9.11674	7.98998	7.96268	7.85828	RAS, dexamethasone-induced 1
10572928	NM_029182	Rasd2	6.64798	6.64089	6.30068	6.1205	6.31287	6.09836	6.93402	7.03521	6.97574	6.0901	6.19984	6.01192	RASD family, member 2
10513943	ENSMUST00000102837	Rasef	8.2327	8.12021	8.13438	8.35232	8.0431	7.95054	8.10776	8.33351	8.54379	8.06406	8.09484	7.95234	RAS and EF hand domain containing
10513922	NM_001017427	Rasef	5.32035	5.30584	5.15244	5.47695	5.36885	5.31589	5.28914	5.10893	5.43789	5.25179	5.2425	5.21434	RAS and EF hand domain containing
10375650	NM_029004	Rasgef1c	6.54097	6.42846	6.47206	6.44103	6.10808	6.35823	6.5062	6.54287	6.69459	6.47755	6.32814	6.24978	RasGEF domain family, member 1C
10587699	NM_011245	Rasgrf1	5.86606	5.67664	5.74019	6.00922	5.67866	5.83341	5.89359	5.92144	5.938	5.70006	5.74545	5.64846	RAS protein-specific guanine nucleotide-releasing factor 1
10486061	NM_011246	Rasgrp1	5.9241	5.7291	5.70268	5.63496	5.66404	5.56465	5.66661	5.79018	5.97414	5.71536	5.80516	5.56194	RAS guanyl releasing protein 1
10556458	NM_175279	Rassf10	6.90475	6.68433	6.93728	6.98928	7.05695	7.07325	6.9078	6.80074	7.04556	6.87631	7.17747	6.79494	Ras association (RalGDS/AF-6) domain family (N-terminal) member 10
10459471	NM_013833	Rax	6.12456	5.98665	6.2983	6.08172	6.07906	5.68843	6.10645	6.08757	6.06962	5.90334	5.80838	5.97631	retina and anterior neural fold homeobox
10498972	ENSMUST00000048647	Rbm46	6.17163	6.11327	6.18593	6.12221	6.11453	6.077	6.28637	6.26414	6.15705	5.87604	6.27842	5.83753	RNA binding motif protein 46
10530269	NM_178446	Rbm47	6.34305	6.01932	6.06766	6.51573	6.48278	6.35966	6.33583	6.2881	6.17394	8.03098	7.99595	8.00767	RNA binding motif protein 47
10556059	NM_029660	Rbmxl2	7.70613	7.69698	7.64513	7.99155	7.84404	7.73419	7.76506	7.76553	7.89288	7.68473	7.82051	7.49931	RNA binding motif protein, X-linked-like 2
10528385	NM_011261	Reln	7.46961	7.47835	7.40536	7.29628	7.26315	7.3097	7.70525	7.91043	7.76342	7.45488	7.32716	7.45726	reelin
10363090	NM_177306	Rfx6	5.22099	5.17487	5.14418	5.21973	5.21883	5.15203	5.21142	5.28902	5.45404	4.93967	5.0356	5.00927	regulatory factor X, 6
10397030	NM_015812	Rgs6	5.65226	5.70887	5.82545	5.27834	5.33078	5.19956	5.85605	6.04919	5.93308	5.21036	5.14151	5.07125	regulator of G-protein signaling 6
10411949	NM_029879	Rgs7bp	6.16559	6.1056	6.18797	6.10463	5.7907	5.69404	6.45251	6.57291	6.55555	6.03307	6.10876	5.84972	regulator of G-protein signalling 7 binding protein
10499329	NM_021375	Rhbg	6.48021	6.41501	6.52002	6.41198	6.33343	6.44319	6.32305	6.45754	6.50722	6.33533	6.27309	6.09757	Rhesus blood group-associated B glycoprotein
10564762	NM_019799	Rhcg	6.55813	6.5884	6.58585	6.57103	6.50123	6.22952	6.62268	6.66639	6.62101	6.33565	6.43493	6.3377	Rhesus blood group-associated C glycoprotein
10547613	NM_027664	Rimklb	5.87497	5.57711	5.85108	5.52229	5.32938	5.13141	5.86169	5.89857	6.27978	5.37202	5.33653	5.42121	ribosomal modification protein rimK-like family member B
10423855	NM_053271	Rims2	5.76574	5.63281	5.79796	5.90119	5.87082	5.67483	5.67826	5.91101	5.72243	5.53249	5.76899	5.64422	regulating synaptic membrane exocytosis 2
10489406	NM_183023	Rims4	8.28901	8.15285	8.12392	8.18774	7.97046	7.72776	7.91953	7.85746	8.2838	7.84546	7.82329	7.70469	regulating synaptic membrane exocytosis 4
10397853	NM_177620	Rin3	6.96915	7.05985	7.11307	7.37869	7.35137	7.42837	7.04472	7.1403	7.21538	6.94231	7.12346	7.134	Ras and Rab interactor 3
10420198	NM_019955	Ripk3	7.4657	7.07349	7.17185	8.37122	8.35808	8.58494	7.37296	7.53303	7.59427	8.58975	8.50658	8.67037	receptor-interacting serine-threonine kinase 3
10441270	NM_023663	Ripk4	5.87018	5.62841	5.75453	5.7268	5.70847	5.46025	5.52769	5.88587	5.77535	5.85661	5.52618	5.51374	receptor-interacting serine-threonine kinase 4
10587621	NM_001037907	Ripply2	6.42222	6.28506	6.13661	6.4815	6.23573	6.3239	6.24962	6.43447	6.23616	6.06109	6.25305	6.24339	ripply2 homolog (zebrafish)
10432236	NM_172612	Rnd1	9.26423	9.34487	9.41569	6.88375	7.28915	7.45417	9.72158	9.76323	9.52705	8.19914	8.19801	8.28094	Rho family GTPase 1
10469951	NM_176834	Rnf208	7.33499	7.07953	7.14906	6.74574	6.70514	6.69817	6.98543	7.10864	7.16005	6.60973	6.68422	6.62346	ring finger protein 208
10515461	NM_025739	Rnf220	8.71737	8.64646	8.54935	8.66649	8.68924	8.70417	8.6761	8.8028	8.7	8.61907	8.61565	8.55316	ring finger protein 220
10440344	NM_175549	Robo2	6.54693	6.07313	6.19813	6.12895	6.09107	6.11897	6.34562	6.38278	6.2853	5.84313	5.99169	6.05348	roundabout homolog 2 (Drosophila)
10592303	AF060570	Robo3	6.33994	6.04576	6.17624	6.29312	6.16146	5.87178	6.3709	6.18508	6.31351	6.25683	6.10263	6.07066	roundabout homolog 3 (Drosophila)
10409282	NM_013846	Ror2	7.95253	7.64539	7.81171	7.81809	7.68376	7.64525	7.81953	7.82838	8.01846	7.80229	7.95156	7.76773	receptor tyrosine kinase-like orphan receptor 2
10585703	NM_133982	Rpp25	6.07452	6.18076	6.22967	6.51779	6.47523	6.55852	6.58825	6.30992	6.28923	6.3841	6.16648	6.36561	ribonuclease P 25 subunit (human)
10482766	NM_023396	Rprm	7.2901	7.45712	7.3219	7.29069	7.14197	7.07167	7.26292	7.31302	7.54064	6.96198	6.9432	6.92183	reprimo, TP53 dependent G2 arrest mediator candidate
10381736	NM_001033212	Rprml	7.36254	6.99083	7.21094	7.07468	6.69921	6.91162	7.01068	7.3397	7.22481	6.94192	6.87315	6.83406	reprimo-like
10508012	NM_138683	Rspo1	6.99651	6.89422	6.67384	6.7771	7.08027	6.6209	6.88024	7.0653	7.05031	6.71838	6.81998	6.43191	R-spondin homolog (Xenopus laevis)
10428388	NM_172815	Rspo2	6.06281	5.86627	6.00847	5.9551	6.03051	5.9146	6.1163	5.99275	6.13126	5.94742	5.95357	5.84737	R-spondin 2 homolog (Xenopus laevis)
10477035	NM_001040689	Rspo4	6.35644	6.2943	6.14924	6.17887	6.34047	6.17155	6.0811	6.21575	6.50396	6.12451	6.10399	5.89169	R-spondin family, member 4
10573472	NM_144929	Rtbdn	6.70308	6.53932	6.43963	6.61985	6.31612	6.38098	6.80894	6.71109	6.89583	6.43099	6.66157	6.13746	retbindin
10400926	NM_153457	Rtn1	6.17509	6.11114	6.23383	6.09025	5.92827	5.79616	6.49223	6.52769	6.45826	6.1422	6.08922	6.09039	reticulon 1
10434144	NM_022982	Rtn4r	7.33607	7.2196	7.37037	7.38866	7.17101	7.1736	7.25497	7.11627	7.53097	6.94702	7.06242	6.89286	reticulon 4 receptor
10378549	NM_177708	Rtn4rl1	8.0585	7.95749	8.01406	7.47313	7.42798	7.36678	7.70612	7.93188	8.13422	7.6008	7.45832	7.49798	reticulon 4 receptor-like 1
10503382	NM_001111027	Runx1t1	7.63143	7.59373	7.82993	6.331	6.21564	6.30925	7.33299	7.55471	7.55782	6.50624	6.50359	6.70127	runt-related transcription factor 1; translocated to, 1 (cyclin D-related)
10427766	NM_178717	Rxfp3	6.27585	6.08403	6.18599	5.97456	5.83558	5.65171	6.27189	5.96035	6.18214	5.8856	5.85549	5.81332	relaxin family peptide receptor 3
10407598	NM_023868	Ryr2	6.24311	6.24188	6.24125	6.40416	6.14163	6.13596	6.29797	6.31878	6.39213	6.11132	6.18349	5.96986	ryanodine receptor 2, cardiac
10580510	NM_021390	Sall1	6.71228	6.72004	6.57589	6.04962	6.30893	6.23782	6.49291	6.51565	6.32799	6.13104	6.09956	6.3115	sal-like 1 (Drosophila)
10459999	NM_178280	Sall3	7.16487	6.94695	6.88885	7.11468	6.98187	7.01281	6.95136	6.9453	6.9755	6.75555	6.94566	6.977	sal-like 3 (Drosophila)
10490016	NM_175303	Sall4	6.85536	6.73563	7.04673	6.62291	6.4455	6.38591	6.92942	6.7965	7.11386	6.52015	6.5721	6.42436	sal-like 4 (Drosophila)
10367772	NM_177271	Samd5	7.198	7.09481	7.01835	6.60626	6.27999	6.24978	7.28426	6.96049	7.12606	6.60938	6.57681	6.4918	sterile alpha motif domain containing 5
10451763	NM_009122	Satb1	8.98968	9.11031	9.17384	7.82503	7.89584	8.00387	9.01751	9.0277	9.09698	7.68529	7.83735	7.8576	special AT-rich sequence binding protein 1
10354777	NM_139146	Satb2	6.3556	6.36106	6.73396	7.64328	7.78914	7.7865	6.90745	6.96155	7.27866	7.75881	7.77603	7.89722	special AT-rich sequence binding protein 2
10400072	NM_009132	Scin	5.927	5.85134	5.93647	6.49301	6.17156	6.61262	6.60661	6.65801	7.04172	6.6096	6.80458	6.906	scinderin
10584862	NM_001013390	Scn4b	5.94556	5.72517	5.82347	5.70535	5.75073	5.60774	5.97606	5.89739	6.10469	5.65276	5.57678	5.55199	sodium channel, type IV, beta
10597656	NM_021544	Scn5a	8.25045	8.25963	8.29728	9.10698	9.19191	9.16017	9.04415	9.07379	9.10553	8.64525	8.77365	8.71963	sodium channel, voltage-gated, type V, alpha
10426955	NM_011323	Scn8a	5.49251	5.33673	5.29187	5.49241	5.29735	5.47882	5.27368	5.48983	5.46465	5.26667	5.34016	5.10347	sodium channel, voltage-gated, type VIII, alpha
10557124	NM_011325	Scnn1b	5.7682	5.68071	5.74534	5.77941	5.60252	5.57772	5.51752	5.58291	5.73352	5.63151	5.60563	5.62593	sodium channel, nonvoltage-gated 1 beta
10557111	NM_011326	Scnn1g	5.18052	5.27943	5.33269	5.26025	5.19886	5.10612	5.11397	5.26308	5.23801	5.22233	5.14415	5.08054	sodium channel, nonvoltage-gated 1 gamma
10477058	ENSMUST00000064061	Scrt2	8.08905	7.89216	7.88021	7.86602	7.65377	7.56045	7.89748	7.79972	8.06911	7.81289	7.69311	7.6015	scratch homolog 2, zinc finger protein (Drosophila)
10431051	NM_022723	Scube1	8.02459	7.63115	7.47856	7.86486	7.40501	7.50866	7.65437	7.78531	7.86941	7.28455	7.31822	7.25286	signal peptide, CUB domain, EGF-like 1
10443276	NM_001004366	Scube3	6.82999	6.80584	6.84563	6.77701	6.48144	6.52412	6.75162	7.08939	6.96001	6.54678	6.59374	6.44044	signal peptide, CUB domain, EGF-like 3
10527051	NM_177879	Sdk1	7.13612	7.0225	6.91915	6.97021	6.80553	6.68485	7.10842	7.01475	6.87593	6.7037	6.79667	6.76418	sidekick homolog 1 (chicken)
10392739	NM_172800	Sdk2	6.9853	6.80988	6.77026	6.90031	6.78194	6.51538	6.83944	6.95933	6.77652	6.73832	6.54869	6.66192	sidekick homolog 2 (chicken)
10433373	NM_001127725	Sec14l5	6.22477	6.20275	6.07645	6.10427	5.91063	5.92256	6.11913	6.08723	6.24281	5.9374	6.09399	5.72535	SEC14-like 5 (S. cerevisiae)
10596747	NM_011349	Sema3f	8.01933	7.81016	7.9935	7.83618	7.74072	7.52826	8.26133	8.19231	8.26423	8.011	7.967	7.80403	sema domain, immunoglobulin domain (Ig), short basic domain, secreted, (semaphorin) 3F
10545608	NM_011350	Sema4f	7.00426	6.8444	6.95902	6.32851	6.43811	6.26602	6.76973	7.10048	6.96532	6.56339	6.25521	6.15318	sema domain, immunoglobulin domain (Ig), TM domain, and short cytoplasmic domain
10435415	NM_013661	Sema5b	6.8585	6.70334	6.63855	6.54774	6.60639	6.47445	6.79498	6.73615	6.91352	6.42991	6.38893	6.2252	sema domain, seven thrombospondin repeats (type 1 and type 1-like), transmembrane domain (TM) and short cytoplasmic domain, (semaphorin) 5B
10378964	NM_021286	Sez6	7.41707	7.05505	7.1051	7.03638	6.86888	6.73716	7.12424	7.31057	7.0942	7.01492	6.96312	6.73724	seizure related gene 6
10532542	NM_019982	Sez6l	7.01945	6.81866	6.89649	6.96478	6.96616	6.67271	6.99069	6.85691	7.03663	6.8585	6.73525	6.73467	seizure related 6 homolog like
10557535	NM_144926	Sez6l2	6.82376	6.7742	6.72246	6.66181	6.51532	6.6303	6.83513	6.94587	6.88819	6.6043	6.6423	6.55543	seizure related 6 homolog like 2
10469167	NM_177386	Sfmbt2	6.008	5.75014	5.95719	6.24832	5.9657	5.84567	5.85272	6.03055	5.95981	5.88093	5.8738	5.81881	Scm-like with four mbt domains 2
10570957	NM_013834	Sfrp1	6.82224	7.1349	6.94625	6.77886	6.65314	6.66131	7.83197	7.92008	8.00356	7.24231	7.17376	7.19749	secreted frizzled-related protein 1
10492798	NM_009144	Sfrp2	8.44205	8.41484	8.66357	10.5346	10.5314	10.7001	8.68374	8.33004	8.29513	9.91462	9.90025	10.0778	secreted frizzled-related protein 2
10467744	NM_018780	Sfrp5	7.85382	7.79155	7.9576	6.15579	6.18688	5.98769	8.31193	8.26603	8.14328	6.74385	6.34331	6.4217	secreted frizzled-related sequence protein 5
10347734	NM_001004173	Sgpp2	6.31012	6.17761	6.04841	6.24737	6.33127	5.92863	6.2593	6.41794	6.35482	6.12498	6.12726	6.03001	sphingosine-1-phosphate phosphotase 2
10532680	NM_172718	Sgsm1	6.83585	7.01215	6.99291	6.90802	6.87891	6.84459	6.91296	6.84034	6.95659	6.70256	6.93268	6.87021	small G protein signaling modulator 1
10505705	NM_019535	Sh3gl2	6.5487	6.63641	6.67404	6.61964	6.68968	6.63716	6.5347	6.88517	6.79999	6.49797	6.5702	6.43917	SH3-domain GRB2-like 2
10363333	NM_172788	Sh3rf3	7.8807	7.79618	7.69405	7.58462	7.40917	7.36262	7.91826	7.9778	8.17201	7.63558	7.47781	7.40135	SH3 domain containing ring finger 3
10552632	ENSMUST00000107938	Shank1	6.31309	6.14742	6.07362	6.18616	6.09034	6.00475	6.27282	6.41234	6.4334	6.05029	6.0688	6.13595	SH3/ankyrin domain gene 1
10370587	NM_001024539	Shc2	5.75923	5.7084	5.59349	5.64918	5.62967	5.68853	5.68255	5.88359	5.69566	5.56181	5.64231	5.40299	src homology 2 domain-containing transforming protein C2
10409222	NM_009167	Shc3	6.72252	6.73332	6.70667	6.02135	5.90227	5.91462	6.44707	6.47534	6.39332	5.84063	5.79504	5.91872	src homology 2 domain-containing transforming protein C3
10445992	NM_009168	Shd	7.29224	7.12436	7.25691	6.97489	6.97318	6.94799	7.271	7.14115	7.37638	7.0378	7.04739	6.84384	src homology 2 domain-containing transforming protein D
10493604	NM_172530	She	7.2943	7.23464	7.21153	7.0727	6.7317	6.57927	7.24578	7.30599	7.35982	7.1475	7.04406	6.849	src homology 2 domain-containing transforming protein E
10415693	NM_145463	Shisa2	7.99651	8.0483	8.11081	8.25084	8.17769	7.98259	8.16428	8.08769	8.22602	7.99661	8.07565	8.00862	shisa homolog 2 (Xenopus laevis)
10522288	NM_001033415	Shisa3	6.83442	6.77979	6.96964	6.5594	6.39206	6.2288	7.01077	6.74555	7.05772	6.37831	6.42338	6.28083	shisa homolog 3 (Xenopus laevis)
10439583	NM_198034	Sidt1	6.65756	6.43425	6.6512	6.48391	6.42091	6.26682	6.65501	6.73175	6.71642	6.39923	6.42058	6.05049	SID1 transmembrane family, member 1
10569024	NM_023059	Sigirr	7.47548	7.50406	7.28149	7.78394	7.42798	7.54313	7.43597	7.43372	7.455	7.51509	7.42695	7.41267	single immunoglobulin and toll-interleukin 1 receptor (TIR) domain
10363056	NM_011376	Sim1	7.06588	7.26217	7.10278	6.92594	6.79874	6.75747	6.98419	6.88199	7.20685	6.58214	6.47079	6.72003	single-minded homolog 1 (Drosophila)
10437055	NM_011377	Sim2	8.61076	8.68612	8.67719	7.94655	8.07241	8.08436	8.7204	8.79114	8.7353	7.63871	7.78321	7.79769	single-minded homolog 2 (Drosophila)
10397002	NM_172579	Sipa1l1	7.32219	7.19336	7.26695	7.8073	7.96365	8.05804	7.77071	7.83262	7.73652	8.02108	8.02115	8.03133	signal-induced proliferation-associated 1 like 1
10453394	NM_011380	Six2	8.2012	8.40143	8.3918	8.02786	8.14174	7.91625	8.35923	8.25058	8.02565	7.97183	8.10205	8.01417	sine oculis-related homeobox 2 homolog (Drosophila)
10447288	NM_011381	Six3	6.23536	6.14853	6.3776	6.3613	6.37225	6.24217	6.36031	6.59978	6.59675	6.33539	6.40039	6.13514	sine oculis-related homeobox 3 homolog (Drosophila)
10396367	NM_011384	Six6	6.27652	6.20399	6.28703	6.2289	5.93853	5.94315	6.10531	6.24142	6.37532	6.04281	5.99453	5.82639	sine oculis-related homeobox 6 homolog (Drosophila)
10544732	NM_018773	Skap2	8.16472	8.01573	8.23329	8.02055	8.05986	8.30232	8.84984	8.826	8.75902	8.58155	8.54435	8.60021	src family associated phosphoprotein 2
10416887	NM_198014	Slain1	5.87481	5.99269	5.93884	5.89023	5.8292	5.90064	5.89652	5.9203	6.02209	5.90776	5.84758	5.93398	SLAIN motif family, member 1
10522388	NM_173403	Slc10a4	5.60296	5.58969	5.97077	5.86439	5.53188	5.72143	5.88365	5.1811	5.48031	5.77809	5.62648	5.83986	solute carrier family 10 (sodium/bile acid cotransporter family), member 4
10530499	NM_173403	Slc10a4	6.74829	6.84592	6.54758	6.60605	6.67157	6.84406	6.88207	6.56451	6.63229	6.50739	6.60968	6.59034	solute carrier family 10 (sodium/bile acid cotransporter family), member 4
10422412	NM_053079	Slc15a1	5.14179	4.98058	4.93081	5.15209	5.06942	4.99404	5.15355	5.14262	4.99456	4.91054	4.86536	4.93554	solute carrier family 15 (oligopeptide transporter), member 1
10377790	NM_153081	Slc16a11	6.78965	6.80731	6.72647	6.25842	6.41828	6.12477	6.65849	6.76532	6.97523	6.30842	6.39941	6.2101	solute carrier family 16 (monocarboxylic acid transporters), member 11
10356240	NM_027921	Slc16a14	5.72083	5.67758	5.59335	5.67043	5.78317	5.46508	5.55366	5.65971	5.72811	5.4098	5.39913	5.33808	solute carrier family 16 (monocarboxylic acid transporters), member 14
10552857	NM_182993	Slc17a7	6.36362	6.40102	6.24458	6.24366	6.08481	5.91813	6.37669	6.57104	6.44486	6.12601	6.12378	6.2603	solute carrier family 17 (sodium-dependent inorganic phosphate cotransporter), member 7
10464370	NM_172523	Slc18a2	5.97375	5.8637	5.73126	5.93808	5.84941	5.74406	5.97953	6.07897	5.93856	5.68472	5.8983	5.81714	solute carrier family 18 (vesicular monoamine), member 2
10462313	NM_009199	Slc1a1	6.62679	6.65098	6.54522	6.19487	6.11706	5.85394	7.15635	7.26844	7.13349	6.10317	6.48573	6.40344	solute carrier family 1 (neuronal/epithelial high affinity glutamate transporter, system Xag), member 1
10474141	NM_001077514	Slc1a2	6.64179	6.26811	6.44907	6.37318	6.46098	6.26045	6.45437	6.74439	6.47997	6.33914	6.51084	6.31296	solute carrier family 1 (glial high affinity glutamate transporter), member 2
10447773	NM_011395	Slc22a3	9.0558	8.89692	8.8728	6.80214	6.7526	6.47786	7.76851	7.99874	7.78714	6.61523	6.62129	6.28751	solute carrier family 22 (organic cation transporter), member 3
10397835	NM_172152	Slc24a4	6.35668	6.05638	6.07591	6.26439	6.04322	6.01881	6.14679	6.101	5.94381	5.88777	5.72045	5.56662	solute carrier family 24 (sodium/potassium/calcium exchanger), member 4
10373054	BC089587	Slc26a10	7.09105	6.99797	6.98861	7.04339	6.66629	6.66198	7.2939	7.14633	7.14421	6.7048	6.8751	6.62305	solute carrier family 26, member 10
10399854	NM_011867	Slc26a4	5.17292	5.06642	5.06052	5.21964	5.12037	5.18255	5.05181	5.02137	5.0346	4.8793	5.16542	4.96869	solute carrier family 26, member 4
10475653	NM_011978	Slc27a2	5.45112	5.46708	5.63179	5.33481	5.2667	5.35147	6.18437	6.30446	6.24553	5.52065	5.57519	5.42299	solute carrier family 27 (fatty acid transporter), member 2
10527148	NM_146257	Slc29a4	6.70939	6.45918	6.45752	6.61072	6.59311	6.37121	6.59682	6.57748	6.4465	6.23972	6.47981	6.34393	solute carrier family 29 (nucleoside transporters), member 4
10352548	NM_001033286	Slc30a10	6.88029	6.71244	6.84182	6.7959	6.80809	6.68088	6.73297	6.75808	6.81569	6.61889	6.63173	6.75621	solute carrier family 30, member 10
10508961	NM_001039677	Slc30a2	7.25842	7.00852	6.97049	7.07615	7.04809	6.87054	6.92807	7.15269	7.21547	6.92132	6.85311	6.92492	solute carrier family 30 (zinc transporter), member 2
10529068	NM_011773	Slc30a3	7.80081	7.58591	7.57107	7.44458	7.38761	7.33803	7.72111	7.85811	7.63701	7.41447	7.4115	7.20676	solute carrier family 30 (zinc transporter), member 3
10478124	NM_009508	Slc32a1	7.02408	7.1284	6.87263	6.99234	6.71586	6.58789	7.03063	7.33428	7.11932	6.76687	6.79882	6.43694	solute carrier family 32 (GABA vesicular transporter), member 1
10368159	NM_029529	Slc35d3	6.77425	6.74722	6.57751	6.6038	6.67747	6.47651	6.89224	6.81693	7.00586	6.42487	6.31768	6.31352	solute carrier family 35, member D3
10585381	NM_028060	Slc35f2	5.23101	5.13522	5.24767	5.91639	5.82069	5.92375	5.27924	5.37964	5.1082	5.56068	5.68768	5.74711	solute carrier family 35, member F2
10576586	NM_175434	Slc35f3	6.27284	6.19527	6.26389	6.43791	6.29148	6.11231	6.11402	6.48293	6.09332	5.95833	6.05065	6.21742	solute carrier family 35, member F3
10501811	NM_145394	Slc44a3	5.79822	5.4911	5.57356	5.31947	5.32231	5.15469	5.80048	5.65629	5.90036	5.21214	5.31382	5.31715	solute carrier family 44, member 3
10496975	NM_001081263	Slc44a5	5.0756	5.06689	5.16502	5.29967	5.08547	5.24852	5.20329	5.08336	4.97226	4.79705	5.10758	5.02713	solute carrier family 44, member 5
10518763	NM_173774	Slc45a1	6.90509	6.78137	6.73662	6.72428	6.77577	6.48997	6.74362	6.77594	6.64888	6.51014	6.68781	6.38117	solute carrier family 45, member 1
10386665	NM_001033542	Slc47a2	6.2834	6.18997	6.37881	6.15502	5.94856	5.94008	6.37843	6.64724	6.50879	6.08876	5.79207	5.82596	solute carrier family 47, member 2
10426924	NM_021530	Slc4a8	7.25882	7.47497	7.24943	6.50615	6.45787	6.54236	7.23739	7.2016	7.08737	6.58024	6.49366	6.60616	solute carrier family 4 (anion exchanger), member 8
10521038	NM_019810	Slc5a1	6.29164	6.176	6.27159	6.33217	6.11972	6.18568	6.33176	6.4233	6.18884	6.15558	6.02778	6.21259	solute carrier family 5 (sodium/glucose cotransporter), member 1
10579442	NM_053248	Slc5a5	7.17052	7.16306	7.06077	7.38201	6.99258	7.1417	7.43728	7.55444	7.42605	7.13944	7.23618	7.08417	solute carrier family 5 (sodium iodide symporter), member 5
10540838	NM_178703	Slc6a1	6.8581	6.85771	6.7128	6.63181	6.67406	6.38052	6.80966	6.99943	6.81376	6.63291	6.57682	6.3414	solute carrier family 6 (neurotransmitter transporter, GABA), member 1
10540822	NM_172890	Slc6a11	6.55433	6.43518	6.25657	6.49931	6.50183	6.26978	6.35183	6.50636	6.53894	6.42557	6.54615	6.26391	solute carrier family 6 (neurotransmitter transporter, GABA), member 11
10501104	NM_172271	Slc6a17	7.6567	7.57318	7.56348	7.4664	7.26466	7.23919	8.03219	7.95116	8.00914	7.48328	7.33415	7.35589	solute carrier family 6 (neurotransmitter transporter), member 17
10573956	NM_009209	Slc6a2	6.42514	6.28113	6.35732	6.03714	6.1632	6.12485	6.47283	6.64755	6.71976	6.14115	6.45566	6.20866	solute carrier family 6 (neurotransmitter transporter, noradrenalin), member 2
10597960	NM_139142	Slc6a20a	6.96425	6.90194	6.89251	7.04928	6.77513	6.83893	6.97548	6.97931	7.00675	6.78591	6.55858	6.66988	solute carrier family 6 (neurotransmitter transporter), member 20A
10406050	NM_010020	Slc6a3	6.89238	6.92922	6.83109	6.88595	6.88273	6.60081	6.87744	7.16506	7.0123	6.79272	6.81418	6.75134	solute carrier family 6 (neurotransmitter transporter, dopamine), member 3
10378816	NM_010484	Slc6a4	6.48258	6.34055	6.37938	6.34342	6.45248	6.49288	6.44094	6.43025	6.48767	6.42968	6.08484	6.36197	solute carrier family 6 (neurotransmitter transporter, serotonin), member 4
10553430	NM_148931	Slc6a5	5.88775	5.84224	5.58809	5.92025	5.76838	5.75539	5.68311	5.73362	5.47543	5.51541	5.46019	5.48946	solute carrier family 6 (neurotransmitter transporter, glycine), member 5
10459138	NM_201353	Slc6a7	7.07953	7.21444	7.11932	6.94444	6.46175	6.66502	7.24702	7.11171	7.01055	6.80283	6.56705	6.66852	solute carrier family 6 (neurotransmitter transporter, L-proline), member 7
10552143	NM_017394	Slc7a10	6.98738	6.58522	6.62607	6.80489	6.49217	6.64544	7.04847	7.0336	6.88028	6.50056	6.71621	6.60308	solute carrier family 7 (cationic amino acid transporter, y+ system), member 10
10550263	NM_148946	Slc8a2	6.40222	6.29076	6.3886	6.43074	6.36497	6.29135	6.66113	6.38181	6.34219	6.38839	6.41225	6.30143	solute carrier family 8 (sodium/calcium exchanger), member 2
10345855	NM_001033289	Slc9a2	6.70368	6.46325	6.89493	8.30033	8.40835	8.42398	6.4818	6.57707	6.65144	7.89049	7.81995	7.92832	solute carrier family 9 (sodium/hydrogen exchanger), member 2
10406176	NM_001081060	Slc9a3	6.28877	6.10778	5.82672	6.11124	6.16267	6.00482	6.17116	6.09197	6.11157	5.77584	5.85937	5.92509	solute carrier family 9 (sodium/hydrogen exchanger), member 3
10379615	NM_183201	Slfn5	8.94669	9.13336	9.14299	6.61459	6.55054	6.72354	9.60442	9.56236	9.5464	8.00211	8.01827	8.07746	schlafen 5
10467599	NM_015748	Slit1	6.42118	6.221	6.27427	6.17811	5.99433	5.75394	6.12242	5.98206	6.21918	6.15126	6.04331	6.08096	slit homolog 1 (Drosophila)
10375175	NM_011412	Slit3	7.67483	7.80125	7.74616	7.55917	7.50054	7.57922	8.48035	8.5621	8.42088	8.31071	8.18832	8.25349	slit homolog 3 (Drosophila)
10498707	NM_198864	Slitrk3	5.91181	5.51437	5.67979	5.66969	5.51404	5.49886	5.97477	5.70151	5.92812	5.33178	5.3671	5.41425	SLIT and NTRK-like family, member 3
10396936	NM_022316	Smoc1	7.17408	7.12097	6.97727	6.1961	6.10367	6.45646	7.48279	7.39017	7.6123	6.46862	6.51503	6.54973	SPARC related modular calcium binding 1
10441902	NM_022315	Smoc2	8.4431	8.40017	8.47044	8.19682	8.26625	8.02609	9.91028	9.81309	9.98772	8.85757	8.8908	8.8646	SPARC related modular calcium binding 2
10595496	NM_013669	Snap91	7.32153	7.15575	7.09787	7.17201	6.98754	6.83651	7.03251	6.87438	7.17581	7.00563	7.11289	6.92102	synaptosomal-associated protein 91
10409369	NM_033610	Sncb	6.83667	6.9743	6.68562	6.90024	6.76267	6.77084	6.95567	7.02496	6.90146	6.69389	6.76705	6.57397	synuclein, beta
10478066	NM_175692	Snhg11	6.15466	6.26207	6.23701	6.15561	6.11184	5.95629	6.34098	6.1654	6.5633	6.11899	6.01491	5.778	small nucleolar RNA host gene 11 (non-protein coding)
10488558	NM_198214	Snph	7.97293	7.96358	7.9112	8.02826	7.68299	7.68369	7.87521	8.02007	8.13622	7.65981	7.88625	7.53279	syntaphilin
10352980	NM_027671	Sntg1	5.2314	4.98831	5.15024	5.12198	4.98989	4.89582	5.17578	5.01683	5.45405	4.82544	5.01888	4.82803	syntrophin, gamma 1
10529515	NM_030889	Sorcs2	8.18704	8.15997	8.20093	8.52816	8.62323	8.76569	8.31082	8.50591	8.50807	8.36846	8.14639	8.2286	sortilin-related VPS10 domain containing receptor 2
10463875	NM_025696	Sorcs3	5.47597	5.43319	5.38834	5.4885	5.48187	5.50562	5.59201	5.56071	5.64776	5.32631	5.29888	5.00593	sortilin-related VPS10 domain containing receptor 3
10570189	NM_009233	Sox1	8.35905	8.14326	8.13329	8.14991	8.19	8.11376	8.37555	8.18111	8.26143	8.02351	8.16088	7.76882	SRY-box containing gene 1
10430458	BC023356	Sox10	7.68272	7.5914	7.47769	7.3118	7.22974	7.22068	7.51986	7.70946	7.77456	7.19585	7.20046	7.22327	SRY-box containing gene 10
10596023	BC055767	Sox14	7.30094	6.92304	7.03555	6.94681	7.02903	6.9377	7.18233	7.1418	7.45341	7.05242	6.89736	6.7422	SRY-box containing gene 14
10491477	NM_011443	Sox2	5.58354	5.70192	5.51294	5.52551	5.57892	5.70051	5.7216	5.87126	5.51031	5.53556	5.56578	5.43058	SRY-box containing gene 2
10422272	NM_177753	Sox21	7.60594	7.33979	7.26985	7.218	7.24829	6.99944	7.36806	7.28614	7.51997	7.20504	7.28958	6.95189	SRY-box containing gene 21
10604837	NM_009237	Sox3	8.15476	7.88398	7.96264	7.89283	7.92116	7.61364	7.85116	8.07747	8.35246	7.68997	7.89395	7.62231	SRY-box containing gene 3
10415885	NM_011446	Sox7	8.01488	7.99977	8.08544	6.9434	6.86738	6.84544	8.223	8.1295	8.32739	7.38442	7.22417	7.26018	SRY-box containing gene 7
10472688	NM_022435	Sp5	6.48759	6.41195	6.60725	6.49582	6.67898	6.62461	6.43326	6.64729	6.69098	6.45522	6.45436	6.29761	trans-acting transcription factor 5
10399189	NM_177082	Sp8	5.65954	5.4486	5.6256	5.48817	5.40495	5.45666	5.59912	5.6116	5.82779	5.38856	5.3357	5.52673	trans-acting transcription factor 8
10472930	NM_001005343	Sp9	6.92865	7.22187	7.06453	6.93154	6.97253	6.921	7.05713	6.91472	7.26633	6.80985	6.84746	6.78106	trans-acting transcription factor 9
10522445	BC050799	Spata18	5.72918	5.81989	5.84203	5.92408	5.92579	5.77746	5.89924	6.06842	5.74694	5.75429	5.62509	5.54598	spermatogenesis associated 18
10382802	NM_011451	Sphk1	8.38581	8.34804	8.39428	7.79588	7.67803	7.78651	8.96557	9.02515	8.98924	8.50187	8.32635	8.45254	sphingosine kinase 1
10474936	NM_016907	Spint1	6.89504	6.61041	6.72778	7.00951	6.87761	6.79366	6.6877	6.79579	6.92427	6.97807	7.004	6.75134	serine protease inhibitor, Kunitz type 1
10561712	NM_011464	Spint2	7.56336	7.50497	7.60402	7.03252	6.97043	7.04515	7.53052	7.64172	7.82399	7.19129	7.2024	7.08504	serine protease inhibitor, Kunitz type 2
10576288	NM_172287	Spire2	7.17979	6.98838	6.94548	6.9866	7.17295	7.17483	6.7643	6.80582	7.00301	7.11101	6.93189	6.93973	spire homolog 2 (Drosophila)
10401068	NM_013675	Spnb1	7.0209	7.05846	6.86821	6.81802	6.71447	6.48396	7.2202	7.20681	7.19738	6.47659	6.59087	6.43251	spectrin beta 1
10460423	NM_021287	Spnb3	7.14466	6.75758	6.87072	7.04085	6.87096	6.59722	6.88694	6.90311	7.05965	6.73198	6.86685	6.7802	spectrin beta 3
10409616	NM_009262	Spock1	6.92431	6.94358	6.75708	6.88852	6.87545	6.66396	7.64532	7.52924	7.5741	6.85142	6.81057	6.91368	sparc/osteonectin, cwcv and kazal-like domains proteoglycan 1
10556509	NM_145584	Spon1	7.25527	7.2627	7.31517	6.96739	6.85518	6.74383	7.62985	7.59705	7.52453	6.99782	7.0734	6.84641	spondin 1, (f-spondin) extracellular matrix protein
10452854	NM_053188	Srd5a2	6.07059	5.87129	6.08543	5.959	6.21573	6.17251	6.12039	5.92164	6.15827	6.02132	6.17204	5.84379	steroid 5 alpha-reductase 2
10490621	NM_011481	Srms	7.1522	7.02833	7.26221	7.04378	7.03754	6.67765	7.14418	7.18215	7.41587	6.91104	6.93221	6.8129	src-related kinase lacking C-terminal regulatory tyrosine and N-terminal myristylation sites
10448963	NM_011425	Sstr5	6.16615	6.08294	5.87554	6.29557	6.10794	6.03895	6.1733	5.95597	5.99105	5.95269	5.92333	5.95424	somatostatin receptor 5
10592001	NM_011176	St14	6.8987	6.70895	6.67669	6.69556	6.68388	6.65358	6.76279	6.79525	6.72275	6.62964	6.72475	6.51069	suppression of tumorigenicity 14 (colon carcinoma)
10440099	NM_018784	St3gal6	7.88054	7.89882	7.76477	7.03201	6.98261	7.13837	7.95722	8.07766	7.86562	7.35455	7.44685	7.5494	ST3 beta-galactoside alpha-2,3-sialyltransferase 6
10445944	NM_172829	St6gal2	4.80218	4.97705	5.09911	4.90448	4.87695	4.74592	4.82794	5.10957	5.50931	4.87044	4.82442	4.80685	beta galactoside alpha 2,6 sialyltransferase 2
10502890	NM_011372	St6galnac3	6.37418	6.4028	6.52919	6.05234	5.76488	5.66536	6.45484	6.34785	6.30687	5.6378	5.74291	5.55263	ST6 (alpha-N-acetyl-neuraminyl-2,3-beta-galactosyl-1,3)-N-acetylgalactosaminide alpha-2,6-sialyltransferase 3
10549162	NM_011374	St8sia1	5.77098	5.62433	5.56819	5.6316	5.40344	5.54722	5.73515	5.92775	5.76017	5.76654	5.53301	5.60498	ST8 alpha-N-acetyl-neuraminide alpha-2,8-sialyltransferase 1
10564624	NM_009181	St8sia2	7.00483	7.24068	7.06184	9.18425	9.5227	9.34085	7.0474	7.17794	7.35561	8.27667	8.21957	8.40635	ST8 alpha-N-acetyl-neuraminide alpha-2,8-sialyltransferase 2
10456836	NM_153124	St8sia5	5.63864	5.63488	5.69106	5.48864	5.48403	5.36514	5.73243	5.52809	5.78262	5.47534	5.42227	5.33779	ST8 alpha-N-acetyl-neuraminide alpha-2,8-sialyltransferase 5
10480238	NM_145838	St8sia6	5.66664	5.63721	5.77421	5.46462	5.21234	5.40314	5.79188	6.04569	5.84428	5.44088	5.44559	5.36002	ST8 alpha-N-acetyl-neuraminide alpha-2,8-sialyltransferase 6
10597309	NM_016853	Stac	6.56121	6.48499	6.59459	6.34885	6.22565	5.99605	6.29754	6.60572	6.22507	6.0675	6.26067	6.17685	src homology three (SH3) and cysteine rich domain
10390560	NM_146028	Stac2	6.83055	6.51608	6.77451	7.9238	8.02278	8.21545	6.90681	6.76954	7.03193	7.5731	7.39412	7.54542	SH3 and cysteine rich domain 2
10451893	NM_145934	Stap2	7.2227	7.3311	7.33718	6.88946	6.99327	7.02873	7.26356	7.43164	7.18414	7.10517	6.94907	6.89635	signal transducing adaptor family member 2
10529636	NM_022416	Stk32b	6.24803	6.39705	6.3407	6.47423	6.3884	6.38494	6.11812	6.33496	6.19552	6.04264	5.87557	6.04847	serine/threonine kinase 32B
10566730	BC117798	Stk33	4.62888	4.83989	4.62903	4.78004	4.80548	4.63882	4.65003	4.73191	4.87635	4.62414	4.40403	4.7173	serine/threonine kinase 33
10490663	AK149129	Stmn3	5.20372	5.12617	5.00531	4.98487	4.97765	4.85611	5.0932	4.86443	5.20804	4.90118	4.79016	4.93536	stathmin-like 3
10490665	NM_009133	Stmn3	7.3449	7.35839	7.31074	7.22694	7.00033	6.84786	7.27131	7.41851	7.48896	7.15007	7.16771	7.20971	stathmin-like 3
10569848	NM_011503	Stxbp2	7.85414	7.65044	7.70283	8.24225	8.32435	8.11758	7.65768	7.7169	7.79913	8.26028	8.28394	8.27507	syntaxin binding protein 2
10489759	NM_028072	Sulf2	6.80784	6.87964	6.92817	7.2991	7.3975	7.40631	7.49652	7.54968	7.41713	8.37655	8.30883	8.40879	sulfatase 2
10563377	NM_017465	Sult2b1	6.64037	6.5951	6.46635	6.84995	6.76845	6.64527	6.48238	6.58558	6.70112	6.67438	6.55136	6.44747	sulfotransferase family, cytosolic, 2B, member 1
10431113	NM_013873	Sult4a1	5.99425	6.11348	6.10192	6.20851	6.11773	6.02607	6.17604	6.04603	6.03472	5.88396	6.11255	6.11448	sulfotransferase family 4A, member 1
10409162	NM_025491	Susd3	7.06091	6.98248	6.91578	7.10496	7.02128	6.70883	6.92388	6.92836	7.03255	6.83676	6.95582	6.90796	sushi domain containing 3
10411274	BC132111	Sv2c	6.02353	5.91346	5.87982	6.02547	6.02074	5.85665	5.84588	5.73457	6.00416	5.85584	5.89093	5.88369	synaptic vesicle glycoprotein 2c
10540880	NM_001111015	Syn2	7.29176	7.03484	7.26846	6.89876	6.55928	6.40296	7.18968	7.16641	7.12134	6.74446	6.562	6.49326	synapsin II
10361509	NM_001079686	Syne1	8.81288	8.90254	8.96274	8.14794	8.27816	8.35632	9.33012	9.30662	9.36537	8.6281	8.60382	8.72478	synaptic nuclear envelope 1
10361381	NM_001079686	Syne1	8.30941	8.42763	8.51356	7.4893	7.52131	7.61129	8.91133	8.91639	8.9893	8.0298	7.9641	8.08744	synaptic nuclear envelope 1
10425335	NM_207708	Syngr1	7.84143	7.87013	7.86735	7.99657	7.95437	7.76456	7.86246	8.19415	7.96811	8.16483	8.22283	8.17187	synaptogyrin 1
10448694	NM_011522	Syngr3	7.0579	6.82669	6.99441	6.85153	6.78287	6.62726	7.18404	7.19308	7.30749	6.91026	6.99608	6.72745	synaptogyrin 3
10372324	NM_009306	Syt1	6.08286	6.08074	5.95034	5.81903	5.89451	5.69353	6.10408	5.89019	6.1087	5.85203	5.88041	5.74322	synaptotagmin I
10474048	NM_030725	Syt13	7.3134	6.9539	7.09974	7.52459	7.14383	7.12937	6.9597	7.143	7.29705	7.14518	7.17801	6.94231	synaptotagmin XIII
10361191	NM_181546	Syt14	6.09884	6.11776	6.02597	6.78172	6.83434	6.76832	5.83506	5.62808	5.96557	6.40439	6.33197	6.3494	synaptotagmin XIV
10414081	NM_181529	Syt15	7.20647	7.32017	7.17949	6.90878	6.71041	6.75064	7.16408	7.123	7.38687	6.79925	6.79758	6.54243	synaptotagmin XV
10396454	NM_172804	Syt16	6.50937	6.32387	6.38348	6.64671	6.42842	6.51144	6.42573	6.4829	6.71376	6.51706	6.49349	6.18476	synaptotagmin XVI
10350077	NM_009307	Syt2	6.82813	6.83377	6.81464	6.70671	6.86088	6.23187	6.69064	6.84786	6.51002	6.65749	6.66122	6.52084	synaptotagmin II
10494945	NM_018800	Syt6	6.84172	6.85663	6.77711	6.93649	6.58622	6.37694	6.74281	6.96201	7.05512	6.5141	6.40762	6.21211	synaptotagmin VI
10461459	NM_173068	Syt7	6.93767	6.94211	6.83562	7.03574	6.916	6.81382	6.93447	6.95628	7.17166	6.85164	6.83046	6.82311	synaptotagmin VII
10556067	NM_021889	Syt9	6.57143	6.44936	6.32709	6.29429	6.50781	6.7138	6.3781	6.56992	6.49388	6.44646	6.59814	6.54202	synaptotagmin IX
10441669	NM_009309	T	5.75647	5.63275	5.4814	5.75965	5.63492	5.57723	5.60717	5.58683	5.71372	5.53522	5.55605	5.37763	brachyury
10507131	NM_011527	Tal1	7.26788	7.21319	7.43374	7.08419	7.15895	7.02653	7.23549	7.08683	7.63513	7.04446	7.27893	7.03061	T-cell acute lymphocytic leukemia 1
10372831	AK173079	Tbc1d30	6.03284	5.83842	5.87451	5.8049	5.85082	5.96362	5.83856	5.99079	6.0933	5.84271	6.00171	5.63676	TBC1 domain family, member 30
10573128	NM_001111304	Tbc1d9	7.38445	7.36356	7.35118	7.49159	7.68815	7.55605	8.06332	7.96246	8.06982	8.57378	8.50441	8.55104	TBC1 domain family, member 9
10472313	NM_009322	Tbr1	6.36158	6.364	6.36375	6.75764	6.73196	6.90534	6.49508	6.57562	6.86424	6.88239	6.6511	6.88602	T-box brain gene 1
10438347	NM_011532	Tbx1	9.14285	9.07709	9.03427	8.43158	8.31505	8.34102	8.71976	8.80659	8.75106	8.18609	8.30626	8.20583	T-box 1
10595560	NM_023814	Tbx18	7.231	7.08878	7.30971	7.22947	7.3015	7.04203	7.10529	7.22131	7.15317	7.27123	7.36996	7.54054	T-box18
10379936	NM_009324	Tbx2	8.11663	7.99615	8.03293	7.6654	7.45543	7.46912	7.91515	7.88984	8.09399	7.35272	7.583	7.46221	T-box 2
10591853	NM_194263	Tbx20	5.70013	5.72589	5.71993	5.72837	5.49105	5.64091	5.68378	5.92462	5.68254	5.61334	5.37926	5.58233	T-box 20
10390328	NM_019507	Tbx21	6.39566	6.38194	6.34551	6.48742	6.51042	6.38878	6.5496	6.56185	6.67825	6.35327	6.58725	6.28342	T-box 21
10379944	NM_011536	Tbx4	8.16517	8.18629	8.27107	7.68084	7.56546	7.73131	7.66172	7.75324	7.65411	7.44876	7.54851	7.33525	T-box 4
10525030	NM_011537	Tbx5	5.18723	5.03609	5.39877	4.99893	5.1428	5.11828	5.50347	5.49919	5.30382	4.98874	5.08688	5.04327	T-box 5
10402195	NM_028924	Tc2n	4.29892	4.25747	4.65583	4.27399	4.18045	4.18376	4.50536	4.43712	4.38964	4.35496	4.30357	4.36219	tandem C2 domains, nuclear
10568765	NM_183289	Tcerg1l	6.45622	6.48493	6.38553	6.40572	6.16555	6.36471	6.53379	6.67624	6.50885	6.27168	6.17318	6.09711	transcription elongation regulator 1-like
10477069	NM_009328	Tcf15	7.82333	7.78378	7.60519	7.16795	7.16023	7.24766	7.74763	7.79559	7.68311	6.96949	7.12454	7.0196	transcription factor 15
10430920	NM_001114140	Tcf20	9.60099	9.6196	9.5475	9.62844	9.73543	9.66831	9.58841	9.50075	9.57531	9.6515	9.59564	9.57924	transcription factor 20
10408798	NM_011547	Tcfap2a	5.21382	5.04302	5.1075	5.12965	5.22404	5.08739	5.18079	4.96374	5.33449	4.9099	5.00248	5.02906	transcription factor AP-2, alpha
10345016	NM_001025305	Tcfap2b	5.62613	5.68668	5.61632	5.64821	5.50774	5.46143	5.56927	5.57446	5.52172	5.51078	5.62456	5.48498	transcription factor AP-2 beta
10478997	NM_009335	Tcfap2c	5.56731	5.3345	5.58363	5.47504	5.40956	5.45271	5.54196	5.61498	5.63639	5.43166	5.58736	5.45155	transcription factor AP-2, gamma
10516419	NM_198960	Tcfap2e	7.42356	7.26702	7.16405	7.14264	7.44754	7.06768	7.3682	7.47104	7.69916	7.09669	7.28582	7.17706	transcription factor AP-2, epsilon
10490502	NM_178254	Tcfl5	6.26589	6.16044	6.12997	6.64065	6.71346	6.63152	6.46254	6.53653	6.39206	6.53951	6.68109	6.52187	transcription factor-like 5 (basic helix-loop-helix)
10449401	NM_013687	Tcp11	6.97688	6.78165	6.78045	6.78204	6.83058	6.48269	6.87704	6.97049	7.14868	6.64285	6.65142	6.49753	t-complex protein 11
10359118	NM_001134741	Tdrd5	5.87198	5.90319	5.9729	5.90784	5.85638	5.80654	5.91917	6.11482	6.08669	5.87039	5.84096	5.61415	tudor domain containing 5
10451033	NM_198418	Tdrd6	5.38726	5.55524	5.66315	5.59919	5.48008	5.27173	5.54796	5.64326	5.72094	5.18593	5.31725	5.15825	tudor domain containing 6
10548146	NM_011567	Tead4	7.25703	7.06785	7.2987	8.47922	8.53226	8.59659	7.45693	7.50896	7.45322	7.86026	7.94045	7.8812	TEA domain family member 4
10524955	NM_021344	Tesc	8.05087	7.69817	7.67976	8.02675	7.68229	7.23351	7.78886	7.6918	8.1018	7.43163	7.57744	7.44083	tescalcin
10539692	NM_031199	Tgfa	8.39478	8.37108	8.45047	8.30198	7.87365	7.87407	8.44651	8.52987	8.42842	8.02086	8.02354	7.89347	transforming growth factor alpha
10405587	NM_009369	Tgfbi	9.11595	9.24326	9.21945	8.90075	8.80855	8.82336	9.53048	9.49503	9.46263	10.7284	10.6953	10.7846	transforming growth factor, beta induced
10474700	NM_011580	Thbs1	11.9755	11.9885	11.9702	12.5514	12.5692	12.5445	12.5666	12.5794	12.5218	13.3475	13.3276	13.3786	thrombospondin 1
10516735	NM_023476	Tinagl1	9.12797	9.15611	9.23119	7.99068	7.93924	7.91122	8.9139	8.91764	9.25977	8.22346	8.28975	8.1798	tubulointerstitial nephritis antigen-like 1
10467538	NM_011904	Tll2	6.0891	6.19994	6.11683	6.31576	6.09733	6.08458	6.16209	6.09481	6.15128	6.16928	6.16383	6.02296	tolloid-like 2
10463482	NM_021901	Tlx1	6.35145	6.44766	6.38391	6.30594	6.15486	6.08376	6.47781	6.75317	6.44768	6.3232	6.17884	6.29625	T-cell leukemia, homeobox 1
10596200	NM_178638	Tmem108	5.13239	5.30309	5.24905	5.26064	5.60552	5.59893	5.04486	5.28445	5.30219	5.18405	5.25271	5.45749	transmembrane protein 108
10437575	BC027071	Tmem114	7.06139	7.02606	6.89717	6.74679	6.52472	6.56313	7.26876	7.48423	7.26789	6.43911	6.51437	6.344	transmembrane protein 114
10535577	NM_177735	Tmem130	6.04468	5.53615	5.90133	5.67968	5.4249	5.62483	5.78415	5.85831	5.71372	5.60383	5.53253	5.34426	transmembrane protein 130
10379543	NM_023438	Tmem132e	6.65777	6.69661	6.82031	6.55823	6.42468	6.19048	6.71242	6.75325	6.77442	6.44714	6.38765	6.27312	transmembrane protein 132E
10464914	NM_001001885	Tmem151a	7.59383	7.43055	7.40055	7.53917	7.32997	7.11549	7.48863	7.54968	7.67266	7.19554	7.40462	7.2487	transmembrane protein 151A
10357371	NM_028135	Tmem163	7.1524	7.02388	7.06109	7.09638	6.95453	6.87354	7.3838	7.10532	7.39592	6.75102	6.97249	6.85607	transmembrane protein 163
10411459	NM_001025606	Tmem171	6.62975	6.91473	6.79414	8.44418	8.51178	8.59981	6.81157	6.67469	6.78152	8.02938	8.03086	8.04693	transmembrane protein 171
10447120	NM_026516	Tmem178	7.4451	7.24393	7.2381	6.85193	6.85668	6.77783	7.21409	7.21277	7.21152	6.88206	6.92038	6.79615	transmembrane protein 178
10402761	NM_178915	Tmem179	7.48302	7.39212	7.39954	7.37603	7.32261	6.98455	7.64396	7.39701	7.60406	7.33425	7.14935	7.0815	transmembrane protein 179
10579538	NM_001100462	Tmem221	8.1158	8.01516	8.02929	7.89302	7.82205	7.71803	8.12309	8.21779	8.23443	7.81152	7.8299	7.57992	transmembrane protein 221
10600947	NM_001081283	Tmem28	6.92116	6.83989	6.93168	6.80418	6.86312	6.89698	6.80413	7.07152	6.99369	6.63189	6.84116	6.55539	transmembrane protein 28
10508405	NM_025452	Tmem54	6.37963	6.40972	6.40541	6.78886	6.78873	6.70131	7.00251	7.11764	7.03038	6.9799	6.84328	7.00208	transmembrane protein 54
10442932	NM_021793	Tmem8	6.91484	6.86483	6.74102	6.79978	6.74327	6.69348	6.82667	7.21142	6.85838	6.9196	7.07268	7.04362	transmembrane protein 8 (five membrane-spanning domains)
10401511	NM_001033334	Tmem90a	7.45015	7.2836	7.30326	7.56952	7.35992	7.29662	7.36182	7.31882	7.49718	7.37639	7.28245	6.96215	transmembrane protein 90a
10441254	NM_015775	Tmprss2	6.24719	6.13866	6.12805	6.17448	6.10178	5.9082	6.40545	6.51017	6.29339	5.79679	6.04591	5.84725	transmembrane protease, serine 2
10593646	NM_001033535	Tnfaip8l3	5.96347	5.85869	6.02991	6.06489	5.97791	5.82909	5.94687	5.97736	6.13089	5.95572	5.98197	5.83806	tumor necrosis factor, alpha-induced protein 8-like 3
10349051	NM_009399	Tnfrsf11a	7.01062	7.24465	7.22035	7.28751	6.90084	7.06896	7.24076	7.35619	7.05092	7.3012	7.22107	7.45766	tumor necrosis factor receptor superfamily, member 11a
10430818	NM_028075	Tnfrsf13c	7.99524	7.72558	7.78214	7.91436	7.74731	7.46361	7.7111	7.94821	8.05141	7.62301	7.74852	7.53729	tumor necrosis factor receptor superfamily, member 13c
10421737	NM_011613	Tnfsf11	8.57367	8.34813	8.15081	8.35709	8.30353	8.30336	8.38677	8.22486	8.56577	8.22161	8.33549	8.1758	tumor necrosis factor (ligand) superfamily, member 11
10355532	BC052740	Tns1	8.60658	8.42483	8.48362	8.0376	8.15724	8.12922	8.61958	8.6925	8.76318	8.08187	8.03625	7.95314	tensin 1
10355530	BC052740	Tns1	8.63792	8.41377	8.50028	8.19156	8.38962	8.25293	8.3948	8.26508	8.44878	8.17979	8.28429	8.17401	tensin 1
10355514	BC055076	Tns1	9.00623	8.90937	9.0701	8.3171	8.5051	8.29153	9.56595	9.55197	9.58727	8.2581	8.47522	8.25367	tensin 1
10355536	ENSMUST00000050681	Tns1	9.99204	9.9519	10.0601	9.2583	9.31901	9.50728	10.3858	10.2768	10.3651	9.33314	9.31161	9.38472	tensin 1
10372421	NM_146241	Trhde	5.48637	5.24583	5.23131	5.13386	5.28197	5.11981	5.18358	5.39689	5.33318	5.2254	4.99654	5.11112	TRH-degrading enzyme
10450800	NM_001024134	Trim15	5.91397	5.65645	5.81118	5.7896	5.80723	5.91484	5.76086	5.83683	5.87258	5.6958	5.67847	5.77616	tripartite motif-containing 15
10458767	NM_178872	Trim36	6.30351	6.24138	6.42317	7.13983	7.17744	7.18978	6.74787	6.6545	6.62648	7.03474	6.93042	6.98512	tripartite motif-containing 36
10376396	NM_001039047	Trim58	6.50831	6.4666	6.35136	6.50772	6.57077	6.23618	6.45023	6.35124	6.51542	6.05104	6.1932	5.95729	tripartite motif-containing 58
10576495	BC094596	Trim67	7.21992	7.02259	6.97188	6.99076	6.85904	6.72086	6.94114	7.1209	6.98877	6.80077	6.69826	6.57531	tripartite motif-containing 67
10597427	NM_001042503	Trim71	7.3932	7.18426	7.16434	7.20945	6.97535	6.9209	7.22408	7.55845	7.32849	6.92486	6.78672	6.80086	tripartite motif-containing 71
10400866	NM_053167	Trim9	6.07261	5.93305	5.79286	5.9498	5.749	5.90634	6.07918	6.04308	6.11982	6.02011	5.99817	5.86381	tripartite motif-containing 9
10474064	NM_001025246	Trp53i11	7.84414	7.75678	7.98552	11.1898	11.2042	11.2438	7.82479	7.9313	7.95349	10.8334	10.7604	10.6901	transformation related protein 53 inducible protein 11
10518989	NM_011642	Trp73	6.73873	6.48852	6.8482	6.54075	6.49853	6.45399	6.81527	6.75494	6.6228	6.48007	6.49547	6.42014	transformation related protein 73
10497862	NM_019510	Trpc3	8.60566	8.67742	8.56263	5.83561	5.76217	5.76698	7.21482	7.24469	7.18821	6.0252	6.04214	6.2272	transient receptor potential cation channel, subfamily C, member 3
10370339	NM_138301	Trpm2	6.45141	6.23673	6.28238	6.23697	6.08707	6.0613	6.23201	6.33506	6.4654	6.12945	6.20817	6.13255	transient receptor potential cation channel, subfamily M, member 2
10532839	NM_022017	Trpv4	6.81803	6.78451	6.81622	6.94883	6.54219	6.56912	6.75503	7.01821	7.18998	6.85584	6.80593	6.64145	transient receptor potential cation channel, subfamily V, member 4
10400023	NM_025359	Tspan13	9.84263	9.85313	9.86006	7.7655	7.68201	8.19686	9.79371	9.8146	9.70406	8.60211	8.44296	8.64498	tetraspanin 13
10536908	NM_146173	Tspan33	6.2501	6.23835	6.18776	6.64592	6.44463	6.59079	6.51548	6.51442	6.53646	6.30013	6.37009	6.33347	tetraspanin 33
10548128	NM_175414	Tspan9	7.80592	7.49883	7.75251	8.40612	8.5011	8.31215	7.69588	7.97442	7.81551	8.38625	8.3642	8.27449	tetraspanin 9
10451303	BC059249	Ttbk1	7.23292	7.04339	6.83875	7.13222	6.83929	6.9017	6.97172	7.08949	6.97705	6.77141	6.86296	6.74303	tau tubulin kinase 1
10506583	NM_177667	Ttc22	6.65466	6.33279	6.29129	6.40905	6.03876	6.14614	6.17981	6.27284	6.28363	6.11191	5.98444	5.78614	tetratricopeptide repeat domain 22
10551401	NM_028417	Ttc9b	8.04542	7.86653	7.94515	7.70412	7.75909	7.75904	7.99905	7.97782	8.19705	7.58028	7.79318	7.50552	tetratricopeptide repeat domain 9B
10431311	NM_172818	Ttll8	6.07411	6.05989	6.1893	5.83728	6.04508	5.90271	6.19299	6.01361	5.91453	5.71116	5.80747	5.84077	tubulin tyrosine ligase-like family, member 8
10556178	NM_021885	Tub	7.04735	6.73045	6.74196	6.78723	6.85572	6.62654	6.79452	6.82841	7.04677	6.7714	6.71423	6.81256	tubby candidate gene
10576332	NM_023279	Tubb3	6.18396	6.12249	6.47404	7.3692	7.2968	7.42603	6.13442	6.07672	6.23382	6.9594	6.90231	7.00931	tubulin, beta 3
10395320	NM_011658	Twist1	6.72735	6.89029	6.87728	7.18961	7.17903	7.23283	7.48999	7.47824	7.47838	7.57399	7.62649	7.81391	twist gene homolog 1 (Drosophila)
10348632	NM_007855	Twist2	6.91551	6.31716	6.90065	6.80899	6.40828	6.75192	6.7535	7.0115	6.64565	6.92615	6.71723	6.83488	twist homolog 2 (Drosophila)
10363522	BC119320	Tysnd1	7.92646	7.78177	7.82345	8.44835	8.52271	8.52759	7.7419	7.81046	7.86701	8.48735	8.55574	8.59733	trypsin domain containing 1
10592515	NM_176860	Ubash3b	6.801	6.74908	6.60752	7.94131	8.14164	8.24837	7.56585	7.36542	7.67422	7.89109	7.91172	8.09693	ubiquitin associated and SH3 domain containing, B
10522208	NM_011670	Uchl1	6.68242	6.80925	7.01491	7.96096	7.95948	8.07149	6.93206	7.45408	6.9699	8.10892	8.07301	8.18778	ubiquitin carboxy-terminal hydrolase L1
10501963	NM_011674	Ugt8a	7.07836	7.20627	7.00255	6.18638	5.95232	5.92662	6.7153	6.72335	6.7805	6.03014	6.15448	6.21009	UDP galactosyltransferase 8A
10579550	BC058348	Unc13a	6.85577	6.71641	6.64189	6.47144	6.44451	6.34585	6.767	6.85118	6.71853	6.37889	6.44967	6.2088	unc-13 homolog A (C. elegans)
10579554	NM_001029873	Unc13a	7.27239	7.1987	7.16533	7.31204	7.07367	7.04173	7.01351	7.16333	7.0887	7.17016	7.00468	6.86987	unc-13 homolog A (C. elegans)
10504234	NM_001081413	Unc13b	7.52968	7.53599	7.72612	7.25762	7.00563	7.14754	7.52431	7.89095	7.63557	7.2397	7.2307	7.22922	unc-13 homolog B (C. elegans)
10496519	NM_009472	Unc5c	6.08981	6.09058	5.98422	6.03715	5.87242	5.85206	6.37199	6.33683	6.69032	6.00404	5.91728	6.02171	unc-5 homolog C (C. elegans)
10577996	AK220417	Unc5d	6.60623	6.73129	6.67326	6.6469	6.69133	6.60986	6.61452	6.76101	6.57755	6.5085	6.4167	6.2053	unc-5 homolog D (C. elegans)
10577999	NM_153135	Unc5d	6.8845	6.87756	6.60955	6.721	6.5499	6.48932	6.7758	6.93909	7.09256	6.51816	6.47271	6.56021	unc-5 homolog D (C. elegans)
10526956	NM_013702	Uncx	7.13771	6.95416	7.04189	6.90827	6.83452	6.71238	6.88432	6.93983	7.19976	6.74037	6.80427	6.59355	UNC homeobox
10392904	NM_176847	Ush1g	7.67401	7.41708	7.60607	7.26893	7.42767	7.21979	7.5397	7.75274	7.74827	7.21789	7.36662	7.20098	Usher syndrome 1G homolog (human)
10558580	NM_009482	Utf1	6.62472	6.44182	6.46267	6.44888	6.3383	6.31708	6.40693	6.47007	6.68606	6.321	6.32622	6.26102	undifferentiated embryonic cell transcription factor 1
10433274	NM_139307	Vasn	8.44778	8.53842	8.65493	9.27168	9.26937	9.24747	9.489	9.38621	9.22938	9.97338	9.90117	9.99244	vasorin
10575693	NM_173016	Vat1l	6.44422	6.33782	6.40774	6.53395	6.40211	6.446	6.74256	6.70516	6.78525	6.62976	6.80305	6.61446	vesicle amine transport protein 1 homolog-like (T. californica)
10432032	NM_009504	Vdr	6.11031	5.97575	6.23101	6.22266	6.19078	6.07916	6.24669	6.22406	6.14048	6.45601	6.36478	6.30981	vitamin D receptor
10526553	NM_001039385	Vgf	6.5329	6.45295	6.51567	6.62517	6.614	6.46749	6.44623	6.59959	6.69633	6.33304	6.46964	6.49706	VGF nerve growth factor inducible
10552288	NM_021387	Vstm2b	6.99512	6.73114	6.79325	6.79475	6.73356	6.79129	6.91298	7.12073	7.00843	6.82303	6.6332	6.7311	V-set and transmembrane domain containing 2B
10488497	NM_054068	Vsx1	6.73775	6.44574	6.65663	6.79652	6.56655	6.4572	6.64199	6.91815	6.75429	6.48983	6.42786	6.44323	visual system homeobox 1 homolog (zebrafish)
10397257	NM_007701	Vsx2	6.58026	6.7017	6.42757	6.5306	6.45484	6.47701	6.37871	6.58815	6.79446	6.48728	6.35825	6.41233	visual system homeobox 2
10464202	NM_172840	Vwa2	6.81364	6.66745	6.61774	6.84071	6.65481	6.46401	6.84875	6.75536	6.7316	6.59279	6.5215	6.30982	von Willebrand factor A domain containing 2
10434418	NM_182636	Vwa5b2	6.89243	6.64272	6.84124	6.4472	6.51293	6.64264	6.66939	6.74317	6.7565	6.40033	6.4279	6.51148	von Willebrand factor A domain containing 5B2
10362717	NM_031877	Wasf1	6.88151	6.83355	6.86889	7.12013	7.00703	7.23854	6.84252	7.00347	6.7674	6.97975	6.91406	6.96438	WASP family 1
10528679	NM_001081441	Wdr86	6.7502	6.94307	6.85272	6.78628	6.60265	6.77987	6.815	6.93747	6.98899	6.51873	6.66215	6.66926	WD repeat domain 86
10366653	NM_011915	Wif1	7.61137	7.41904	7.54068	6.96319	6.96491	6.9179	7.19354	7.30644	7.33923	7.13677	7.04688	6.9924	Wnt inhibitory factor 1
10409118	NM_029361	Wnk2	7.65246	7.5332	7.42274	7.26833	7.40865	6.89626	7.61731	7.57011	7.5776	7.18379	7.15913	6.80398	WNK lysine deficient protein kinase 2
10381311	NM_175638	Wnk4	7.09005	6.90135	7.03388	6.92441	6.64177	6.55627	7.09411	7.02067	7.13145	6.76119	6.79903	6.67483	WNK lysine deficient protein kinase 4
10426637	NM_021279	Wnt1	5.62949	5.6287	5.84577	5.71985	5.42641	5.51044	5.76102	5.6145	5.76052	5.56034	5.65557	5.37912	wingless-related MMTV integration site 1
10347497	NM_009518	Wnt10a	7.83136	7.51367	7.48181	7.86578	7.49713	7.41737	7.638	7.58282	7.74947	7.35107	7.46647	7.29476	wingless related MMTV integration site 10a
10432267	NM_011718	Wnt10b	7.39273	7.01429	6.90742	6.9519	6.80071	6.87447	7.08767	7.44669	7.17723	6.94163	7.03392	6.61024	wingless related MMTV integration site 10b
10555186	NM_009519	Wnt11	7.32762	7.3537	7.38615	7.17088	6.92502	7.06796	7.64625	7.73478	7.67129	7.4664	7.52747	7.63379	wingless-related MMTV integration site 11
10536658	NM_053116	Wnt16	6.85771	6.62293	6.42104	6.58017	6.70249	6.40887	6.64636	6.59373	6.80176	6.4676	6.39224	6.4425	wingless-related MMTV integration site 16
10500938	NM_009520	Wnt2b	7.07769	6.84631	6.99541	6.36546	6.49475	6.35653	6.80926	6.91267	6.96138	6.53917	6.42412	6.39518	wingless related MMTV integration site 2b
10381738	NM_009521	Wnt3	6.06902	6.18588	6.12578	6.11984	5.94065	6.04082	6.42848	6.40562	6.45192	5.98094	5.95596	6.12272	wingless-related MMTV integration site 3
10386376	NM_009522	Wnt3a	6.82751	6.60453	6.75109	6.58911	6.24275	6.30385	6.76754	7.05767	6.92102	6.37369	6.44171	6.07933	wingless-related MMTV integration site 3A
10509273	ENSMUST00000097840	Wnt4	8.10759	7.99901	8.00291	7.73428	7.5434	7.48588	8.05976	8.2211	8.32505	7.5162	7.6361	7.48476	wingless-related MMTV integration site 4
10509267	NM_009523	Wnt4	7.16613	7.13369	7.07808	6.78356	6.71399	6.61161	6.86845	7.14553	7.29652	6.54962	6.58241	6.32254	wingless-related MMTV integration site 4
10547396	NM_009525	Wnt5b	7.53065	7.03414	7.47957	7.3648	7.19239	7.14243	7.42033	7.32074	7.62103	7.10273	7.04469	6.94886	wingless-related MMTV integration site 5B
10546339	NM_009527	Wnt7a	6.52244	6.31283	6.35494	6.42302	6.30459	6.13638	6.26787	6.20053	6.49422	6.11229	6.16887	6.10467	wingless-related MMTV integration site 7A
10431210	NM_009528	Wnt7b	7.14586	7.32572	7.09934	8.11248	7.92032	8.0373	6.98421	7.35159	7.30624	7.56402	7.58272	7.47535	wingless-related MMTV integration site 7B
10391957	NM_011719	Wnt9b	7.72536	7.5961	7.71407	7.53799	7.1736	7.22358	7.75587	7.87299	7.84156	7.3117	7.41025	7.21745	wingless-type MMTV integration site 9B
10378038	NM_177618	Wscd1	6.88289	7.08026	6.98199	6.45152	6.4626	6.47654	6.61273	6.68081	6.71669	6.3288	6.41779	6.26508	WSC domain containing 1
10524398	NM_177292	Wscd2	6.8161	6.66079	6.50602	6.55638	6.40019	6.53122	6.7765	6.66393	6.71151	6.47831	6.61727	6.28693	WSC domain containing 2
10474295	NM_144783	Wt1	7.06097	6.9364	7.03955	6.89749	6.68746	6.72482	6.9025	6.90932	7.03428	6.70586	6.71464	6.64646	Wilms tumor 1 homolog
10385175	NM_170779	Wwc1	6.33069	6.25571	6.14186	6.71497	6.63143	6.63013	6.05295	6.18181	6.45818	6.4493	6.33428	6.29297	WW, C2 and coiled-coil domain containing 1
10352920	NM_001011874	Xkr4	6.91275	7.11574	7.08877	6.83155	6.70761	6.5977	6.99261	7.32216	7.34883	6.87634	6.87718	6.5892	X Kell blood group precursor related family member 4
10477233	NM_001011732	Xkr7	6.92349	6.78812	6.59731	6.8477	6.80157	6.71883	6.61684	6.75065	7.13033	6.59646	6.76192	6.65632	X Kell blood group precursor related family member 7 homolog
10377662	NM_016875	Ybx2	7.38877	7.19608	7.32538	7.07126	6.70812	6.65916	7.34321	7.00517	7.47529	6.82455	6.71945	6.89083	Y box protein 2
10522391	NM_174877	Zar1	7.38062	7.30508	7.28702	7.45683	7.36116	7.31006	7.32337	7.41851	7.29949	7.13418	7.30387	7.04974	zygote arrest 1
10530496	NM_174877	Zar1	7.36038	7.41277	7.56868	7.71609	7.52462	7.24486	7.3778	7.61394	7.43722	7.19872	7.28253	7.40723	zygote arrest 1
10516596	NM_153541	Zbtb8b	5.96741	5.88127	5.99081	5.94023	5.88049	6.00613	5.77618	5.80354	6.08541	5.64506	5.9209	5.68193	zinc finger and BTB domain containing 8b
10346878	ENSMUST00000114132	Zdbf2	9.26523	9.41714	9.28436	8.46945	8.63451	8.59693	9.27531	9.04656	9.20452	8.30514	8.28863	8.31861	zinc finger, DBF-type containing 2
10401705	NM_001080943	Zdhhc22	7.5736	7.41449	7.4474	7.47162	7.39343	7.30808	7.30642	7.52468	7.55479	7.20909	7.41743	7.07751	zinc finger, DHHC-type containing 22
10401702	NM_001080943	Zdhhc22	5.84783	5.5695	5.64758	5.79514	5.56972	5.33756	5.61897	5.78177	5.89579	5.53654	5.55705	5.35525	zinc finger, DHHC-type containing 22
10439542	NM_001007460	Zdhhc23	6.15869	6.17991	6.16527	6.78891	6.6482	6.62371	6.29085	6.29009	6.429	6.36426	6.67291	6.41797	zinc finger, DHHC domain containing 23
10550730	NM_022409	Zfp296	6.82784	6.79952	6.87752	6.89001	6.57186	6.82568	7.00579	7.12853	7.02937	6.80605	6.783	6.65374	zinc finger protein 296
10484237	NM_178723	Zfp385b	7.21586	6.89956	6.83953	6.8925	6.77678	6.84978	6.37488	6.77071	6.71518	6.47081	6.69071	6.73273	zinc finger protein 385B
10473244	NM_175513	Zfp804a	5.32777	5.46349	5.57247	5.29998	5.1458	5.25231	5.66129	5.60086	5.61567	5.00181	5.05684	5.25169	zinc finger protein 804A
10529385	NM_001015039	Zfyve28	6.97889	6.99015	6.90161	6.90754	6.73205	6.65456	6.78755	7.06849	6.92634	6.67566	6.66491	6.60371	zinc finger, FYVE domain containing 28
10417176	NM_009574	Zic2	5.65193	5.70303	5.40785	5.4873	5.45969	5.52701	5.60583	5.67956	5.66834	5.45883	5.63978	5.47075	zinc finger protein of the cerebellum 2
10599812	NM_009575	Zic3	6.05237	5.80794	5.97713	5.87542	6.01679	5.6896	6.0679	6.02315	5.94121	5.91357	5.91937	5.84942	zinc finger protein of the cerebellum 3
10505163	NM_001099323	Zkscan16	4.55298	4.39302	4.52952	4.6196	4.63037	4.45705	4.49144	4.69398	4.59262	4.32755	4.53392	4.49557	zinc finger with KRAB and SCAN domains 16
10567725	NM_001081329	Zkscan2	5.55339	5.15053	5.12734	5.18432	4.87908	4.77298	5.0116	4.99068	5.30295	4.87182	4.94147	4.86141	zinc finger with KRAB and SCAN domains 2
10384352	NM_015785	Zpbp	5.36063	5.31241	5.26543	5.29942	5.15733	5.21056	5.41198	5.46201	5.34342	5.0708	5.14621	5.10985	zona pellucida binding protein
10507379	NM_001029912	Zswim5	6.01937	5.978	6.18506	6.08896	5.95652	6.00124	6.09249	6.08088	6.27446	6.15144	6.10132	5.94683	zinc finger, SWIM domain containing 5
10514971	BC022150	Zyg11a	5.30441	5.03893	5.1254	5.1954	5.21744	5.19291	5.11037	5.12675	5.37662	5.14643	5.44374	4.97548	zyg-11 homolog A (C. elegans)
10521995	AB093290	3110047P20Rik	6.29918	6.15668	6.20156	6.17842	6.09268	6.0972	6.24976	6.31203	6.41507	6.14042	6.18697	6.00045	RIKEN cDNA 3110047P20 gene
10396905	BC137602	3830431G21Rik	5.94697	5.75483	5.64267	6.14207	5.7398	5.65995	5.62982	5.76592	5.82273	5.80506	5.71278	5.67789	RIKEN cDNA 3830431G21 gene
10480829	ENSMUST00000028309	4921530D09Rik	6.61475	6.6756	6.69507	6.6919	6.54044	6.63411	6.63555	6.62596	6.60882	6.52463	6.50944	6.5328	RIKEN cDNA 4921530D09 gene
10360828	NM_001033547	4922505E12Rik	6.62861	6.67656	6.41313	6.63226	6.47035	6.44659	6.51802	6.54804	6.72774	6.30133	6.35145	6.34373	RIKEN cDNA 4922505E12 gene
10379736	NM_183249	1100001G20Rik	7.33666	7.18171	7.30577	7.08088	6.79315	6.93211	7.16326	7.32505	7.39351	6.90344	6.96429	6.51568	RIKEN cDNA 1100001G20 gene
10590962	BC092535	1700012B09Rik	5.34008	5.38436	5.4215	6.72572	6.78052	7.117	5.4007	5.40486	5.46081	6.31209	6.45621	6.54031	RIKEN cDNA 1700012B09 gene
10378749	NM_198637	1700016K19Rik	7.05241	6.99509	6.93426	6.75137	6.93286	6.85173	6.90387	6.93545	7.12768	6.64987	6.9448	6.75269	RIKEN cDNA 1700016K19 gene
10500999	NM_029604	1700027A23Rik	4.89684	4.77539	4.9326	4.97549	4.92597	4.78717	4.81831	5.02096	5.04734	4.85445	4.92424	5.06538	RIKEN cDNA 1700027A23 gene
10397264	BC103771	7420416P09Rik	6.59228	6.10748	6.24454	6.23322	6.17255	6.14322	6.23912	6.27686	6.63426	6.22326	5.92765	6.03041	RIKEN cDNA 7420416P09 gene
10544858	ENSMUST00000046683	9130019P16Rik	6.37295	5.91256	6.33359	6.27958	6.00143	6.06487	6.00727	6.08588	5.95037	6.07396	6.02977	5.76123	RIKEN cDNA 9130019P16 gene
10478285	ENSMUST00000067526	9430021M05Rik	5.29323	5.43395	5.46597	5.37296	5.56523	5.33742	5.20345	5.50371	5.3368	5.22908	5.09213	5.11861	RIKEN cDNA 9430021M05 gene
10468945	NM_030063	Acbd7	5.1056	5.18518	5.15622	5.32385	5.25818	5.38788	5.32003	5.21952	5.06263	5.37434	5.26989	5.30929	acyl-Coenzyme A binding domain containing 7
10554599	AK220376	Adamtsl3	6.57977	6.71521	6.44705	6.744	6.65959	6.91186	7.27277	7.13803	7.02338	8.16784	8.0356	8.11299	ADAMTS-like 3
10541507	NM_009645	Aicda	5.31196	5.33619	5.49428	5.57839	5.22147	5.34459	5.41792	5.53015	5.55065	5.3561	5.35836	5.38315	activation-induced cytidine deaminase
10387838	NM_145684	Alox12e	5.70151	5.82252	5.70556	5.99981	6.00046	5.80783	5.74294	5.87349	5.60907	5.79886	5.7435	5.67143	arachidonate lipoxygenase, epidermal
10591522	NM_001110300	Ap1m2	6.28989	6.13211	6.20892	6.056	6.24012	6.02953	6.16745	6.21603	6.36048	6.05636	6.04016	6.02995	adaptor protein complex AP-1, mu 2 subunit
10585015	NM_080434	Apoa5	7.60758	7.38717	7.48737	7.38385	7.29057	7.05564	7.48303	7.63386	7.35459	7.13223	7.2429	7.33366	apolipoprotein A-V
10433484	AY903215	Atf7ip2	5.20423	5.44391	5.49905	5.71133	5.65271	5.5577	5.19957	5.90709	5.46025	5.50798	5.69874	5.76433	activating transcription factor 7 interacting protein 2
10433492	BC018510	Atf7ip2	5.37963	5.46682	5.44542	6.22527	5.9077	5.70384	5.51339	5.42813	5.28486	5.58738	5.59679	5.61261	activating transcription factor 7 interacting protein 2
10349644	NM_011924	Avpr1b	6.04046	6.06373	6.20994	5.93747	5.98079	6.04856	5.96479	6.13377	6.07605	6.05078	5.97355	5.63827	arginine vasopressin receptor 1B
10439667	BC016579	BC016579	5.62264	5.65523	5.43882	5.75073	5.76267	5.54321	5.60458	5.64584	5.29644	5.51257	5.46563	5.3683	cDNA sequence, BC016579
10548248	NM_001001179	BC048546	5.44749	5.32487	5.37544	5.37786	5.41692	5.23505	5.4924	5.56745	5.38904	5.20477	5.06648	5.09621	cDNA sequence BC048546
10402554	NM_001079883	Bcl11b	7.5261	7.16425	7.3366	7.13842	7.06135	7.0938	7.18544	7.3326	7.43076	6.96724	7.00503	6.91775	B-cell leukemia/lymphoma 11B
10474399	NM_001048139	Bdnf	7.23229	7.00687	7.09873	6.66783	6.73719	6.54924	7.23292	7.22581	7.36578	6.79436	6.7332	6.61762	brain derived neurotrophic factor
10490535	NM_080641	Bhlhe23	6.95161	6.88042	7.10172	6.86921	7.04304	6.98291	6.90354	7.0743	7.14308	6.87818	6.73704	6.89072	basic helix-loop-helix family, member e23
10584584	NM_178245	Bsx	7.15505	7.02541	7.11481	6.99219	6.78099	6.76213	7.72377	7.47035	7.68183	6.87827	6.7177	6.76375	brain specific homeobox
10380137	NM_172449	Bzrap1	6.71893	6.67601	6.70371	6.56535	6.55588	6.40913	6.73338	6.9539	6.95841	6.3869	6.53508	6.19099	benzodiazapine receptor associated protein 1
10548871	NM_001039558	C030030A07Rik	5.88084	5.78021	5.69139	5.25817	5.18021	5.1077	5.60403	5.6951	5.74688	5.34081	5.2655	5.19485	RIKEN cDNA C030030A07 gene
10524331	BC094571	C130026L21Rik	5.64126	5.69429	5.57938	5.74327	5.51659	5.49058	5.62119	5.51849	5.5864	5.28351	5.39849	5.38786	RIKEN cDNA C130026L21 gene
10561498	NM_175319	C330005M16Rik	6.0068	5.67992	5.84971	5.80419	5.86685	5.59328	5.68637	5.77397	5.92802	5.78892	5.74839	5.68029	RIKEN cDNA C330005M16 gene
10556546	NM_054084	Calcb	6.29989	6.05847	6.36627	6.59356	6.22834	6.23995	6.21863	6.30183	6.25818	6.2099	6.22916	6.14647	calcitonin-related polypeptide, beta
10568921	NM_026769	Caly	7.33815	7.09492	7.25923	7.12953	6.97056	6.90347	7.15015	7.23807	7.29947	6.87869	6.96477	6.8201	calcyon neuron-specific vesicular protein
10438527	NM_028420	Camk2n2	7.29754	6.87524	6.87798	7.22385	7.16777	7.09802	6.88509	6.9392	7.18145	7.13639	7.28188	7.07351	calcium/calmodulin-dependent protein kinase II inhibitor 2
10490913	NM_007606	Car3	6.47249	6.64906	6.59694	6.13926	5.94105	6.10979	7.04396	6.85687	6.9015	6.35833	6.5265	6.37453	carbonic anhydrase 3
10411527	NM_013732	Cartpt	7.32739	7.39601	7.3519	7.13981	7.25072	7.12259	7.28582	7.24429	7.54054	7.16385	7.14984	7.04596	CART prepropeptide
10594015	NM_029212	Ccdc33	6.74361	6.66068	6.66406	6.80133	6.63759	6.61588	6.64548	6.65764	7.02111	6.48924	6.50638	6.44304	coiled-coil domain containing 33
10389064	NM_011329	Ccl1	6.42989	6.18834	6.37157	6.31766	6.08204	6.15441	6.41335	6.05866	6.23742	6.09581	6.13963	5.99059	chemokine (C-C motif) ligand 1
10535771	NM_007673	Cdx2	6.77154	6.42274	6.65318	6.77919	6.59455	6.45394	6.70352	6.79227	6.55795	6.52231	6.47287	6.32426	caudal type homeo box 2
10574545	NM_172759	Ces5	6.07103	5.63547	5.90283	5.72612	5.73046	5.57257	5.85493	5.86	5.97253	5.67542	5.70368	5.60195	carboxylesterase 5
10364542	NM_013459	Cfd	7.29245	6.96834	7.13394	7.18839	7.04166	6.68317	7.24692	7.11734	7.21503	6.80281	7.08069	6.97386	complement factor D (adipsin)
10397882	NM_007693	Chga	6.91956	6.59811	7.00572	7.02626	7.01333	6.80588	6.71527	6.8881	6.98931	6.69744	6.69031	6.61448	chromogranin A
10461143	NM_001112697	Chrm1	7.73713	7.47261	7.46792	7.36715	7.2671	7.25124	7.44843	7.46832	7.68146	7.18407	7.14976	7.08868	cholinergic receptor, muscarinic 1, CNS
10475324	NM_009897	Ckmt1	6.7298	6.6116	6.56835	6.52618	6.65461	6.62103	6.66478	6.57705	6.52222	6.63146	6.52847	6.46714	creatine kinase, mitochondrial 1, ubiquitous
10534395	NM_009903	Cldn4	7.54495	7.29741	7.30894	7.74218	7.61414	7.51824	7.47023	7.24024	7.44352	7.4365	7.59124	7.50991	claudin 4
10442327	NM_018777	Cldn6	6.72529	6.60931	6.63141	6.43136	6.46946	6.26558	6.60149	7.08635	6.89053	6.25886	6.33338	6.22188	claudin 6
10415228	NM_001136057	Cpne6	6.96425	7.06695	7.07539	7.06531	6.75028	6.73106	6.87411	6.9905	6.87463	6.81422	6.63297	6.79153	copine VI
10443830	NM_013501	Cryaa	7.24295	7.21833	7.33079	7.16329	7.13539	7.19222	7.3261	7.38901	7.24137	6.97594	7.13111	6.98785	crystallin, alpha A
10428453	NM_001081391	Csmd3	5.68471	5.49604	5.38778	5.61976	5.48113	5.43468	5.59464	5.69172	5.67511	5.51404	5.40936	5.37618	CUB and Sushi multiple domains 3
10428522	NM_001081391	Csmd3	4.80855	4.59117	4.56662	4.60082	4.62731	4.55419	4.6777	4.88499	4.91172	4.54837	4.604	4.4569	CUB and Sushi multiple domains 3
10428515	NM_001081391	Csmd3	3.88506	3.77221	3.92349	3.96189	3.94421	3.98297	3.9498	4.03765	3.90667	3.96455	3.93962	3.87768	CUB and Sushi multiple domains 3
10428511	NM_001081391	Csmd3	5.33519	5.08829	5.38061	5.23164	5.1291	5.40464	5.27782	5.33257	5.4592	5.11484	5.11116	5.20497	CUB and Sushi multiple domains 3
10428517	NM_001081391	Csmd3	4.50478	4.38346	4.43943	4.63284	4.39475	4.51495	4.58345	4.50183	4.44294	4.38834	4.57268	4.39645	CUB and Sushi multiple domains 3
10428509	NM_001081391	Csmd3	3.76902	3.87577	3.84219	4.03912	4.01194	3.98397	3.80655	3.9252	3.90586	3.83742	3.88932	3.86922	CUB and Sushi multiple domains 3
10428513	NM_001081391	Csmd3	5.15596	4.97302	5.02879	5.00805	5.01128	4.96568	5.33285	5.21529	5.21646	4.82056	5.05969	5.07627	CUB and Sushi multiple domains 3
10468399	BC107403	D19Ertd652e	4.17862	4.12061	4.1584	4.39473	4.31925	4.38214	4.19934	4.53634	4.40535	4.5085	4.57508	4.47001	DNA segment, Chr 19, ERATO Doi 652, expressed
10468415	BC107403	D19Ertd652e	3.91441	4.09042	4.0609	4.13839	4.14612	3.94472	4.03017	4.00309	4.19691	4.20043	4.10332	4.10395	DNA segment, Chr 19, ERATO Doi 652, expressed
10468413	BC107403	D19Ertd652e	6.90967	6.66469	6.56099	6.64811	6.87484	6.47402	6.76961	6.56069	6.9877	6.48547	6.46396	6.61601	DNA segment, Chr 19, ERATO Doi 652, expressed
10468417	XM_129357	D19Ertd652e	4.19755	4.10143	4.08454	4.26572	4.1213	4.089	3.99513	4.05816	4.11274	4.27754	4.09827	4.21805	DNA segment, Chr 19, ERATO Doi 652, expressed
10468419	XM_129357	D19Ertd652e	5.31227	5.05909	5.10091	5.43003	5.54409	5.28352	5.19594	5.00801	5.13429	5.258	5.48357	5.06133	DNA segment, Chr 19, ERATO Doi 652, expressed
10451679	NM_001008231	Daam2	7.16035	6.86918	7.40082	6.59438	6.48924	6.46009	7.21211	7.00975	7.09026	6.4234	6.21707	6.41395	dishevelled associated activator of morphogenesis 2
10492136	NM_019978	Dclk1	7.13271	7.1923	7.09654	8.45072	8.4311	8.48715	7.2199	7.13999	7.02223	8.26708	8.15823	8.23865	doublecortin-like kinase 1
10563170	NM_015789	Dkkl1	6.21377	6.30998	6.20392	6.55026	6.28282	6.09167	6.34877	6.58644	6.45409	6.10914	6.2838	6.17272	dickkopf-like 1
10508253	NM_198618	Dlgap3	7.62432	7.7957	7.68526	7.48387	7.39817	7.34674	7.85519	7.75089	7.98159	7.49229	7.50958	7.31116	discs, large (Drosophila) homolog-associated protein 3
10561376	NM_007866	Dll3	6.50397	6.37564	6.52245	6.29385	6.26392	6.24039	6.61196	6.73195	6.64085	6.26452	6.43011	6.38189	delta-like 3 (Drosophila)
10551011	NM_027732	Dmrtc2	7.10718	6.93104	7.03199	6.92676	6.71549	6.87309	7.08202	7.23766	7.41267	6.8391	6.88842	6.68886	doublesex and mab-3 related transcription factor like family C2
10370754	NM_015761	Dos	7.25082	6.99416	6.95354	7.01023	6.82596	6.72316	7.27896	7.39115	7.48241	6.76111	6.73845	6.58523	downstream of Stk11
10585169	NM_010077	Drd2	6.34215	6.08395	6.156	6.21467	6.14234	6.07185	6.11699	6.40403	6.35842	6.02361	6.16722	5.95225	dopamine receptor 2
10378445	NM_001013784	E130309D14Rik	7.73535	7.57671	7.50394	7.5035	7.33436	7.22719	7.3736	7.70708	7.65057	7.19882	7.33896	7.13782	RIKEN cDNA E130309D14 gene
10507692	NM_007902	Edn2	7.1639	6.90241	7.0365	6.72623	6.79866	6.67207	7.06251	7.30715	7.19548	6.59451	6.68744	6.79637	endothelin 2
10431080	NM_029946	Efcab6	6.08666	6.17948	5.97636	6.26586	6.09353	5.93334	6.176	6.13346	6.24615	5.87204	5.80313	5.78441	EF-hand calcium binding domain 6
10427496	NM_178748	Egflam	8.10065	8.18644	8.14294	6.7332	6.739	6.61198	7.44774	7.53141	7.35519	7.18825	7.33584	7.21064	EGF-like, fibronectin type III and laminin G domains
10408838	NM_019423	Elovl2	5.71048	5.76575	5.61819	6.04149	6.17882	6.29005	5.98239	5.88057	5.78826	5.74038	5.86845	5.90168	elongation of very long chain fatty acids (FEN1/Elo2, SUR4/Elo3, yeast)-like 2
10595392	NM_148941	Elovl4	9.32839	9.28816	9.27204	8.55493	8.61576	8.60616	9.89671	9.77157	9.75544	9.43357	9.46157	9.60383	elongation of very long chain fatty acids (FEN1/Elo2, SUR4/Elo3, yeast)-like 4
10534832	NM_007942	Epo	5.08153	5.10408	4.66267	4.91513	5.29346	5.03806	5.05215	4.87351	4.91448	4.81356	4.80725	4.77801	erythropoietin
10407281	NM_023612	Esm1	6.92172	7.06765	7.05278	9.4547	9.4829	9.55078	7.40567	7.25084	7.15561	9.48968	9.38313	9.45868	endothelial cell-specific molecule 1
10393197	NM_025276	Evpl	7.59866	7.3857	7.54191	7.91274	7.66516	7.43418	7.66843	7.58713	7.81075	7.49326	7.40116	7.43974	envoplakin
10570388	BC089620	Fam70b	7.71164	7.80435	7.75663	7.0217	7.05338	7.02019	7.6215	8.01169	7.84499	7.37936	7.16462	7.25567	family with sequence similarity 70, member B
10457077	NM_015798	Fbxo15	4.38439	4.32543	4.18008	4.49747	4.29074	4.42947	4.38011	4.36322	4.33646	4.31565	4.19865	4.40411	F-box protein 15
10562125	NM_001033316	Ffar3	6.11932	5.86884	5.92126	5.81902	5.85704	5.72846	5.92043	6.07492	6.08204	5.61392	5.7052	5.59158	free fatty acid receptor 3
10421436	NM_008004	Fgf17	7.37068	7.03773	7.19456	7.56362	7.20867	7.19482	7.07261	7.16007	7.31637	7.27681	7.37162	7.13486	fibroblast growth factor 17
10578281	NM_030610	Fgf20	6.60747	6.43503	6.36982	6.80746	6.48931	6.39865	6.31935	6.55834	6.67209	6.47149	6.33357	6.38553	fibroblast growth factor 20
10546631	NM_145148	Frmd4b	8.07629	8.06873	8.23522	7.14886	7.17162	7.21371	8.31721	8.32504	8.22331	7.85424	7.85072	7.9998	FERM domain containing 4B
10530421	NM_010251	Gabra4	5.30267	5.06756	5.24276	5.06733	5.25542	4.98517	4.92216	5.29557	4.99254	4.93719	5.09262	4.94182	gamma-aminobutyric acid (GABA-A) receptor, subunit alpha 4
10460556	NM_001024717	Gal3st3	7.27826	7.61339	7.42361	7.16683	7.04883	6.94677	7.34128	7.2211	7.41554	7.09246	7.05044	6.88058	galactose-3-O-sulfotransferase 3
10504763	NM_172693	Galnt12	5.91295	5.90881	5.81502	5.77874	5.81352	6.07378	5.94613	5.80018	6.01875	5.99491	6.06099	6.02613	UDP-N-acetyl-alpha-D-galactosamine:polypeptide N-acetylgalactosaminyltransferase 12
10481304	NM_008114	Gfi1b	7.51719	7.2794	7.46935	7.40235	7.23275	7.09354	7.28578	7.66212	7.53113	7.18724	7.2799	7.09055	growth factor independent 1B
10380954	XM_916126	Gm12	6.97715	6.92333	6.79931	6.87115	6.50938	6.45737	6.78032	6.72619	6.8191	6.64799	6.70959	6.5649	gene model 12, (NCBI)
10512640	NM_015828	Gne	8.22018	8.29453	8.33204	8.2984	8.27414	8.42909	8.14014	8.19069	8.05509	8.31471	8.43715	8.50682	glucosamine
10367982	NM_001002268	Gpr126	7.41176	7.49174	7.36694	6.33998	6.47511	6.3482	7.59247	7.53272	7.41699	6.93421	6.7728	6.94584	G protein-coupled receptor 126
10600024	NM_010340	Gpr50	6.08606	5.94417	6.08803	5.12822	5.11547	5.31422	5.95624	6.21657	6.01802	5.09671	5.25984	5.00192	G-protein-coupled receptor 50
10402136	NM_175493	Gpr68	6.10611	6.20177	6.0126	6.15368	6.16544	6.14478	6.30914	5.98171	5.98119	6.12446	6.37795	6.3438	G protein-coupled receptor 68
10380927	NM_010346	Grb7	6.44207	6.24563	6.35231	6.30065	6.24353	6.27309	6.49968	6.33815	6.53013	6.34826	6.33237	6.2241	growth factor receptor bound protein 7
10450735	NM_008208	H2-T3	5.96482	5.82809	5.81687	5.84383	5.92421	5.92739	6.03198	5.97327	6.04429	5.81651	5.8465	5.7576	histocompatibility 2, T region locus 3
10362097	AB284505	H60b	4.89487	4.87083	4.87	4.7336	4.68782	4.59467	4.69012	4.38761	4.82223	4.73651	4.64081	4.55773	histocompatibility 60b
10375051	NM_008218	Hba-a1	8.63511	8.56469	8.59097	7.32287	6.91592	7.08641	9.51442	9.46763	9.55811	7.25762	7.45206	7.36711	hemoglobin alpha, adult chain 1
10407337	NM_010408	Hcn1	5.98652	6.05668	6.20905	5.47809	5.51434	5.60557	6.21347	6.27513	6.21258	5.55683	5.85302	5.74467	hyperpolarization-activated, cyclic nucleotide-gated K+ 1
10579894	NM_020259	Hhip	6.65206	6.6498	6.76988	6.46974	6.29417	6.18202	6.82466	7.09503	7.01244	6.92615	6.6476	6.90697	Hedgehog-interacting protein
10380629	NM_010461	Hoxb8	5.8644	5.70737	5.70947	5.49307	5.52984	5.4332	5.49606	5.79856	5.67623	5.31739	5.5039	5.23029	homeo box B8
10557106	NM_001081327	Hs3st2	7.56221	7.569	7.48467	7.39268	7.3	7.48308	7.48787	7.41539	7.72586	7.27785	7.41011	7.42745	heparan sulfate (glucosamine) 3-O-sulfotransferase 2
10381218	NM_010475	Hsd17b1	6.45763	6.03927	6.0678	6.23674	6.10926	5.91	6.23963	6.2881	6.40247	5.92123	5.90844	6.02039	hydroxysteroid (17-beta) dehydrogenase 1
10349603	NM_010548	Il10	5.63236	5.54232	5.89312	6.15076	6.30612	6.21409	5.74619	5.7381	5.55592	7.03749	7.12987	7.57448	interleukin 10
10357570	NM_001009940	Il19	6.25703	6.10192	6.26834	6.19183	6.2571	6.18928	6.30945	6.35699	6.506	6.28543	6.20158	6.1858	interleukin 19
10459927	ENSMUST00000077962	Kcng2	7.9044	7.72273	7.74127	7.66371	7.51872	7.50583	7.90117	7.8263	8.0426	7.63332	7.59029	7.35701	potassium voltage-gated channel, subfamily G, member 2
10592061	NM_010605	Kcnj5	6.19375	5.94982	5.92793	5.79229	5.86094	5.73835	5.87439	6.02668	5.96795	5.87383	5.79161	5.73298	potassium inwardly-rectifying channel, subfamily J, member 5
10360297	NM_008429	Kcnj9	6.56576	6.47712	6.38847	6.34604	6.39607	6.27105	6.62549	6.5769	6.57663	6.36146	6.09211	6.18347	potassium inwardly-rectifying channel, subfamily J, member 9
10429295	NM_001033876	Kcnk9	6.26763	6.32418	6.60146	6.36077	6.19877	6.27031	6.23397	6.98603	6.68869	6.03935	6.2934	6.04994	potassium channel, subfamily K, member 9
10491319	NM_028231	Kcnmb2	5.96246	5.93972	5.99729	5.83445	5.84772	5.88288	5.86259	5.73046	5.80883	5.79006	5.83595	5.64518	potassium large conductance calcium-activated channel, subfamily M, beta member 2
10423647	NM_181317	Kcns2	5.3157	5.23143	5.16789	5.32698	5.18869	5.25913	5.23485	5.37668	5.36828	5.30132	5.25757	5.19717	K+ voltage-gated channel, subfamily S, 2
10561942	NM_172898	Kirrel2	7.04609	6.9271	6.97346	7.21783	6.85794	6.65924	7.21828	7.00588	6.91885	6.63471	6.74375	6.54489	kin of IRRE like 2 (Drosophila)
10522127	NM_031180	Klb	5.88382	5.64652	5.77386	5.73993	5.62656	5.70127	5.68864	5.61505	5.88978	5.55374	5.97915	5.5938	klotho beta
10391036	NM_008471	Krt19	6.5735	6.7636	6.76979	6.30337	6.48846	6.28338	6.34647	6.52204	6.51801	6.34897	6.38666	6.39295	keratin 19
10432866	NM_001003667	Krt77	6.85171	6.73963	6.78215	7.00648	6.81489	6.34542	6.68754	6.65903	6.93101	6.70498	6.79603	6.73848	keratin 77
10530029	NM_144945	Lgi2	6.17152	6.13455	6.17042	6.27591	6.17478	6.09695	6.12987	6.26085	6.60276	6.26339	6.36179	6.2038	leucine-rich repeat LGI family, member 2
10552942	NM_008497	Lhb	7.45873	6.99949	7.13277	6.64094	6.73481	6.67595	7.23988	7.44606	7.53615	6.83314	6.98741	6.47991	luteinizing hormone beta
10368981	NM_001031772	Lin28b	5.20158	5.3581	5.24714	5.03185	5.0629	5.01211	5.3011	5.24505	5.30112	5.10078	5.0273	5.19369	lin-28 homolog B (C. elegans)
10499870	NM_008508	Lor	6.49263	6.11155	6.3119	6.08158	6.11556	6.0398	6.15732	6.27819	6.28713	5.97938	6.16776	6.09059	loricrin
10589685	NM_028838	Lrrc2	6.22488	6.07643	6.43395	6.17912	6.06171	5.99897	6.42116	6.23654	6.59112	6.15909	5.93735	5.96433	leucine rich repeat containing 2
10415392	NM_008519	Ltb4r1	6.36814	6.42617	6.43557	6.45061	6.27684	6.38619	6.49238	6.74215	6.64062	6.45485	6.44284	6.30736	leukotriene B4 receptor 1
10550980	NM_133743	Lypd3	6.97368	6.78874	6.75135	6.75942	6.7934	6.75995	6.9726	6.9615	7.01248	6.86696	6.89302	6.78118	Ly6/Plaur domain containing 3
10487447	NM_145532	Mall	7.46553	7.40122	7.39702	7.10244	7.15795	6.81048	7.52035	7.61209	7.79009	7.09173	6.91968	7.13721	mal, T-cell differentiation protein-like
10508676	NM_010769	Matn1	5.81158	5.6707	5.67108	5.89952	5.62207	5.71492	5.76909	6.01714	5.98202	5.48272	5.63262	5.47469	matrilin 1, cartilage matrix protein
10489471	NM_013592	Matn4	7.16657	7.1458	7.16428	6.5281	6.49597	6.39522	7.54061	7.49931	7.43575	6.78265	6.82129	6.52181	matrilin 4
10587633	NM_001101482	Mrap2	6.40342	6.13983	6.13828	6.28141	5.93888	5.89344	6.05923	6.34759	6.15966	6.00085	6.28563	5.83781	melanocortin 2 receptor accessory protein 2
10368199	NM_010848	Myb	6.93476	6.87202	6.64297	8.4293	8.54674	8.4567	6.92346	6.75484	6.93671	7.86758	7.87294	7.84287	myeloblastosis oncogene
10550519	NM_194064	Nanos2	5.79927	5.76952	6.10605	5.95709	5.81757	5.81527	5.75286	5.74766	5.95511	5.69789	5.76532	5.63293	nanos homolog 2 (Drosophila)
10484276	NM_010894	Neurod1	4.83497	4.74043	4.69833	4.77918	4.63212	4.66114	4.7697	4.80834	4.68938	4.4743	4.52828	4.73676	neurogenic differentiation 1
10494795	NM_178777	Nhlh2	5.74909	5.61096	6.01907	6.13522	6.00644	5.8327	6.06265	5.96127	5.82872	5.91763	5.8234	5.68915	nescient helix loop helix 2
10550723	BC118925	Nkpd1	7.46327	7.32696	7.28228	7.34545	7.20237	7.14444	7.32494	7.39488	7.72358	6.94244	7.11039	7.03392	NTPase, KAP family P-loop domain containing 1
10416189	NM_010920	Nkx2-6	7.51703	7.30193	7.32195	7.19227	7.30437	7.13178	7.43248	7.3337	7.64659	7.12603	7.15486	6.873	NK2 transcription factor related, locus 6 (Drosophila)
10558742	NM_001081389	Nlrp6	7.05572	7.0415	7.28501	7.11585	6.92561	7.11686	7.31191	7.11485	7.34411	7.17506	7.1075	7.04163	NLR family, pyrin domain containing 6
10363492	AY255578	Npffr1	7.14807	7.01604	7.19916	7.04354	6.74334	6.80166	6.99627	7.2302	7.08218	6.73407	6.72593	6.90475	neuropeptide FF receptor 1
10522192	NM_027602	Nsun7	4.59805	4.71579	4.77167	4.80655	4.82617	4.85583	4.70513	4.69541	4.85269	4.65454	4.76228	4.95392	NOL1/NOP2/Sun domain family, member 7
10501483	ENSMUST00000051253	Ntng1	7.81031	7.59334	7.8464	7.91259	7.55014	7.56914	7.98399	7.82872	7.9326	7.59881	7.51007	7.42824	netrin G1
10501468	NM_030699	Ntng1	5.54555	5.58933	5.64578	5.57611	5.29401	5.29168	5.46046	5.62592	5.72143	5.3866	5.44525	5.42849	netrin G1
10408056	NM_146283	Olfr1366	5.70383	5.42824	5.83621	5.40222	5.30054	5.31308	5.93232	5.48538	5.45679	5.27977	5.24472	5.10607	olfactory receptor 1366
10365545	NM_008777	Pah	6.00234	6.07892	5.92726	6.12928	6.15438	5.99619	5.8625	6.05074	6.12089	5.91627	5.89269	6.00044	phenylalanine hydroxylase
10535329	NM_019943	Papolb	6.73294	6.86205	6.57501	6.35141	6.60172	6.42892	7.58637	7.21724	7.10225	6.54885	6.61136	6.79394	poly (A) polymerase beta (testis specific)
10480477	NM_011040	Pax8	6.84192	6.83721	6.82998	6.82032	6.73624	6.67649	7.02309	6.82745	7.07899	6.79711	6.53727	6.53269	paired box gene 8
10598493	NM_013892	Pcsk1n	7.7961	7.70289	7.75663	8.02849	7.88748	7.73384	7.8708	7.87433	8.13584	7.85356	7.90912	7.7417	proprotein convertase subtilisin/kexin type 1 inhibitor
10527565	NM_008814	Pdx1	6.28491	6.17389	6.04223	6.58165	6.54265	6.25462	6.09037	6.23373	6.38603	6.23585	6.27516	6.17995	pancreatic and duodenal homeobox 1
10367945	NM_001033257	Phactr2	9.45958	9.64682	9.59926	7.14832	7.48777	7.45444	9.29189	9.24662	9.38339	7.89957	7.84073	7.90429	phosphatase and actin regulator 2
10604616	NM_019538	Plac1	5.67365	5.63334	5.6619	6.92931	7.25102	7.15601	5.6644	5.92239	5.56355	6.41471	6.57417	6.44103	placental specific protein 1
10420853	NM_010932	Pnoc	7.52508	7.45303	7.42367	7.35924	7.23655	7.23901	7.42636	7.52548	7.37468	7.08499	6.83396	7.01305	prepronociceptin
10560964	NM_011138	Pou2f2	6.49758	6.27786	6.67249	6.52498	6.22541	6.42535	6.50658	6.54327	6.45023	6.37263	6.47143	6.25868	POU domain, class 2, transcription factor 2
10540897	NM_001127330	Pparg	7.73118	7.4486	7.57473	7.46507	7.45562	7.40797	8.16604	8.11865	8.14812	7.55886	7.60126	7.61915	peroxisome proliferator activated receptor gamma
10485191	ENSMUST00000111274	Prdm11	6.8572	6.48363	6.62624	6.62918	6.69363	6.73503	7.00947	7.15013	7.18127	6.78782	6.70013	6.75375	PR domain containing 11
10442762	NM_178372	Prss34	6.30077	6.00648	6.30504	6.25286	6.16039	6.3333	6.2825	6.25448	6.50916	6.05145	6.31558	6.09852	protease, serine, 34
10568332	NM_133351	Prss8	6.4154	6.27973	6.43604	6.16641	6.26268	6.14413	6.48289	6.52853	6.13705	6.03307	6.20031	5.86963	protease, serine, 8 (prostasin)
10355813	NM_008985	Ptprn	6.90443	7.0624	7.01815	8.13049	8.33447	8.34096	7.18752	6.99747	6.89879	7.90382	7.96106	7.92486	protein tyrosine phosphatase, receptor type, N
10580077	NM_173184	Rln3	7.18043	7.13616	6.97693	7.06462	6.90207	6.68108	7.24517	7.00034	7.33191	6.8564	6.91821	6.96959	relaxin 3
10518909	NM_001033489	Rnf207	7.20614	7.04372	7.04287	7.28935	7.18946	6.81541	7.22794	7.41257	7.3601	6.94464	6.96048	6.63868	ring finger protein 207
10442584	NM_025425	Rpl3l	5.89813	5.64443	5.66849	5.91557	5.84053	5.79485	5.71218	5.79411	5.98275	5.7218	5.86607	5.56882	ribosomal protein L3-like
10582069	BC038819	Sdr42e1	6.30797	6.24073	6.41497	6.02926	6.22991	6.11201	6.51807	6.04796	6.46066	5.92076	5.96072	5.95903	short chain dehydrogenase/reductase family 42E, member 1
10554588	NM_017400	Sh3gl3	6.29997	6.14877	6.25065	6.30552	6.08955	6.03853	6.27163	6.37674	6.42219	6.32115	6.09672	5.97994	SH3-domain GRB2-like 3
10380672	NM_001033186	Skap1	5.59452	5.57019	5.54624	5.49836	5.60455	5.24619	5.61683	5.70086	5.77811	5.45536	5.55812	5.34905	src family associated phosphoprotein 1
10478647	NM_020333	Slc12a5	7.00047	6.85848	6.80172	6.77434	6.61741	6.40803	6.98314	6.77832	7.12713	6.44861	6.76285	6.31904	solute carrier family 12, member 5
10489705	NM_054055	Slc13a3	6.59461	6.47224	6.49834	6.34841	6.29084	6.10599	6.471	6.58789	6.62347	6.50866	6.43239	6.32605	solute carrier family 13 (sodium-dependent dicarboxylate transporter), member 3
10553501	NM_080853	Slc17a6	5.34609	5.28567	5.14066	5.05055	5.08542	5.08901	4.96166	5.34405	5.53232	5.01039	5.18758	4.78391	solute carrier family 17 (sodium-dependent inorganic phosphate cotransporter), member 6
10594490	NM_144813	Slc24a1	6.77971	6.48962	6.50593	6.49327	6.41088	6.33576	6.98618	6.94193	6.75886	6.38382	6.508	6.25631	solute carrier family 24 (sodium/potassium/calcium exchanger), member 1
10521892	NM_011402	Slc34a2	5.58385	5.61354	5.48901	5.52317	5.45215	5.39621	5.59982	5.70196	5.77928	5.47713	5.40527	5.25259	solute carrier family 34 (sodium phosphate), member 2
10419399	NM_029238	Slc35f4	6.2603	6.01152	6.21605	6.01038	6.08778	5.75429	6.30151	6.05194	6.26465	5.96418	5.87082	5.64293	solute carrier family 35, member F4
10349744	NM_145977	Slc45a3	6.91256	6.75441	6.82044	6.87602	6.95217	6.79503	7.02553	6.75277	6.95639	6.83628	6.72447	6.5974	solute carrier family 45, member 3
10386683	NM_026183	Slc47a1	6.74506	6.53994	6.63353	6.62057	6.47473	6.68867	6.7747	6.65348	6.91748	6.46989	6.59788	6.48818	solute carrier family 47, member 1
10365640	NM_145423	Slc5a8	5.83771	5.74416	5.9687	6.0934	5.9356	5.78797	5.71865	5.93274	5.71937	5.85574	5.8006	5.86193	solute carrier family 5 (iodide transporter), member 8
10352936	NM_011441	Sox17	7.45071	7.25777	7.34837	6.42134	6.0971	6.03702	7.39053	7.2356	7.41309	6.41436	6.63496	6.26038	SRY-box containing gene 17
10380719	NM_031183	Sp6	5.53497	5.40735	5.61848	5.59825	5.25978	5.37331	5.41471	5.62528	5.93771	5.47076	5.36066	5.47995	trans-acting transcription factor 6
10433003	NM_130458	Sp7	6.0602	6.22708	5.96248	5.93897	5.81712	5.85427	6.15301	6.07181	6.1581	5.87296	5.97551	5.80714	Sp7 transcription factor 7
10585803	NM_009291	Stra6	7.83895	7.63396	7.63405	7.4627	7.32287	7.22387	7.98857	7.88335	7.79412	7.15087	7.4193	7.19707	stimulated by retinoic acid gene 6
10536363	NM_009311	Tac1	4.69931	4.62477	4.54826	5.56126	5.13497	5.43207	7.78116	7.47642	7.63262	6.21746	6.22752	6.36061	tachykinin 1
10529549	NM_001113362	Tbc1d14	8.96962	9.03887	8.91653	8.90398	9.00257	8.99067	8.66824	8.73673	8.71145	8.97596	8.94067	9.0079	TBC1 domain family, member 14
10493984	AB089610	Tchh	6.64883	6.80044	6.66029	6.71182	6.78271	6.61807	6.97045	6.81644	7.0171	6.61004	6.76137	6.56754	trichohyalin
10445407	NM_013688	Tcte1	6.27937	6.26198	6.15612	6.35788	6.31877	6.25609	6.13171	6.26687	6.31636	6.06798	6.05458	5.96563	t-complex-associated testis expressed 1
10474520	AY116662	Tdh	6.16024	5.83448	6.1392	6.09441	5.98937	6.12971	5.90579	6.08054	6.06499	5.70756	5.97371	6.16793	L-threonine dehydrogenase
10420780	NM_021480	Tdh	5.78298	5.88601	5.74325	6.06886	5.6394	6.10176	5.44984	5.9659	5.73334	5.53329	5.45933	5.49163	L-threonine dehydrogenase
10349529	NM_172485	Thsd7b	6.02922	5.99739	5.87901	5.88698	5.86204	5.76785	5.98178	5.92421	5.88681	5.69482	5.74852	5.85917	thrombospondin, type I, domain containing 7B
10525916	AK220418	Tmem132b	7.42917	7.26219	7.15465	7.02749	6.98073	6.62243	7.38753	7.43046	7.2685	7.02807	6.94287	6.89055	transmembrane protein 132B
10525921	XM_915709	Tmem132b	7.61503	7.24836	7.28782	7.50999	7.52655	7.00842	7.43524	7.67392	7.66334	7.35607	7.34115	7.24319	transmembrane protein 132B
10592044	NM_144936	Tmem45b	5.98982	5.80242	5.96988	5.89577	5.97189	5.69374	6.01876	6.08794	5.81803	5.90733	5.82451	5.54244	transmembrane protein 45b
10518313	NM_009401	Tnfrsf8	7.45867	7.01461	7.12546	7.40354	6.98071	6.86721	7.25593	7.31165	7.08148	6.98822	7.02106	6.85634	tumor necrosis factor receptor superfamily, member 8
10462039	NM_001035244	Trpm3	6.41666	6.46969	6.5673	5.88403	6.09943	5.9864	6.78021	6.71049	6.6918	6.14706	5.98345	6.08504	transient receptor potential cation channel, subfamily M, member 3
10380599	NM_172799	Ttll6	5.72745	5.62436	5.77616	5.48885	5.6436	5.5398	5.72238	5.64344	5.801	5.66863	5.74941	5.42054	tubulin tyrosine ligase-like family, member 6
10449435	NM_021478	Tulp1	6.90756	6.98944	6.87552	7.04573	6.94012	6.77854	7.11301	6.99119	6.96255	6.73165	6.7159	6.65333	tubby like protein 1
10573152	NM_009463	Ucp1	5.60694	5.8192	5.65081	6.00204	5.82849	5.91452	5.96864	5.83483	5.6491	6.08252	6.22994	6.05473	uncoupling protein 1 (mitochondrial, proton carrier)
10565600	AK220266	Usp35	6.71007	6.50427	6.72388	6.34264	6.27496	6.13826	6.59065	6.69291	6.6025	6.35231	6.3849	6.18933	ubiquitin specific peptidase 35
10478014	NM_198627	Vstm2l	8.45381	8.0488	8.38411	7.81121	8.02695	7.82766	8.17168	8.45549	8.53246	7.93363	8.03319	7.88356	V-set and transmembrane domain containing 2-like
10374315	NM_177033	Vwc2	5.96119	5.95393	6.26364	6.20299	6.26743	6.24913	6.10649	6.48976	6.43769	6.05236	6.18724	5.95049	von Willebrand factor C domain containing 2
10537480	NM_201370	Wee2	4.61254	4.47619	4.50822	4.6309	4.77757	4.5856	4.57329	4.54696	4.88566	4.58347	4.38583	4.4904	WEE1 homolog 2 (S. pombe)
10415866	NM_173393	Xkr6	6.84299	6.62234	6.60506	6.54622	6.38563	6.3138	6.57757	6.77604	6.73495	6.38828	6.48562	6.30219	X Kell blood group precursor related family member 6 homolog
10391196	NM_177790	Zfp385c	8.22551	8.13609	8.10089	7.98303	7.67526	7.87087	8.26708	8.39171	8.01581	7.87356	7.73966	7.81849	zinc finger protein 385C
10449920	NM_183177	Zfp811	4.21522	4.09536	4.17047	4.18594	4.13015	4.15465	4.23875	4.18821	4.11824	4.03926	4.25328	4.01468	zinc finger protein 811

## Sheet: old QSC
Supplemental Table 2B: genes marked by H3K27me3 at the TSS in old QSCs and their expression levels by microarray analysis
Expression values shown are Log2Intensity. Genes that are bivalent at the TSSs are highlighted blue and alphabetically ordered.
Probe Set ID	Gene Accession	Gene Symbol	young QSC_1	young QSC_2	young QSC_3	young ASC60_1	young ASC60_2	young ASC60_3	old QSC_1	old QSC_2	old QSC_3	old ASC60_1	old ASC60_2	old ASC60_3	Gene Description
10474307	BC057916	0610012H03Rik	6.51426	6.13888	6.13756	6.12079	6.0037	6.18967	6.12541	6.39757	6.52221	5.93628	5.99158	6.04004	RIKEN cDNA 0610012H03 gene
10522004	BC004797	0610040J01Rik	8.03688	7.87139	7.82017	7.6118	7.62047	7.48672	7.88346	7.86802	7.9478	7.58803	7.46567	7.43732	RIKEN cDNA 0610040J01 gene
10492556	ENSMUST00000054551	1110032F04Rik	6.33989	6.14962	6.19801	6.12005	5.84587	5.90695	6.04945	6.16124	6.05785	5.90501	5.96475	5.83697	RIKEN cDNA 1110032F04 gene
10582196	BC027666	1190005I06Rik	6.96364	6.99133	6.82086	7.00886	6.78004	6.74422	6.76866	6.73828	7.10956	6.60169	6.7221	6.61174	RIKEN cDNA 1190005I06 gene
10520501	BC060996	1700001C02Rik	6.84157	6.81258	6.63972	6.62143	6.44747	6.47111	6.75479	6.85598	6.81314	6.47019	6.42466	6.29934	RIKEN cDNA 1700001C02 gene
10451559	BC028263	1700001C19Rik	6.26277	6.13498	6.20809	6.06435	6.11576	5.9557	6.35033	6.21694	6.33776	6.13415	6.19128	6.08725	RIKEN cDNA 1700001C19 gene
10511984	NM_027041	1700003M02Rik	5.10825	5.02534	5.11874	5.34802	5.27911	5.16834	5.0511	5.24182	5.04404	4.9391	5.04561	5.11308	RIKEN cDNA 1700003M02 gene
10523497	BC049770	1700007G11Rik	4.47917	4.39579	4.3521	4.60407	4.55863	4.51293	4.35746	4.37074	4.4875	4.50418	4.55856	4.45818	RIKEN cDNA 1700007G11 gene
10464287	NM_029372	1700011F14Rik	4.76981	4.55228	4.66177	4.48888	4.56075	4.56241	4.61928	4.69343	4.87289	4.66993	4.5745	4.50598	RIKEN cDNA 1700011F14 gene
10378749	NM_198637	1700016K19Rik	7.05241	6.99509	6.93426	6.75137	6.93286	6.85173	6.90387	6.93545	7.12768	6.64987	6.9448	6.75269	RIKEN cDNA 1700016K19 gene
10506470	BC137723	1700024P16Rik	4.70918	4.59265	4.61768	4.80078	4.69674	4.85727	4.59601	4.74682	4.74971	4.73988	4.78753	4.60547	RIKEN cDNA 1700024P16 gene
10394783	ENSMUST00000075542	1700030C10Rik	8.1667	8.35967	8.39394	8.68538	8.62652	8.67961	8.11762	7.9383	7.96554	8.34397	8.10078	8.49603	RIKEN cDNA 1700030C10 gene
10394786	ENSMUST00000075542	1700030C10Rik	8.1667	8.35967	8.39394	8.68538	8.62652	8.67961	8.11762	7.9383	7.96554	8.34397	8.10078	8.49603	RIKEN cDNA 1700030C10 gene
10399579	ENSMUST00000075542	1700030C10Rik	8.13149	8.02724	8.05402	7.99965	7.86139	7.76257	7.95768	7.93978	8.11002	7.80678	7.9332	7.6355	RIKEN cDNA 1700030C10 gene
10396466	ENSMUST00000095617	1700086L19Rik	6.17009	6.33955	6.01419	6.75252	6.81245	7.14235	6.26903	6.26981	6.38279	6.6858	6.68482	6.78595	RIKEN cDNA 1700086L19 gene
10481337	BC147760	1700101E01Rik	7.03662	6.82375	7.06212	6.87067	7.01734	6.88251	6.87309	6.927	7.04642	6.82905	6.9559	6.97963	RIKEN cDNA 1700101E01 gene
10380244	ENSMUST00000037268	1700106J16Rik	6.82693	6.89196	6.64259	6.71243	6.77745	6.50422	6.59788	6.58314	6.64083	6.58776	6.65426	6.41817	RIKEN cDNA 1700106J16 gene
10483797	ENSMUST00000064205	1700109F18Rik	6.38091	6.31295	6.33852	6.15823	6.42312	6.19235	5.90066	6.21075	6.33473	6.25743	6.06167	5.98696	RIKEN cDNA 1700109F18 gene
10365537	ENSMUST00000054229	1700113H08Rik	4.66094	4.56852	4.72183	4.38253	4.52302	4.46248	4.8555	4.78941	4.92196	4.4497	4.54809	4.29508	RIKEN cDNA 1700113H08 gene
10508883	NM_001083916	1810019J16Rik	6.33838	6.22414	6.1987	6.2123	6.21472	6.1729	6.18863	6.41446	6.45674	5.93575	6.10632	6.10764	RIKEN cDNA 1810019J16 gene
10431140	BC062953	1810041L15Rik	6.28849	5.92021	6.19178	6.34736	6.17406	5.81243	6.01644	6.17725	6.22805	5.96051	5.88917	5.7926	RIKEN cDNA 1810041L15 gene
10369525	BC024943	2010107G23Rik	7.32237	6.92878	7.01234	6.89434	6.9004	6.7603	7.08146	7.20133	7.18511	6.96033	7.03897	6.72092	RIKEN cDNA 2010107G23 gene
10354019	BC072639	2010300C02Rik	6.86414	6.75399	6.74318	7.06931	6.87545	6.91632	6.6997	6.73836	6.8937	6.69721	6.83218	6.74845	RIKEN cDNA 2010300C02 gene
10470001	AB197927	2010317E24Rik	7.47685	7.20456	7.21692	7.42959	7.21764	7.32494	7.30691	7.38577	7.4677	7.19631	7.18634	6.97145	RIKEN cDNA 2010317E24 gene
10583291	BC055786	2200002K05Rik	5.94038	5.75602	5.6883	5.49756	5.61336	5.35636	5.95512	5.87397	5.65275	5.53763	5.52681	5.47487	RIKEN cDNA 2200002K05 gene
10569830	BC048787	2310057J16Rik	6.61435	6.8385	6.77536	6.5551	6.1928	6.39181	6.97598	6.77592	6.77857	6.37685	6.55347	6.50114	RIKEN cDNA 2310057J16 gene
10394805	BC063063	2410018L13Rik	6.6739	6.65088	6.80267	7.32311	7.60889	7.32408	6.60124	6.52101	6.51745	6.94008	6.92781	7.13147	RIKEN cDNA 2410018L13 gene
10394833	BC063063	2410018L13Rik	6.23968	6.03636	6.18813	6.55158	7.05251	6.73535	6.33667	5.87946	5.959	6.28515	6.2468	6.26919	RIKEN cDNA 2410018L13 gene
10354229	BC058417	2610017I09Rik	4.55072	4.61664	4.60451	4.76192	4.73536	4.76134	4.62501	4.6223	4.65201	4.65436	4.76479	4.65513	RIKEN cDNA 2610017I09 gene
10438091	BC039993	2610318N02Rik	4.71583	4.60752	4.79476	5.34813	5.07169	5.16046	4.67533	4.7552	4.64513	4.86963	4.96482	4.84884	RIKEN cDNA 2610318N02 gene
10455967	ENSMUST00000093336	2610318N02Rik	6.58541	6.46874	6.66758	7.45936	7.63335	7.60942	6.63556	6.63513	6.83003	7.08362	7.03609	7.08533	RIKEN cDNA 2610318N02 gene
10542264	BC053418	2700089E24Rik	9.55391	9.70447	9.60525	9.00698	9.04516	9.33191	9.12288	9.0753	9.18041	8.97202	8.85895	9.03982	RIKEN cDNA 2700089E24 gene
10348000	BC137675	2810459M11Rik	6.19751	6.2359	6.25379	6.10302	6.05194	5.7915	6.25713	6.38185	6.18619	6.03798	5.7528	5.84116	RIKEN cDNA 2810459M11 gene
10433709	BC022741	2900011O08Rik	7.01869	6.9046	6.9367	7.12268	7.02534	6.83394	6.97989	7.02469	6.79787	6.75326	6.96675	6.79767	RIKEN cDNA 2900011O08 gene
10521995	AB093290	3110047P20Rik	6.29918	6.15668	6.20156	6.17842	6.09268	6.0972	6.24976	6.31203	6.41507	6.14042	6.18697	6.00045	RIKEN cDNA 3110047P20 gene
10495613	NM_029425	4833424O15Rik	4.89197	4.90784	5.15766	4.92037	4.90362	4.88702	4.95769	4.96857	5.01235	4.71808	4.76456	4.65664	RIKEN cDNA 4833424O15 gene
10495385	NM_025723	4921515J06Rik	4.78811	5.08975	4.91063	5.32657	4.87935	4.98646	4.97617	4.96132	5.06632	4.88861	4.99712	4.93372	RIKEN cDNA 4921515J06 gene
10469129	NR_024257	4930412O13Rik	6.02599	5.72562	5.90199	5.63585	5.73099	5.52467	5.73247	5.87988	5.95654	5.60308	5.74428	5.58047	RIKEN cDNA 4930412O13 gene
10469138	NR_024257	4930412O13Rik	5.95805	5.86677	5.83882	5.80427	5.83394	5.86323	5.97536	5.99261	6.22896	5.86171	5.91313	5.86245	RIKEN cDNA 4930412O13 gene
10417579	BC064468	4930452B06Rik	5.20267	5.32127	5.14984	5.22077	5.02346	5.22379	5.21315	5.15808	5.36283	5.09846	5.02464	5.00917	RIKEN cDNA 4930452B06 gene
10468762	NM_001114312	4930506M07Rik	6.18112	6.30167	6.00795	6.09758	6.08087	5.88012	6.19658	6.30002	6.31834	6.47519	6.37969	6.17687	RIKEN cDNA 4930506M07 gene
10375014	BC114574	4930524B15Rik	6.33931	6.06097	6.34182	6.32226	6.28754	5.99418	6.04468	6.3513	6.30891	6.13943	6.40163	6.14804	RIKEN cDNA 4930524B15 gene
10442606	BC119085	4930528F23Rik	4.14571	4.10032	4.11208	4.08306	4.12751	4.11668	3.83646	4.01823	4.07667	3.94509	4.01666	3.969	RIKEN cDNA 4930528F23 gene
10498053	NM_026358	4930583H14Rik	8.27124	8.60681	8.56289	6.02562	5.97817	6.01417	8.83789	8.78593	8.69131	6.57684	6.38581	6.66474	RIKEN cDNA 4930583H14 gene
10592493	NM_001081121	4931429I11Rik	6.11226	6.1744	6.23904	6.3648	6.27103	6.32708	6.17232	6.58217	6.43996	6.13873	6.2463	6.18331	RIKEN cDNA 4931429I11 gene
10384883	BC139107	4931440F15Rik	6.8478	6.94484	6.73137	6.64792	6.64796	6.45275	6.52759	6.32561	6.76325	6.04935	6.49689	6.18492	RIKEN cDNA 4931440F15 gene
10374929	BC139107	4931440F15Rik	6.53761	6.40216	6.39051	6.53231	6.63291	6.48468	6.58898	6.39768	6.43082	6.81181	6.53414	6.34471	RIKEN cDNA 4931440F15 gene
10353519	NM_025746	4933415F23Rik	6.00138	6.02069	5.87102	5.92186	6.16775	5.85444	5.73206	5.76227	5.80586	6.01611	6.1317	5.98338	RIKEN cDNA 4933415F23 gene
10372524	NR_003651	4933416C03Rik	5.57171	5.52886	5.53538	5.52996	5.32924	5.1909	5.56366	5.50611	5.60328	5.58047	5.47783	5.7889	RIKEN cDNA 4933416C03 gene
10501374	NM_001033304	5330417C22Rik	5.88524	5.69892	5.76134	5.74221	5.86374	5.68283	5.7095	5.80579	5.91808	5.68306	5.67075	5.68438	RIKEN cDNA 5330417C22 gene
10358177	BC053100	5730559C18Rik	7.14129	6.85044	6.8811	7.16301	6.94132	6.89663	7.03767	7.11321	7.27614	6.91805	7.05471	6.92818	RIKEN cDNA 5730559C18 gene
10554325	NM_029835	5730590G19Rik	5.86735	5.9496	5.89042	9.33405	9.37661	9.43103	5.73376	5.70819	5.75565	9.0535	8.9496	9.13367	RIKEN cDNA 5730590G19 gene
10498187	BC058995	6030405A18Rik	5.71831	5.66735	5.58101	5.41823	5.42721	5.36937	5.43683	5.53507	5.91158	5.23446	5.50132	5.33614	RIKEN cDNA 6030405A18 gene
10360666	BC120654	6330403A02Rik	7.00856	7.15385	7.37086	6.83226	6.95047	6.87431	7.38327	6.94534	7.37939	7.17944	6.93291	6.87771	RIKEN cDNA 6330403A02 gene
10388042	NM_134022	6330403K07Rik	6.65325	6.85062	6.62751	6.58324	6.51659	6.53201	6.58712	7.04233	6.77661	6.43548	6.56459	6.20237	RIKEN cDNA 6330403K07 gene
10476482	NM_029530	6330527O06Rik	6.16374	6.02775	6.1313	6.02608	5.97474	5.88613	5.86564	5.75929	6.23129	5.72117	5.81968	5.57837	RIKEN cDNA 6330527O06 gene
10513103	BC132345	6430704M03Rik	6.57166	6.39401	6.53977	6.62683	6.48464	6.38753	6.49478	6.53623	6.58791	6.5912	6.59009	6.31148	RIKEN cDNA 6430704M03 gene
10543952	ENSMUST00000101535	9330158H04Rik	5.10299	4.97854	5.04505	5.13282	4.94596	5.23294	5.10388	5.20088	5.34598	5.12523	4.96923	5.06644	RIKEN cDNA 9330158H04 gene
10565255	NM_030728	9930013L23Rik	5.89843	5.61403	5.73671	6.12138	5.92782	6.13157	5.70051	6.00615	6.07575	5.89577	5.82515	5.96896	RIKEN cDNA 9930013L23 gene
10424392	BC099672	9930014A18Rik	6.50753	6.37663	6.345	6.31567	6.31766	6.27151	6.47401	6.37998	6.55132	6.3019	6.36965	6.14984	RIKEN cDNA 9930014A18 gene
10517364	BC039748	A330049M08Rik	6.92046	7.06303	6.76119	6.64427	6.32561	6.17542	6.80141	6.66253	6.81571	6.27784	6.36152	6.00653	RIKEN cDNA A330049M08 gene
10344879	BC137903	A830018L16Rik	4.76496	4.79493	4.61824	4.85608	4.85137	4.813	4.74906	4.75619	5.00217	4.86235	4.8728	4.79397	RIKEN cDNA A830018L16 gene
10531627	ENSMUST00000074365	A930011G23Rik	8.04316	7.89087	8.04631	7.92631	7.77765	7.76507	8.08558	8.15793	8.12495	7.825	7.81574	7.69844	RIKEN cDNA A930011G23 gene
10475517	BC049633	AA467197	5.54057	5.56506	5.5328	6.27974	5.99175	6.17718	5.60517	5.62031	5.65585	6.81583	6.69097	6.69096	expressed sequence AA467197
10424082	NM_175503	Aard	6.55076	6.67589	6.5534	6.22508	6.16154	6.15347	6.00776	6.06215	5.98714	5.61145	5.49008	5.51261	alanine and arginine rich domain containing protein
10556833	NM_026458	Abca14	5.80081	5.50359	5.6078	5.59983	5.52882	5.51471	5.51792	5.76248	5.8684	5.65487	5.47997	5.54466	ATP-binding cassette, sub-family A (ABC1), member 14
10519527	NM_011076	Abcb1a	8.98001	9.09785	9.00465	7.87064	7.69463	7.50577	9.33412	9.27909	9.48697	8.23783	8.27893	8.33405	ATP-binding cassette, sub-family B (MDR/TAP), member 1A
10422280	NM_001033336	Abcc4	7.41204	7.3508	7.38294	7.92027	7.89344	8.13352	7.531	7.70567	7.56965	8.6244	8.45188	8.66314	ATP-binding cassette, sub-family C (CFTR/MRP), member 4
10563487	NM_011510	Abcc8	6.56618	6.63774	6.61188	6.71189	6.60926	6.49472	6.54774	6.69064	6.69588	6.40137	6.29357	6.27703	ATP-binding cassette, sub-family C (CFTR/MRP), member 8
10592772	NM_138955	Abcg4	7.47908	7.7145	7.76587	7.20968	7.19922	7.15307	7.70019	7.79795	7.57802	7.33887	7.32174	7.06776	ATP-binding cassette, sub-family G (WHITE), member 4
10521415	NM_177678	Ablim2	7.44292	7.4915	7.45391	7.33708	7.04985	7.00238	7.36588	7.47113	7.64518	7.11577	7.16396	6.90885	actin-binding LIM protein 2
10597592	NM_146230	Acaa1b	7.3601	7.25708	7.09706	7.52668	7.54822	7.92698	7.13075	7.21375	7.52622	7.55698	7.38776	7.33449	acetyl-Coenzyme A acyltransferase 1B
10554249	NM_007424	Acan	6.38584	6.17907	6.08014	6.25456	5.83594	6.03985	6.10903	5.96672	6.15548	6.09918	6.10311	6.0832	aggrecan
10389047	NM_001034013	Accn1	6.86846	6.90666	6.79982	6.73439	6.47678	6.51276	6.96785	7.04877	6.9789	6.59341	6.54231	6.3938	amiloride-sensitive cation channel 1, neuronal (degenerin)
10426782	NM_009597	Accn2	6.95269	6.63636	6.67831	6.92003	6.76056	6.5825	6.93508	6.77595	6.83768	6.48034	6.63506	6.58057	amiloride-sensitive cation channel 2, neuronal
10520173	NM_183000	Accn3	6.21617	6.14036	6.3335	6.23944	6.12134	6.28687	6.65325	6.43055	6.74878	6.33319	6.18399	6.13288	amiloride-sensitive cation channel 3
10347650	NM_183022	Accn4	7.03232	6.92392	7.07905	7.05704	6.89579	7.04176	7.0272	7.23259	7.02805	6.93892	6.90692	6.84097	amiloride-sensitive cation channel 4, pituitary
10397166	NM_145444	Acot5	4.79892	4.68549	4.63631	4.82319	4.93043	4.94066	4.75602	4.64651	4.77644	4.65931	4.94773	4.73605	acyl-CoA thioesterase 5
10526614	NM_031404	Actl6b	6.33713	6.25721	6.42444	6.33323	6.21719	6.13823	6.40118	6.29268	6.37208	6.28248	6.14289	5.91172	actin-like 6B
10482814	NM_001111030	Acvr1c	5.75563	5.8451	5.72197	5.77157	5.77076	5.60185	5.58756	5.59099	5.85306	5.46069	5.55101	5.52142	activin A receptor, type IC
10491678	NM_009350	Adad1	5.21047	4.98064	5.21856	5.34696	5.28936	5.36571	5.09869	5.25306	5.2171	5.16653	5.11669	5.0843	adenosine deaminase domain containing 1 (testis specific)
10381619	NM_001110778	Adam11	7.27894	7.23638	7.08769	7.36248	7.12779	7.189	7.33601	7.24609	7.63149	7.11627	7.1639	7.00769	a disintegrin and metallopeptidase domain 11
10568668	NM_007400	Adam12	7.27337	7.12489	7.22928	8.23751	8.25724	8.40167	7.31033	7.04179	7.14357	8.84534	8.82641	8.89973	a disintegrin and metallopeptidase domain 12 (meltrin alpha)
10346882	NM_011780	Adam23	6.66372	6.54434	6.69091	6.91912	7.02413	7.05402	7.16359	7.0535	7.14708	7.78485	7.87989	7.82288	a disintegrin and metallopeptidase domain 23
10487797	NM_033615	Adam33	7.42728	7.19506	7.33184	7.15806	7.05523	6.94501	7.37894	7.53371	7.53127	7.17698	7.2159	6.96737	a disintegrin and metallopeptidase domain 33
10410477	NM_172053	Adamts16	6.9017	6.59561	6.69942	6.62957	6.43504	6.40407	6.49263	6.78856	6.66355	6.4894	6.43081	6.34115	a disintegrin-like and metallopeptidase (reprolysin type) with thrombospondin type 1 motif, 16
10554045	NM_001033877	Adamts17	6.72573	6.77163	6.94	6.41926	6.33338	6.12675	6.6316	6.64907	6.73088	6.27979	6.06985	6.10535	a disintegrin-like and metallopeptidase (reprolysin type) with thrombospondin type 1 motif, 17
10554063	NM_001033877	Adamts17	5.83727	5.68067	5.59686	5.53536	5.58832	5.32769	5.52288	5.70284	5.49007	5.39022	5.33767	5.20157	a disintegrin-like and metallopeptidase (reprolysin type) with thrombospondin type 1 motif, 17
10554061	NM_001033877	Adamts17	8.96257	8.91777	8.88411	8.76598	8.44908	8.31626	8.82864	8.81159	8.9466	8.43802	8.38986	8.22314	a disintegrin-like and metallopeptidase (reprolysin type) with thrombospondin type 1 motif, 17
10554074	NM_001033877	Adamts17	6.26892	6.0204	6.32253	6.22072	6.02806	5.89293	6.28989	6.06577	6.13055	5.81595	5.80707	5.66067	a disintegrin-like and metallopeptidase (reprolysin type) with thrombospondin type 1 motif, 17
10554057	NM_001033877	Adamts17	8.89624	8.86105	8.89947	8.67001	8.6392	8.71931	8.97883	8.89262	9.05041	8.50355	8.38649	8.33419	a disintegrin-like and metallopeptidase (reprolysin type) with thrombospondin type 1 motif, 17
10581961	NM_172466	Adamts18	6.28123	6.1101	6.2631	5.92135	6.07878	5.98747	6.2477	6.24733	6.44642	5.94116	6.04789	5.74766	a disintegrin-like and metallopeptidase (reprolysin type) with thrombospondin type 1 motif, 18
10455919	NM_175506	Adamts19	6.43065	6.32751	6.59531	6.35397	6.4333	6.27866	6.48814	6.50865	6.56915	6.35057	6.34069	6.10249	a disintegrin-like and metallopeptidase (reprolysin type) with thrombospondin type 1 motif, 19
10375751	NM_175643	Adamts2	7.7732	7.61569	7.58561	7.7605	7.76714	7.71063	8.09494	8.07803	8.09701	8.09914	8.09063	8.041	a disintegrin-like and metallopeptidase (reprolysin type) with thrombospondin type 1 motif, 2
10370798	NM_001113548	Adamtsl5	7.67211	7.37154	7.55216	7.18815	7.10432	7.1508	7.62782	7.68196	7.71011	7.17382	7.31004	7.09396	ADAMTS-like 5
10535065	NM_172723	Adap1	6.30506	6.13018	6.19367	6.22889	6.05466	6.0713	6.26631	6.34327	6.59882	6.39309	6.23469	6.35427	ArfGAP with dual PH domains 1
10537441	NM_178873	Adck2	7.29517	7.19727	7.31439	6.83458	6.75668	6.53455	6.94453	7.18379	7.18129	6.77752	6.71623	6.86557	aarF domain containing kinase 2
10420171	NM_080435	Adcy4	8.41583	8.46837	8.46459	7.44358	7.32343	7.38979	8.65852	8.55152	8.57593	7.72639	7.9499	7.8137	adenylate cyclase 4
10435388	NM_001012765	Adcy5	6.6337	6.81554	6.8558	6.64768	6.38443	6.20917	6.88195	7.037	6.95575	6.36425	6.44802	6.28331	adenylate cyclase 5
10429029	NM_009623	Adcy8	5.98146	5.83735	5.58206	5.83288	5.47882	5.37073	5.63253	5.69382	5.84573	5.4188	5.52191	5.48478	adenylate cyclase 8
10426208	NM_182928	Adm2	7.06345	7.13546	7.06154	6.80723	7.16338	7.03839	7.45137	7.34112	7.23615	6.99376	6.98817	6.99392	adrenomedullin 2
10357878	NM_001008533	Adora1	7.74109	7.56836	7.42031	7.39556	7.2282	7.10367	7.51222	7.5724	7.39784	7.18383	7.35391	6.95862	adenosine A1 receptor
10364030	NM_009630	Adora2a	7.61918	7.40915	7.56025	7.76124	7.48216	7.63168	7.63522	7.69362	7.51839	7.81217	7.78925	7.88252	adenosine A2a receptor
10385353	NM_007416	Adra1b	7.20749	6.91313	7.01694	6.78526	6.68376	6.61801	7.10926	7.1582	7.08093	6.59928	6.73497	6.66268	adrenergic receptor, alpha 1b
10464030	NM_007417	Adra2a	7.30889	7.26702	7.0658	6.85951	6.71485	6.63994	7.55322	7.60064	7.69802	6.9975	6.87011	6.91371	adrenergic receptor, alpha 2a
10475800	NM_009633	Adra2b	7.62403	7.30189	7.43232	6.64771	6.62978	6.61303	6.90745	7.16813	7.2935	6.58643	6.62308	6.545	adrenergic receptor, alpha 2b
10521383	NM_007418	Adra2c	6.29706	6.03612	6.25053	6.04531	6.06063	5.75409	6.06691	6.25348	6.36652	6.08827	5.81614	5.67666	adrenergic receptor, alpha 2c
10532630	NM_177078	Adrbk2	6.49123	6.6244	6.57454	5.95573	5.8507	5.88959	6.18618	6.19889	6.27684	6.03807	5.94474	6.00468	adrenergic receptor kinase, beta 2
10468668	NM_146102	Afap1l2	7.5118	7.43376	7.45944	6.65938	6.73362	6.64632	7.55192	7.34837	7.32403	6.59168	6.52386	6.51133	actin filament associated protein 1-like 2
10507015	NM_001048189	Agbl4	4.9648	4.80389	4.74318	4.82432	4.77473	4.61994	4.78388	4.98008	4.87348	4.62115	4.77762	4.61807	ATP/GTP binding protein-like 4
10426581	BC090621	AI836003	7.16615	7.14767	6.92115	6.83793	6.88125	6.80147	7.01889	7.28072	7.11517	6.72855	6.75323	6.6975	expressed sequence AI836003
10434007	NM_175178	Aifm3	6.49189	6.27614	6.27371	6.58117	6.32676	6.34326	6.61911	6.38979	6.45029	6.26298	6.30272	6.11972	apoptosis-inducing factor, mitochondrion-associated 3
10370397	NM_009646	Aire	7.64802	7.34271	7.28925	7.28826	7.17459	7.00315	7.28647	7.25284	7.72783	7.11978	7.14137	6.85295	autoimmune regulator (autoimmune polyendocrinopathy candidiasis ectodermal dystrophy)
10518947	NM_001099299	Ajap1	6.66321	6.61398	6.65405	5.93979	6.37399	6.08825	6.62751	6.8886	7.06389	6.33979	6.47368	6.09079	adherens junction associated protein 1
10502863	NM_001081277	Ak5	6.15039	6.10403	6.06683	5.92568	5.96546	5.82595	6.04359	6.2001	6.00977	5.90115	5.75446	5.75534	adenylate kinase 5
10439895	NM_009655	Alcam	7.11873	6.75287	6.93574	7.957	8.03963	8.05092	7.41384	7.50809	7.4434	8.61711	8.64408	8.71803	activated leukocyte cell adhesion molecule
10586865	NM_009022	Aldh1a2	6.22784	6.03012	6.23527	7.31895	7.00222	7.44119	6.6685	6.39901	6.76135	8.38178	8.35304	8.3855	aldehyde dehydrogenase family 1, subfamily A2
10564417	NM_053080	Aldh1a3	7.07827	6.91759	6.92889	7.03706	6.97199	6.65304	7.0327	7.1587	7.31803	6.9791	6.90529	6.92812	aldehyde dehydrogenase family 1, subfamily A3
10371332	NM_153543	Aldh1l2	5.96397	5.95614	6.00711	6.9073	7.14479	7.18357	5.84281	5.91191	6.21329	7.27208	7.29594	7.2829	aldehyde dehydrogenase 1 family, member L2
10452734	NM_007439	Alk	6.76063	6.29151	6.23047	6.69387	6.33169	6.16648	6.4946	6.76483	6.58349	6.24672	6.30555	5.99866	anaplastic lymphoma kinase
10547153	NM_009662	Alox5	6.56156	6.57181	6.42696	8.14624	8.2981	8.12457	6.48802	6.41674	6.39844	7.72681	7.77412	7.74214	arachidonate 5-lipoxygenase
10387257	NM_009661	Alox8	6.1254	6.11528	5.88017	6.31885	6.37596	6.26897	6.05059	6.25551	6.14724	6.02827	6.12701	6.11457	arachidonate 8-lipoxygenase
10517587	NM_007431	Alpl	8.3823	8.58339	8.57011	6.92494	7.01506	6.5488	8.59665	8.76545	8.68291	7.47302	7.40956	7.43853	alkaline phosphatase, liver/bone/kidney
10372145	NM_172553	Alx1	6.01769	6.11351	6.05657	6.44771	6.00281	5.84868	6.05474	6.0125	5.82104	6.12043	5.9506	5.87731	ALX homeobox 1
10495218	NM_007441	Alx3	7.24719	6.96195	7.18833	7.06864	7.10156	6.7596	7.17004	7.35094	7.41119	7.03429	6.92547	6.86692	aristaless-like homeobox 3
10474081	NM_007442	Alx4	6.62936	6.33976	6.45171	6.25421	6.21789	6.28135	6.56097	6.65884	6.45167	6.24772	6.42734	6.06234	aristaless-like homeobox 4
10403796	NM_175007	Amph	5.60563	5.3764	5.50653	5.23364	5.11345	4.93229	5.24116	5.38451	5.403	5.12099	5.24058	5.22141	amphiphysin
10411290	BC112417	Ankdd1b	6.08841	5.89857	5.78562	6.10288	5.89259	6.04737	5.8982	6.09588	6.19923	5.9138	5.87802	5.69479	ankyrin repeat and death domain containing 1B
10572605	NM_172756	Ankle1	7.54817	7.19399	7.32734	7.93164	7.74523	7.46012	7.22758	7.43903	7.04878	7.60887	7.51809	7.39666	ankyrin repeat and LEM domain containing 1
10428002	ENSMUST00000075576	Ankrd33b	8.90463	8.73992	8.56389	8.31399	8.29207	8.23308	8.91042	8.93739	8.66007	8.39832	8.4444	8.27709	ankyrin repeat domain 33B
10428008	NM_027496	Ankrd33b	6.05742	6.16402	6.21746	6.15315	6.20083	6.068	6.32515	6.36761	6.43683	6.12694	6.2166	5.93138	ankyrin repeat domain 33B
10428004	NM_027496	Ankrd33b	7.4993	7.61059	7.66695	7.60579	7.69268	7.77273	7.83696	7.81616	7.91749	7.5628	7.72861	7.6481	ankyrin repeat domain 33B
10427997	NM_027496	Ankrd33b	7.16106	7.1448	7.27357	7.05577	7.23055	6.96673	7.55666	7.693	7.82767	7.32817	7.3518	7.43474	ankyrin repeat domain 33B
10406590	NM_175455	Ankrd34b	7.84722	7.42475	7.51837	7.52504	7.44784	7.37673	7.28416	7.32297	7.89808	7.44095	7.38454	7.28126	ankyrin repeat domain 34B
10385826	NM_183173	Ankrd43	6.47009	6.47107	6.23512	6.28141	6.09606	6.0415	6.30178	6.32881	6.17281	6.14783	6.08806	6.0274	ankyrin repeat domain 43
10539465	NM_029245	Ankrd53	5.91424	5.93532	6.03102	6.12234	6.18224	5.78087	5.83988	5.88681	5.93906	5.9469	5.96704	5.71601	ankyrin repeat domain 53
10531484	NM_175270	Ankrd56	6.80708	6.67551	6.42237	6.51158	6.74303	6.41734	6.96515	6.88803	7.02309	6.60961	6.47496	6.4682	ankyrin repeat domain 56
10599229	NM_173779	Ankrd58	5.96547	5.84417	6.08387	5.92599	5.93192	5.8692	6.14144	6.35718	6.22831	5.82916	5.90881	5.78628	ankyrin repeat domain 58
10511901	NM_001012450	Ankrd6	7.16831	7.04016	7.04684	7.81554	7.7157	7.67712	7.02548	7.24203	7.08703	7.49886	7.56037	7.37202	ankyrin repeat domain 6
10569618	NM_178642	Ano1	8.19357	8.33767	8.36225	6.82472	6.79558	6.56929	7.61284	7.58144	7.58165	6.54192	6.60198	6.70111	anoctamin 1, calcium activated chloride channel
10355967	NM_183027	Ap1s3	6.47764	6.27321	6.45269	6.84802	6.79592	6.78741	7.63971	7.55445	7.56253	6.81675	7.01488	7.25378	adaptor-related protein complex AP-1, sigma 3
10553917	NM_007461	Apba2	5.90665	5.80451	5.69854	5.87557	5.75661	5.81186	5.92002	5.91101	5.88569	5.80609	5.7747	5.59763	amyloid beta (A4) precursor protein-binding, family A, member 2
10469695	NM_019456	Apbb1ip	6.71667	6.47825	6.69078	7.32056	7.36175	7.44428	6.57604	6.7549	6.7043	8.17289	7.81385	8.21273	amyloid beta (A4) precursor protein-binding, family B, member 1 interacting protein
10561927	NM_007467	Aplp1	7.59817	7.40621	7.52339	7.35527	7.1139	6.97957	7.32993	7.40445	7.55789	7.07719	6.99931	6.88025	amyloid beta (A4) precursor-like protein 1
10426760	NM_009699	Aqp2	7.83324	7.34813	7.52378	7.39791	7.39747	7.31666	7.61654	7.81906	7.73709	7.31995	7.43057	7.15131	aquaporin 2
10512156	NM_016689	Aqp3	6.83806	6.6944	6.58625	6.80023	6.39356	6.29533	6.47383	7.01545	6.79979	6.63515	6.51087	6.5097	aquaporin 3
10426767	NM_009701	Aqp5	7.73786	7.52696	7.6291	7.31846	7.18818	7.23848	7.75187	7.80607	7.75968	7.24492	7.25844	7.17722	aquaporin 5
10530100	NM_178407	Arap2	6.70027	7.16569	7.00866	5.87546	5.88128	6.12897	6.57847	6.67404	6.67775	6.2845	6.06254	6.36147	ArfGAP with RhoGAP domain, ankyrin repeat and PH domain 2
10523182	NM_009704	Areg	7.55399	7.62508	7.57154	8.20681	8.20041	8.37318	7.69555	7.73315	7.55389	7.90405	7.95963	7.98967	amphiregulin
10485963	NM_181416	Arhgap11a	6.96819	7.29759	7.15771	10.7628	10.7859	10.8016	6.08113	6.23058	5.88041	10.2514	10.2397	10.301	Rho GTPase activating protein 11A
10605143	NM_138630	Arhgap4	6.77618	6.53902	6.71398	6.92868	6.91608	6.84689	6.66426	6.73581	6.90743	7.15374	7.08312	7.36387	Rho GTPase activating protein 4
10519012	NM_001112744	Arhgef16	6.37512	6.22325	6.14678	5.9884	5.89588	5.82098	6.0586	6.13749	6.35157	5.86315	6.04115	5.66261	Rho guanine nucleotide exchange factor (GEF) 16
10565935	NM_001081116	Arhgef17	8.69973	8.82208	8.83079	7.82635	7.81365	7.82997	8.65379	8.6665	8.62632	7.61409	7.69761	7.65699	Rho guanine nucleotide exchange factor (GEF) 17
10512301	NM_001017362	Arid3c	6.4999	6.66531	6.51512	6.46323	6.64489	6.39559	6.61141	6.57734	6.75149	6.65607	6.66265	6.54668	AT rich interactive domain 3C (BRIGHT-like)
10565292	NM_007488	Arnt2	7.99176	7.91258	8.03664	7.96745	7.87981	7.83163	7.92156	7.92096	7.84848	7.37179	7.52847	7.41815	aryl hydrocarbon receptor nuclear translocator 2
10600755	NM_007492	Arx	7.30274	7.14307	7.18092	7.31439	7.09958	7.0485	7.1056	7.62497	7.40105	6.98406	6.97383	7.21492	aristaless related homeobox
10569385	NM_008554	Ascl2	5.93312	6.01746	6.27057	5.99642	6.03683	5.78563	6.23959	6.02313	6.21779	6.00091	5.93403	5.81572	achaete-scute complex homolog 2 (Drosophila)
10365469	AK006781	Ascl4	6.5887	6.44441	6.42124	6.66767	6.53427	6.60158	6.89993	6.52187	6.77341	6.40196	6.48329	6.14123	achaete-scute complex homolog 4 (Drosophila)
10543067	NM_012055	Asns	7.65766	7.88254	8.03426	11.7696	11.8876	11.8919	8.14437	8.16278	8.16798	11.6194	11.6069	11.5963	asparagine synthetase
10568109	NM_001039645	Asphd1	6.96397	7.02021	6.88156	6.6797	6.80441	6.5108	6.8857	7.11547	7.04719	6.56755	6.70809	6.51927	aspartate beta-hydroxylase domain containing 1
10532538	NM_028386	Asphd2	6.17289	6.18446	6.22532	5.94433	5.99618	5.74639	5.98306	6.21844	6.30159	5.93071	6.00757	5.90415	aspartate beta-hydroxylase domain containing 2
10350392	NM_009791	Aspm	6.47206	6.37345	6.51365	9.94415	9.95495	10.1027	6.19094	6.45235	6.55399	9.34615	9.28664	9.35923	asp (abnormal spindle)-like, microcephaly associated (Drosophila)
10513776	NM_207109	Astn2	7.18091	7.02997	7.19114	7.17184	6.89501	6.89735	7.49095	7.44456	7.32642	6.93473	6.91876	6.9834	astrotactin 2
10538751	NM_007500	Atoh1	5.8152	5.63481	5.73975	5.61596	5.71906	5.61661	5.81126	5.89748	5.77207	5.64344	5.60045	5.40594	atonal homolog 1 (Drosophila)
10415446	NM_138652	Atp12a	5.73935	5.51261	5.80219	5.46805	5.74332	5.48676	5.60185	5.79101	5.89069	5.57657	5.43759	5.41483	ATPase, H+/K+ transporting, nongastric, alpha polypeptide
10560919	NM_144921	Atp1a3	7.15122	7.06953	7.18501	7.19778	7.23415	7.123	7.37368	7.3948	7.2852	7.631	7.66214	7.77193	ATPase, Na+/K+ transporting, alpha 3 polypeptide
10359689	NM_009721	Atp1b1	7.28	7.45019	7.48657	9.90323	9.97685	10.0617	7.93726	7.66248	8.07983	8.87781	8.89293	9.03784	ATPase, Na+/K+ transporting, beta 1 polypeptide
10378216	NM_016745	Atp2a3	9.01225	8.84959	9.08967	7.19636	7.12947	7.26079	7.96631	8.04996	8.11214	6.95183	7.15385	7.0865	ATPase, Ca++ transporting, ubiquitous
10575926	NM_026922	Atp2c2	6.03936	5.89627	5.8921	6.24803	5.98338	5.6587	6.11397	5.9013	6.17073	5.7898	5.91428	5.60643	ATPase, Ca++ transporting, type 2C, member 2
10399559	NM_133699	Atp6v1c2	6.02619	5.95185	5.89857	6.11964	6.00434	6.08039	6.24206	6.08014	6.24228	5.82365	5.92898	5.52442	ATPase, H+ transporting, lysosomal V1 subunit C2
10577449	NM_007511	Atp7b	6.40726	6.2507	6.35298	6.51015	6.51407	6.38031	6.31196	6.3962	6.34227	6.12996	6.12945	6.34708	ATPase, Cu++ transporting, beta polypeptide
10386965	NM_175003	AU040829	6.70054	6.71104	6.72788	6.49935	6.63074	6.67785	6.58108	6.64733	6.70046	6.44026	6.32046	6.26286	expressed sequence AU040829
10366707	NM_016847	Avpr1a	8.54609	8.69257	8.63721	7.54304	7.40992	7.70835	8.28635	8.30542	8.24513	7.6581	7.74162	7.62436	arginine vasopressin receptor 1A
10345091	NM_172124	B3gat2	6.74175	6.55417	6.51364	6.56266	6.5171	6.51405	6.70901	6.80069	6.59449	6.64464	6.48132	6.47841	beta-1,3-glucuronyltransferase 2 (glucuronosyltransferase S)
10579602	NM_028189	B3gnt3	6.96389	6.79562	6.83104	6.41541	6.43149	6.39834	6.82736	6.62723	6.84242	6.89572	6.77423	6.95748	UDP-GlcNAc:betaGal beta-1,3-N-acetylglucosaminyltransferase 3
10348062	NM_145222	B3gnt7	8.05532	7.78735	7.80054	7.64822	7.69092	7.62646	7.87205	7.94864	8.04843	7.56797	7.54901	7.38618	UDP-GlcNAc:betaGal beta-1,3-N-acetylglucosaminyltransferase 7
10366848	NM_008080	B4galnt1	6.71562	6.81027	7.06849	6.78119	6.76066	6.70552	6.98444	7.06632	7.01993	7.22185	7.19399	7.19688	beta-1,4-N-acetyl-galactosaminyl transferase 1
10390196	NM_008081	B4galnt2	5.66052	5.54238	5.45761	5.55374	5.22331	5.27786	5.49019	5.54924	5.76643	5.20303	5.28883	5.29846	beta-1,4-N-acetyl-galactosaminyl transferase 2
10547471	NM_198884	B4galnt3	7.05303	7.00809	6.83754	7.06508	7.04949	6.91186	6.66054	6.93335	7.05379	6.91078	6.84113	6.85206	beta-1,4-N-acetyl-galactosaminyl transferase 3
10558773	NM_177897	B4galnt4	6.43254	6.26047	6.36755	6.33587	6.31461	6.29845	6.36621	6.44749	6.49662	6.20592	6.25787	6.14543	beta-1,4-N-acetyl-galactosaminyl transferase 4
10435724	NM_019804	B4galt4	7.33139	7.18868	7.33303	6.78213	6.58574	6.63601	7.21286	7.25807	7.21066	6.86395	6.8248	6.80202	UDP-Gal:betaGlcNAc beta 1,4-galactosyltransferase, polypeptide 4
10434117	ENSMUST00000090145	B830017H08Rik	6.53479	6.44658	6.50288	6.08778	6.15543	6.07993	6.38346	6.64532	6.66054	6.29211	6.27559	6.10868	RIKEN cDNA B830017H08 gene
10353750	NM_145392	Bag2	7.02851	7.02455	6.91743	7.63927	7.93019	7.91134	6.65358	6.89799	6.91404	7.68679	7.85158	7.93938	BCL2-associated athanogene 2
10424624	NM_174991	Bai1	7.10691	6.9051	6.992	6.71075	6.52239	6.53697	6.79775	7.0916	7.03493	6.66334	6.74172	6.71875	brain-specific angiogenesis inhibitor 1
10353632	NM_175642	Bai3	4.81902	4.76995	5.01611	4.88384	4.90287	4.93154	4.88606	5.46138	5.16028	4.7935	4.89342	4.57085	brain-specific angiogenesis inhibitor 3
10535559	NM_025833	Baiap2l1	6.30439	6.49915	6.49016	9.81001	9.85883	10.0099	6.43333	6.17816	6.56074	9.07863	9.15608	9.42089	BAI1-associated protein 2-like 1
10448878	BC158116	Baiap3	6.85463	6.88922	6.85739	6.99493	6.90894	6.72414	6.80668	6.95848	6.9221	6.93662	6.80724	6.66702	BAI1-associated protein 3
10481329	NM_019446	Barhl1	7.08524	7.06256	7.20627	6.99751	6.9968	6.94712	7.19314	6.99606	7.09718	6.66686	6.82767	6.65387	BarH-like 1 (Drosophila)
10532032	NM_001005477	Barhl2	6.23114	6.39265	6.21361	6.32921	6.27652	6.02804	6.09348	6.07389	6.24236	5.9448	5.94976	6.13674	BarH-like 2 (Drosophila)
10404982	NM_007526	Barx1	7.67394	7.39419	7.44983	7.8435	7.41125	7.35999	7.85618	7.4282	7.77352	7.41509	7.26512	7.28468	BarH-like homeobox 1
10592050	NM_013800	Barx2	6.67137	6.88368	6.58638	6.8042	6.55175	6.60039	6.61498	6.67142	7.01072	6.63593	6.88963	6.90369	BarH-like homeobox 2
10427895	NM_027395	Basp1	8.0578	7.94899	8.01097	9.29448	9.37324	9.35035	7.98987	8.22467	7.99363	9.21801	9.2851	9.14898	brain abundant, membrane attached signal protein 1
10370651	NM_181681	BC005764	7.47516	7.25341	7.42964	7.27954	7.01439	7.16488	7.42124	7.49924	7.67783	7.09055	7.31668	6.96666	cDNA sequence BC005764
10516966	NM_001033308	BC013712	7.08558	6.65573	6.69141	6.82256	6.67765	6.70485	6.98327	6.9943	7.13175	6.90639	6.94848	6.68121	cDNA sequence BC013712
10439667	BC016579	BC016579	5.62264	5.65523	5.43882	5.75073	5.76267	5.54321	5.60458	5.64584	5.29644	5.51257	5.46563	5.3683	cDNA sequence, BC016579
10576569	NM_145608	BC021891	5.99713	6.08446	5.94838	5.79095	5.63192	5.61351	5.94719	6.15827	5.86725	5.76461	5.70101	5.74516	cDNA sequence BC021891
10423623	BC030476	BC030476	7.04024	6.889	6.61032	6.89001	6.82201	6.90721	6.99985	6.83356	7.07644	6.80019	6.83129	6.67243	cDNA sequence BC030476
10514818	BC055111	BC055111	5.05213	4.78956	4.95569	5.32254	5.22096	5.24131	4.92527	5.06503	5.17043	5.07164	5.10534	5.07767	cDNA sequence BC055111
10469522	BC049634	BC061194	5.89198	5.5487	5.71203	5.63599	5.75003	5.46454	5.78156	6.14413	5.97572	5.87603	5.79514	5.52251	cDNA sequence BC061194
10576844	NM_207203	BC068157	6.6522	6.50029	6.58653	6.45377	6.47162	6.37965	6.6709	6.79403	6.78294	6.52438	6.47192	6.20067	cDNA sequence BC068157
10561369	NM_175033	BC089491	6.32908	6.302	6.21622	6.24979	6.18144	6.21568	6.48786	6.23736	6.57212	5.80456	6.13259	5.86285	cDNA sequence BC089491
10499285	NM_007529	Bcan	6.1774	5.94304	6.15012	6.26866	6.14961	5.98216	6.36878	6.45252	6.29808	6.00257	6.03732	5.84304	brevican
10549222	NM_001024468	Bcat1	7.722	7.41976	7.24713	9.73696	9.80225	9.85344	7.04724	6.52575	7.33383	9.41526	9.41056	9.48015	branched chain aminotransferase 1, cytosolic
10530310	XM_001477289	Bend4	6.94439	6.76485	7.04483	6.93142	6.96935	7.06167	6.80306	6.93976	6.9799	6.96769	6.88594	6.85036	BEN domain containing 4
10507032	NM_026279	Bend5	7.24176	7.21417	7.1145	7.15654	7.26543	6.98185	6.66692	6.96569	6.70879	6.8395	6.80584	6.76637	BEN domain containing 5
10378785	BC048728	Bhlha9	6.96381	6.5353	6.61887	6.7927	6.7284	6.57823	6.81361	6.7609	7.0275	6.5788	6.86573	6.29962	basic helix-loop-helix family, member a9
10490950	NM_021560	Bhlhe22	5.87413	5.7763	5.86247	5.56217	5.68436	5.50613	5.98491	5.73513	5.72518	5.56265	5.55955	5.42245	basic helix-loop-helix family, member e22
10490535	NM_080641	Bhlhe23	6.95161	6.88042	7.10172	6.86921	7.04304	6.98291	6.90354	7.0743	7.14308	6.87818	6.73704	6.89072	basic helix-loop-helix family, member e23
10425801	NM_007546	Bik	7.46182	7.29516	7.45173	7.81191	7.58028	7.49224	7.29021	7.14054	7.34995	7.2631	7.3841	7.23194	BCL2-interacting killer
10523506	NM_173404	Bmp3	7.14686	7.0338	6.88817	6.96982	6.55202	6.50405	7.04273	7.15795	7.03282	6.55379	6.55695	6.58222	bone morphogenetic protein 3
10490129	NM_007557	Bmp7	6.58512	6.39443	6.32603	6.50156	6.26189	6.12436	6.451	6.46273	6.66256	6.36078	6.29355	6.02323	bone morphogenetic protein 7
10516093	NM_007558	Bmp8a	7.09848	6.94112	7.03282	6.98689	7.0137	6.85252	7.01832	6.99767	7.13265	6.8709	6.71451	6.62221	bone morphogenetic protein 8a
10507817	NM_007559	Bmp8b	6.59788	6.49818	6.43431	5.93896	6.06166	5.98293	6.37812	6.37469	6.75318	5.94355	6.09934	6.06731	bone morphogenetic protein 8b
10418927	NM_009758	Bmpr1a	10.9748	10.9886	10.9651	11.0393	11.1086	11.1425	10.7532	10.7717	10.7386	10.979	10.9105	11.0077	bone morphogenetic protein receptor, type 1A
10565204	NM_007562	Bnc1	6.18417	5.80325	5.87537	5.8564	5.6489	5.48173	6.11856	6.10345	6.01038	5.71756	5.68311	5.48812	basonuclin 1
10354753	NM_029267	Boll	4.48017	4.47051	4.49517	4.68018	4.63218	4.64589	4.8983	4.77933	4.8901	4.61324	4.57618	4.7558	bol, boule-like (Drosophila)
10487480	NM_001113179	Bub1	5.53413	5.54678	5.65834	11.1295	11.1029	11.141	5.27407	5.19407	5.36268	10.6184	10.6692	10.6935	budding uninhibited by benzimidazoles 1 homolog (S. cerevisiae)
10524331	BC094571	C130026L21Rik	5.64126	5.69429	5.57938	5.74327	5.51659	5.49058	5.62119	5.51849	5.5864	5.28351	5.39849	5.38786	RIKEN cDNA C130026L21 gene
10538783	NM_175524	C130060K24Rik	5.67879	5.46936	5.33234	5.61394	5.67518	5.31226	5.40098	5.41977	5.34209	5.5401	5.62627	5.21299	RIKEN cDNA C130060K24 gene
10360858	NM_178692	C130074G19Rik	7.51466	7.4183	7.52764	7.15262	6.62718	6.8303	7.49862	7.41405	7.70244	6.9373	7.11664	7.00512	RIKEN cDNA C130074G19 gene
10391828	NM_011795	C1ql1	7.68774	7.46853	7.51595	7.02574	6.75602	6.92488	7.34058	7.44614	7.12382	6.90609	6.91137	6.86592	complement component 1, q subcomponent-like 1
10349340	NM_207233	C1ql2	7.12126	7.08295	6.89863	7.15045	6.82139	7.00842	6.95171	7.00043	7.03048	6.91401	6.87127	6.87789	complement component 1, q subcomponent-like 2
10432408	NM_001024702	C1ql4	6.28661	6.32003	6.26895	6.34882	6.32281	6.15657	6.16124	6.50471	6.47762	6.15593	6.16595	6.1133	complement component 1, q subcomponent-like 4
10473750	NM_026161	C1qtnf4	6.77058	6.72218	6.91767	6.66642	6.76103	6.42873	6.84105	7.04554	6.87625	6.37602	6.54091	6.25083	C1q and tumor necrosis factor related protein 4
10561498	NM_175319	C330005M16Rik	6.0068	5.67992	5.84971	5.80419	5.86685	5.59328	5.68637	5.77397	5.92802	5.78892	5.74839	5.68029	RIKEN cDNA C330005M16 gene
10541753	BC065170	C530028O21Rik	7.02986	7.09826	7.01035	7.09823	6.76588	6.86367	7.11732	7.26758	7.25271	6.89873	6.76543	6.74678	RIKEN cDNA C530028O21 gene
10383891	NM_138948	Cabp7	7.20818	6.75846	6.86118	6.87223	6.91475	6.62517	6.90065	7.16743	7.37457	6.91527	6.91743	6.72766	calcium binding protein 7
10573348	NM_007578	Cacna1a	7.20721	7.36469	7.20099	6.78624	6.67309	6.71295	7.32697	7.32971	7.4203	6.78867	6.73967	6.7362	calcium channel, voltage-dependent, P/Q type, alpha 1A subunit
10480492	NM_001042528	Cacna1b	6.63371	6.43446	6.428	6.7042	6.52489	6.42872	6.39751	6.48794	6.5756	6.38258	6.49822	6.31522	calcium channel, voltage-dependent, N type, alpha 1B subunit
10358928	NM_009782	Cacna1e	6.65548	6.39134	6.66709	6.21838	6.21538	6.12382	6.21157	6.44976	6.52125	6.20807	6.28997	5.96877	calcium channel, voltage-dependent, R type, alpha 1E subunit
10389929	NM_009783	Cacna1g	7.08268	6.96618	7.16789	6.76566	6.63583	6.46015	7.24885	7.37978	7.36446	7.06149	6.85765	6.77412	calcium channel, voltage-dependent, T type, alpha 1G subunit
10425370	NM_001044308	Cacna1i	6.35562	6.27165	6.21533	6.30671	5.88657	5.98397	6.37908	6.30304	6.31086	6.01975	5.98212	6.06841	calcium channel, voltage-dependent, alpha 1I subunit
10350199	NM_001081023	Cacna1s	6.53354	6.39993	6.58085	6.69757	6.43256	6.41534	6.34098	6.5721	6.55992	6.3148	6.4366	6.20691	calcium channel, voltage-dependent, L type, alpha 1S subunit
10418300	NM_009785	Cacna2d3	5.145	5.21636	5.15069	5.163	5.1562	5.05173	5.2907	5.24559	5.46045	5.18182	5.1144	5.07575	calcium channel, voltage-dependent, alpha2/delta subunit 3
10426611	NM_007581	Cacnb3	7.48274	7.32233	7.32193	7.37384	7.29385	7.27575	7.3961	7.47029	7.39102	7.57046	7.29506	7.23761	calcium channel, voltage-dependent, beta 3 subunit
10392369	NM_019431	Cacng4	7.65435	7.60763	7.75655	7.68655	7.46651	7.35869	7.82469	7.74882	7.48623	7.47294	7.44665	7.23177	calcium channel, voltage-dependent, gamma subunit 4
10585048	NM_207675	Cadm1	7.77903	7.69788	7.70862	7.8869	7.87	7.76779	7.98394	7.90014	8.08974	7.87799	7.75585	7.72831	cell adhesion molecule 1
10360349	NM_053199	Cadm3	6.97002	6.93397	7.08399	6.74816	6.553	6.20638	7.69199	7.62173	7.79824	6.51855	6.53236	6.42972	cell adhesion molecule 3
10417628	NM_012061	Cadps	5.42051	5.14579	5.23628	5.41323	5.40083	5.37312	5.46755	5.46307	5.22473	5.41004	5.45469	5.26518	Ca2+-dependent secretion activator
10543369	NM_153163	Cadps2	6.02748	6.09878	6.0661	5.4237	5.51245	5.40655	6.88565	6.77128	6.73853	5.75049	5.73673	5.76169	Ca2+-dependent activator protein for secretion 2
10503416	NM_009788	Calb1	4.72003	4.84679	5.08538	4.84631	4.6615	4.67839	4.84288	4.7862	4.98703	4.8339	4.64253	4.8291	calbindin 1
10568921	NM_026769	Caly	7.33815	7.09492	7.25923	7.12953	6.97056	6.90347	7.15015	7.23807	7.29947	6.87869	6.96477	6.8201	calcyon neuron-specific vesicular protein
10384064	NM_007595	Camk2b	7.10291	7.02629	7.053	6.92651	6.78031	6.82739	6.89266	6.98245	6.9505	6.77987	6.89518	6.78815	calcium/calmodulin-dependent protein kinase II, beta
10438527	NM_028420	Camk2n2	7.29754	6.87524	6.87798	7.22385	7.16777	7.09802	6.88509	6.9392	7.18145	7.13639	7.28188	7.07351	calcium/calmodulin-dependent protein kinase II inhibitor 2
10454632	NM_009793	Camk4	5.52863	5.38368	5.3373	5.40071	5.45828	5.3342	5.32942	5.40114	5.38151	5.43268	5.37902	5.29103	calcium/calmodulin-dependent protein kinase IV
10533529	NM_145358	Camkk2	7.39351	7.27722	7.38295	8.30127	8.25731	8.30119	8.34845	8.39635	8.48527	8.30841	8.34126	8.45615	calcium/calmodulin-dependent protein kinase kinase 2, beta
10588755	NM_145621	Camkv	6.13531	6.18695	6.00383	6.19576	5.91837	5.60992	6.01998	6.01092	5.89265	5.65225	5.8392	5.65085	CaM kinase-like vesicle-associated
10380303	NM_028296	Car10	5.41104	5.38967	5.29451	5.50461	5.347	5.2959	5.51354	5.55033	5.32137	5.15886	5.41692	5.21426	carbonic anhydrase 10
10553080	NM_009800	Car11	8.09616	8.06873	8.14482	7.15144	7.10489	6.96008	8.1617	8.01729	8.16635	7.17913	7.18499	6.9733	carbonic anhydrase 11
10490923	NM_009801	Car2	6.21525	6.10845	6.30252	5.58822	5.75168	5.50839	6.15015	6.21827	6.39227	5.63176	5.79356	5.49559	carbonic anhydrase 2
10379866	NM_007607	Car4	6.71725	6.75775	6.61179	6.57878	6.27853	5.94671	6.72959	6.85373	6.70273	6.30994	6.49243	6.3715	carbonic anhydrase 4
10511429	NM_007592	Car8	6.9123	7.03741	6.98071	6.12734	6.02727	5.83455	7.34776	6.95599	7.15884	6.1395	5.94788	6.16174	carbonic anhydrase 8
10411527	NM_013732	Cartpt	7.32739	7.39601	7.3519	7.13981	7.25072	7.12259	7.28582	7.24429	7.54054	7.16385	7.14984	7.04596	CART prepropeptide
10560672	NM_023224	Cblc	7.01639	6.85849	6.90006	6.75822	6.70692	6.70779	7.09724	6.79509	7.12139	6.6839	6.89142	6.61165	Casitas B-lineage lymphoma c
10457106	NM_172633	Cbln2	5.7646	5.61436	5.60212	5.64507	5.73789	5.52037	5.64306	5.64059	5.53658	5.43548	5.59209	5.40325	cerebellin 2 precursor protein
10490097	NM_175631	Cbln4	6.89335	6.79497	6.73119	6.69653	6.5092	6.673	7.06975	6.88775	6.92537	6.651	6.50042	6.32911	cerebellin 4 precursor protein
10383055	NM_007623	Cbx2	8.03931	7.56407	7.81385	8.45956	8.28667	8.348	7.79067	7.87143	8.10974	8.01756	7.84945	7.87134	chromobox homolog 2 (Drosophila Pc class)
10393614	NM_013926	Cbx8	7.56979	7.78034	7.6367	7.41672	7.36934	7.17576	7.20094	6.97575	7.21281	7.33502	7.25739	7.17039	chromobox homolog 8 (Drosophila Pc class)
10459496	NM_178793	Ccbe1	7.18674	7.03907	7.0982	8.07413	8.17495	8.13438	7.59145	7.60501	7.73501	9.2454	9.25694	9.35847	collagen and calcium binding EGF domains 1
10370530	ENSMUST00000105383	Ccdc105	5.19437	5.24524	5.20685	5.2671	5.44304	5.20723	5.28216	4.97868	5.39272	5.29248	5.37617	4.98	coiled-coil domain containing 105
10549762	NM_146178	Ccdc106	6.36813	6.12941	6.09174	6.11081	5.90582	5.8304	6.11208	6.10739	6.4046	5.94177	6.01771	5.7414	coiled-coil domain containing 106
10406905	NM_183115	Ccdc125	5.45954	5.57205	5.76963	5.72284	5.79759	5.8438	5.51918	5.59774	5.78997	5.52932	5.65454	5.64332	coiled-coil domain containing 125
10463856	BC147530	Ccdc147	5.55513	5.48245	5.29958	5.60113	5.66848	5.46912	5.62699	5.65919	5.44983	5.41926	5.60263	5.36685	coiled-coil domain containing 147
10469066	NM_028804	Ccdc3	8.34549	8.21297	8.42655	7.08942	7.04833	7.02489	8.94313	8.83573	8.83418	8.28374	8.28328	8.25544	coiled-coil domain containing 3
10533007	NM_001080808	Ccdc64	6.65446	6.68285	6.71832	7.00444	6.80504	6.9604	6.60665	6.94158	6.78843	6.64809	6.71698	6.76034	coiled-coil domain containing 64
10442311	NM_153784	Ccdc64b	6.87239	6.84508	6.94923	7.18435	6.71435	6.57157	7.14583	7.24426	7.25369	6.85034	6.73635	6.63054	coiled-coil domain containing 64B
10591072	NM_181816	Ccdc67	6.22447	5.67152	5.83134	6.02326	5.96112	5.6892	5.77438	5.73808	6.04447	5.693	5.6636	5.89107	coiled-coil domain containing 67
10384797	NM_181577	Ccdc85a	7.35722	7.50876	7.57811	6.19752	6.35063	6.05182	6.5369	6.72192	6.75477	6.27563	6.23469	6.1281	coiled-coil domain containing 85A
10402142	NM_026681	Ccdc88c	7.33922	7.11491	7.17774	8.02357	8.15104	8.04856	7.25002	7.44696	7.45422	7.67154	7.49641	7.56755	coiled-coil domain containing 88C
10533869	NM_144819	Ccdc92	8.18201	8.04612	7.98287	7.86303	7.65094	7.54747	7.99064	8.31183	8.14172	7.85991	7.79613	7.72432	coiled-coil domain containing 92
10555935	NM_007627	Cckbr	5.67441	5.68019	5.77586	5.67623	5.51776	5.58113	5.74284	5.77684	5.69069	5.54077	5.55179	5.63534	cholecystokinin B receptor
10498192	NM_007628	Ccna1	6.06858	6.0087	5.95791	6.15026	5.90897	5.88729	6.03178	6.07795	5.99719	5.91022	5.93507	5.87791	cyclin A1
10548105	NM_009829	Ccnd2	9.32419	9.15613	9.279	8.82667	8.84276	8.99919	9.65969	9.64692	9.63763	9.547	9.53895	9.46824	cyclin D2
10407251	NM_001081062	Ccno	6.87108	6.6482	6.80317	6.6051	6.40223	6.40405	6.9794	7.10318	6.92595	6.67842	6.64963	6.69461	cyclin O
10587383	NM_153098	Cd109	7.52536	7.57928	7.52503	8.64742	8.83373	8.89156	8.14577	8.18102	7.8438	9.46599	9.35978	9.45718	CD109 antigen
10508819	NM_027152	Cd164l2	7.87322	7.78279	7.7868	8.06863	7.87936	7.7257	8.02549	8.03426	8.16986	7.91936	7.82456	7.90663	CD164 sialomucin-like 2
10460541	NM_054042	Cd248	8.18977	8.01406	8.11758	7.76215	7.64947	7.62606	8.02881	8.00998	7.96046	7.82833	7.98713	8.03314	CD248 antigen, endosialin
10452301	NM_011617	Cd70	5.49572	5.32916	5.46784	5.53974	5.58915	5.47004	5.43082	5.5581	5.75499	5.36644	5.35565	5.29615	CD70 antigen
10399178	NM_146040	Cdca7l	7.41396	7.31641	7.15261	9.20359	9.28472	9.45541	6.60615	7.09723	6.80978	8.93062	8.95423	8.92823	cell division cycle associated 7 like
10597935	NM_133974	Cdcp1	6.4448	6.33326	6.46167	6.06476	6.1987	6.06155	6.36825	6.44134	6.47793	6.36284	6.28282	6.37516	CUB domain containing protein 1
10575052	NM_009864	Cdh1	6.54386	6.54404	6.42699	6.35194	6.44308	5.99681	6.49783	6.408	6.7179	6.29463	6.32037	6.32993	cadherin 1
10581013	NM_009866	Cdh11	7.92433	7.94411	8.10553	8.66095	8.79642	8.79038	8.17233	8.18752	8.09757	9.70919	9.73665	9.8303	cadherin 11
10489629	NM_174988	Cdh22	7.40631	7.27288	7.32684	7.27728	7.32933	7.04377	7.22186	7.2431	7.4389	7.1589	7.18782	7.10163	cadherin 22
10575034	NM_001037809	Cdh3	6.17549	6.18231	6.13799	6.57502	6.53368	6.22581	6.18391	6.31036	6.37487	6.17699	6.01686	6.0872	cadherin 3
10347503	NM_009872	Cdk5r2	8.18847	7.92034	7.92996	8.0141	7.97874	7.75614	7.84863	8.01824	8.15856	7.84354	7.7778	7.56681	cyclin-dependent kinase 5, regulatory subunit 2 (p39)
10519324	NM_009873	Cdk6	8.82793	8.73957	8.96646	11.8747	11.9323	11.9429	9.15738	9.23046	9.04258	11.5649	11.6116	11.5867	cyclin-dependent kinase 6
10569429	NM_009876	Cdkn1c	10.0591	10.0524	10.0203	10.2498	10.3186	10.2795	9.50339	9.3435	9.60491	9.98784	10.0113	10.0648	cyclin-dependent kinase inhibitor 1C (P57)
10514340	NM_001040654	Cdkn2a	6.79871	6.58096	6.90861	7.65106	7.63431	7.77567	6.85699	6.62127	6.9298	7.19371	7.30593	7.41954	cyclin-dependent kinase inhibitor 2A
10523563	NM_173370	Cds1	5.72138	5.78537	5.71462	5.64187	5.66244	5.52743	5.94333	6.26502	6.23234	5.8258	5.9169	5.65964	CDP-diacylglycerol synthase 1
10459153	NM_009880	Cdx1	7.96438	8.00883	7.8412	7.68332	7.74954	7.59538	7.85471	7.63086	8.08471	7.8239	7.86482	7.64473	caudal type homeo box 1
10535771	NM_007673	Cdx2	6.77154	6.42274	6.65318	6.77919	6.59455	6.45394	6.70352	6.79227	6.55795	6.52231	6.47287	6.32426	caudal type homeo box 2
10431229	NM_009886	Celsr1	7.12848	6.74069	6.89545	7.03973	6.90198	6.70416	7.07757	6.71567	6.94018	6.7076	6.97771	6.66355	cadherin, EGF LAG seven-pass G-type receptor 1 (flamingo homolog, Drosophila)
10589130	NM_080437	Celsr3	6.2932	6.08764	6.03224	6.03614	5.85729	6.00478	6.20004	6.1819	6.21	5.92654	6.01203	5.78055	cadherin, EGF LAG seven-pass G-type receptor 3 (flamingo homolog, Drosophila)
10484261	NM_001048176	Cerkl	5.29364	5.21626	5.26688	5.34708	5.47741	5.29279	5.25889	5.32167	5.0739	5.42336	5.28811	5.29048	ceramide kinase-like
10594855	NM_026599	Cgnl1	7.31201	7.36887	7.41803	7.24579	7.30809	7.12417	7.36624	7.22969	7.34398	7.10849	7.34988	7.3388	cingulin-like 1
10529034	BC023116	Cgref1	7.38684	7.11561	7.34323	8.49904	8.48775	8.55095	7.59943	7.5379	7.43783	8.54595	8.40826	8.57828	cell growth regulator with EF hand domain 1
10467136	NM_009890	Ch25h	7.01314	7.14326	7.02804	6.09193	6.34184	6.09168	7.20418	7.23344	7.06636	6.91324	6.93835	6.897	cholesterol 25-hydroxylase
10397882	NM_007693	Chga	6.91956	6.59811	7.00572	7.02626	7.01333	6.80588	6.71527	6.8881	6.98931	6.69744	6.69031	6.61448	chromogranin A
10476355	NM_007694	Chgb	6.1939	5.99836	6.06119	6.0343	5.77002	5.80341	6.0693	5.87318	6.40331	5.86049	5.79961	5.94612	chromogranin B
10490845	NM_025519	Chmp4c	5.11534	5.5084	5.28056	5.37804	5.32651	5.12816	5.26177	5.58765	5.30979	5.14922	5.3006	5.11998	chromatin modifying protein 4C
10483719	NM_001113246	Chn1	7.68426	7.8242	7.82499	8.53061	8.5435	8.78788	6.73797	6.70132	6.59392	8.05555	8.05022	8.15494	chimerin (chimaerin) 1
10538356	NM_023543	Chn2	6.93698	6.93347	6.75273	6.43919	6.31464	6.38508	6.64864	6.74813	6.65902	6.49725	6.45691	6.25555	chimerin (chimaerin) 2
10474002	NM_007699	Chrm4	7.31589	7.14119	7.18407	7.12573	6.89819	7.06444	7.33534	7.28209	7.43349	7.05846	6.94244	6.81305	cholinergic receptor, muscarinic 4
10593756	NM_145129	Chrna3	5.48053	5.54097	5.37262	5.3215	5.59388	5.62128	5.44078	5.38315	5.53014	5.41176	5.34918	5.21605	cholinergic receptor, nicotinic, alpha polypeptide 3
10490559	NM_015730	Chrna4	7.34872	7.16138	7.34411	7.11075	7.00547	6.76509	6.90552	7.04707	7.21403	7.01013	6.93921	6.89716	cholinergic receptor, nicotinic, alpha polypeptide 4
10499643	NM_009602	Chrnb2	6.24823	6.13717	6.2384	6.21402	6.30118	6.18261	6.23318	6.00746	6.48062	6.07372	5.95094	6.01024	cholinergic receptor, nicotinic, beta polypeptide 2 (neuronal)
10593767	NM_148944	Chrnb4	6.77976	6.65437	6.78117	6.62059	6.67815	6.54045	6.78916	6.96402	6.93275	6.56199	6.55657	6.40608	cholinergic receptor, nicotinic, beta polypeptide 4
10595718	NM_018763	Chst2	7.18166	7.26155	7.09288	8.0784	8.18784	8.08176	7.29081	7.35234	7.27827	7.95221	7.86472	7.90593	carbohydrate sulfotransferase 2
10455948	NM_001081328	Chsy3	7.29378	6.91434	7.00535	7.19978	6.72332	6.9899	7.49852	7.69189	7.58364	7.01815	7.03895	7.11677	chondroitin sulfate synthase 3
10579101	NM_026818	Cilp2	7.60821	7.66131	7.67282	7.50177	7.42176	7.07398	7.85732	7.67954	7.82228	7.45874	7.51985	7.44103	cartilage intermediate layer protein 2
10402708	NM_021273	Ckb	8.81774	8.82416	8.67281	8.42361	8.5867	8.5887	8.87431	8.92403	8.85556	8.84696	8.87307	8.82256	creatine kinase, brain
10475324	NM_009897	Ckmt1	6.7298	6.6116	6.56835	6.52618	6.65461	6.62103	6.66478	6.57705	6.52222	6.63146	6.52847	6.46714	creatine kinase, mitochondrial 1, ubiquitous
10491313	NM_008770	Cldn11	7.2385	7.01285	7.04423	7.04418	6.94987	6.93206	7.11607	7.27574	7.47654	7.12225	7.04931	6.93349	claudin 11
10578203	NM_027998	Cldn23	5.50331	5.40161	5.4354	5.51135	5.35938	5.28123	5.59898	5.49154	5.62708	5.51195	5.4392	5.30772	claudin 23
10526241	NM_009902	Cldn3	7.63212	7.47589	7.34656	7.37817	7.30857	7.17134	7.35061	7.5851	7.6137	7.09338	7.18931	6.98164	claudin 3
10534395	NM_009903	Cldn4	7.54495	7.29741	7.30894	7.74218	7.61414	7.51824	7.47023	7.24024	7.44352	7.4365	7.59124	7.50991	claudin 4
10434229	NM_013805	Cldn5	8.05131	8.07391	8.04508	7.50244	7.46669	7.62343	7.98776	8.21331	8.20055	7.92565	7.78971	7.79041	claudin 5
10442327	NM_018777	Cldn6	6.72529	6.60931	6.63141	6.43136	6.46946	6.26558	6.60149	7.08635	6.89053	6.25886	6.33338	6.22188	claudin 6
10377673	NM_016887	Cldn7	6.69889	6.41192	6.53039	6.47186	6.20011	6.5688	6.45289	6.4171	6.28817	6.14054	6.1253	6.12765	claudin 7
10537406	NM_001101507	Clec2l	7.10478	6.53078	6.82377	7.0482	7.00906	6.8397	6.89243	6.75801	7.15652	6.84501	6.8438	6.52987	C-type lectin domain family, member l
10573172	NM_009904	Clgn	5.39674	5.19911	5.34228	5.58589	5.33938	5.34726	5.35751	5.42208	5.41185	5.35567	5.27862	5.40825	calmegin
10445347	NM_172621	Clic5	7.51596	7.55842	7.77969	7.04364	6.81718	6.60606	7.86883	7.81188	7.81135	6.79989	6.83948	6.97859	chloride intracellular channel 5
10436958	NM_172469	Clic6	5.85694	5.72865	5.68979	5.76312	5.59659	5.61455	6.07791	6.02564	5.85873	5.61946	5.86928	5.93369	chloride intracellular channel 6
10597470	NM_027294	Cmtm8	6.32771	6.06893	6.25522	5.87251	6.0601	5.82525	6.13896	5.7217	6.43202	5.80781	6.0819	5.80058	CKLF-like MARVEL transmembrane domain containing 8
10352358	NM_028408	Cnih3	6.36133	6.35779	6.17992	5.92444	5.87287	5.95312	6.20169	6.01974	6.34537	5.81392	5.85666	5.94776	cornichon homolog 3 (Drosophila)
10607562	NM_177751	Cnksr2	5.52181	5.28807	5.38912	5.47383	5.43203	5.53362	5.90162	5.83865	5.91668	5.49308	5.53594	5.41838	connector enhancer of kinase suppressor of Ras 2
10463265	NM_031396	Cnnm1	6.25415	6.24411	6.34354	6.2195	6.21288	6.0136	6.24562	6.30069	6.50135	5.98061	6.17599	5.95729	cyclin M1
10426397	NM_007727	Cntn1	5.4996	5.34174	5.51266	5.49882	5.4329	5.41236	5.32524	5.60919	5.54382	5.33151	5.32524	5.14215	contactin 1
10357705	NM_177129	Cntn2	7.16716	6.71319	6.80401	6.70089	6.50447	6.33415	6.84917	6.97322	6.89349	6.62381	6.65055	6.56313	contactin 2
10590865	ENSMUST00000074133	Cntn5	5.90342	5.69187	5.7053	5.66287	5.81311	5.6212	5.61647	5.6412	6.03828	5.63998	5.72788	5.5837	contactin 5
10395659	NM_007728	Coch	8.17703	8.07465	8.10333	6.69746	6.87413	6.79711	9.07692	9.1681	9.18326	7.34332	7.11913	7.30734	coagulation factor C homolog (Limulus polyphemus)
10369485	NM_007731	Col13a1	7.71186	7.56845	7.41937	8.0284	8.02094	7.84869	7.41189	7.62912	7.66304	7.48497	7.59044	7.42196	collagen, type XIII, alpha 1
10370259	NM_009929	Col18a1	8.67053	8.63622	8.71256	8.31747	8.2817	8.22163	8.608	8.65506	8.67198	8.11937	8.15819	8.19078	collagen, type XVIII, alpha 1
10353574	NM_007733	Col19a1	9.23826	9.36436	9.57694	7.70943	7.6605	7.50985	9.21105	9.07748	9.31169	7.60782	7.60081	7.68036	collagen, type XIX, alpha 1
10496036	NM_029838	Col25a1	7.19306	6.87166	6.97887	6.97997	6.88357	6.84652	7.04084	7.13945	7.06926	6.85402	6.74561	6.81825	collagen, type XXV, alpha 1
10432045	NM_031163	Col2a1	8.1733	7.98028	7.97432	7.99775	7.88619	7.74734	7.87852	7.99029	8.12713	7.8518	7.85644	7.75936	collagen, type II, alpha 1
10440091	NM_007739	Col8a1	7.82606	7.77346	7.95039	9.45785	9.57232	9.49843	9.31056	9.27845	9.34343	9.63584	9.68547	9.679	collagen, type VIII, alpha 1
10508142	NM_199473	Col8a2	7.3194	7.16204	7.32323	7.52259	7.55451	7.49679	7.41049	7.16576	7.52202	7.51168	7.60682	7.58704	collagen, type VIII, alpha 2
10507742	NM_007741	Col9a2	8.26328	7.95852	7.98557	8.08394	8.13089	7.83622	8.0364	8.26511	8.35398	7.80471	7.92807	7.83313	collagen, type IX, alpha 2
10572378	NM_016685	Comp	7.41773	7.38793	7.54936	8.27291	8.3321	8.27002	8.6185	8.66562	8.65369	9.24487	9.26541	9.26885	cartilage oligomeric matrix protein
10530441	NM_016869	Corin	6.85881	6.88696	6.71337	6.61322	6.57943	6.58854	6.65563	6.91462	6.83617	6.53802	6.66947	6.35222	corin
10568024	NM_009898	Coro1a	7.07383	6.97371	7.08106	7.25115	7.29805	7.14326	6.97653	6.88166	7.30376	8.45689	8.25248	8.49709	coronin, actin binding protein 1A
10512774	NM_178893	Coro2a	6.38283	6.31231	6.39353	6.45451	6.41842	6.33661	6.31823	6.48945	6.47983	6.47741	6.53949	6.31183	coronin, actin binding protein 2A
10477179	NM_053091	Cox4i2	8.19243	7.93444	8.02437	7.5612	7.22937	7.26653	7.73767	7.99335	8.00035	7.32019	7.30692	7.21699	cytochrome c oxidase subunit IV isoform 2
10578904	NM_013494	Cpe	9.35409	9.42718	9.42707	7.5854	7.57967	7.80683	8.96378	8.91893	8.85141	7.45298	7.55594	7.67805	carboxypeptidase E
10532180	NM_007756	Cplx1	7.05804	6.93549	6.93185	7.31676	7.16947	7.02837	6.95258	7.12804	7.07186	7.02066	7.09159	7.04916	complexin 1
10405253	NM_009946	Cplx2	7.20305	6.71759	7.13534	6.68893	6.81438	6.61569	6.85236	6.84793	6.95976	6.66044	6.53671	6.52487	complexin 2
10593947	NM_146223	Cplx3	6.04596	5.87173	5.84119	5.81628	6.04759	5.74117	6.07601	6.20086	5.89468	5.89289	5.7752	5.75174	complexin 3
10366546	NM_027468	Cpm	8.02973	8.231	8.4044	5.65885	5.96595	5.81954	7.55143	7.57177	7.51236	6.61291	6.54111	6.55103	carboxypeptidase M
10449551	NM_153166	Cpne5	6.07197	5.82762	5.89591	5.79766	5.7591	5.7208	6.03939	6.16354	5.94437	5.7539	5.97292	5.6736	copine V
10576218	NM_170684	Cpne7	6.41138	5.8581	6.13187	6.41469	6.03714	6.11859	6.38431	6.14052	6.34499	5.91233	6.14761	6.22677	copine VII
10431637	NM_025815	Cpne8	7.22828	7.33606	7.16079	6.60977	6.58393	6.71802	7.89245	7.94825	7.83427	7.42722	7.25809	7.48118	copine VIII
10540599	NM_170673	Cpne9	6.64912	6.48475	6.5634	6.75348	6.64036	6.41109	6.74927	6.75066	6.83705	6.60737	6.58247	6.63591	copine family member IX
10487645	NM_019696	Cpxm1	7.05341	7.13965	7.27793	7.61899	7.53071	7.59928	7.48967	7.57772	7.66902	9.06853	8.94558	8.94255	carboxypeptidase X 1 (M14 family)
10568536	NM_018867	Cpxm2	8.54544	8.54322	8.53124	8.34042	8.28233	8.43847	9.51347	9.60474	9.60738	9.49399	9.54364	9.56416	carboxypeptidase X 2 (M14 family)
10529457	NM_153107	Cpz	6.9733	6.70002	6.80983	6.65498	6.59958	6.71078	6.84156	6.70739	6.85119	6.68868	6.7155	6.64899	carboxypeptidase Z
10585438	NM_013496	Crabp1	7.50596	7.36223	7.23024	7.67525	7.74995	7.563	7.10725	7.25028	7.44503	8.02331	7.94175	8.2076	cellular retinoic acid binding protein I
10493108	NM_007759	Crabp2	7.34665	7.17731	7.22085	7.25088	7.20664	7.10679	8.18014	8.29796	8.3773	7.47991	7.43094	7.40621	cellular retinoic acid binding protein II
10446224	NM_177638	Crb3	7.12829	6.86045	6.9029	6.94731	6.88959	6.66271	6.71399	7.0378	7.03283	6.7839	6.79787	6.80814	crumbs homolog 3 (Drosophila)
10354207	NM_170597	Creg2	6.80638	6.51623	6.50942	6.6409	6.25762	6.43116	6.58841	6.53949	6.70026	6.42247	6.46711	6.39144	cellular repressor of E1A-stimulated genes 2
10381753	NM_007762	Crhr1	7.25734	6.88763	6.99231	7.01907	6.94579	6.79761	6.94728	6.97234	6.91655	6.65746	6.87146	6.76653	corticotropin releasing hormone receptor 1
10521498	NM_007765	Crmp1	6.08588	5.95179	6.02747	6.0762	5.9995	5.93152	5.9668	6.09476	6.20995	6.01278	6.18195	5.98412	collapsin response mediator protein 1
10467749	NM_145123	Crtac1	6.90723	6.62963	6.65041	6.64303	6.73095	6.61167	6.68178	6.82154	6.93708	6.71611	6.80436	6.5585	cartilage acidic protein 1
10355662	NM_021541	Cryba2	6.84498	6.95176	6.77984	6.92942	6.7858	6.7749	6.7625	6.87268	6.70275	6.59055	6.56499	6.63625	crystallin, beta A2
10567546	NM_016669	Crym	7.38387	7.15362	7.15317	7.15791	7.17437	7.08657	7.08583	7.14493	7.35745	6.98286	7.17366	7.09925	crystallin, mu
10579012	NM_172753	Csgalnact1	8.61577	8.74404	8.70317	7.56625	7.83912	7.87993	8.57677	8.51048	8.65075	8.55018	8.56354	8.85544	chondroitin sulfate N-acetylgalactosaminyltransferase 1
10577240	NM_053171	Csmd1	6.99519	7.18079	7.0618	6.37182	6.16468	6.13951	8.45637	8.40665	8.50859	6.60631	6.64012	6.54943	CUB and Sushi multiple domains 1
10464999	NM_028623	Cst6	6.26396	6.37455	6.40204	6.83292	7.04718	6.97988	6.71	6.46522	6.58808	6.79391	6.76446	6.83851	cystatin E/M
10545538	NM_009819	Ctnna2	5.86883	5.86862	5.86339	5.97582	5.86173	5.75943	5.66526	6.01344	5.98088	5.63062	5.63222	5.49405	catenin (cadherin associated protein), alpha 2
10543273	NM_080285	Cttnbp2	6.97268	6.99946	7.04561	6.54764	6.48195	6.22302	7.11146	7.27736	7.36199	6.56557	6.53835	6.20498	cortactin binding protein 2
10409579	NM_019568	Cxcl14	8.70649	8.79175	8.86026	8.25792	8.04262	8.1456	10.1285	10.0231	10.1087	9.66739	9.65885	9.77299	chemokine (C-X-C motif) ligand 14
10523138	NM_203320	Cxcl3	7.41299	7.50497	7.47056	7.96234	8.0577	7.90934	8.67965	8.49718	8.7357	10.1131	10.0504	10.2691	chemokine (C-X-C motif) ligand 3
10472757	NM_028593	Cybrd1	7.1478	6.91379	7.08154	6.61932	6.73234	6.41278	7.28159	7.3988	7.42797	6.97722	6.94592	7.13294	cytochrome b reductase 1
10385391	NM_133769	Cyfip2	6.81025	6.66198	6.82923	6.72569	6.90224	6.78946	6.91671	7.10602	6.90501	6.65209	6.87641	6.83098	cytoplasmic FMR1 interacting protein 2
10490080	NM_009996	Cyp24a1	6.81171	6.65847	6.51706	6.61958	6.47178	6.53796	6.57343	6.7409	6.61427	6.40292	6.51971	6.37043	cytochrome P450, family 24, subfamily a, polypeptide 1
10462853	NM_007811	Cyp26a1	6.37653	6.33675	6.47821	5.51276	5.59986	5.72163	8.59606	8.47328	8.45567	6.11173	6.48381	6.00784	cytochrome P450, family 26, subfamily a, polypeptide 1
10561128	NM_028775	Cyp2s1	6.05793	6.10132	6.29459	6.34437	6.4651	6.09407	6.28311	6.16841	6.42162	6.18277	6.24321	6.24223	cytochrome P450, family 2, subfamily s, polypeptide 1
10443854	NM_177307	Cyp4f39	6.23024	5.94644	6.19487	6.23144	6.08154	6.10112	6.39895	6.39679	6.15837	6.13105	6.09562	6.14064	cytochrome P450, family 4, subfamily f, polypeptide 39
10497381	NM_007825	Cyp7b1	5.65695	5.73474	5.99668	5.39583	5.77219	5.62316	5.99399	6.32415	6.14047	5.86046	5.9378	5.91669	cytochrome P450, family 7, subfamily b, polypeptide 1
10440513	NM_144853	Cyyr1	7.62523	7.84414	7.69115	6.23175	6.21686	6.09499	8.34951	8.29524	8.23508	6.64464	6.85876	6.91527	cysteine and tyrosine-rich protein 1
10371432	BC003288	D10Wsu52e	10.3555	10.3876	10.4395	11.1107	11.2034	11.2217	10.104	10.0396	10.1417	11.2102	11.139	11.2278	DNA segment, Chr 10, Wayne State University 52, expressed
10393594	NM_001039167	D11Bwg0517e	6.62953	6.61877	6.5342	6.5985	6.50557	6.49946	6.60664	6.61223	6.86318	6.51689	6.4938	6.45529	DNA segment, Chr 11, Brigham & Women's Genetics 0517 expressed
10404195	BC115940	D130043K22Rik	6.72497	6.79906	6.56394	6.77344	6.77369	6.81819	6.82433	6.81144	6.92062	6.74652	6.92744	6.77624	RIKEN cDNA D130043K22 gene
10485550	NM_001033347	D430041D05Rik	6.14064	5.65867	5.94512	5.93002	5.94585	5.79018	6.03435	5.8449	5.9044	5.73634	5.68844	5.45147	RIKEN cDNA D430041D05 gene
10485546	NM_001033347	D430041D05Rik	6.54592	6.02899	6.06392	6.32911	5.88562	5.9588	6.05305	6.30038	6.38925	5.91006	5.85539	5.78845	RIKEN cDNA D430041D05 gene
10366683	NM_177335	D930020B18Rik	5.10702	5.2019	5.47962	5.18885	5.13616	5.05804	5.33819	5.46054	5.31604	5.12389	4.98668	4.82296	RIKEN cDNA D930020B18 gene
10451679	NM_001008231	Daam2	7.16035	6.86918	7.40082	6.59438	6.48924	6.46009	7.21211	7.00975	7.09026	6.4234	6.21707	6.41395	dishevelled associated activator of morphogenesis 2
10506433	NM_177259	Dab1	5.57526	5.54892	5.68162	5.66207	5.65175	5.51888	5.587	5.49295	5.75916	5.64208	5.47833	5.51537	disabled homolog 1 (Drosophila)
10396270	NM_021532	Dact1	8.60448	8.62541	8.58184	7.16547	6.99094	6.84725	8.72619	8.7428	8.73038	7.28936	7.44643	7.39131	dapper homolog 1, antagonist of beta-catenin (xenopus)
10447938	NM_172826	Dact2	6.92745	6.87636	6.85032	6.93925	6.72981	6.62503	6.82613	7.02156	7.07414	6.69644	6.78209	6.62611	dapper homolog 2, antagonist of beta-catenin (xenopus)
10513805	NM_019967	Dbc1	6.742	6.61422	6.5582	6.5824	6.59122	6.60583	6.67473	6.70281	6.71306	6.42165	6.59246	6.51813	deleted in bladder cancer 1 (human)
10563797	NM_001005232	Dbx1	7.63502	7.62718	7.80915	6.96305	7.1133	7.00873	7.64307	7.77951	8.01338	7.0339	7.18773	7.12277	developing brain homeobox 1
10431839	NM_207533	Dbx2	7.20402	6.97655	7.00416	6.81748	6.97707	6.84842	6.94845	6.94521	7.29218	6.82459	7.02436	6.83185	developing brain homeobox 2
10404250	NM_177577	Dcdc2a	6.16946	6.06045	5.95497	5.90311	5.8897	5.69379	6.70862	6.52051	6.51746	5.6455	5.84318	5.4921	doublecortin domain containing 2a
10499138	NM_027539	Dclk2	5.70248	5.79481	5.96324	5.99169	5.99789	5.93056	5.65723	5.93519	6.15454	6.06643	6.0337	6.0044	doublecortin-like kinase 2
10496727	NM_026993	Ddah1	7.17057	6.91786	7.06626	9.73739	9.77038	9.86727	6.78995	6.96938	6.72979	9.27865	9.24616	9.2231	dimethylarginine dimethylaminohydrolase 1
10432278	NM_001013741	Ddn	6.38001	6.74059	6.6178	6.52871	6.48715	6.30993	6.45724	6.73844	6.71298	6.47049	6.57487	6.43021	dendrin
10592140	NM_013932	Ddx25	5.44921	5.24149	5.41624	5.49938	5.65215	5.26464	5.24803	5.30564	5.59535	5.44075	5.4605	5.28707	DEAD (Asp-Glu-Ala-Asp) box polypeptide 25
10402575	NM_027299	Degs2	6.93334	6.45722	6.59886	6.50081	6.90958	6.60688	6.61296	6.75874	6.79562	6.5196	6.43947	6.24571	degenerative spermatocyte homolog 2 (Drosophila), lipid desaturase
10495147	NM_001093754	Dennd2d	5.69839	5.50651	5.5871	5.53827	5.20972	5.27401	5.7783	5.7539	5.79169	5.494	5.42457	5.25129	DENN/MADD domain containing 2D
10438639	NM_138650	Dgkg	8.17056	7.99248	8.21016	5.95085	5.95144	5.85825	7.34395	7.39213	7.3188	6.2236	6.31786	6.27951	diacylglycerol kinase, gamma
10543967	NM_001081206	Dgki	5.45587	5.18706	5.30173	5.91779	5.59894	5.51011	5.4277	5.37345	5.54564	5.60392	5.52356	5.27794	diacylglycerol kinase, iota
10432372	NM_007857	Dhh	6.54416	6.8375	6.73273	6.40909	6.01518	6.32479	6.78805	6.64174	6.91404	6.51562	6.51883	6.51994	desert hedgehog
10398446	NM_172119	Dio3	6.02517	6.0202	5.76061	5.76825	5.72613	5.68629	5.9934	6.35611	6.07253	5.93326	5.81863	5.69683	deiodinase, iodothyronine type III
10371032	NM_145217	Diras1	6.97423	6.65228	6.55648	7.10232	6.66357	6.53518	6.80989	6.75128	6.71706	6.45675	6.72334	6.58481	DIRAS family, GTP-binding RAS-like 1
10409261	NM_001024474	Diras2	7.27805	6.99295	6.90186	7.04204	6.86943	6.80275	7.00291	7.13437	7.05836	6.7171	6.7527	6.63969	DIRAS family, GTP-binding RAS-like 2
10576538	NM_174854	Disc1	7.26215	7.30839	7.19814	7.32383	7.01234	6.90517	7.15146	7.22529	7.15164	7.09405	7.15968	7.01349	disrupted in schizophrenia 1
10567010	NM_015814	Dkk3	6.85684	6.76647	6.7827	6.89415	7.01911	6.86661	7.04456	7.17389	7.30586	7.16406	7.18184	7.00834	dickkopf homolog 3 (Xenopus laevis)
10563170	NM_015789	Dkkl1	6.21377	6.30998	6.20392	6.55026	6.28282	6.09167	6.34877	6.58644	6.45409	6.10914	6.2838	6.17272	dickkopf-like 1
10420672	NM_173419	Dleu7	6.85332	6.67704	6.85653	6.40096	6.24935	6.00665	6.75553	6.51478	6.65103	6.19518	6.3916	6.24493	deleted in lymphocytic leukemia, 7
10570450	NM_172910	Dlgap2	6.82364	6.61758	6.65219	6.85605	6.81591	6.57412	6.79797	7.0589	6.92094	6.54344	6.61522	6.41696	discs, large (Drosophila) homolog-associated protein 2
10445514	NM_207666	Dlk2	8.05593	7.74797	7.66235	7.82368	7.82397	7.75171	7.81772	8.08402	7.78383	7.76323	7.65402	7.65434	delta-like 2 homolog (Drosophila)
10561376	NM_007866	Dll3	6.50397	6.37564	6.52245	6.29385	6.26392	6.24039	6.61196	6.73195	6.64085	6.26452	6.43011	6.38189	delta-like 3 (Drosophila)
10472809	NM_010053	Dlx1	6.20781	6.25724	6.18723	6.40427	6.45962	6.38495	6.45617	6.48282	6.35554	6.34438	6.29951	6.14385	distal-less homeobox 1
10483626	NM_010054	Dlx2	6.36286	6.31205	6.43951	6.25844	6.23259	6.05916	6.5847	6.24779	6.60115	6.28609	6.30234	6.32285	distal-less homeobox 2
10380501	NM_010055	Dlx3	7.21346	7.27229	7.29325	7.25861	7.1751	7.12228	7.25819	7.33365	7.514	7.08624	6.88589	7.04394	distal-less homeobox 3
10390147	NM_007867	Dlx4	6.77518	6.69273	6.65974	6.42494	6.3797	6.43305	6.59199	6.71286	6.85026	6.42352	6.47989	6.419	distal-less homeobox 4
10543058	NM_010056	Dlx5	6.89914	6.73388	6.7337	6.74746	6.315	6.38922	6.82578	6.87706	6.94233	6.55567	6.53128	6.41182	distal-less homeobox 5
10536353	NM_010057	Dlx6	6.31113	6.35191	6.45883	6.38603	6.1586	6.31652	6.43398	6.18525	6.50655	6.36185	6.34413	6.12954	distal-less homeobox 6
10515213	NM_130865	Dmbx1	6.99849	6.84817	6.73714	6.67772	6.61037	6.59823	6.7957	6.76062	7.22245	6.59471	6.74476	6.64115	diencephalon/mesencephalon homeobox 1
10430555	NM_010059	Dmc1	5.56905	5.50515	5.62795	5.71144	5.37888	5.51232	5.48778	5.71013	5.47421	5.66947	5.46164	5.53055	DMC1 dosage suppressor of mck1 homolog, meiosis-specific homologous recombination (yeast)
10462217	NM_015826	Dmrt1	6.74989	6.58159	6.70296	6.86641	6.71035	6.46504	6.53534	6.78822	6.76779	6.58232	6.61456	6.42399	doublesex and mab-3 related transcription factor 1
10462228	NM_177360	Dmrt3	7.59431	7.47908	7.46871	7.87011	7.60391	7.55902	7.59786	7.74206	7.66531	7.48531	7.56698	7.43298	doublesex and mab-3 related transcription factor 3
10505911	NM_175647	Dmrta1	5.59347	5.41451	5.14809	5.20548	5.30638	5.08429	5.24238	5.26463	5.33409	4.99975	5.38421	5.24192	doublesex and mab-3 related transcription factor like family A1
10507011	NM_172296	Dmrta2	7.42417	7.35449	7.20536	7.48518	7.62776	7.28786	7.32761	7.5453	7.59695	7.38389	7.30504	7.31978	doublesex and mab-3 related transcription factor like family A2
10525854	Z83812	Dnahc10	7.12355	6.97698	7.21934	6.94281	6.78903	6.74017	6.90625	7.46811	7.17009	6.69432	6.89776	6.75635	dynein, axonemal, heavy chain 10
10403112	NM_010060	Dnahc11	5.9375	5.83823	5.91821	5.74095	5.70384	5.6214	5.86772	5.90942	5.91988	5.67929	5.72527	5.66448	dynein, axonemal, heavy chain 11
10387029	NM_001099633	Dnahc9	5.99775	6.04359	6.01942	5.84509	5.93147	5.71291	5.80214	6.10842	6.28392	5.86966	5.87535	5.71169	dynein, axonemal, heavy chain 9
10356457	NM_008299	Dnajb3	5.01499	4.84156	4.98227	5.00678	4.751	5.04418	4.80018	4.99441	4.80669	5.15183	4.89759	4.88163	DnaJ (Hsp40) homolog, subfamily B, member 3
10506274	NM_198412	Dnajc6	6.33708	6.12531	6.31209	6.10422	6.10487	6.09409	6.40314	6.57569	6.77063	6.08025	6.06157	6.01504	DnaJ (Hsp40) homolog, subfamily C, member 6
10356177	NM_152915	Dner	6.33483	6.57726	6.27558	6.62661	6.48884	6.68473	6.444	6.56958	6.24424	6.50918	6.49184	6.30114	delta/notch-like EGF-related receptor
10481592	NM_010065	Dnm1	7.31916	7.18758	7.19278	7.42825	7.27621	7.19139	7.46884	7.77064	7.54367	7.84121	7.92845	7.92736	dynamin 1
10356020	NM_175291	Dock10	8.03072	8.12635	8.1351	7.32613	7.42033	7.41768	7.64873	7.65502	7.60631	8.25313	8.18893	8.30379	dedicator of cytokinesis 10
10596583	NM_153413	Dock3	5.78167	5.78149	5.91557	5.85052	5.78841	5.76038	6.04584	5.94247	6.07303	5.76693	5.86232	5.83139	dedicator of cyto-kinesis 3
10421046	NM_177780	Dock5	7.11521	7.18609	7.08578	7.42789	7.52487	7.54592	7.25276	7.47293	7.43625	7.78328	7.8004	7.82722	dedicator of cytokinesis 5
10478949	NM_029761	Dok5	5.64392	5.71737	5.62929	5.79623	5.79541	5.65922	5.59356	5.84007	5.74347	5.78996	5.77772	5.79683	docking protein 5
10460127	NM_001039173	Dok6	5.04538	5.06486	5.27485	5.30997	5.2571	5.00771	5.11726	5.13122	5.29672	5.18871	5.1168	5.18118	docking protein 6
10581421	NM_027960	Dpep3	5.99238	6.14375	6.23297	6.36731	5.86634	5.83607	6.05905	6.11174	6.25715	5.79028	5.93447	5.80971	dipeptidase 3
10551741	NM_013874	Dpf1	7.45667	7.25309	7.22034	7.27312	7.4918	7.42714	7.21713	7.36233	7.35936	7.39133	7.41075	7.13865	D4, zinc and double PHD fingers family 1
10483046	NM_010074	Dpp4	6.5469	6.7257	6.86436	6.04992	6.3681	6.33922	7.40977	7.13961	7.21794	7.04926	6.96849	6.85592	dipeptidylpeptidase 4
10520318	NM_010075	Dpp6	6.41081	6.19119	6.30681	6.00573	6.11072	5.94275	5.73389	5.88745	6.03897	5.96396	5.92658	5.79617	dipeptidylpeptidase 6
10428338	NM_022722	Dpys	6.58181	6.14876	6.15595	6.48249	6.02806	6.14656	6.32706	6.25774	6.66541	6.01415	6.24596	6.05379	dihydropyrimidinase
10458663	NM_009468	Dpysl3	7.83528	8.01636	7.85071	9.45606	9.50751	9.58188	8.72828	8.71481	8.80204	10.2092	10.1855	10.2746	dihydropyrimidinase-like 3
10558481	NM_011993	Dpysl4	7.12774	7.21015	7.1993	7.10109	6.77678	6.88873	7.4094	7.44205	7.54459	6.77216	6.80934	6.88066	dihydropyrimidinase-like 4
10520527	NM_023047	Dpysl5	7.02575	6.84815	6.9558	6.74718	6.52037	6.47759	6.83825	6.85119	6.80805	6.57646	6.2101	5.9832	dihydropyrimidinase-like 5
10409319	NM_010076	Drd1a	7.70122	7.58321	7.4852	7.41114	7.25099	7.1024	7.25474	7.47104	7.57789	7.3772	7.40971	6.95061	dopamine receptor D1A
10558866	NM_007878	Drd4	7.52588	7.26175	7.31491	7.42365	6.9906	6.68018	7.22796	7.48673	7.67351	6.98345	7.11352	6.83576	dopamine receptor 4
10521583	NM_013503	Drd5	5.73663	5.60871	5.69273	5.70202	5.62155	5.36775	5.85266	5.8766	5.69492	5.64009	5.49701	5.44162	dopamine receptor 5
10457686	NM_013505	Dsc2	5.49039	5.5475	5.39243	5.52302	5.48012	5.50984	5.42656	5.33084	5.38883	5.09804	5.34024	5.06297	desmocollin 2
10441195	NM_031174	Dscam	6.11111	5.93904	6.03748	6.01729	6.0141	6.02998	5.84508	5.93	6.14529	5.9034	5.88636	5.87345	Down syndrome cell adhesion molecule
10584901	NM_001081270	Dscaml1	6.35595	6.34598	6.26583	6.09025	6.14361	6.20816	6.2713	6.16599	6.42629	6.01354	6.03396	5.91696	Down syndrome cell adhesion molecule-like 1
10454172	NM_007883	Dsg2	5.50471	5.32296	5.50922	5.71379	5.39692	5.44301	5.2934	5.49456	5.7039	5.33299	5.45992	5.31421	desmoglein 2
10404649	NM_023842	Dsp	6.96323	6.86932	6.99159	6.84441	6.76147	6.67096	6.86202	6.92642	6.82869	6.62021	6.7566	6.5416	desmoplakin
10533182	NM_008052	Dtx1	7.52042	7.21538	7.46718	7.20742	7.30475	7.15549	7.37596	7.62738	7.54841	7.22889	7.11745	7.07682	deltex 1 homolog (Drosophila)
10571207	NM_025869	Dusp26	7.37171	7.3122	7.32299	7.09495	6.64039	6.85628	7.69322	7.64346	7.71583	7.11257	6.97169	6.7229	dual specificity phosphatase 26 (putative)
10536334	NM_010063	Dync1i1	5.02621	5.27235	5.13022	5.25364	5.09194	5.09194	5.04964	5.43842	5.32983	4.97463	5.04579	4.95168	dynein cytoplasmic 1 intermediate chain 1
10472764	NM_010064	Dync1i2	10.1721	10.3515	10.2805	11.0912	11.0988	11.1337	9.80102	9.67663	9.72407	10.9219	10.8949	11.002	dynein cytoplasmic 1 intermediate chain 2
10390454	BC055770	E130012A19Rik	8.08383	7.9682	7.89987	8.35186	8.32764	8.22956	8.27716	8.24844	8.29585	8.25293	8.14395	8.06561	RIKEN cDNA E130012A19 gene
10378445	NM_001013784	E130309D14Rik	7.73535	7.57671	7.50394	7.5035	7.33436	7.22719	7.3736	7.70708	7.65057	7.19882	7.33896	7.13782	RIKEN cDNA E130309D14 gene
10504905	NM_178756	E130309F12Rik	6.64411	6.46061	6.31138	6.70226	6.53058	6.3872	6.43757	6.27735	6.57682	6.18302	6.34448	6.30379	RIKEN cDNA E130309F12 gene
10563780	NM_001013368	E2f8	6.04237	6.05557	6.23091	10.3835	10.4131	10.4892	5.76364	5.60436	5.68701	9.86483	9.81847	9.9076	E2F transcription factor 8
10375358	ENSMUST00000109268	Ebf1	8.30268	8.24425	8.06453	7.09591	7.37126	7.36879	8.35133	7.74816	8.11619	8.09047	7.95477	8.01476	early B-cell factor 1
10375360	NM_007897	Ebf1	9.53886	9.59273	9.53814	8.33923	8.51554	8.56488	9.57748	9.5242	9.50393	9.47315	9.45692	9.54695	early B-cell factor 1
10416126	NM_010095	Ebf2	7.81783	7.99187	8.10745	6.36398	6.69139	6.39933	7.84584	8.02045	7.93059	6.62633	6.78706	6.68485	early B-cell factor 2
10356379	NM_021306	Ecel1	7.24218	7.08359	6.88268	7.27775	7.17593	6.81103	6.90762	7.22199	7.15637	7.01169	7.12097	6.96428	endothelin converting enzyme-like 1
10407782	NM_133643	Edaradd	6.77631	6.78317	6.79266	6.7176	6.60836	6.58887	7.09278	6.70791	6.95906	6.57694	6.60815	6.40256	EDAR (ectodysplasin-A receptor)-associated death domain
10406504	NM_001037987	Edil3	5.49711	5.60005	5.63872	6.76776	6.92344	6.78935	6.89576	7.01395	6.92105	8.38104	8.29093	8.51732	EGF-like repeats and discoidin I-like domains 3
10490602	NM_007906	Eef1a2	7.55808	7.74189	7.63433	7.98742	7.69741	7.6439	7.67403	7.38863	7.72978	7.70635	7.75249	7.63319	eukaryotic translation elongation factor 1 alpha 2
10431080	NM_029946	Efcab6	6.08666	6.17948	5.97636	6.26586	6.09353	5.93334	6.176	6.13346	6.24615	5.87204	5.80313	5.78441	EF-hand calcium binding domain 6
10374777	NM_146015	Efemp1	6.95867	6.91549	6.88185	6.73875	6.88843	6.95612	7.78936	7.69738	7.6851	8.1266	8.17577	8.26497	epidermal growth factor-containing fibulin-like extracellular matrix protein 1
10348194	NM_028889	Efhd1	6.85862	7.12994	6.83476	6.27524	5.88107	6.29112	7.00188	7.1241	6.84576	6.12276	6.38516	6.26516	EF hand domain containing 1
10499545	NM_010108	Efna3	6.13974	5.73004	5.90669	6.1231	5.87627	5.69051	5.87497	5.84993	6.04388	5.7263	5.71511	5.59364	ephrin A3
10452419	NM_207654	Efna5	6.55045	6.65879	6.58482	6.86795	6.71917	6.85246	7.10725	6.83651	7.0138	6.84585	6.59843	6.76621	ephrin A5
10576911	NM_010111	Efnb2	9.14123	9.19073	9.25086	9.75202	9.78996	9.83712	9.71669	9.67862	9.74642	9.43923	9.4649	9.60323	ephrin B2
10387483	NM_007911	Efnb3	7.20232	6.92121	7.03314	7.21118	7.23883	6.96131	7.25612	7.11277	7.27107	7.05724	6.86625	6.90565	ephrin B3
10427496	NM_178748	Egflam	8.10065	8.18644	8.14294	6.7332	6.739	6.61198	7.44774	7.53141	7.35519	7.18825	7.33584	7.21064	EGF-like, fibronectin type III and laminin G domains
10485635	NM_145380	Eif3m	9.73497	10.0386	9.99298	10.7255	10.7701	10.9274	9.72888	9.55458	9.6842	10.6123	10.6343	10.716	eukaryotic translation initiation factor 3, subunit M
10353475	NM_145380	Eif3m	10.069	9.95987	10.174	10.7675	10.7994	10.9131	9.74996	10.0254	9.68949	10.7338	10.7307	10.7444	eukaryotic translation initiation factor 3, subunit M
10591706	NM_010487	Elavl3	7.12943	6.91355	7.02121	7.01812	7.03007	6.81085	7.13791	7.17401	7.26604	6.9684	6.78841	6.56425	ELAV (embryonic lethal, abnormal vision, Drosophila)-like 3 (Hu antigen C)
10515095	NM_010488	Elavl4	4.8623	4.89619	4.92133	5.10314	5.07919	4.96215	5.00742	4.91343	5.07375	4.87951	4.86991	4.80307	ELAV (embryonic lethal, abnormal vision, Drosophila)-like 4 (Hu antigen D)
10526968	NM_175522	Elfn1	6.93787	6.71164	6.82944	6.47487	6.66003	6.46129	6.89586	6.98382	6.76338	6.68699	6.68698	6.50968	leucine rich repeat and fibronectin type III, extracellular 1
10430384	NM_183141	Elfn2	7.06478	6.66987	6.83738	7.00661	7.02397	6.79758	6.67771	6.72627	6.98214	6.64137	6.73343	6.58526	leucine rich repeat and fibronectin type III, extracellular 2
10593634	NM_177769	Elmod1	5.31892	5.19391	5.1758	5.09451	5.20187	5.17614	5.47169	5.39014	5.60285	5.09075	5.16538	5.12995	ELMO domain containing 1
10408838	NM_019423	Elovl2	5.71048	5.76575	5.61819	6.04149	6.17882	6.29005	5.98239	5.88057	5.78826	5.74038	5.86845	5.90168	elongation of very long chain fatty acids (FEN1/Elo2, SUR4/Elo3, yeast)-like 2
10407072	NM_029001	Elovl7	6.04638	5.88019	6.04874	6.23208	6.3997	6.20842	5.85327	5.88786	5.87667	5.90995	6.03799	5.93363	ELOVL family member 7, elongation of long chain fatty acids (yeast)
10407327	NM_010330	Emb	6.36741	6.87724	6.63389	7.95549	8.18168	8.3254	7.97062	7.8489	7.7569	9.95667	9.93474	10.1007	embigin
10383953	NM_080595	Emid1	8.25122	8.11294	8.31755	8.1371	7.93829	7.86395	8.16384	8.21385	8.22295	7.8921	7.9989	7.83623	EMI domain containing 1
10489261	NM_182840	Emilin3	7.9492	7.67023	7.78206	7.49794	7.37385	7.50369	7.80016	7.98968	8.1153	7.53109	7.60358	7.55004	elastin microfibril interfacer 3
10539584	NM_010131	Emx1	8.0007	7.89269	7.87496	7.83352	7.5703	7.68109	7.91416	7.92734	8.20306	7.49774	7.57443	7.56654	empty spiracles homolog 1 (Drosophila)
10520368	NM_010134	En2	5.27905	5.03625	4.94603	5.23535	5.12793	5.01155	5.343	5.44924	5.22434	5.22662	4.99937	4.92309	engrailed 2
10471486	NM_007932	Eng	9.29127	9.26443	9.43202	7.2965	7.36731	7.37035	9.60059	9.73295	9.61644	8.58026	8.49568	8.49547	endoglin
10547807	NM_013509	Eno2	6.61492	6.68844	6.37603	6.352	6.65344	6.38204	6.71357	7.02778	6.75312	6.9082	6.88789	6.70858	enolase 2, gamma neuronal
10416541	NM_172813	Enox1	7.65053	7.33705	7.36079	7.30254	7.04599	7.07105	7.64609	7.6106	7.70221	7.23374	7.22031	7.08127	ecto-NOX disulfide-thiol exchanger 1
10590306	NM_178676	Entpd3	6.84734	6.81127	6.88803	6.93626	6.74552	6.52369	6.89825	7.00594	7.28168	6.562	6.87618	6.57302	ectonucleoside triphosphate diphosphohydrolase 3
10589994	NM_010136	Eomes	5.62107	5.31026	5.35038	5.53065	5.44506	5.27516	5.59119	5.55288	5.64319	5.13557	5.24782	5.44016	eomesodermin homolog (Xenopus laevis)
10477854	NM_013510	Epb4.1l1	8.28985	8.17105	8.33213	8.08339	7.95837	8.0611	8.50774	8.30151	8.64158	8.22622	8.18537	8.29512	erythrocyte protein band 4.1-like 1
10458052	NM_013512	Epb4.1l4a	6.51456	6.342	6.20835	6.60168	6.56589	7.03709	6.55477	6.72907	6.46799	6.04046	6.10626	6.02414	erythrocyte protein band 4.1-like 4a
10507983	NM_177671	Epha10	7.45868	7.16433	7.13833	7.36015	7.13426	7.03023	7.34029	7.08958	7.2435	7.08643	7.25729	7.0371	Eph receptor A10
10507990	ENSMUST00000106185	Epha10	7.13663	6.83171	6.77625	6.84939	6.63922	6.50308	6.81228	7.05147	7.10954	6.68628	6.6005	6.67818	Eph receptor A10
10440258	NM_010140	Epha3	5.82989	5.88381	5.98504	6.14834	6.321	6.35581	5.88776	5.85491	5.766	5.97341	5.78754	5.95105	Eph receptor A3
10530870	NM_007937	Epha5	5.31181	5.19626	5.2731	5.19377	5.16782	5.17409	5.15341	5.44729	5.11066	5.05263	5.14383	4.99371	Eph receptor A5
10440216	NM_007938	Epha6	4.61313	4.67689	4.60836	4.65672	4.69222	4.73423	4.48197	4.61501	4.6416	4.61315	4.70261	4.53471	Eph receptor A6
10503659	NM_010141	Epha7	6.80209	6.36685	6.73056	5.94669	6.23594	6.22791	6.54206	6.37504	6.43458	6.41855	6.43556	6.34781	Eph receptor A7
10517521	NM_007939	Epha8	6.83744	6.56981	6.69209	6.72597	6.8158	6.67246	6.54221	6.69972	6.6209	6.64632	6.78606	6.32104	Eph receptor A8
10596095	NM_173447	Ephb1	7.90581	8.1215	8.13103	6.83725	6.74991	6.55524	7.46433	7.40264	7.49229	6.38399	6.53448	6.55075	Eph receptor B1
10596115	AK082061	Ephb1	6.9778	7.07766	6.8088	6.51487	6.49128	6.27129	6.46035	6.60081	6.53679	6.30593	6.37002	6.13044	Eph receptor B1
10517488	NM_010142	Ephb2	7.11316	6.9308	6.85235	7.06069	6.88333	6.79462	6.92308	7.12044	6.99843	6.98245	7.13706	6.90737	Eph receptor B2
10389990	NM_027984	Epn3	7.35071	7.40494	7.40767	7.24574	7.27545	7.02523	7.45	7.15726	7.69518	7.16189	7.19904	7.05371	epsin 3
10548905	NM_007945	Eps8	7.61942	7.69838	7.70578	8.47899	8.5076	8.51854	8.06605	7.97155	8.06721	9.16123	9.17252	9.09516	epidermal growth factor receptor pathway substrate 8
10373467	NM_010153	Erbb3	7.43954	7.30703	7.43476	7.90087	7.85625	7.82398	7.68413	7.67227	7.605	7.55141	7.46897	7.50296	v-erb-b2 erythroblastic leukemia viral oncogene homolog 3 (avian)
10355278	NM_010154	Erbb4	6.48132	6.29338	6.19604	6.38181	6.22522	6.19379	6.189	6.19263	6.45325	6.05113	6.25847	5.99911	v-erb-a erythroblastic leukemia viral oncogene homolog 4 (avian)
10413461	NM_177814	Erc2	5.24355	5.24484	5.27231	5.50442	5.23015	5.26462	5.23505	5.17351	5.31463	5.39156	5.27559	5.50514	ELKS/RAB6-interacting/CAST family member 2
10584317	NM_027102	Esam	8.20926	8.21593	8.27962	7.00158	6.66222	7.11294	8.04815	7.94523	7.96233	7.43194	7.64544	7.52951	endothelial cell-specific adhesion molecule
10401035	NM_207707	Esr2	6.38615	6.23591	6.27775	6.31749	6.13605	6.16554	6.411	6.31011	6.56865	5.92493	6.02363	5.89877	estrogen receptor 2 (beta)
10606914	NM_007957	Esx1	5.98814	5.70634	5.88634	5.96474	5.83774	5.56699	5.76496	5.76907	6.15566	5.74448	5.80158	5.73044	extraembryonic, spermatogenesis, homeobox 1
10550956	NM_023154	Ethe1	7.2574	7.16876	7.28387	7.6533	7.71585	7.85515	7.23327	7.08064	7.27316	7.55632	7.55753	7.62091	ethylmalonic encephalopathy 1
10349932	NM_175443	Etnk2	5.23129	5.09986	5.05228	5.1319	4.9821	4.98689	5.15846	5.22555	5.22879	5.0237	4.82166	5.07177	ethanolamine kinase 2
10562064	NM_007959	Etv2	6.49194	6.56955	6.77104	6.6306	6.74215	6.53874	6.35102	6.37689	6.51004	6.57364	6.30445	6.52396	ets variant gene 2
10393197	NM_025276	Evpl	7.59866	7.3857	7.54191	7.91274	7.66516	7.43418	7.66843	7.58713	7.81075	7.49326	7.40116	7.43974	envoplakin
10483789	NM_007967	Evx2	7.69701	7.3484	7.68753	7.39277	7.28769	7.21554	7.57539	7.5973	7.82641	7.23389	7.36936	7.39855	even skipped homeotic gene 2 homolog
10351623	NM_172647	F11r	7.68058	7.6598	7.70239	6.66436	6.59466	6.51816	7.89903	7.9123	7.74772	7.19175	7.04173	7.12185	F11 receptor
10411226	NM_007974	F2rl1	6.73774	6.45706	6.60494	6.70464	6.97329	7.22901	6.60512	6.60539	6.66431	7.07579	6.94943	7.17942	coagulation factor II (thrombin) receptor-like 1
10581824	NM_178086	Fa2h	6.74397	6.88087	6.86926	6.84622	6.49505	6.783	7.06683	6.55068	6.79687	6.45205	6.51941	6.50665	fatty acid 2-hydroxylase
10515220	NM_010173	Faah	6.48887	6.26389	6.18553	6.1983	5.97406	6.0466	6.27096	6.41029	6.30501	6.15053	5.94789	5.90992	fatty acid amide hydrolase
10490838	NM_010634	Fabp5	6.98775	6.9196	7.00936	9.29365	9.39884	9.4765	6.84225	6.87732	6.58646	9.01913	9.00472	9.07457	fatty acid binding protein 5, epidermal
10585699	BC100543	Fabp5	7.01736	6.99426	6.96535	9.43339	9.51841	9.59806	7.08444	6.89307	6.73537	9.09308	9.1139	9.12374	fatty acid binding protein 5, epidermal
10525880	BC053444	Fam101a	8.08868	7.96536	7.93986	7.8718	7.75382	7.54587	8.08328	8.25192	8.28235	7.76169	7.67736	7.57894	family with sequence similarity 101, member A
10395155	BC085288	Fam110c	5.65918	5.9452	5.87578	5.90138	5.72228	5.94107	5.93324	5.83114	5.97116	5.85542	5.87869	5.87465	family with sequence similarity 110, member C
10345401	BC070435	Fam123c	6.40763	6.34244	5.82021	5.95492	5.98978	6.05727	6.03485	6.20749	6.10993	6.0196	6.00911	5.89328	family with sequence similarity 123, member C
10515003	NM_001099303	Fam159a	6.98451	6.87031	6.79435	6.52444	6.43195	6.27893	6.75871	6.73146	6.74139	6.39573	6.34505	6.39432	family with sequence similarity 159, member A
10411945	NM_029984	Fam159b	6.19745	6.26219	6.13011	6.20954	5.97236	6.03891	6.33533	6.45732	6.26485	6.01173	6.04875	6.0889	family with sequence similarity 159, member B
10359113	NM_177838	Fam163a	5.47193	5.25464	5.39987	5.29411	5.30375	5.437	5.45816	5.8057	5.79781	5.157	5.34858	5.3305	family with sequence similarity 163, member A
10481182	BC147286	Fam163b	7.84282	7.57245	7.50433	7.32631	7.19062	7.30057	7.52086	7.70611	7.45227	7.1835	7.19971	6.94645	family with sequence similarity 163, member B
10554156	BC034069	Fam174b	7.37745	7.54633	7.27824	6.9359	7.26275	6.86916	7.14714	7.32836	7.52149	6.98881	7.03427	6.87288	family with sequence similarity 174, member B
10554960	NM_021427	Fam181b	7.92079	7.76755	7.8852	7.41102	7.11111	6.99454	7.85465	7.86017	7.96352	7.29617	7.38741	7.13442	family with sequence similarity 181, member B
10529903	NM_021416	Fam184b	6.29513	6.19493	6.30626	6.57533	6.29565	6.31058	6.56105	6.67095	6.48482	6.24652	6.21979	6.12626	family with sequence similarity 184, member B
10500899	NM_183224	Fam19a3	7.8331	7.76603	7.73206	7.66071	7.66197	7.49887	7.75732	7.96021	8.02003	7.54854	7.51006	7.32592	family with sequence similarity 19, member A3
10546557	NM_177233	Fam19a4	5.97209	5.82669	5.90899	5.96407	5.7811	5.8696	5.90961	5.99023	6.38227	5.97437	5.90719	5.6599	family with sequence similarity 19, member A4
10517614	NM_001081672	Fam43b	7.92643	7.83318	7.79506	7.78001	7.78589	7.70608	7.74936	7.89114	8.1634	7.67453	7.83606	7.63626	family with sequence similarity 43, member B
10520459	BC113782	Fam59b	6.05958	5.77407	5.73914	5.80652	5.78611	5.89132	5.79348	6.07446	5.94415	5.98257	5.76244	5.80558	family with sequence similarity 59, member B
10359255	NM_207583	Fam5b	6.18491	6.21031	6.19633	6.13542	5.9924	6.12991	6.22643	6.27468	6.56713	6.11746	6.05564	5.93699	family with sequence similarity 5, member B
10552689	BC049752	Fam71e1	7.0615	6.93496	6.81975	6.962	6.7399	6.59363	6.8214	6.96385	6.9498	6.4768	6.86666	6.65604	family with sequence similarity 71, member E1
10481574	BC137951	Fam78a	6.09406	6.01093	6.2085	6.05132	5.60953	5.70277	6.24884	6.21449	6.30975	5.74512	5.99348	5.50168	family with sequence similarity 78, member A
10594762	BC025646	Fam81a	6.48834	6.56831	6.26146	6.40957	6.39679	6.26351	6.40383	6.54587	6.54566	6.49559	6.38951	6.10046	family with sequence similarity 81, member A
10425421	NM_145986	Fam83f	6.36822	6.17485	6.26895	6.28989	6.11648	6.27697	6.26844	6.33806	6.50374	6.27198	6.20688	6.0287	family with sequence similarity 83, member F
10399465	NM_029007	Fam84a	6.54815	6.42198	6.48592	6.29663	6.36142	6.30882	6.35115	6.41486	6.31116	6.25224	6.10428	6.20922	family with sequence similarity 84, member A
10582694	BC115734	Fam89a	7.21746	7.0345	7.04564	7.33966	7.0698	7.02533	7.10439	7.35474	7.29878	6.96776	7.022	6.94721	family with sequence similarity 89, member A
10475932	NM_024237	Fbln7	6.93838	7.01838	7.10037	7.20639	6.91465	6.96601	7.93461	7.84288	7.76612	7.74331	7.72077	7.78505	fibulin 7
10458999	NM_010181	Fbn2	6.91016	6.73004	6.61489	7.52904	7.54772	7.42592	6.53873	6.77191	6.71352	6.99807	7.11639	6.93135	fibrillin 2
10410007	NM_019395	Fbp1	5.06726	5.2122	5.06478	5.048	4.87101	5.15191	4.96911	5.29145	5.26016	4.8813	5.11426	4.95223	fructose bisphosphatase 1
10378078	NM_001099688	Fbxo39	5.97972	5.97385	6.02827	6.04179	6.11458	5.81804	6.08615	6.15089	5.9251	6.00444	6.09293	6.029	F-box protein 39
10545842	NM_001001160	Fbxo41	6.67912	6.74292	6.75738	6.76954	6.69074	6.65619	6.584	6.95854	6.96755	6.56757	6.64271	6.46811	F-box protein 41
10579609	NM_028715	Fcho1	6.72593	6.67061	6.56418	6.78859	6.72673	6.71891	6.7564	6.87202	6.79936	6.58334	6.76192	6.70478	FCH domain only 1
10355658	NM_153111	Fev	8.30591	8.23179	8.0546	7.96202	7.82765	7.72974	8.10603	8.28478	8.44711	7.95192	7.87356	7.87017	FEV (ETS oncogene family)
10543362	BC119565	Fezf1	6.27148	6.21309	6.16111	5.89809	5.75581	5.77721	6.36591	6.47614	6.63124	5.81716	5.94055	5.66017	Fez family zinc finger 1
10417620	NM_080433	Fezf2	6.30412	6.25814	6.43895	6.36024	6.22861	6.10572	6.47849	6.35728	6.46585	6.28572	6.20928	6.21479	Fez family zinc finger 2
10559373	NM_008003	Fgf15	7.19309	7.21762	7.17494	7.48927	7.21351	7.26199	7.2763	7.11347	7.34532	7.11871	7.07994	7.08439	fibroblast growth factor 15
10421436	NM_008004	Fgf17	7.37068	7.03773	7.19456	7.56362	7.20867	7.19482	7.07261	7.16007	7.31637	7.27681	7.37162	7.13486	fibroblast growth factor 17
10385036	NM_008005	Fgf18	7.43675	7.64379	7.41576	7.65508	7.58546	7.48615	7.96624	7.75277	8.15997	8.02889	8.02262	7.80774	fibroblast growth factor 18
10578281	NM_030610	Fgf20	6.60747	6.43503	6.36982	6.80746	6.48931	6.39865	6.31935	6.55834	6.67209	6.47149	6.33357	6.38553	fibroblast growth factor 20
10559361	NM_008007	Fgf3	6.59514	6.64129	6.52499	6.77793	6.42222	6.39228	6.5862	6.64498	6.75976	6.56341	6.63519	6.30803	fibroblast growth factor 3
10559367	NM_010202	Fgf4	7.35711	7.30976	7.32992	7.2447	6.95698	7.14524	7.29042	7.03968	7.32386	6.93141	7.063	6.98177	fibroblast growth factor 4
10523490	NM_010203	Fgf5	6.95726	6.71855	6.79498	6.97211	6.68418	6.68984	6.90968	6.92604	6.69401	6.49202	6.59706	6.7262	fibroblast growth factor 5
10468070	NM_010205	Fgf8	8.36984	8.21049	8.22501	8.29552	8.23193	8.02621	8.18787	8.35971	8.27781	7.93954	7.9728	7.93654	fibroblast growth factor 8
10415651	NM_013518	Fgf9	7.1553	7.10446	7.29741	6.80059	6.81186	6.64671	7.18954	7.25628	7.4536	6.71797	6.9283	6.9491	fibroblast growth factor 9
10499062	NM_001033301	Fhdc1	6.39502	6.24402	6.4648	6.90455	6.70014	6.99165	6.54398	6.53195	6.58485	6.95597	6.61623	6.97984	FH2 domain containing 1
10454369	NM_175276	Fhod3	6.65197	6.63858	6.66697	7.64968	7.47891	7.60978	6.67296	6.75206	6.82937	7.05487	7.04994	7.00866	formin homology 2 domain containing 3
10481566	NM_178887	Fibcd1	6.95599	6.79368	6.7285	6.76849	6.58848	6.49451	6.8453	6.87509	6.80132	6.68905	6.57067	6.61103	fibrinogen C domain containing 1
10485402	NM_010218	Fjx1	6.40728	6.29564	6.2052	6.54854	6.34016	6.25499	6.5416	6.61439	6.46323	6.7217	6.50773	6.50806	four jointed box 1 (Drosophila)
10592067	NM_008026	Fli1	8.22754	8.34562	8.30429	7.35133	7.51105	7.49189	8.55139	8.58718	8.51067	8.40142	8.42895	8.44415	Friend leukemia integration 1
10412562	NM_134080	Flnb	8.16058	8.1982	8.27288	10.7228	10.8055	10.7991	8.80568	8.9506	8.89736	10.8402	10.7849	10.8419	filamin, beta
10535807	NM_010228	Flt1	8.77944	8.95597	8.91214	7.20468	7.2312	7.19211	9.3648	9.41519	9.37172	8.07603	7.9511	8.08158	FMS-like tyrosine kinase 1
10535780	NM_010229	Flt3	6.11681	6.05181	6.16597	6.31935	6.13243	5.93284	6.06262	6.10633	6.03276	6.18603	6.0441	6.05492	FMS-like tyrosine kinase 3
10375578	NM_008029	Flt4	6.52697	6.4548	6.5689	6.18705	6.07804	5.96426	6.58181	6.72101	6.78587	6.46365	6.33236	6.39777	FMS-like tyrosine kinase 4
10474619	NM_010230	Fmn1	6.59116	6.59332	6.26609	8.15671	8.0993	8.17855	6.69043	6.74855	6.72103	8.02451	8.0164	8.09642	formin 1
10351971	NM_019445	Fmn2	4.982	4.99284	5.0637	4.89418	4.69394	4.89643	4.8448	4.9773	4.94063	4.88703	4.90276	4.81108	formin 2
10381708	NM_019679	Fmnl1	6.5208	6.52407	6.51639	7.34291	7.27782	7.43599	6.77012	6.82589	6.74063	7.04709	7.34232	7.12816	formin-like 1
10460585	NM_010235	Fosl1	9.69145	9.71321	9.73761	9.48478	9.60761	9.4949	10.7079	10.6551	10.769	9.82913	9.72715	9.77865	fos-like antigen 1
10400504	NM_008259	Foxa1	6.3244	6.2106	6.07936	6.29768	6.09389	5.75384	6.08787	6.20858	6.51131	6.10348	5.98367	5.65716	forkhead box A1
10488374	NM_010446	Foxa2	7.11889	7.00946	7.09306	7.25598	7.19914	7.07672	7.21492	7.30339	7.11492	7.01163	7.03249	6.897	forkhead box A2
10560431	NM_008260	Foxa3	6.05924	6.20627	5.95854	6.1348	6.13329	5.94947	5.83094	6.21169	6.05825	5.98811	5.98033	5.59157	forkhead box A3
10594754	NM_022378	Foxb1	6.48454	6.33191	6.41847	6.49992	6.35219	6.17908	6.38568	6.31104	6.5224	6.27596	6.15469	6.21635	forkhead box B1
10404407	NM_008592	Foxc1	7.58464	7.82622	7.73033	7.23689	7.34767	7.55217	8.32259	8.19811	8.3826	7.75997	7.7648	7.79765	forkhead box C1
10576051	NM_013519	Foxc2	6.41388	6.27067	6.43979	5.90325	6.24275	5.80082	6.47041	6.59513	6.63952	6.14052	6.35072	6.18511	forkhead box C2
10406845	NM_008242	Foxd1	5.65251	5.59047	5.53939	5.46862	5.45255	5.27393	5.86644	5.9996	5.84402	5.39582	5.46725	5.358	forkhead box D1
10515159	NM_008593	Foxd2	7.32583	7.06269	7.16603	6.98088	7.03556	6.95747	7.18563	7.27187	7.37503	6.95355	7.29595	6.78693	forkhead box D2
10506150	NM_010425	Foxd3	7.03404	6.87147	6.98271	6.87314	6.68772	6.5319	7.07632	7.08246	7.06097	6.5094	6.62652	6.41514	forkhead box D3
10504728	NM_183298	Foxe1	8.3525	8.2051	8.31894	8.28678	8.20542	7.99336	8.2557	8.23525	8.2056	8.09198	8.03183	7.99496	forkhead box E1
10576046	NM_010426	Foxf1a	7.47139	7.46851	7.3109	7.09303	7.04652	7.01759	7.83819	8.01162	7.87691	7.05806	7.08263	7.04919	forkhead box F1a
10576049	ENSMUST00000098351	Foxf1a	7.02787	7.18841	7.00049	6.49774	6.38549	6.51598	7.57882	7.88699	7.39366	6.40313	6.56811	6.5004	forkhead box F1a
10404404	NM_010225	Foxf2	6.33473	6.35485	6.48493	6.67029	6.62047	7.06621	6.48843	6.63944	6.54335	7.47097	7.17321	7.45583	forkhead box F2
10558405	NM_183193	Foxi2	7.92447	7.72228	7.80819	7.67083	7.60855	7.62315	7.64151	7.78518	7.99391	7.59969	7.7253	7.35447	forkhead box I2
10538959	NM_001101464	Foxi3	6.80804	6.46268	6.51887	6.75396	6.47508	6.48725	6.6167	6.48269	6.32871	6.44035	6.34376	6.38888	forkhead box I3
10393266	NM_008240	Foxj1	6.30043	6.03608	5.97183	6.03519	5.73511	5.7965	5.98938	6.26264	6.13632	5.92154	5.89445	5.82597	forkhead box J1
10576054	NM_008024	Foxl1	5.85826	5.57418	5.81754	5.95327	5.5009	5.66336	5.82592	5.87254	5.88782	5.68694	5.66437	5.37254	forkhead box L1
10588081	NM_012020	Foxl2	7.86767	7.95755	7.94303	7.91672	7.75903	7.48243	7.88181	7.94955	8.02051	7.5828	7.85084	7.5668	forkhead box L2
10532807	NM_148935	Foxn4	7.57093	7.21751	7.28476	7.32135	7.30126	7.26201	7.42056	7.53598	7.41486	7.19089	7.04781	7.03108	forkhead box N4
10404402	NM_008239	Foxq1	6.86986	6.53179	6.68797	6.89067	6.79351	6.59144	6.87001	6.91328	6.73413	6.489	6.55136	6.4925	forkhead box Q1
10523376	NM_175473	Fras1	6.20157	5.99505	6.06306	5.84673	5.8805	5.8162	5.93065	6.15662	6.19134	5.81867	5.94602	5.78713	Fraser syndrome 1 homolog (human)
10498119	NM_172862	Frem2	7.43674	7.22466	7.05084	6.85622	7.00036	6.87466	6.94325	7.26032	7.13018	6.96725	6.91026	6.57765	Fras1 related extracellular matrix protein 2
10505568	NM_172869	Frmd3	5.6253	5.36811	5.70254	5.19031	4.8503	5.00815	5.21371	5.34849	5.49079	4.9897	5.16145	4.99695	FERM domain containing 3
10546631	NM_145148	Frmd4b	8.07629	8.06873	8.23522	7.14886	7.17162	7.21371	8.31721	8.32504	8.22331	7.85424	7.85072	7.9998	FERM domain containing 4B
10486875	NM_172673	Frmd5	6.81194	6.81023	6.96377	7.33809	7.30116	7.44043	7.22296	7.41992	7.48719	6.96077	6.91104	6.90744	FERM domain containing 5
10504534	NM_001081172	Frmpd1	7.34192	7.47354	7.49438	6.83606	7.12337	6.86684	7.38656	7.39189	7.26937	6.66338	6.68296	6.61601	FERM and PDZ domain containing 1
10484307	NM_011356	Frzb	5.79504	5.58838	5.69372	5.55117	5.29996	5.56704	5.55856	5.54358	5.58526	5.59508	5.26168	5.30969	frizzled-related protein
10446001	NM_183178	Fsd1	7.11396	7.07057	7.2969	7.18555	6.89782	6.94173	7.12555	7.23817	7.19195	7.00625	6.93832	6.88433	fibronectin type 3 and SPRY domain-containing protein
10375956	NM_177059	Fstl4	5.80962	5.64627	5.62527	5.80502	5.67658	5.5332	5.76285	5.61871	5.6458	5.74048	5.6404	5.69471	follistatin-like 4
10492640	NM_178673	Fstl5	4.68114	4.61319	4.58674	4.73789	4.72976	4.67629	4.73485	4.66646	4.83788	4.74463	4.81746	4.64711	follistatin-like 5
10553027	NM_008051	Fut1	5.59387	5.72741	5.64077	5.60824	5.6478	5.77839	5.7287	5.69018	5.70908	5.35718	5.74811	5.76852	fucosyltransferase 1
10590957	NM_010242	Fut4	6.20718	5.97396	5.93341	7.39257	7.39602	7.49357	6.17664	6.15316	5.93529	6.80126	7.04617	6.8479	fucosyltransferase 4
10525955	NM_175284	Fzd10	6.59442	6.64425	6.36717	6.52979	6.42576	6.3609	6.36395	6.50918	6.51562	6.2039	6.16552	6.24558	frizzled homolog 10 (Drosophila)
10423825	NM_008056	Fzd6	7.95147	8.07416	8.02982	8.11134	7.91297	8.02238	8.14126	8.37994	7.96677	8.06359	7.87809	8.01902	frizzled homolog 6 (Drosophila)
10512807	NM_001081141	Gabbr2	6.60022	6.51258	6.52839	6.40156	6.35076	6.20414	6.45087	6.44187	6.48892	6.39389	6.44332	6.16413	gamma-aminobutyric acid (GABA) B receptor 2
10530406	NM_008066	Gabra2	5.05649	4.86029	4.98234	5.10386	5.11655	5.0483	5.03075	5.05077	5.03885	4.89329	5.06799	4.92405	gamma-aminobutyric acid (GABA-A) receptor, subunit alpha 2
10530421	NM_010251	Gabra4	5.30267	5.06756	5.24276	5.06733	5.25542	4.98517	4.92216	5.29557	4.99254	4.93719	5.09262	4.94182	gamma-aminobutyric acid (GABA-A) receptor, subunit alpha 4
10563872	NM_176942	Gabra5	5.78842	5.63526	5.89054	5.83035	5.71685	5.60591	5.77166	5.69049	5.91577	5.76615	5.60803	5.63838	gamma-aminobutyric acid (GABA-A) receptor, subunit alpha 5
10553773	NM_008071	Gabrb3	6.56687	6.37302	6.3649	6.42521	6.38437	6.42644	6.61752	6.63441	6.49505	6.33563	6.46255	6.22353	gamma-aminobutyric acid (GABA-A) receptor, subunit beta 3
10519124	NM_008072	Gabrd	7.22954	6.9216	7.14387	6.91801	7.02195	6.6803	7.02323	7.02166	6.96383	6.77927	6.79828	6.79461	gamma-aminobutyric acid (GABA-A) receptor, subunit delta
10563858	NM_008074	Gabrg3	5.9235	5.89185	5.76769	6.09694	5.9433	5.70531	5.78097	6.07124	5.94738	5.85093	5.73775	5.61405	gamma-aminobutyric acid (GABA-A) receptor, subunit gamma 3
10472707	NM_008077	Gad1	6.90184	6.64415	6.77266	6.80153	6.78424	6.47486	6.84239	6.84963	7.17508	6.88993	6.74706	6.64686	glutamic acid decarboxylase 1
10469672	NM_008078	Gad2	5.678	5.56963	5.60759	5.49161	5.70601	5.54194	5.63521	5.64409	5.67809	5.57068	5.61445	5.55079	glutamic acid decarboxylase 2
10504763	NM_172693	Galnt12	5.91295	5.90881	5.81502	5.77874	5.81352	6.07378	5.94613	5.80018	6.01875	5.99491	6.06099	6.02613	UDP-N-acetyl-alpha-D-galactosamine:polypeptide N-acetylgalactosaminyltransferase 12
10452793	NM_027864	Galnt14	5.6364	5.40282	5.44284	5.57709	5.04706	5.33958	5.39442	5.52983	5.71546	5.22637	5.2793	5.01974	UDP-N-acetyl-alpha-D-galactosamine:polypeptide N-acetylgalactosaminyltransferase 14
10483249	NM_015736	Galnt3	5.83522	5.69721	5.85803	5.62216	5.71405	5.66075	5.67123	5.99449	5.8465	5.69294	5.70836	5.53967	UDP-N-acetyl-alpha-D-galactosamine:polypeptide N-acetylgalactosaminyltransferase 3
10432661	NM_172451	Galnt6	5.97203	5.9845	5.67589	6.1179	6.07904	6.01691	5.60476	5.86463	5.87957	6.89921	6.88011	6.936	UDP-N-acetyl-alpha-D-galactosamine:polypeptide N-acetylgalactosaminyltransferase 6
10524234	NM_198306	Galnt9	6.69805	6.57247	6.51048	6.72621	6.46445	6.29755	6.30376	6.50216	6.55824	6.24669	6.29814	6.33003	UDP-N-acetyl-alpha-D-galactosamine:polypeptide N-acetylgalactosaminyltransferase 9
10460010	NM_008082	Galr1	5.38607	5.05078	5.24311	5.13535	5.34535	5.1045	5.30905	5.16464	5.47564	4.7596	4.99163	5.17162	galanin receptor 1
10382788	NM_010254	Galr2	6.37539	6.33832	6.47311	6.2642	6.26098	6.12427	6.36855	6.49037	6.59966	6.41478	6.16137	6.13741	galanin receptor 2
10539873	NM_008090	Gata2	7.09593	7.34276	7.49566	8.30814	8.49213	8.5618	7.62352	7.24618	7.47578	7.95213	7.98644	8.06003	GATA binding protein 2
10420747	NM_008092	Gata4	6.86449	6.4762	6.55994	6.47401	6.64895	6.42183	6.67552	6.68893	6.88527	6.42098	6.47445	6.36456	GATA binding protein 4
10490491	NM_008093	Gata5	6.96505	6.97365	6.99498	6.83299	6.8339	6.58072	6.9661	6.90247	7.22068	6.62707	6.82883	6.63846	GATA binding protein 5
10453857	NM_010258	Gata6	6.75591	6.95153	6.87079	5.95151	6.30018	6.19078	6.80948	6.73713	6.77806	6.08553	6.37588	6.37951	GATA binding protein 6
10487011	NM_025961	Gatm	9.14063	9.32574	9.35872	10.4931	10.5622	10.5435	9.02318	8.87607	8.95071	9.84399	9.76091	9.85143	glycine amidinotransferase (L-arginine:glycine amidinotransferase)
10356484	NM_010262	Gbx2	6.79012	6.64154	6.86682	6.83098	6.63941	6.7386	7.01471	6.79819	7.01848	6.76665	6.82338	6.5512	gastrulation brain homeobox 2
10383409	NM_008101	Gcgr	6.42691	6.36587	6.47501	6.25524	6.20478	6.24993	6.27428	6.61164	6.71503	6.30009	6.09099	6.0431	glucagon receptor
10419288	NM_008102	Gch1	7.02832	7.50421	7.2763	6.24991	6.25794	6.19548	8.30111	7.94207	8.03196	7.12815	7.26534	7.36204	GTP cyclohydrolase 1
10466659	NM_010266	Gda	7.02405	7.0837	7.14655	6.78528	6.3451	6.57154	7.37128	7.42502	7.27806	8.47108	8.33262	8.45586	guanine deaminase
10344973	NM_010267	Gdap1	4.96171	5.08747	5.17663	5.18753	5.264	5.03667	5.15915	5.12003	5.02556	5.2671	5.15266	5.07395	ganglioside-induced differentiation-associated-protein 1
10478374	NM_144891	Gdap1l1	6.52134	6.48627	6.36421	6.59959	6.59595	6.51058	6.50222	6.43066	6.83209	6.5943	6.61909	6.50823	ganglioside-induced differentiation-associated protein 1-like 1
10572368	NM_008107	Gdf1	7.47658	7.31133	7.1799	6.92701	6.86047	6.71481	7.30065	7.28714	7.49628	6.75961	6.84605	6.68675	growth differentiation factor 1
10414025	NM_145741	Gdf10	8.07897	7.98893	7.99806	7.39786	7.50476	7.09115	8.49474	8.24412	8.26886	7.55598	7.7963	7.85759	growth differentiation factor 10
10503241	NM_013526	Gdf6	6.97858	6.84923	6.84694	6.36929	6.2614	5.95263	6.84952	6.68063	6.90887	6.25646	6.2606	5.90849	growth differentiation factor 6
10416340	NM_008115	Gfra2	7.82929	7.99359	7.99448	8.70825	8.78616	8.73692	7.68471	7.38706	7.52503	8.31979	8.36306	8.46558	glial cell line derived neurotrophic factor family receptor alpha 2
10458183	NM_010280	Gfra3	6.99038	6.99409	7.08605	6.79688	6.62744	6.66097	7.3681	7.53965	7.53734	6.79918	6.83169	6.69737	glial cell line derived neurotrophic factor family receptor alpha 3
10491098	NM_177330	Ghsr	7.72918	7.79266	7.47092	7.47116	7.40694	7.20002	7.43145	7.84915	7.82025	7.26346	7.47243	7.293	growth hormone secretagogue receptor
10502816	NM_016867	Gipc2	6.17356	5.94729	6.25788	7.34853	7.34604	7.66656	6.14478	6.64932	6.28012	6.92335	6.84115	6.88264	GIPC PDZ domain containing family, member 2
10371134	NM_148951	Gipc3	7.65867	7.73005	7.61464	7.3993	7.71779	7.3531	7.44506	7.51583	7.61111	7.45946	7.46547	7.36321	GIPC PDZ domain containing family, member 3
10420359	NM_016975	Gja3	7.37762	6.9737	7.27435	7.28727	7.18856	7.00366	7.11019	7.0007	7.4043	6.93497	7.0527	6.80133	gap junction protein, alpha 3
10420362	NM_008125	Gjb2	6.44595	6.16557	6.35684	5.53224	5.35768	5.5469	6.73148	6.57087	6.44344	5.3701	5.57118	5.41251	gap junction protein, beta 2
10516484	NM_008126	Gjb3	5.85686	5.96889	6.18138	6.80727	6.86636	6.85719	6.05058	5.87226	5.52532	7.0803	6.80649	6.89246	gap junction protein, beta 3
10420366	NM_001010937	Gjb6	5.70655	5.59267	5.56501	5.46074	5.77609	5.47906	5.9163	5.85188	6.2115	5.69216	5.64948	5.61338	gap junction protein, beta 6
10485979	NM_010290	Gjd2	5.68954	5.20882	5.43963	5.13944	5.35217	5.33747	5.35108	5.53304	5.53	4.97159	5.25175	4.81915	gap junction protein, delta 2
10466976	NM_138595	Gldc	6.07761	5.91814	6.09345	6.13714	6.01448	6.11141	6.03509	6.13634	6.21608	6.12826	6.11523	5.83098	glycine decarboxylase
10585398	NM_177350	Gldn	6.50583	6.61841	6.50814	6.28445	6.13637	6.22077	6.4182	6.64773	6.65103	6.24299	5.95962	6.10472	gliomedin
10443690	NM_021332	Glp1r	5.99682	6.15251	5.8827	6.34336	6.19828	6.12228	6.24047	6.27752	6.56575	6.0344	5.99592	5.94622	glucagon-like peptide 1 receptor
10525942	NM_177005	Glt1d1	5.45867	5.21481	5.40374	5.53974	5.42172	5.3779	5.29819	5.34222	5.56753	5.44466	5.45808	5.46643	glycosyltransferase 1 domain containing 1
10350668	NM_177756	Glt25d2	6.22298	6.55584	6.56744	6.01296	5.78071	5.76525	6.48599	6.62521	6.46509	5.9291	5.8479	5.91617	glycosyltransferase 25 domain containing 2
10353252	NM_001033288	Gm106	6.64817	6.3875	6.46568	6.00777	5.93886	5.66854	6.62331	6.38344	6.79576	6.08002	6.04813	5.89471	gene model 106, (NCBI)
10520499	NM_001033460	Gm1060	6.81058	6.67761	6.7051	6.79928	6.56781	6.44993	6.7489	6.86022	7.0224	6.43322	6.37947	6.62815	gene model 1060, (NCBI)
10381608	NM_001127576	Gm1564	4.1004	4.12693	4.03065	4.16819	4.20528	4.07028	3.9898	4.03763	4.12324	3.99284	4.02431	4.0966	gene model 1564, (NCBI)
10521163	BC048625	Gm1673	7.2514	7.01457	6.99621	6.98521	6.80058	6.76764	6.96803	7.12779	7.17391	6.98282	6.86348	6.79888	gene model 1673, (NCBI)
10402705	BC145736	Gm266	7.73626	7.74809	7.59342	7.00069	6.75355	6.69896	7.43584	7.44743	7.46469	6.79699	6.5515	6.75704	gene model 266, (NCBI)
10429409	AK132992	Gm628	7.46809	7.2305	7.27557	7.1558	6.9921	7.02727	7.14473	7.49838	7.48306	6.91865	6.95705	6.92691	gene model 628, (NCBI)
10429426	AK132992	Gm628	7.6687	7.35441	7.41673	7.45444	7.335	7.2278	7.47669	7.4602	7.71691	7.36584	7.2618	7.19099	gene model 628, (NCBI)
10429446	ENSMUST00000110021	Gm628	8.41827	8.10787	8.46501	7.81804	7.82598	7.90245	8.34851	8.27778	8.55917	7.9529	7.82752	7.76969	gene model 628, (NCBI)
10429440	AK132992	Gm628	8.267	8.02544	8.08312	8.6002	8.3956	8.23736	8.27672	8.20257	8.31094	8.18669	8.35441	8.02515	gene model 628, (NCBI)
10429442	ENSMUST00000110021	Gm628	5.15941	4.90251	4.87664	4.99674	4.96837	5.16713	4.91971	4.68845	5.34699	4.75351	4.78823	5.02416	gene model 628, (NCBI)
10429428	AK132992	Gm628	7.41693	7.3543	7.21805	7.39261	7.32609	7.30166	7.20777	7.4467	7.27904	7.17341	7.4615	7.3029	gene model 628, (NCBI)
10429430	NM_001033365	Gm628	7.10375	7.22607	6.94155	7.10938	6.91879	6.83538	7.10655	7.19975	7.15685	7.03221	6.98465	6.71536	gene model 628, (NCBI)
10429444	ENSMUST00000110021	Gm628	6.17968	6.32322	6.16252	5.95714	6.01951	5.9385	6.12103	6.34968	6.38432	6.03399	5.96647	5.70121	gene model 628, (NCBI)
10396656	ENSMUST00000063977	Gm70	5.6361	5.71226	5.83344	5.55831	5.66599	5.64222	5.66984	5.58918	5.72651	5.52482	5.62796	5.50201	gene model 70, (NCBI)
10465916	BC157942	Gm98	7.27615	7.3224	7.06181	6.96341	7.06135	6.91869	7.17305	7.10865	7.45105	6.98461	6.88076	6.73911	gene model 98, (NCBI)
10480808	NM_001005424	Gm996	7.16707	7.12873	6.93578	7.05986	6.89721	6.79405	7.24123	7.43613	7.59921	7.01252	7.00616	6.93788	gene model 996, (NCBI)
10461856	NM_008137	Gna14	6.93061	6.95859	7.09455	6.23941	6.09833	6.11941	6.80882	7.14981	7.0895	6.44245	6.55628	6.21483	guanine nucleotide binding protein, alpha 14
10456363	NM_010307	Gnal	6.29468	5.98869	6.17965	6.37472	6.09537	6.1936	6.84964	6.99612	7.10389	6.02974	6.08971	6.12229	guanine nucleotide binding protein, alpha stimulating, olfactory type
10442829	NM_022422	Gng13	6.44923	6.34335	6.37088	6.46047	6.27609	6.31863	6.34858	6.50609	6.51586	6.33892	6.36608	6.09331	guanine nucleotide binding protein (G protein), gamma 13
10451451	NM_010321	Gnmt	6.2862	6.34123	6.23799	6.39599	6.41256	6.28199	6.23765	6.2058	6.60553	6.46287	6.38923	6.2029	glycine N-methyltransferase
10604576	NM_016697	Gpc3	8.31653	8.40669	8.37183	6.9908	6.75545	6.92982	9.06967	9.1464	8.99156	7.02039	7.0064	7.02217	glypican 3
10416960	NM_175500	Gpc5	5.93972	5.86908	5.79989	5.98869	5.832	5.69369	5.67384	5.96541	6.04033	5.93809	5.81129	5.5582	glypican 5
10426812	NM_010271	Gpd1	6.74703	6.71697	6.76275	7.0111	6.78487	6.80657	6.85027	6.86673	6.83614	6.78187	6.84316	6.60943	glycerol-3-phosphate dehydrogenase 1 (soluble)
10462881	NM_181748	Gpr120	5.16522	5.06081	5.27719	5.20232	4.91256	5.10195	5.28925	5.19218	5.1168	5.06318	5.19115	4.99194	G protein-coupled receptor 120
10367982	NM_001002268	Gpr126	7.41176	7.49174	7.36694	6.33998	6.47511	6.3482	7.59247	7.53272	7.41699	6.93421	6.7728	6.94584	G protein-coupled receptor 126
10567361	NM_001024138	Gpr139	7.96362	7.67203	7.76163	7.65622	7.61273	7.42326	7.71434	7.91795	7.89964	7.43916	7.55235	7.35961	G protein-coupled receptor 139
10483679	NM_001080707	Gpr155	9.66985	9.63098	9.63643	7.88901	7.96173	8.21609	8.68216	8.65821	8.86861	8.13083	8.06567	8.05606	G protein-coupled receptor 155
10435661	NM_153394	Gpr156	7.52345	7.38566	7.47622	7.09933	7.05821	6.92264	7.3939	7.47792	7.40562	7.07289	7.10552	6.8815	G protein-coupled receptor 156
10469622	NM_001004761	Gpr158	5.74799	5.57949	5.58029	5.78027	5.41202	5.48813	5.56246	5.54349	5.43756	5.35813	5.41422	5.41089	G protein-coupled receptor 158
10491272	NM_001134385	Gpr160	6.44009	6.38254	6.39595	6.49549	6.45275	6.30202	6.51253	6.44451	6.53568	6.40782	6.56769	6.55116	G protein-coupled receptor 160
10486102	NM_201367	Gpr176	7.01088	6.68116	6.57156	8.10437	7.99015	8.18153	6.81589	7.04574	7.18715	8.33385	8.19402	8.30773	G protein-coupled receptor 176
10358188	NM_001101516	Gpr25	7.97654	7.56409	8.02608	7.75773	7.62702	7.33844	7.82568	7.8258	7.75053	7.45168	7.52212	7.29984	G protein-coupled receptor 25
10558257	NM_173410	Gpr26	7.06048	6.91981	6.92291	6.94362	6.61134	6.36381	6.9039	6.98961	7.04306	6.50455	6.71748	6.59309	G protein-coupled receptor 26
10540269	NM_008158	Gpr27	8.09097	7.53162	7.46774	7.58429	7.55978	7.34882	7.7294	7.91538	7.84578	7.59143	7.39822	7.34254	G protein-coupled receptor 27
10543466	NM_010338	Gpr37	5.75722	5.48005	5.52358	5.5184	5.43848	5.33946	5.50208	5.61308	5.86049	5.198	5.28773	5.08934	G protein-coupled receptor 37
10550627	NM_175668	Gpr4	6.44916	6.61764	6.58251	5.90008	5.70863	5.81798	6.72597	6.75921	6.62979	5.93596	6.10197	5.88388	G protein-coupled receptor 4
10345895	NM_053107	Gpr45	6.16832	6.04529	6.16286	6.03536	5.8489	5.83431	6.24361	6.04196	6.15037	5.85122	5.88293	5.52916	G protein-coupled receptor 45
10583286	NM_010287	Gpr83	6.78707	6.47347	6.76828	6.76053	6.5878	6.63435	6.90567	6.60941	6.74115	6.30887	6.53889	6.62683	G protein-coupled receptor 83
10410778	NM_054053	Gpr98	5.09214	5.04864	5.03062	5.13309	5.01665	5.00593	4.93826	5.08247	5.13066	5.01181	5.01503	4.98378	G protein-coupled receptor 98
10409365	NM_012014	Gprin1	5.92048	5.76262	6.10603	6.29071	6.47602	6.35603	5.93676	5.72594	6.08759	6.10054	6.00865	5.99487	G protein-regulated inducer of neurite outgrowth 1
10592471	NM_172768	Gramd1b	9.17886	9.24573	9.43412	7.2813	7.12969	7.33189	8.91168	8.96288	9.01382	7.81977	7.88649	7.98711	GRAM domain containing 1B
10384398	NM_010345	Grb10	11.8175	11.7719	11.838	11.8936	11.8735	11.9129	11.1231	11.0524	11.1208	11.6774	11.6567	11.726	growth factor receptor bound protein 10
10483163	NM_016719	Grb14	7.07425	7.36326	7.21181	7.08222	7.3086	7.05249	7.26	7.31681	7.40012	7.15871	7.11756	7.20465	growth factor receptor bound protein 14
10399505	NM_015764	Greb1	5.96765	5.7238	5.99213	5.65483	5.91639	5.94182	5.8186	5.84641	5.9808	5.71397	5.59626	5.7635	gene regulated by estrogen in breast cancer protein
10485948	NM_011824	Grem1	7.02987	6.53462	6.57697	6.48568	6.44709	6.36674	6.60669	6.75655	6.65288	6.45908	6.36185	6.1444	gremlin 1
10360415	NM_011825	Grem2	6.98356	6.84915	7.11501	6.64946	6.7247	6.66823	7.04819	7.13698	7.21444	7.0411	6.93168	6.96304	gremlin 2 homolog, cysteine knot superfamily (Xenopus laevis)
10423770	NM_026496	Grhl2	5.47005	5.53784	5.53091	6.0259	5.91437	5.8402	5.6815	5.38451	5.62052	5.49307	5.57581	5.56294	grainyhead-like 2 (Drosophila)
10517401	NM_001013756	Grhl3	6.67885	6.74946	6.72922	6.6539	6.47857	6.62021	6.71756	6.71628	6.77939	6.43891	6.51876	6.4848	grainyhead-like 3 (Drosophila)
10414137	NM_008166	Grid1	6.27735	6.31089	6.37674	6.41	6.17807	6.06451	6.20761	6.27223	6.32815	6.2404	6.14369	6.3076	glutamate receptor, ionotropic, delta 1
10527186	NM_133355	Grid2ip	6.34536	6.04204	6.19153	6.45269	6.19196	6.09273	6.26386	6.08489	6.25807	5.94153	6.23228	6.00338	glutamate receptor, ionotropic, delta 2 (Grid2) interacting protein 1
10368999	NM_010349	Grik2	5.11987	5.03836	5.11346	4.91442	5.00864	4.86863	5.33567	5.39463	5.369	4.91855	4.9628	4.89522	glutamate receptor, ionotropic, kainate 2 (beta 2)
10508052	NM_001081097	Grik3	7.7014	7.9471	7.88146	7.01259	6.98298	7.11118	9.20755	8.96941	9.05403	7.55244	7.45452	7.39194	glutamate receptor, ionotropic, kainate 3
10480676	NM_008169	Grin1	6.68002	6.51665	6.45799	6.5717	6.36724	6.38883	6.472	6.57903	6.6505	6.35661	6.44941	6.36999	glutamate receptor, ionotropic, NMDA1 (zeta 1)
10437629	NM_008170	Grin2a	5.47329	5.36516	5.49432	5.46992	5.29669	4.93538	5.68955	5.94376	5.86368	5.41334	5.07957	5.42679	glutamate receptor, ionotropic, NMDA2A (epsilon 1)
10392863	NM_010350	Grin2c	7.36195	6.98762	7.1348	6.85383	6.60429	6.59139	7.0572	6.94267	6.85253	6.61434	6.78141	6.43435	glutamate receptor, ionotropic, NMDA2C (epsilon 3)
10512919	NM_001033351	Grin3a	6.03173	5.90991	5.98897	5.85865	5.91195	5.84589	5.97161	6.12605	5.99848	5.79894	5.85397	5.74284	glutamate receptor ionotropic, NMDA3A
10364583	NM_130455	Grin3b	6.86123	6.62026	6.55914	6.2335	6.48824	6.46538	6.63508	6.67978	7.00705	6.62588	6.53665	6.46351	glutamate receptor, ionotropic, NMDA3B
10366597	NM_028736	Grip1	5.98459	5.67047	5.91518	6.1227	5.88272	5.77957	5.7346	5.77733	5.89384	5.81747	5.7459	5.78668	glutamate receptor interacting protein 1
10546370	BC099701	Grip2	7.04766	6.85294	7.01134	6.45599	6.58148	6.42805	6.83118	6.89224	7.34934	6.53622	6.50272	6.41952	glutamate receptor interacting protein 2
10528145	NM_181850	Grm3	5.62901	5.61937	5.84383	5.83129	5.42787	5.49558	5.84546	5.66918	5.85068	5.54329	5.4222	5.48896	glutamate receptor, metabotropic 3
10375774	NM_173372	Grm6	6.59357	6.6567	6.63531	6.44653	6.47188	6.61247	6.78104	6.65257	6.95593	6.53318	6.43176	6.56979	glutamate receptor, metabotropic 6
10540509	NM_177328	Grm7	5.00932	4.9182	4.77693	5.04178	5.10832	5.07944	5.00932	4.96945	5.02071	4.84673	4.86713	4.80223	glutamate receptor, metabotropic 7
10456353	NM_175012	Grp	6.03484	5.7546	5.73776	5.9714	5.69163	5.52561	5.9789	5.88394	5.7984	5.67882	5.45493	5.36581	gastrin releasing peptide
10438256	NM_029469	Gsc2	7.52017	7.55283	7.57651	7.62337	7.53684	7.35233	7.57978	7.7275	7.77279	7.42894	7.58825	7.49784	goosecoid homebox 2
10567788	NM_001101488	Gsg1l	7.57976	7.39658	7.65785	7.29592	7.14321	7.20288	7.61302	7.68094	7.83587	7.19998	7.25766	6.95549	GSG1-like
10388234	NM_010353	Gsg2	5.17972	5.07549	5.10921	5.7557	5.83754	6.34716	5.21112	4.94249	5.06431	5.81311	5.9927	6.14633	germ cell-specific gene 2
10527562	NM_008178	Gsx1	7.28685	6.93184	7.15792	6.83738	6.80879	6.57571	7.24005	7.26533	7.393	6.73357	6.85096	6.67844	GS homeobox 1
10522500	NM_133256	Gsx2	6.00174	5.8239	5.91162	5.97621	5.607	5.76421	5.93698	5.93318	6.06386	5.66622	5.72152	5.77067	GS homeobox 2
10447467	NM_023630	Gtf2a1l	6.1443	6.03767	6.09116	6.29725	6.08444	6.01211	5.99381	6.24682	6.22027	6.00124	5.98461	5.86411	general transcription factor IIA, 1-like
10498952	NM_021896	Gucy1a3	9.42511	9.34184	9.58312	6.65746	6.54341	6.56253	8.47789	8.48186	8.6005	6.73504	6.78873	6.93638	guanylate cyclase 1, soluble, alpha 3
10387274	NM_008192	Gucy2e	6.57422	6.40092	6.27526	6.33952	6.31663	6.0407	6.17725	6.42553	6.39609	6.14127	6.16384	5.97776	guanylate cyclase 2e
10485131	NM_172670	Gyltl1b	6.73292	6.37878	6.559	6.23731	6.41538	6.41751	6.67774	6.64569	6.79375	6.4123	6.43501	6.3978	glycosyltransferase-like 1B
10369481	NM_207000	H2afy2	5.6002	5.7594	6.32542	7.89133	7.72251	7.87595	6.59314	6.5094	6.69116	7.28183	7.14989	7.14808	H2A histone family, member Y2
10444788	NM_010390	H2-Q1	7.9361	7.52464	7.6461	7.38091	7.29121	7.38352	7.97451	7.91115	8.05265	7.56451	7.53115	7.38664	histocompatibility 2, Q region locus 1
10444841	NM_010391	H2-Q10	5.72942	5.8671	5.70181	5.53185	5.41525	5.58851	5.98968	5.88048	6.01058	5.57806	5.53891	5.51461	histocompatibility 2, Q region locus 10
10444802	NM_010392	H2-Q2	7.19333	7.19078	7.15695	6.91104	6.84619	6.76714	7.25555	7.44282	7.51286	7.01384	7.08515	6.8325	histocompatibility 2, Q region locus 2
10450699	AB359227	H2-Q2	8.90422	8.90058	8.96681	7.92971	7.86396	7.89996	9.27693	9.38294	9.33487	8.64846	8.602	8.55603	histocompatibility 2, Q region locus 2
10444824	NM_207648	H2-Q6	9.65634	9.77159	9.69988	7.28974	7.37176	7.29334	10.9933	10.911	10.8956	8.50732	8.52114	8.32696	histocompatibility 2, Q region locus 6
10444830	NM_010394	H2-Q7	12.1255	12.0938	12.131	10.8037	10.7808	10.7147	12.6385	12.5759	12.6492	11.7472	11.7378	11.7159	histocompatibility 2, Q region locus 7
10444821	NM_023124	H2-Q8	8.25587	8.45065	8.34296	6.87634	7.39778	6.96874	9.44049	9.28506	9.37077	7.63601	7.62384	7.59063	histocompatibility 2, Q region locus 8
10571860	NM_010402	Hand2	6.6837	6.56612	6.56368	6.71422	6.47025	6.50873	6.72109	6.64178	6.893	6.51888	6.56212	6.42467	heart and neural crest derivatives expressed transcript 2
10391084	NM_010404	Hap1	6.66134	6.40319	6.74603	6.54417	6.19104	6.24346	6.62127	6.61674	6.81945	6.15837	6.44807	6.00339	huntingtin-associated protein 1
10572282	NM_177900	Hapln4	6.19135	5.88334	6.0699	6.02501	5.90069	5.86151	6.04892	6.062	6.13895	6.13652	6.05076	5.9168	hyaluronan and proteoglycan link protein 4
10477250	NM_010407	Hck	7.04025	6.76258	6.94345	6.8124	6.73055	6.75802	6.80279	6.98552	7.13862	7.29502	7.36448	7.27367	hemopoietic cell kinase
10407337	NM_010408	Hcn1	5.98652	6.05668	6.20905	5.47809	5.51434	5.60557	6.21347	6.27513	6.21258	5.55683	5.85302	5.74467	hyperpolarization-activated, cyclic nucleotide-gated K+ 1
10364478	NM_008226	Hcn2	6.79696	6.61766	6.61695	6.74471	6.928	6.62086	6.80103	6.89829	6.9489	6.74249	6.75061	6.5979	hyperpolarization-activated, cyclic nucleotide-gated K+ 2
10585851	NM_001081192	Hcn4	7.1355	7.18165	6.88284	6.74941	6.58169	6.50304	7.18965	7.39708	7.51371	6.68171	6.68164	6.71031	hyperpolarization-activated, cyclic nucleotide-gated K+ 4
10516723	NM_198959	Hcrtr1	6.74251	6.81537	6.54568	6.68375	6.62994	6.53112	6.84913	6.91868	6.90627	6.57595	6.58524	6.58164	hypocretin (orexin) receptor 1
10354598	NM_001001883	Hecw2	6.8121	6.71259	7.00217	6.31154	6.28321	6.20916	6.90962	7.05429	7.04096	6.46341	6.39808	6.41104	HECT, C2 and WW domain containing E3 ubiquitin protein ligase 2
10462973	NM_008234	Hells	7.17991	7.20172	7.26999	11.6004	11.5755	11.5827	6.23164	6.1113	6.30207	11.4675	11.4489	11.4996	helicase, lymphoid specific
10578547	NM_173789	Helt	5.64557	5.55674	5.53523	5.61672	5.30002	5.2016	5.52529	5.53318	5.78566	5.38474	5.52555	5.3018	Hey-like transcription factor (zebrafish)
10510681	NM_008236	Hes2	6.36638	6.55562	6.34749	6.86787	6.75862	6.6379	6.43566	6.48501	6.65519	6.41815	6.49327	6.22811	hairy and enhancer of split 2 (Drosophila)
10518902	NM_008237	Hes3	6.38985	6.38339	6.23494	6.43904	6.4477	6.23668	6.1577	6.32097	6.39072	6.3299	6.43187	6.02509	hairy and enhancer of split 3 (Drosophila)
10462818	NM_008245	Hhex	6.35662	6.31555	6.46053	6.33291	6.24528	6.14424	6.57049	6.52602	6.75207	6.41149	6.46479	6.41716	hematopoietically expressed homeobox
10398211	NM_001044380	Hhipl1	6.67606	6.27965	6.59262	7.14754	6.8852	6.78501	7.09723	6.67037	6.58748	7.22897	7.02486	7.16488	hedgehog interacting protein-like 1
10404069	NM_030609	Hist1h1a	8.42297	8.62106	8.36856	11.6035	11.6434	11.666	7.71151	7.50429	8.08447	11.5231	11.5518	11.6083	histone cluster 1, H1a
10408081	NM_020034	Hist1h1b	8.21713	8.3027	8.33321	12.7783	12.854	12.9242	7.06669	6.99436	7.27216	12.5118	12.5064	12.5878	histone cluster 1, H1b
10404033	NM_145713	Hist1h1d	5.71971	5.93701	5.65947	6.01397	5.91273	5.88428	5.34713	5.38812	5.73969	5.77634	5.73013	5.73636	histone cluster 1, H1d
10408212	NM_015787	Hist1h1e	7.4042	7.5557	7.45409	7.99587	8.00184	7.7959	7.2692	7.16574	7.04296	7.88253	7.85844	7.89761	histone cluster 1, H1e
10404063	NM_175660	Hist1h2ab	4.64241	4.23088	4.32722	8.72523	9.04738	8.91422	4.5964	4.3201	4.16254	8.33006	8.22187	8.45468	histone cluster 1, H2ab
10408220	NM_178189	Hist1h2ac	6.61853	6.6032	6.69908	6.2026	6.22389	6.1813	6.35875	6.74161	6.22357	6.29896	6.19411	6.28009	histone cluster 1, H2ac
10404026	NM_175661	Hist1h2af	11.3173	11.2939	11.26	13.4525	13.4576	13.4594	10.8733	10.8512	10.9999	13.3882	13.4117	13.4251	histone cluster 1, H2af
10404061	NM_175664	Hist1h2bb	6.59058	6.48221	6.54529	9.38494	9.40064	9.32688	5.93087	5.79	5.84183	9.21335	9.20439	9.34434	histone cluster 1, H2bb
10404036	NM_178196	Hist1h2bg	6.60693	6.46056	6.67623	7.60486	7.70807	7.69945	5.76053	6.07025	5.81352	7.66589	7.59969	7.5379	histone cluster 1, H2bg
10403943	NM_178200	Hist1h2bm	7.9172	7.87385	7.84798	11.0546	10.9241	10.9365	7.56617	7.55623	7.54416	10.8954	10.941	10.8048	histone cluster 1, H2bm
10403951	NM_178202	Hist1h2bp	5.70124	5.89798	5.63448	6.00242	6.22088	6.19905	5.66893	5.56957	5.66747	5.94451	5.93619	5.96109	histone cluster 1, H2bp
10404038	NM_178204	Hist1h3d	7.08465	7.1126	7.03712	7.33492	7.5372	7.43023	6.67314	7.05138	7.07744	7.38463	7.34832	7.45232	histone cluster 1, H3d
10404028	NM_145073	Hist1h3g	10.0433	10.038	10.0602	13.3274	13.3354	13.4036	9.25448	9.32905	9.34718	13.2855	13.3014	13.3234	histone cluster 1, H3g
10408074	NM_178193	Hist1h4b	11.3274	11.501	11.3879	13.1004	13.1335	13.1541	10.2452	10.3035	10.3349	13.1297	13.0868	13.0775	histone cluster 1, H4b
10404067	NM_178193	Hist1h4b	11.4268	11.5009	11.5078	13.2447	13.3307	13.2895	10.3607	10.4158	10.3932	13.2524	13.2351	13.2344	histone cluster 1, H4b
10408243	NM_178193	Hist1h4b	11.0476	11.2373	11.1217	12.8148	12.8749	12.8764	10.0708	10.0297	10.0571	12.8247	12.8186	12.8161	histone cluster 1, H4b
10404051	NM_175654	Hist1h4d	10.5306	10.4902	10.4391	12.0962	12.1555	12.0768	9.14393	9.33442	9.01506	12.0186	12.0314	12.0841	histone cluster 1, H4d
10404024	NM_153173	Hist1h4h	6.18723	6.40038	6.24094	6.86625	6.77157	6.83154	6.59831	6.0178	6.40502	6.8582	6.84258	6.75513	histone cluster 1, H4h
10408092	NM_175657	Hist1h4m	10.963	11.0274	11.0439	12.8201	12.88	12.8856	9.84439	9.82772	9.84244	12.8268	12.8005	12.8079	histone cluster 1, H4m
10403957	NM_175657	Hist1h4m	10.963	11.0274	11.0439	12.8201	12.88	12.8856	9.84439	9.82772	9.84244	12.8268	12.8005	12.8079	histone cluster 1, H4m
10376455	NM_178218	Hist3h2a	9.1098	8.81276	8.63012	9.95554	10.0474	10.0106	8.78947	8.65399	8.61136	10.0648	10.0624	10.0458	histone cluster 3, H2a
10376444	NM_030082	Hist3h2ba	6.13492	5.90881	5.85989	6.46262	6.67324	6.58698	5.84649	5.74208	5.87256	6.41023	6.59825	6.31236	histone cluster 3, H2ba
10358559	NM_001024720	Hmcn1	8.59854	9.02917	8.94665	6.6113	6.57049	6.56229	9.02836	8.75495	8.89137	6.80751	6.99245	6.87613	hemicentin 1
10358490	NM_001024720	Hmcn1	7.88952	8.01922	8.03334	6.28257	6.05443	6.45183	7.94858	8.14586	8.00589	6.46677	6.38379	6.48521	hemicentin 1
10358623	NM_001024720	Hmcn1	6.67772	6.62215	6.89495	5.45378	5.21796	5.24108	7.15095	6.60645	6.57456	5.13457	5.30157	5.47637	hemicentin 1
10358583	NM_001024720	Hmcn1	8.91501	9.20302	9.04566	5.96112	5.68814	6.11726	9.14107	9.10977	8.91778	6.83559	6.66138	6.66533	hemicentin 1
10358537	NM_001024720	Hmcn1	8.55893	8.41601	8.55777	7.86198	7.72894	7.23958	8.35707	8.56987	8.72903	7.71163	7.85521	7.52988	hemicentin 1
10358668	NM_001024720	Hmcn1	8.09659	8.58224	8.43818	5.92873	5.85953	5.88529	8.57346	8.51276	8.19294	6.30624	5.94067	6.19123	hemicentin 1
10358656	NM_001024720	Hmcn1	7.48872	7.93954	7.92043	6.15329	6.10871	6.40205	7.81616	7.83967	7.79793	6.29973	6.28637	6.33568	hemicentin 1
10358513	NM_001024720	Hmcn1	6.6879	6.71877	6.87823	5.56117	6.04806	5.83812	6.85044	6.93966	6.59895	5.92461	5.92056	6.01513	hemicentin 1
10358565	NM_001024720	Hmcn1	8.55307	8.56862	8.63191	5.56773	5.58144	5.63826	8.62082	8.61091	8.60779	5.78471	6.02866	6.2669	hemicentin 1
10358601	NM_001024720	Hmcn1	7.99028	8.00172	8.36074	6.2509	6.7286	6.64729	8.18018	8.31044	7.94494	6.82054	6.90834	6.84434	hemicentin 1
10358555	NM_001024720	Hmcn1	9.1682	9.29473	9.26553	6.57309	6.83413	6.63892	9.27187	9.30485	9.23067	7.34896	7.29324	7.34413	hemicentin 1
10358571	NM_001024720	Hmcn1	7.09288	7.22134	7.28432	5.75472	5.72278	5.69873	7.27312	7.15702	7.19513	5.89475	5.74557	5.94198	hemicentin 1
10358547	NM_001024720	Hmcn1	7.75541	8.18447	8.23722	5.81435	5.50362	5.55605	8.26769	7.97995	8.09533	6.04408	6.12226	6.19186	hemicentin 1
10358563	NM_001024720	Hmcn1	8.75696	8.83684	8.85087	6.50014	6.32799	6.64167	8.79803	8.9294	8.72291	6.53293	6.45412	6.48666	hemicentin 1
10358567	NM_001024720	Hmcn1	7.78747	7.83233	8.07132	5.06138	5.72783	5.64269	8.16992	7.90406	7.89099	5.86868	5.93218	5.65346	hemicentin 1
10358625	NM_001024720	Hmcn1	7.78537	7.77956	7.59899	6.00619	6.21324	6.29501	7.53391	7.8741	7.72804	6.4673	6.72323	6.59013	hemicentin 1
10358650	NM_001024720	Hmcn1	7.51531	7.67163	7.57532	5.75553	5.67027	5.54482	7.6037	7.62899	7.47822	5.953	5.67195	5.86442	hemicentin 1
10358648	NM_001024720	Hmcn1	8.25881	8.64641	8.35643	6.02445	6.2754	6.08098	8.80543	8.33779	8.06359	6.42755	6.14418	6.43181	hemicentin 1
10358543	NM_001024720	Hmcn1	6.36505	6.60854	6.47673	5.95958	5.46753	5.61175	6.59816	6.34383	6.51625	5.55717	5.74535	5.74209	hemicentin 1
10358607	NM_001024720	Hmcn1	7.78065	7.78902	7.84905	6.34464	6.49114	6.38751	7.9008	7.89058	7.94217	6.52125	6.62608	6.57845	hemicentin 1
10358529	NM_001024720	Hmcn1	7.97849	8.21781	8.15094	5.94106	6.02796	6.01031	8.17193	8.08198	8.02181	6.26127	5.71716	6.2782	hemicentin 1
10358633	NM_001024720	Hmcn1	8.00561	8.17644	8.43881	5.63971	5.45361	6.05268	8.56314	8.5557	8.50602	6.20318	6.41289	6.36488	hemicentin 1
10358609	NM_001024720	Hmcn1	7.24434	7.4541	7.28645	6.48167	6.6571	6.4916	7.56311	7.55139	7.61706	6.42461	6.56708	6.46743	hemicentin 1
10358611	NM_001024720	Hmcn1	6.95863	7.07797	7.4012	6.44714	6.02529	5.93954	7.48012	7.17738	7.33307	6.12373	6.48658	6.04599	hemicentin 1
10358672	NM_001024720	Hmcn1	7.46689	7.15381	7.21757	6.47781	6.61765	6.63863	7.48283	7.43363	7.41814	6.7563	6.58302	6.55935	hemicentin 1
10358631	NM_001024720	Hmcn1	8.84094	9.02384	8.87299	6.80229	6.3634	6.88722	9.00298	9.15805	9.0725	6.68648	6.94717	6.94683	hemicentin 1
10358531	NM_001024720	Hmcn1	7.39157	7.39246	7.4242	5.98995	5.94907	6.05982	7.48404	7.67266	7.53239	6.16262	6.15054	5.87311	hemicentin 1
10358557	NM_001024720	Hmcn1	7.16534	7.47372	7.54974	5.37429	5.50898	5.57205	7.60763	7.28766	7.52577	5.55818	5.38859	5.78504	hemicentin 1
10358666	NM_001024720	Hmcn1	8.45491	8.76497	8.61755	6.36027	6.73919	7.08651	8.84231	8.78972	8.58233	6.98711	6.87757	7.10117	hemicentin 1
10358658	NM_001024720	Hmcn1	7.76556	7.99282	7.83718	5.64312	6.04071	5.80303	8.02597	7.82245	7.91695	6.11078	6.33786	6.33134	hemicentin 1
10358652	NM_001024720	Hmcn1	7.78698	8.07559	8.0958	4.97758	5.0978	5.10716	8.19783	8.11937	7.95039	5.14854	5.47481	5.67066	hemicentin 1
10358517	NM_001024720	Hmcn1	8.43147	8.80902	8.81017	6.01813	5.97178	5.6425	9.02248	8.65705	8.66965	6.41667	6.60545	6.38971	hemicentin 1
10358660	NM_001024720	Hmcn1	6.90105	7.35355	7.26436	4.73952	4.7696	4.90842	7.35145	7.22087	7.18832	5.16689	5.3487	5.46327	hemicentin 1
10358527	NM_001024720	Hmcn1	7.53348	7.72997	8.01106	5.54295	5.7163	5.53305	8.30821	8.10164	7.96342	6.00063	5.99987	6.0903	hemicentin 1
10358591	NM_001024720	Hmcn1	8.17067	8.13411	8.26217	6.57389	6.89415	6.58711	8.40988	8.12751	8.24849	6.75862	7.03521	6.70782	hemicentin 1
10358541	NM_001024720	Hmcn1	6.65738	6.7377	6.64088	5.32364	5.62062	5.392	6.71206	6.93859	6.59613	5.56148	5.70025	5.27574	hemicentin 1
10358549	NM_001024720	Hmcn1	8.22077	8.24222	8.27775	6.49565	6.36062	6.38128	8.31307	8.28928	8.34013	6.35098	6.58592	6.68614	hemicentin 1
10358515	NM_001024720	Hmcn1	7.74361	8.13504	8.07444	5.87917	5.7273	5.31386	8.28617	8.07082	8.00755	6.09761	6.09666	6.34861	hemicentin 1
10358525	NM_001024720	Hmcn1	6.28027	6.92597	6.72823	4.40462	4.347	4.2941	6.70449	6.17918	6.41476	4.59235	4.82961	4.84221	hemicentin 1
10358619	NM_001024720	Hmcn1	7.92923	8.09862	8.37113	6.14988	6.11415	6.07397	8.1599	7.77161	8.06932	6.48472	6.37359	6.48717	hemicentin 1
10358637	NM_001024720	Hmcn1	7.8403	8.07694	8.36314	6.38592	6.24824	6.37305	7.81821	7.97498	8.04955	6.67221	6.57749	6.90179	hemicentin 1
10358553	NM_001024720	Hmcn1	7.63206	7.82477	7.99796	5.75253	5.43534	5.62264	7.56806	7.75702	7.66476	6.09718	5.96365	6.28014	hemicentin 1
10358579	NM_001024720	Hmcn1	8.2758	8.4359	8.3962	6.39837	6.57812	6.64052	8.23564	8.14459	8.24559	6.78569	6.84493	6.76749	hemicentin 1
10358613	NM_001024720	Hmcn1	6.82773	6.82305	6.75917	5.55339	5.85187	5.45496	6.6733	6.5433	6.70377	5.27595	5.65392	5.66917	hemicentin 1
10358615	NM_001024720	Hmcn1	7.75793	7.75134	7.87353	6.52189	6.05533	6.3439	7.65861	7.56029	7.63563	6.29013	6.50757	6.44025	hemicentin 1
10358599	NM_001024720	Hmcn1	8.22036	8.48802	8.47555	7.46873	7.6143	7.45192	8.21258	8.05522	8.34834	7.37584	7.38448	7.57773	hemicentin 1
10358654	NM_001024720	Hmcn1	9.0916	8.99815	9.10035	6.82335	6.78463	6.9266	9.18897	9.33491	8.95607	7.2194	6.97848	7.19394	hemicentin 1
10358585	NM_001024720	Hmcn1	8.92036	8.63823	8.76535	7.04947	6.7517	6.88501	8.57729	8.58985	8.57325	7.00784	6.82324	6.90649	hemicentin 1
10358617	NM_001024720	Hmcn1	7.27085	7.63017	7.39063	5.54039	5.39361	5.90561	7.63412	7.30102	7.00506	5.80767	5.72774	5.87432	hemicentin 1
10358533	NM_001024720	Hmcn1	7.90938	8.23405	8.39817	5.92769	5.75671	6.06272	8.11958	7.99666	7.73312	6.2542	6.1308	6.35897	hemicentin 1
10358539	NM_001024720	Hmcn1	7.34985	7.59089	7.87462	6.2156	6.41923	6.07676	7.41217	7.22431	7.44505	6.31413	6.373	6.12984	hemicentin 1
10358535	NM_001024720	Hmcn1	7.42292	7.5705	7.54934	4.57458	4.77415	4.51516	7.40439	7.28994	7.00536	4.92323	4.98641	4.87106	hemicentin 1
10358621	NM_001024720	Hmcn1	8.04611	8.07776	8.10032	6.41229	6.45462	6.53964	7.78009	7.78096	7.76597	6.49294	6.6412	6.70784	hemicentin 1
10358670	NM_001024720	Hmcn1	7.75411	8.30276	8.05343	5.75195	5.71585	5.33854	7.69182	7.73329	7.58137	5.87318	5.65886	5.96033	hemicentin 1
10358597	NM_001024720	Hmcn1	6.32585	6.53971	6.34272	4.50527	4.85295	4.4566	6.13845	5.84708	6.04139	4.96771	4.89643	4.97426	hemicentin 1
10358581	NM_001024720	Hmcn1	8.38706	8.44781	8.48896	5.99871	6.24386	6.42416	8.46216	8.48375	8.29264	6.48408	6.41521	6.42858	hemicentin 1
10358551	NM_001024720	Hmcn1	7.16067	7.40501	7.55126	6.33007	6.24171	6.0021	7.22499	7.18512	7.13535	6.21014	6.42943	6.25252	hemicentin 1
10358519	NM_001024720	Hmcn1	8.0824	8.23793	8.22807	6.18612	6.04861	6.44195	8.03407	8.17364	8.13738	6.55062	6.56235	6.58463	hemicentin 1
10358573	NM_001024720	Hmcn1	8.62434	8.60778	8.64723	7.26027	6.96111	6.82101	8.54643	8.66263	8.58244	7.10251	7.05561	7.31723	hemicentin 1
10358635	NM_001024720	Hmcn1	8.03108	7.74939	8.00851	6.33806	6.83498	6.79415	7.82421	8.12795	7.74083	6.43025	6.71101	6.68931	hemicentin 1
10358595	NM_001024720	Hmcn1	8.07404	8.13233	8.17511	6.18588	6.26283	6.20682	8.12232	8.1072	8.0524	6.41465	6.45408	6.34112	hemicentin 1
10358593	NM_001024720	Hmcn1	7.78723	7.81	8.03201	6.28512	6.09585	6.33858	7.85536	7.81965	7.85411	6.25193	6.26044	6.10281	hemicentin 1
10358605	NM_001024720	Hmcn1	8.05051	7.77574	7.85226	6.48238	6.47756	6.42143	8.15098	7.69225	7.73331	6.46334	6.48827	6.40157	hemicentin 1
10358577	NM_001024720	Hmcn1	9.39712	9.45882	9.46433	5.94845	6.01396	6.19662	9.49114	9.37288	9.34667	6.73167	6.76961	6.68137	hemicentin 1
10358629	NM_001024720	Hmcn1	6.70274	6.67567	6.80194	5.58813	5.64081	5.6634	6.66641	6.68479	6.67021	5.59337	5.56259	5.54579	hemicentin 1
10358603	NM_001024720	Hmcn1	7.18354	7.3811	7.28569	6.30782	6.33247	6.1366	7.11874	7.20813	7.1495	6.16262	6.3053	6.18785	hemicentin 1
10358575	NM_001024720	Hmcn1	8.37391	8.34455	8.68293	6.15502	6.3052	6.32041	8.50345	8.31875	8.38558	6.45593	6.42779	6.55357	hemicentin 1
10358521	NM_001024720	Hmcn1	7.526	7.68305	7.55595	6.08823	5.90824	5.87638	7.45076	7.45363	7.49038	6.06832	5.92552	6.1467	hemicentin 1
10358587	NM_001024720	Hmcn1	6.03728	6.81397	6.33482	4.20075	4.32345	4.33119	6.47835	6.23654	6.25071	4.60125	4.66139	4.61984	hemicentin 1
10358627	NM_001024720	Hmcn1	5.77176	5.8025	5.89329	4.93296	4.5562	4.78084	5.90857	5.68709	5.63405	4.98775	4.89064	5.14881	hemicentin 1
10358545	NM_001024720	Hmcn1	6.58743	6.9248	6.94317	5.22802	5.43112	5.45198	6.80188	6.77854	6.63003	5.24353	5.57175	5.388	hemicentin 1
10358569	NM_001024720	Hmcn1	8.37511	8.78346	8.64988	6.79637	6.97443	6.8234	8.66406	8.45083	8.40235	7.02578	6.81327	7.01504	hemicentin 1
10358523	NM_001024720	Hmcn1	7.65734	7.49196	7.47565	6.61469	6.32837	6.35412	7.35624	7.57392	7.40242	6.55075	6.59545	6.32594	hemicentin 1
10358589	NM_001024720	Hmcn1	8.7698	8.75225	8.8545	7.25709	7.16889	7.17122	8.75948	8.5375	8.7481	7.48856	7.28234	7.51777	hemicentin 1
10358664	NM_001024720	Hmcn1	8.26541	8.40498	8.49396	5.34652	5.48928	5.41456	8.47043	8.45613	7.90628	6.02554	5.98209	6.00605	hemicentin 1
10358561	NM_001024720	Hmcn1	8.07223	8.35143	8.19628	5.21306	4.67254	5.12991	7.85618	7.76161	7.79547	5.59772	5.51166	5.84599	hemicentin 1
10358662	NM_001024720	Hmcn1	8.12776	8.44255	8.41359	5.53831	6.00384	6.16432	8.32442	8.27228	8.20282	6.19344	6.31501	6.23955	hemicentin 1
10372796	NM_010441	Hmga2	7.49598	7.65924	7.57289	9.74696	9.82209	9.97652	7.25301	7.59432	7.55274	9.46083	9.55452	9.55955	high mobility group AT-hook 2
10587241	NM_173731	Hmgcll1	5.87771	5.48797	5.28634	5.95212	5.95237	5.71406	5.77796	5.58466	5.72934	6.13805	5.96978	5.9904	3-hydroxymethyl-3-methylglutaryl-Coenzyme A lyase-like 1
10521385	NM_010445	Hmx1	7.23119	7.04304	6.98975	7.38653	7.1005	7.13678	7.03252	7.29713	7.32413	7.14556	7.12658	6.85189	H6 homeo box 1
10558242	NM_145998	Hmx2	8.7831	8.44424	8.47267	8.48288	8.24444	8.06512	8.51587	8.39899	8.59595	8.21877	8.23494	8.053	H6 homeo box 2
10506004	NM_030014	Hook1	5.61315	5.55292	5.59539	7.14648	7.14008	7.5444	5.77187	5.80822	5.77475	6.67301	6.67708	6.76884	hook homolog 1 (Drosophila)
10544805	NM_008264	Hoxa13	6.36838	6.38197	6.2005	6.63543	6.5331	6.42024	6.51767	6.76911	6.63036	6.47541	6.4142	6.88531	homeo box A13
10380665	NM_008266	Hoxb1	7.607	7.29817	7.45524	7.42032	7.34947	7.27586	7.43644	7.5705	7.65473	7.18107	7.26376	7.30327	homeo box B1
10380614	NM_008267	Hoxb13	6.57689	6.60027	6.33974	6.59551	6.42165	6.19468	6.59749	6.59421	6.77155	6.35501	6.24447	6.26349	homeo box B13
10380641	NM_008268	Hoxb5	6.76228	6.24272	6.45306	6.28315	6.05087	6.26224	6.34359	6.57555	6.69895	6.08257	6.24379	6.08851	homeo box B5
10380637	NM_008269	Hoxb6	6.3457	6.2231	6.30169	6.09754	6.14398	6.0838	6.38573	6.58825	6.34	6.16329	5.90263	5.71	homeo box B6
10380634	NM_010460	Hoxb7	7.14125	7.05806	6.95166	6.965	6.89952	6.67606	7.22931	6.96229	7.20441	6.88653	7.05784	6.805	homeo box B7
10380622	NM_008270	Hoxb9	7.46538	7.47207	7.26386	7.34145	7.50958	7.3724	7.40176	7.59231	7.56533	7.13072	7.22218	7.01837	homeo box B9
10427280	NM_010462	Hoxc10	9.15212	9.3886	9.39804	8.44024	8.46658	8.6155	8.82175	8.82453	8.78186	8.22373	8.1576	8.33551	homeo box C10
10427272	NM_010463	Hoxc12	5.69275	6.05276	6.0143	6.10461	6.22307	5.89792	5.75453	6.05069	6.47096	6.1516	5.82807	5.75736	homeo box C12
10427268	NM_010464	Hoxc13	6.20172	6.03252	6.0834	6.15207	6.12073	6.07688	6.03451	5.98457	6.38753	6.16283	5.87704	6.20648	homeo box C13
10472989	NM_010467	Hoxd1	6.31716	6.14468	6.32424	6.25584	6.1025	5.95672	6.18813	6.46454	6.41274	5.98386	5.99891	5.91204	homeo box D1
10472958	NM_013554	Hoxd10	6.83633	6.55436	6.67061	6.7194	6.39134	6.75131	6.71758	6.61537	6.69862	6.65487	6.736	6.74911	homeo box D10
10472953	NM_008273	Hoxd11	6.81334	6.39903	6.62931	6.84568	6.65832	6.58908	6.61458	6.76952	6.81759	6.53747	6.80378	6.66036	homeo box D11
10472949	NM_008274	Hoxd12	6.26201	5.85428	5.78327	5.92046	5.71727	5.68975	5.94993	6.0648	6.27317	5.63544	5.71541	5.65196	homeo box D12
10472946	NM_008275	Hoxd13	5.63879	5.81954	5.53696	5.69322	5.61365	5.38835	5.58896	5.6905	5.71744	5.53181	5.29364	5.26438	homeo box D13
10472984	NM_010468	Hoxd3	6.89211	6.77724	6.71903	6.56278	6.39215	6.0186	6.60421	6.77359	6.77817	6.27652	6.47031	6.16139	homeo box D3
10472965	NM_008276	Hoxd8	7.30464	7.4764	7.29372	6.57635	6.63882	6.75676	6.94027	7.25538	7.08948	6.71575	6.94431	6.8027	homeo box D8
10472962	NM_013555	Hoxd9	6.61749	6.87277	7.04069	6.80138	6.77548	6.54615	6.88797	6.96692	6.77113	7.00023	6.74608	6.77086	homeo box D9
10516544	NM_010471	Hpca	6.75144	6.51666	6.62618	6.79131	6.67874	6.49862	6.54106	6.64288	6.70523	6.46589	6.36602	6.30499	hippocalcin
10507826	NM_174998	Hpcal4	6.05068	5.74852	5.77185	5.93207	5.76034	5.4574	5.8383	5.95993	5.7716	5.60884	5.77141	5.60282	hippocalcin-like 4
10515378	NM_146256	Hpdl	7.08646	6.56651	7.0161	7.92876	8.0229	7.96986	6.83149	7.02914	7.40721	7.7266	7.76118	7.6143	4-hydroxyphenylpyruvate dioxygenase-like
10434880	NM_013751	Hrasls	5.90348	5.77563	5.92198	5.75726	5.78176	5.97393	6.04528	5.85961	6.02372	5.82793	5.74147	5.65595	HRAS-like suppressor
10461100	NM_025731	Hrasls5	5.88946	5.94314	6.16999	5.84135	5.76204	5.96803	6.06602	6.15866	6.30052	5.94365	5.91072	5.77569	HRAS-like suppressor family, member 5
10405248	NM_001010973	Hrh2	7.34669	7.18398	7.16994	7.21814	7.13514	7.06369	7.35019	7.31788	7.55327	7.01331	7.05759	7.12328	histamine receptor H2
10490378	NM_133849	Hrh3	6.2782	6.41415	6.45924	6.6284	6.49719	6.52659	6.51744	6.54953	6.73879	6.50051	6.32121	6.40229	histamine receptor H3
10524969	NM_007545	Hrk	8.4197	8.29235	8.22518	8.2196	8.17621	7.95473	8.26123	8.3622	8.38127	7.98291	8.02821	7.93582	harakiri, BCL2 interacting protein (contains only BH3 domain)
10529732	NM_010474	Hs3st1	6.2835	6.23905	6.11291	6.02015	5.73217	5.74078	6.20006	6.42208	6.42023	5.71222	5.95308	5.85575	heparan sulfate (glucosamine) 3-O-sulfotransferase 1
10376956	NM_178870	Hs3st3a1	6.15807	5.98194	6.18172	5.86786	5.7107	5.67632	6.12907	6.20394	6.43051	5.84949	6.04876	5.94503	heparan sulfate (glucosamine) 3-O-sulfotransferase 3A1
10362513	NM_001081208	Hs3st5	4.97813	5.04472	5.05757	5.35528	5.11963	5.10396	5.00074	5.17544	5.06546	5.05695	5.10386	5.14796	heparan sulfate (glucosamine) 3-O-sulfotransferase 5
10442603	NM_001012402	Hs3st6	7.27715	7.1817	7.013	7.10973	7.05329	6.88967	7.15142	7.20966	7.2432	6.88565	7.06125	6.80037	heparan sulfate (glucosamine) 3-O-sulfotransferase 6
10417048	NM_015820	Hs6st3	7.41045	7.47626	7.32496	6.72462	6.35001	6.34947	8.67667	8.63571	8.5424	6.64035	6.57204	6.63608	heparan sulfate 6-O-sulfotransferase 3
10450369	NM_010479	Hspa1a	14.3067	14.3724	14.3079	11.5943	11.5608	11.5541	13.865	13.8296	13.7995	11.7831	11.8364	11.8162	heat shock protein 1A
10450367	NM_010478	Hspa1b	14.6077	14.5767	14.5398	12.5759	12.6048	12.6428	14.3169	14.3252	14.3858	12.9299	12.9074	12.9447	heat shock protein 1B
10595324	NM_010482	Htr1b	6.50429	6.46006	6.47983	6.53331	6.42985	6.38927	6.66091	6.77829	6.61224	6.38496	6.33075	6.28946	5-hydroxytryptamine (serotonin) receptor 1B
10440302	NM_008310	Htr1f	6.97349	6.88376	6.97873	6.88283	6.68978	6.67867	6.95076	7.00263	7.02092	6.90503	6.74216	6.75542	5-hydroxytryptamine (serotonin) receptor 1F
10456161	NM_008313	Htr4	6.68846	6.35792	6.25944	6.15808	6.1543	6.09824	6.31522	6.47515	6.48171	6.16314	6.32377	5.97139	5 hydroxytryptamine (serotonin) receptor 4
10517673	NM_021358	Htr6	7.30469	7.20993	7.05549	6.99409	6.99613	6.86867	7.0092	7.22716	7.18188	6.79758	7.19718	6.87079	5-hydroxytryptamine (serotonin) receptor 6
10467182	NM_008315	Htr7	6.27261	6.06203	6.17897	5.51827	5.4523	5.21688	5.81853	5.77079	5.9295	5.35931	5.65919	5.41886	5-hydroxytryptamine (serotonin) receptor 7
10577782	NM_001081187	Htra4	7.28797	7.02599	7.15076	6.91266	7.01401	6.99543	7.14369	7.36104	7.18047	7.04821	7.11791	6.845	HtrA serine peptidase 4
10543120	NM_010492	Ica1	5.74758	5.61122	5.76872	5.57915	5.68756	5.77809	5.69078	5.4373	5.55978	5.53887	5.38723	5.36495	islet cell autoantigen 1
10355024	NM_027407	Ica1l	5.40054	5.34758	5.42818	5.46628	5.39819	5.31613	5.54534	5.3171	5.53384	5.34351	5.36058	5.1009	islet cell autoantigen 1-like
10583519	NM_010493	Icam1	9.94258	9.9002	9.93016	7.93865	7.93246	8.03867	10.5718	10.6555	10.6508	9.25072	9.30892	9.3467	intercellular adhesion molecule 1
10583535	NM_008319	Icam5	6.8088	6.7896	6.63024	6.67993	6.68639	6.37133	6.84994	7.01179	6.99373	6.61932	6.48254	6.41842	intercellular adhesion molecule 5, telencephalin
10404975	NM_031166	Id4	9.71742	9.71527	9.76048	7.94066	8.0611	7.92725	9.93014	9.95968	9.8888	8.02528	8.21074	8.0482	inhibitor of DNA binding 4
10569344	NM_001122737	Igf2	10.42	10.435	10.3111	8.65803	8.71236	8.84985	10.9378	10.8698	10.8661	9.01187	8.9779	8.99314	insulin-like growth factor 2
10390209	NM_009951	Igf2bp1	4.44663	4.41182	4.46299	4.40522	4.44222	4.31473	4.31154	4.26026	4.40519	4.53123	4.57941	4.4114	insulin-like growth factor 2 mRNA binding protein 1
10390211	NM_009951	Igf2bp1	6.30417	6.40986	6.43228	6.60295	6.23876	6.3744	6.64224	6.39255	6.40331	6.51754	6.43113	6.08224	insulin-like growth factor 2 mRNA binding protein 1
10438603	NM_183029	Igf2bp2	8.78482	8.69351	8.73736	8.29839	8.24556	8.30986	9.85951	9.77431	9.87866	8.71183	8.74277	8.80193	insulin-like growth factor 2 mRNA binding protein 2
10544610	NM_023670	Igf2bp3	6.12558	5.88374	6.28053	6.25501	6.12778	6.14059	6.10943	6.0627	6.18413	6.19329	6.01754	6.04755	insulin-like growth factor 2 mRNA binding protein 3
10347277	NM_008342	Igfbp2	6.9782	6.79847	7.0257	8.59062	8.83068	8.69824	7.00167	6.98836	7.17113	7.57523	7.60326	7.43932	insulin-like growth factor binding protein 2
10384223	NM_008343	Igfbp3	8.45059	8.53321	8.59309	9.30133	9.35692	9.46501	8.23206	8.16604	8.10744	9.40931	9.36715	9.46049	insulin-like growth factor binding protein 3
10512721	NM_018741	Igfbpl1	6.48744	6.40625	6.25129	6.20983	6.19517	5.90233	6.13165	6.71629	6.35787	6.11692	6.24221	6.16428	insulin-like growth factor binding protein-like 1
10517731	NM_198610	Igsf21	6.35281	6.20208	6.21097	6.53129	6.12855	6.29808	6.29532	6.15664	6.47411	6.22569	6.25446	6.11289	immunoglobin superfamily, member 21
10583992	NM_001129787	Igsf9b	7.42416	7.00772	7.0905	7.63467	7.87219	7.78746	7.28707	7.61171	7.5408	7.60134	7.84038	7.78699	immunoglobulin superfamily, member 9B
10355706	NM_010544	Ihh	7.90884	7.67584	7.59985	7.81388	7.64469	7.43574	7.84426	7.93852	7.91943	7.64199	7.79926	7.40098	Indian hedgehog
10374333	NM_001025597	Ikzf1	6.32073	6.38583	6.28319	6.46235	6.26295	6.37804	6.37611	6.16588	6.5132	6.48506	6.43854	6.33931	IKAROS family zinc finger 1
10390640	NM_011771	Ikzf3	5.60506	5.47318	5.48638	5.66755	5.6752	5.74498	5.47501	5.55685	5.85014	5.33638	5.52604	5.53223	IKAROS family zinc finger 3
10593050	NM_008348	Il10ra	6.25255	6.07396	6.13236	6.24555	6.13985	6.17351	6.18816	6.28132	6.54712	7.17598	7.12857	7.09814	interleukin 10 receptor, alpha
10469289	NM_008358	Il15ra	8.76045	8.76689	8.78801	7.9951	8.02246	8.1071	9.24014	9.28105	9.25937	8.47535	8.4403	8.48981	interleukin 15 receptor, alpha chain
10418341	NM_019583	Il17rb	6.25702	6.15007	6.14373	6.18293	6.41673	6.1162	6.14185	6.46611	6.19016	6.23237	6.19866	6.17314	interleukin 17 receptor B
10361918	NM_172786	Il20ra	5.56882	5.44076	5.30914	5.25197	5.14323	5.14569	5.2656	5.52588	5.66936	5.09062	5.28592	5.00937	interleukin 20 receptor, alpha
10509053	NM_174851	Il28ra	6.60119	6.41541	6.5115	6.37236	6.11994	6.20072	6.61158	6.6244	6.7275	6.27807	6.27709	6.1994	interleukin 28 receptor alpha
10435514	NM_134109	Ildr1	6.74785	6.56938	6.55245	6.5853	6.45771	6.36344	6.7263	6.68259	6.67058	6.41935	6.63011	6.13461	immunoglobulin-like domain containing receptor 1
10476814	NM_016889	Insm1	7.20326	6.99794	7.25995	7.13625	6.7661	7.02976	7.03906	7.08623	7.37761	6.94525	7.14016	7.01283	insulinoma-associated 1
10395827	NM_020287	Insm2	6.82031	6.67521	6.52311	6.86035	6.72957	6.8293	6.76733	6.75785	6.44143	6.6454	6.54993	6.56573	insulinoma-associated 2
10547575	NM_001033354	Iqsec3	9.03381	9.00284	9.07877	9.26171	9.27006	9.35986	8.9991	9.05157	9.02456	9.13091	9.16075	9.10152	IQ motif and Sec7 domain 3
10536898	NM_012057	Irf5	7.25044	7.15412	7.10545	7.46592	7.34661	7.51823	7.31026	7.53221	7.56039	7.94996	7.94538	8.02175	interferon regulatory factor 5
10352815	NM_016851	Irf6	6.66074	6.53816	6.63222	6.29164	6.29937	6.31344	6.62118	6.6267	6.70735	6.36735	6.38457	6.39683	interferon regulatory factor 6
10607059	NM_010572	Irs4	6.33731	6.31326	6.18322	6.50778	6.26889	6.11943	6.06521	6.33041	6.44171	6.14859	6.09544	5.92282	insulin receptor substrate 4
10410501	NM_010573	Irx1	6.69031	6.46282	6.54357	6.11446	6.42301	6.47421	6.68015	6.53118	6.96705	6.44655	6.43305	6.32451	Iroquois related homeobox 1 (Drosophila)
10406005	NM_010574	Irx2	7.69316	7.50152	7.72095	7.70455	7.66132	7.68463	7.94649	7.75576	8.13665	7.55393	7.66923	7.53157	Iroquois related homeobox 2 (Drosophila)
10580577	NM_008393	Irx3	7.71338	7.56965	7.53838	7.34953	7.24709	7.07414	7.52492	7.78916	7.72226	6.93843	6.93384	6.9979	Iroquois related homeobox 3 (Drosophila)
10406017	NM_018885	Irx4	6.20725	5.92873	6.25717	6.38732	6.52292	6.10665	6.22393	5.94514	6.34217	5.90131	6.24483	5.98531	Iroquois related homeobox 4 (Drosophila)
10573910	NM_018826	Irx5	7.70832	7.4686	7.64938	7.28577	7.21758	7.29122	7.55855	7.33281	7.29209	6.88852	7.11731	7.01211	Iroquois related homeobox 5 (Drosophila)
10573916	NM_022428	Irx6	6.85453	6.93088	6.77762	7.08686	6.80739	6.74481	7.05469	6.87192	6.97994	6.87017	6.76268	6.81966	Iroquois related homeobox 6 (Drosophila)
10412335	NM_021459	Isl1	6.68384	6.55301	6.4179	6.23691	6.39428	5.90301	6.78167	6.73466	6.80385	6.36005	6.52188	6.46568	ISL1 transcription factor, LIM/homeodomain
10594048	NM_177193	Islr2	6.71119	6.37317	6.49058	6.54219	6.30844	6.2643	6.55938	6.71159	6.71502	6.2459	6.36652	6.30612	immunoglobulin superfamily containing leucine-rich repeat 2
10476560	NM_001126490	Ism1	6.27958	6.34309	6.29464	6.27658	6.08402	6.16328	6.44516	6.56892	6.46486	6.29951	6.33177	6.35412	isthmin 1 homolog (zebrafish)
10586079	NM_176922	Itga11	6.86475	6.71083	6.69375	6.74705	6.73519	6.77442	7.27599	7.42623	7.25178	7.4174	7.6124	7.47625	integrin alpha 11
10473125	NM_010576	Itga4	6.39145	6.31794	6.16445	6.53773	6.67658	6.96983	6.25621	6.43088	6.18884	7.45515	7.36913	7.43772	integrin alpha 4
10472820	NM_008397	Itga6	8.73431	8.92926	8.92317	7.45776	7.90212	7.92646	8.83771	8.83356	8.80505	8.54914	8.50687	8.67918	integrin alpha 6
10480090	NM_001001309	Itga8	9.5986	9.73696	9.76641	6.61377	6.97392	6.84634	9.12754	8.92163	9.05981	7.29913	7.26835	7.52924	integrin alpha 8
10590031	NM_133721	Itga9	7.32129	7.32731	7.06927	6.80937	7.08624	7.08133	7.6856	7.73398	7.38187	7.83369	7.53801	7.62486	integrin alpha 9
10382713	NM_001005608	Itgb4	7.85909	7.8015	7.82812	7.72787	7.8593	7.78647	8.05768	8.16768	8.15697	7.28819	7.47857	7.30288	integrin beta 4
10475019	NM_146125	Itpka	6.02783	6.00269	6.16365	6.14165	6.35161	6.08352	6.04573	6.0578	6.26397	6.01887	6.10331	5.91172	inositol 1,4,5-trisphosphate 3-kinase A
10402808	NM_010588	Jag2	7.59825	7.40616	7.45684	8.0505	8.35287	8.23401	7.6986	7.47462	7.61618	7.8971	7.88677	7.91907	jagged 2
10572693	NM_010589	Jak3	7.85186	7.8121	7.73777	7.42809	7.35177	7.31881	7.85228	8.05472	7.85733	7.64817	7.71981	7.43996	Janus kinase 3
10558468	BC119557	Jakmip3	5.48545	5.49657	5.51064	5.75272	5.55004	5.56529	5.37095	5.73357	5.6723	5.52996	5.5317	5.34783	janus kinase and microtubule interacting protein 3
10436666	NM_023844	Jam2	9.04703	9.04488	9.0587	7.35964	7.48293	7.33112	9.03228	8.87491	8.83885	8.12641	7.93699	8.0663	junction adhesion molecule 2
10576062	NM_020605	Jph3	6.85815	6.65979	6.51202	6.8112	6.68098	6.58676	6.63556	6.79322	6.8063	6.53871	6.52042	6.44443	junctophilin 3
10419790	NM_010590	Jub	8.0361	8.007	7.90117	8.79066	9.02381	8.91311	7.17255	7.17666	7.05279	8.82819	8.84478	8.71697	ajuba
10462195	NM_181404	Kank1	8.54044	8.55434	8.64357	6.93562	6.84021	7.22306	8.50591	8.58633	8.54096	7.36328	7.49758	7.44069	KN motif and ankyrin repeat domains 1
10514576	NM_172872	Kank4	6.48999	6.31929	6.50718	6.12516	6.21424	6.09901	6.65469	6.8227	6.77099	6.30696	6.07625	5.96486	KN motif and ankyrin repeat domains 4
10590417	NM_028202	Kbtbd5	6.82651	6.91641	6.689	7.36788	7.19795	7.1669	6.87465	6.98211	6.98275	7.07533	7.13323	6.99065	kelch repeat and BTB (POZ) domain containing 5
10548047	NM_010595	Kcna1	7.64386	7.64278	7.48427	6.63581	6.60798	6.46331	7.84309	7.64617	7.87102	6.6383	6.62905	6.6495	potassium voltage-gated channel, shaker-related subfamily, member 1
10474373	NM_021275	Kcna4	5.12038	4.85718	5.05368	5.33303	5.06781	5.3316	5.00031	4.93469	4.95023	5.043	4.99637	5.22034	potassium voltage-gated channel, shaker-related subfamily, member 4
10548043	NM_145983	Kcna5	6.81865	7.21301	6.76895	5.49907	5.66643	5.8304	6.37766	6.39748	6.08817	5.51501	5.48425	5.68872	potassium voltage-gated channel, shaker-related subfamily, member 5
10548051	NM_013568	Kcna6	6.31186	6.17804	6.19678	5.95623	5.83669	5.77476	6.17082	6.33521	6.23255	5.89475	5.88485	5.63514	potassium voltage-gated channel, shaker-related, subfamily, member 6
10552932	NM_010596	Kcna7	7.00366	6.71288	6.80718	6.83769	6.82774	6.80024	6.81527	7.06687	6.85618	6.56659	6.53778	6.43694	potassium voltage-gated channel, shaker-related subfamily, member 7
10377516	NM_010599	Kcnab3	6.062	5.95513	5.9404	6.21157	6.06121	5.87042	5.86753	6.0348	5.94782	5.73693	5.85911	5.56329	potassium voltage-gated channel, shaker-related subfamily, beta member 3
10553261	NM_008421	Kcnc1	6.27334	6.23978	6.25994	6.4461	6.47463	6.43353	6.48085	6.42174	6.45873	6.1481	6.24963	6.19991	potassium voltage gated channel, Shaw-related subfamily, member 1
10552708	NM_008422	Kcnc3	6.10342	5.949	6.06977	6.07085	5.93822	5.97749	6.34554	6.34685	6.55774	6.00581	5.93727	5.83577	potassium voltage gated channel, Shaw-related subfamily, member 3
10501098	NM_145922	Kcnc4	6.71083	6.69103	6.87567	6.81965	6.6079	6.6699	6.91004	6.90143	6.84001	6.55059	6.68504	6.69114	potassium voltage gated channel, Shaw-related subfamily, member 4
10399555	NM_201531	Kcnf1	6.8233	6.49999	6.26499	7.73679	7.40625	7.67631	6.51253	6.42274	6.54044	6.85729	6.63091	6.66421	potassium voltage-gated channel, subfamily F, member 1
10453256	NM_153512	Kcng3	5.85975	5.64227	5.50363	5.55673	5.5592	5.56833	5.65957	5.56109	5.65805	5.47647	5.40161	5.17152	potassium voltage-gated channel, subfamily G, member 3
10352798	NM_010600	Kcnh1	6.89799	6.48024	6.29635	6.9122	6.77197	6.63314	6.70708	6.57848	6.77014	6.83584	6.76161	6.70537	potassium voltage-gated channel, subfamily H (eag-related), member 1
10426704	NM_010601	Kcnh3	6.64123	6.5947	6.6498	6.43684	6.59258	6.28433	6.84878	6.75062	7.0602	6.55494	6.47659	6.52089	potassium voltage-gated channel, subfamily H (eag-related), member 3
10391254	NM_001081194	Kcnh4	7.57428	7.47607	7.33082	7.50069	7.3522	7.21395	7.56615	7.58704	7.24395	7.3413	7.31329	7.25927	potassium voltage-gated channel, subfamily H (eag-related), member 4
10451784	NM_001031811	Kcnh8	5.73281	5.54432	5.71986	5.40724	5.12457	5.4284	5.95979	5.59307	5.53817	5.2689	5.28291	5.29567	potassium voltage-gated channel, subfamily H (eag-related), member 8
10445879	NM_001031811	Kcnh8	5.75357	5.69244	5.81093	5.55888	5.45913	5.37698	5.86088	5.89089	5.78873	5.53541	5.30737	5.38771	potassium voltage-gated channel, subfamily H (eag-related), member 8
10430533	NM_008427	Kcnj4	6.57437	6.41845	6.35085	6.48615	6.15135	6.50716	6.60464	6.62164	6.8205	6.0891	6.17892	6.1511	potassium inwardly-rectifying channel, subfamily J, member 4
10441073	NM_010606	Kcnj6	5.39609	5.42816	5.44541	5.37002	5.28055	5.23562	5.33292	5.46386	5.51239	5.30734	5.28784	5.23538	potassium inwardly-rectifying channel, subfamily J, member 6
10549102	NM_008428	Kcnj8	9.1248	9.37035	9.32246	6.9652	6.85799	6.51603	8.27726	8.40317	8.18696	6.92982	6.93703	6.91167	potassium inwardly-rectifying channel, subfamily J, member 8
10576581	NM_008430	Kcnk1	7.08587	6.83596	6.90554	6.6629	6.69279	6.67099	7.86723	7.91076	7.77653	6.73672	6.68293	6.49999	potassium channel, subfamily K, member 1
10453456	NM_199251	Kcnk12	7.35317	7.26949	7.04202	7.0371	6.9504	7.05125	7.41727	7.3643	7.47653	6.95265	6.92072	6.88281	potassium channel, subfamily K, member 12
10397736	NM_146037	Kcnk13	6.54016	6.6314	6.54719	6.58344	6.53321	6.40819	6.48912	6.58164	6.72608	6.69007	6.63164	6.7348	potassium channel, subfamily K, member 13
10478421	BC147256	Kcnk15	7.7846	7.66289	7.62447	7.67231	7.48895	7.28647	7.6101	7.47383	7.86446	7.37451	7.42544	7.22689	potassium channel, subfamily K, member 15
10360972	NM_010607	Kcnk2	6.77161	6.61541	6.98575	6.85469	6.89703	6.71655	7.20803	7.1812	7.42055	6.51832	6.77913	6.65118	potassium channel, subfamily K, member 2
10520506	NM_010608	Kcnk3	7.44835	7.35694	7.28853	7.40945	7.23826	7.14333	7.30116	7.55957	7.44746	7.09556	7.15252	6.86306	potassium channel, subfamily K, member 3
10465500	NM_008431	Kcnk4	7.70293	7.29866	7.46438	7.33377	7.01355	7.03018	7.30192	7.54433	7.56246	7.14317	7.13039	7.21672	potassium channel, subfamily K, member 4
10429295	NM_001033876	Kcnk9	6.26763	6.32418	6.60146	6.36077	6.19877	6.27031	6.23397	6.98603	6.68869	6.03935	6.2934	6.04994	potassium channel, subfamily K, member 9
10372528	NM_021452	Kcnmb4	6.58813	6.54301	6.50757	6.35027	6.27424	6.2244	6.78897	6.79327	6.95062	6.29479	6.25088	6.20898	potassium large conductance calcium-activated channel, subfamily M, beta member 4
10455514	NM_080465	Kcnn2	5.47045	5.29541	5.33657	5.24211	5.40148	5.22439	5.26735	5.36468	5.3971	4.9792	5.43264	5.29904	potassium intermediate/small conductance calcium-activated channel, subfamily N, member 2
10559276	NM_008434	Kcnq1	7.23182	7.10033	6.89677	6.96982	6.8604	6.65058	7.07376	7.18808	7.19987	6.88628	6.96338	6.735	potassium voltage-gated channel, subfamily Q, member 1
10490569	NM_010611	Kcnq2	6.02332	5.92075	5.85405	5.86656	5.82469	5.73318	5.92758	5.89969	6.04631	5.68501	5.71231	5.59678	potassium voltage-gated channel, subfamily Q, member 2
10353460	NM_023872	Kcnq5	6.45076	6.59987	6.51421	8.27827	8.12831	8.25827	6.51586	6.58946	6.77233	7.72929	7.65107	7.80914	potassium voltage-gated channel, subfamily Q, member 5
10489422	NM_008435	Kcns1	6.41938	6.21771	6.19825	6.31038	6.18968	6.08712	6.32298	6.18221	6.28529	6.11833	6.18766	5.86856	K+ voltage-gated channel, subfamily S, 1
10423647	NM_181317	Kcns2	5.3157	5.23143	5.16789	5.32698	5.18869	5.25913	5.23485	5.37668	5.36828	5.30132	5.25757	5.19717	K+ voltage-gated channel, subfamily S, 2
10428443	NM_026200	Kcnv1	6.31239	5.91746	5.85062	6.2582	5.67492	5.865	5.92201	6.13646	6.06306	5.77204	5.8165	5.67664	potassium channel, subfamily V, member 1
10457606	NM_134112	Kctd1	7.29257	7.35698	7.2322	7.40487	7.13093	7.21755	7.59885	7.49013	7.52886	7.22349	7.3371	7.21725	potassium channel tetramerisation domain containing 1
10530360	NM_175519	Kctd8	7.2037	7.0839	6.99413	7.14681	6.79817	6.82166	7.17523	7.16854	7.31786	6.94364	6.95765	6.84384	potassium channel tetramerisation domain containing 8
10530692	NM_010612	Kdr	8.78576	8.99905	9.08899	6.55098	6.57931	6.31345	8.89241	8.84981	8.88425	7.56719	7.31235	7.48895	kinase insert domain protein receptor
10345212	NM_133235	Khdrbs2	4.7477	4.74578	4.75635	4.86151	4.84302	4.69246	4.78763	4.61428	5.09861	4.72264	4.7016	4.70198	KH domain containing, RNA binding, signal transduction associated 2
10356712	NM_008440	Kif1a	7.26597	7.20938	7.10673	6.9313	6.9026	6.96162	7.36734	7.401	7.54005	6.84544	6.94316	6.80971	kinesin family member 1A
10594251	NM_024245	Kif23	6.84952	7.12549	7.12307	10.9604	10.9688	11.0925	6.54735	6.53977	6.64942	10.5303	10.5019	10.5863	kinesin family member 23
10398814	NM_001097621	Kif26a	7.58981	7.48614	7.48368	7.41408	7.41505	7.33946	7.52535	7.15468	7.83783	7.51831	7.42436	7.28373	kinesin family member 26A
10352152	NM_177757	Kif26b	7.18232	6.99464	6.97427	7.095	7.09578	6.97455	6.96447	7.03821	7.12999	6.86172	6.88111	6.59467	kinesin family member 26B
10373113	NM_008447	Kif5a	7.18134	6.96386	7.05031	6.97782	6.49041	6.63297	7.2146	7.18094	7.11133	6.75352	6.4887	6.43241	kinesin family member 5A
10561942	NM_172898	Kirrel2	7.04609	6.9271	6.97346	7.21783	6.85794	6.65924	7.21828	7.00588	6.91885	6.63471	6.74375	6.54489	kin of IRRE like 2 (Drosophila)
10522530	NM_001122733	Kit	6.69814	6.75685	6.78809	6.22732	6.51931	6.44933	6.80236	6.70434	7.00389	6.69407	6.76989	6.57743	kit oncogene
10366052	NM_013598	Kitl	8.8919	8.90458	8.85534	8.27938	8.51504	8.6329	8.81992	8.78365	8.79531	8.39733	8.45643	8.43533	kit ligand
10527870	NM_013823	Kl	5.48612	5.23827	5.35465	5.14481	5.10238	4.92727	5.34426	5.67409	5.48	5.13095	5.09032	5.09649	klotho
10543772	NM_001135093	Klf14	8.32447	8.23741	8.32013	8.07194	8.10484	7.96094	8.30031	8.4807	8.35184	8.18995	8.19818	7.83601	Kruppel-like factor 14
10349773	NM_144810	Klhdc8a	6.32941	6.33544	5.97038	5.95092	5.95095	5.62263	6.11924	6.30268	6.23611	6.04553	5.96576	5.87897	kelch domain containing 8A
10457787	NM_001081403	Klhl14	5.6934	5.46922	5.46435	5.66005	5.56286	5.49101	5.84576	5.84649	5.69154	5.41445	5.41792	5.56213	kelch-like 14 (Drosophila)
10552500	NM_008940	Klk8	6.35164	6.29315	6.27439	6.37583	6.36873	6.12643	6.90766	6.66866	6.67438	6.1177	6.2658	6.19042	kallikrein related-peptidase 8
10558548	NM_177261	Kndc1	5.62456	5.6141	5.76848	5.57874	5.49657	5.38656	5.62837	5.94124	5.81372	5.54616	5.38319	5.36747	kinase non-catalytic C-lobe domain (KIND) containing 1
10537957	NM_133922	Krba1	7.9254	7.76894	7.93528	7.31948	7.18587	7.14373	7.62162	7.54065	7.71152	7.27801	7.26802	7.00169	KRAB-A domain containing 1
10448355	NM_028416	Kremen2	7.55964	7.19	7.13075	7.35477	7.13627	6.99416	7.29442	7.60744	7.51145	7.14471	7.20396	7.16174	kringle containing transmembrane protein 2
10427075	NM_010664	Krt18	7.02509	6.68221	6.93964	8.21832	8.39712	8.65525	6.86304	7.00275	7.0599	7.67031	7.69641	7.49623	keratin 18
10391036	NM_008471	Krt19	6.5735	6.7636	6.76979	6.30337	6.48846	6.28338	6.34647	6.52204	6.51801	6.34897	6.38666	6.39295	keratin 19
10432918	NM_031170	Krt8	7.43165	7.46105	7.27035	8.40078	8.15884	8.46289	7.71401	7.50853	7.41052	7.7383	7.82033	7.58605	keratin 8
10432695	NM_001003668	Krt83	8.00636	7.90534	7.74461	7.83198	7.68661	7.37625	7.58363	7.90656	8.06466	7.65877	7.60152	7.45352	keratin 83
10588203	NM_024291	Ky	6.253	6.11619	6.57552	5.97996	5.71393	5.87556	6.08376	6.13787	6.47452	6.01761	5.81607	6.18726	kyphoscoliosis peptidase
10446545	NM_177278	L3mbtl4	5.602	5.52692	5.42887	5.31355	4.80042	4.84419	5.58193	5.39326	5.74781	4.91198	4.99593	5.07279	l(3)mbt-like 4 (Drosophila)
10446537	BC147119	L3mbtl4	6.51495	6.54605	6.61746	6.25145	6.25835	6.24614	6.76001	6.71473	7.13451	6.14645	6.30631	6.15112	l(3)mbt-like 4 (Drosophila)
10350159	NM_133664	Lad1	6.99463	6.87488	6.83445	7.00176	6.67203	6.72688	6.6924	6.68053	6.84194	6.80017	6.56587	6.78851	ladinin
10446473	NM_008480	Lama1	6.77399	6.59507	6.62282	6.56482	6.57247	6.65524	6.59837	6.64356	6.72229	6.60275	6.51183	6.32988	laminin, alpha 1
10358787	NM_008485	Lamc2	8.15992	8.13308	8.12241	7.23293	7.19222	7.24068	8.51846	8.5588	8.62234	7.39211	7.30429	7.43103	laminin, gamma 2
10471216	NM_011836	Lamc3	8.47283	8.48498	8.50163	7.18397	7.13869	6.85573	8.1569	8.2041	8.36155	7.05039	6.94867	7.0126	laminin gamma 3
10598575	NM_173414	Lancl3	6.1792	6.38854	6.34985	6.35898	6.47399	6.34908	6.60088	6.52264	6.49058	6.76316	6.50908	6.36149	LanC lantibiotic synthetase component C-like 3 (bacterial)
10539316	NM_010692	Lbx2	6.45478	6.47804	6.3903	6.16021	6.45803	6.31734	6.63671	6.49635	6.83232	6.48317	6.31353	6.05946	ladybird homeobox homolog 2 (Drosophila)
10447557	NM_175349	Ldhal6b	6.92695	6.79404	6.88044	7.16797	7.15843	7.10815	6.95542	6.93669	7.0202	6.87397	6.89753	7.00051	lactate dehydrogenase A-like 6B
10496091	NM_010703	Lef1	6.38329	6.44364	6.62452	7.12917	7.06424	7.20819	6.54959	6.38011	6.5826	6.54999	6.68223	6.55571	lymphoid enhancer binding factor 1
10352302	NM_177099	Lefty2	5.16875	4.86038	4.87488	4.99476	4.75275	4.61783	4.90767	5.02213	5.52763	4.84732	4.76879	4.89593	left-right determination factor 2
10349761	NM_001033250	Lemd1	4.5767	4.47689	4.41581	4.58594	4.4307	4.39969	4.36769	4.43532	4.49272	4.38136	4.37686	4.40654	LEM domain containing 1
10357696	ENSMUST00000086544	Lemd1	5.7929	5.69031	5.63718	5.84	5.84987	5.50113	5.61088	6.11657	5.81379	5.69435	5.50131	5.60271	LEM domain containing 1
10506301	NM_001122899	Lepr	7.77835	8.06033	7.94838	6.17313	6.01211	5.9218	8.78422	8.66246	8.45022	6.64153	6.69811	6.74597	leptin receptor
10527012	NM_008494	Lfng	6.9517	6.70916	6.69565	7.10527	6.98896	6.96919	6.76786	6.81937	6.70293	7.19204	7.18063	7.24851	LFNG O-fucosylpeptide 3-beta-N-acetylglucosaminyltransferase
10414360	NM_010705	Lgals3	8.05996	7.92374	8.04138	11.2227	11.3228	11.3687	8.94667	8.71887	8.95568	11.4895	11.4674	11.4928	lectin, galactose binding, soluble 3
10372503	NM_010195	Lgr5	6.09006	6.20364	5.98599	6.8379	6.87362	6.83996	6.91916	7.05997	6.90064	6.40368	6.4244	6.53855	leucine rich repeat containing G protein coupled receptor 5
10357965	NM_001033409	Lgr6	7.19208	6.93267	7.05186	6.93533	6.98968	7.0831	6.98754	7.1702	7.31773	7.08179	7.1551	7.06005	leucine-rich repeat-containing G protein-coupled receptor 6
10389283	NM_008498	Lhx1	6.25887	6.30012	6.35394	6.36427	6.25511	5.99721	6.15587	6.26463	6.22217	6.0574	6.31165	6.01732	LIM homeobox protein 1
10471833	NM_010710	Lhx2	6.92273	7.08369	6.81983	7.48107	7.23482	7.13108	7.011	6.85545	6.99062	7.05722	7.11526	6.89256	LIM homeobox protein 2
10480912	NM_001039653	Lhx3	6.63164	6.8133	6.36723	6.62113	6.27785	6.26724	6.78613	6.8899	6.74298	6.42424	6.50269	6.42108	LIM homeobox protein 3
10359027	NM_010712	Lhx4	7.16436	6.97281	7.24885	6.97716	7.15524	6.92884	6.99342	6.91263	7.1678	7.06764	6.98811	6.90454	LIM homeobox protein 4
10525069	NM_008499	Lhx5	5.60864	5.57407	5.60532	6.05317	5.99973	5.65058	5.70764	5.64134	5.54365	5.51981	5.66622	5.5218	LIM homeobox protein 5
10482095	NM_008500	Lhx6	7.56082	7.37366	7.541	7.1896	7.3767	7.17297	7.57638	7.6652	7.8273	7.10654	7.23617	7.08706	LIM homeobox protein 6
10358272	NM_001042577	Lhx9	6.08197	5.72233	6.09563	6.12981	5.96901	5.9543	6.08778	5.87843	6.05951	5.90424	5.99207	6.11939	LIM homeobox protein 9
10563253	NM_011698	Lin7b	7.91025	7.65411	7.82142	7.83632	7.81729	7.568	7.98078	8.0461	8.10615	7.79896	7.70077	7.37362	lin-7 homolog B (C. elegans)
10512059	ENSMUST00000108122	Lingo2	6.99022	6.96891	6.89177	6.80433	6.63161	6.44605	7.04018	7.26099	7.06843	6.70517	6.69545	6.4755	leucine rich repeat and Ig domain containing 2
10512044	NM_175516	Lingo2	5.01127	5.05204	5.06949	5.2297	5.09574	5.0872	5.11413	5.07168	5.0535	5.02412	5.07394	5.08473	leucine rich repeat and Ig domain containing 2
10370999	NM_001013758	Lingo3	8.55835	8.40811	8.44678	8.17162	8.06545	8.03168	8.4746	8.39263	8.41695	8.06367	8.13862	7.86395	leucine rich repeat and Ig domain containing 3
10459772	NM_010720	Lipg	6.2103	6.09887	6.20062	6.04551	5.90779	5.80271	7.06121	6.95966	6.7726	5.91938	6.15794	6.00089	lipase, endothelial
10553115	NM_001005511	Lmtk3	8.77575	8.57313	8.5369	8.52182	8.50274	8.18684	8.63561	8.73117	8.80613	8.32176	8.41291	8.31324	lemur tyrosine kinase 3
10481835	NM_010725	Lmx1b	7.95052	7.76876	7.67847	7.86451	7.75342	7.46101	7.83403	7.77578	7.99563	7.51917	7.61439	7.39941	LIM homeobox transcription factor 1 beta
10467768	NM_053083	Loxl4	6.93695	6.65615	7.01289	7.18732	7.16116	7.1421	7.74085	7.78029	7.77409	7.8884	7.94774	7.94932	lysyl oxidase-like 4
10498978	NM_023624	Lrat	6.05084	5.73482	5.94645	5.81435	5.78763	5.67743	6.07273	6.01319	6.08014	5.66423	5.65317	5.62435	lecithin-retinol acyltransferase (phosphatidylcholine-retinol-O-acyltransferase)
10445816	NM_027452	Lrfn2	6.77041	6.70894	6.56655	6.54381	6.32443	6.00802	6.62708	6.69661	6.6906	6.51774	6.45519	6.35877	leucine rich repeat and fibronectin type III domain containing 2
10395961	NM_178714	Lrfn5	6.56185	6.45281	6.33797	6.47493	6.45016	6.32833	6.48421	6.42392	6.72101	6.41558	6.35534	6.30413	leucine rich repeat and fibronectin type III domain containing 5
10483439	NM_001081088	Lrp2	5.93037	5.72283	5.88495	6.29216	6.27111	6.14509	5.8558	5.81451	6.01804	6.05487	6.16562	6.06156	low density lipoprotein receptor-related protein 2
10438904	NM_028973	Lrrc15	6.80678	6.5757	6.80445	6.92273	6.65544	6.60171	6.66043	6.95964	6.7132	6.65198	6.81764	6.54819	leucine rich repeat containing 15
10469984	NM_146117	Lrrc26	6.95656	6.71508	6.50411	6.74944	6.4171	6.46194	6.64258	6.78508	6.90699	6.59357	6.64562	6.32764	leucine rich repeat containing 26
10439058	NM_146069	Lrrc33	6.1749	6.66768	6.34677	6.3441	6.42558	6.08654	6.23668	6.24363	6.42674	6.4748	6.43419	6.53853	leucine rich repeat containing 33
10417704	NM_146052	Lrrc3b	6.26801	6.21407	6.13623	5.85909	5.63859	5.85463	6.08173	5.91948	6.17147	5.64334	5.75435	5.59744	leucine rich repeat containing 3B
10510836	NM_201226	Lrrc47	8.6002	8.63557	8.60212	9.28049	9.41651	9.59321	8.99926	8.88131	8.94245	9.27686	9.289	9.31454	leucine rich repeat containing 47
10503054	NM_001081358	Lrrc7	4.86627	4.65985	4.86025	4.89651	4.94395	4.72354	4.87478	4.93226	4.85725	4.84469	4.80423	4.80777	leucine rich repeat containing 7
10569923	NM_028175	Lrrc8e	6.35554	6.33354	6.33777	6.12918	6.20828	6.13576	6.42735	6.56075	6.41601	6.08956	6.23335	6.31054	leucine rich repeat containing 8 family, member E
10396314	NM_030070	Lrrc9	4.98163	5.08493	4.92673	5.11029	5.07715	4.87033	4.93514	5.17724	5.285	4.89961	4.79701	4.85746	leucine rich repeat containing 9
10540401	NM_008516	Lrrn1	9.49734	9.46995	9.52332	10.634	10.6715	10.6805	8.24628	8.38282	8.36787	9.39925	9.35988	9.45534	leucine rich repeat protein 1, neuronal
[truncated: 1,181 more rows]

## Sheet: young ASC
Supplemental Table 2C: genes marked by H3K27me3 at the TSS in young ASCs and their expression levels by microarray analysis
[truncated: 3,153 more rows]
