# Supplementary material for: Chromatin Modifications as Determinants of Muscle Stem Cell Quiescence and Chronological Aging
Source: Cell Rep. Author manuscript; Available in PMC 2014 Jul 18. (PMC4103025; doi:10.1016/j.celrep.2013.05.043)
Supplement: Supplemental table S3 [file NIHMS588696-supplement-Supplemental_table_S3.xlsx]

## Sheet: Transcription factors
Supplemental Table 3: Transcription factors marked by bivalent domains in QSCs
Transcription factors with homeodomain
	Gene name	Gene ID	Gene Description
Hox genes	Hoxa1	15394	homeo box A1
	Hoxa2	15399	homeo box A2
	Hoxa11	15396	homeo box A11
	Hoxb1	15407	homeo box B1
	Hoxb2	103889	homeo box B2
	Hoxb3	15410	homeo box B3
	Hoxb4	15412	homeo box B4
	Hoxb6	15414	homeo box B6
	Hoxb7	15415	homeo box B7
	Hoxb9	15417	homeo box B9
	Hoxb13	15408	homeo box B13
	Hoxc10	15427	homeo box C10
	Hoxc11	109663	homeo box C11
	Hoxc12	15421	homeo box C12
	Hoxd1	15429	homeo box D1
	Hoxd3	15434	homeo box D3
	Hoxd8	15437	homeo box D8
	Hoxd9	15438	homeo box D9
	Hoxd10	15430	homeo box D10
	Hoxd11	15431	homeo box D11
	Hoxd12	15432	homeo box D12
	Hoxd13	15433	homeo box D13
Paired domain	Pax1	18503	paired box gene 1
	Pax2	18504	paired box gene 2
	Pax3	18505	paired box gene 3
	Pax5	18507	paired box gene 5
	Pax6	18508	paired box gene 6
	Pax9	18511	paired box gene 9
	Prrx2	20204	paired related homeobox 2
	prrxl1	107751	paired related homeobox protein like 1
Paired-like domain	Alx1	216285	aristaless 1
	Alx3	11694	aristaless 3
	Alx4	11695	aristaless 4
	Arx	11878	aristaless-related
	Dmbx1	140477	diencephalon homeobox 1
	Gsc	14836	goosecoid
	Gscl	195333	goosecoid-like
	Otp	18420	orthopedia homolog (Drosophila)
	Otx1	18423	orthodenticle homolog 1 (Drosophila)
	Otx2	140477	orthodenticle homolog 2 (Drosophila)
	Phox2a	18935	paired-like homeobox 2a
	Pitx1	18740	paired-like homeodomain transcription factor 1
	Rax	19434	retina and anterior neural fold homeobox
	Shox2	20429	short stature homeobox 2
	Vsx1	114889	visual system homeobox 1 homolog (zebrafish)
	Vsx2	12677	visual system homeobox 2 homolog (zebrafish)
Pou domain	Pou2f3	18988	POU domain, class 2, transcription factor 3
	Pou3f1	18991	POU domain, class 3, transcription factor 1
	Pou3f2	18992	POU domain, class 3, transcription factor 2
	Pou3f3	18993	POU domain, class 3, transcription factor 3
	Pou4f1	18996	POU domain, class 4, transcription factor 1
	Pou4f2	18997	POU domain, class 4, transcription factor 2
	Pou4f3	18998	POU domain, class 4, transcription factor 3
Lim domain	Isl1	16392	insulin related protein 1 (islet 1)
	Isl2	104360	insulin related protein 2 (islet 2)
	Lhx1	16869	LIM homeobox protein 1
	Lhx2	16870	LIM homeobox protein 2
	Lhx3	16871	LIM homeobox protein 3
	Lhx4	16872	LIM homeobox protein 4
	Lhx5	16873	LIM homeobox protein 5
	Lhx6	16874	LIM homeobox protein 6
	Lhx8	16875	LIM homeobox protein 8
	Lhx9	16876	LIM homeobox protein 9
	Lmx1a	110648	LIM homeobox transcription factor 1 alpha
	Lmx1b	16917	LIM homeobox transcription factor 1 beta
Iroquois-class	Irx1	16371	Iroquois related homeobox 1 (Drosophila)
	Irx2	16372	Iroquois related homeobox 2 (Drosophila)
	Irx3	16373	Iroquois related homeobox 3 (Drosophila)
	Irx4	50916	Iroquois related homeobox 4 (Drosophila)
	Irx5	54352	Iroquois related homeobox 5 (Drosophila)
	Irx6	64379	Iroquois related homeobox 6 (Drosophila)
	Mkx	210719	Iroquois homeobox protein-like 1
Six/sine homeobox	Six2	20472	sine oculis-related homeobox 2 homolog (Drosophila)
	Six3	20473	sine oculis-related homeobox 3 homolog (Drosophila)
	Six6	20476	sine oculis-related homeobox 6 homolog (Drosophila)
Nkx family	Nkx1-2	20231	NK1 transcription factor related, locus 2 (Drosophila)
	Nkx2-1	21869	NK2 transcription factor related, locus 1 (Drosophila)
	Nkx2-2	18088	NK2 transcription factor related, locus 2 (Drosophila)
	Nkx2-3	18089	NK2 transcription factor related, locus 3 (Drosophila)
	Nkx2-4	228731	NK2 transcription factor related, locus 4 (Drosophila)
	Nkx2-5	18091	NK2 transcription factor related, locus 5 (Drosophila)
	Nkx2-9	18094	NK2 transcription factor related, locus 9 (Drosophila)
	Nkx3-1	18095	NK3 transcription factor related, locus 1 (Drosophila)
	Nkx3-2	12020	NK3 transcription factor related, locus 2 (Drosophila)
	Nkx6-1	18096	NK6 transcription factor related, locus 1 (Drosophila)
	Nkx6-2	14912	NK6 transcription factor related, locus 2 (Drosophila)
Dlx family	Dlx1	13390	distal-less homeobox 1
	Dlx2	13392	distal-less homeobox 2
	Dlx3	13393	distal-less homeobox 3
	Dlx4	13394	distal-less homeobox 4
	Dlx5	13395	distal-less homeobox 5
	Dlx6	13396	distal-less homeobox 6
One cut family	Onecut1	15379	one cut domain, family member 1
	Onecut2	225631	one cut domain, family member 2
	Onecut3	246086	one cut domain, family member 3
Engrailed family	En1	13798	engrailed 1
	En2	13799	engrailed 2
Even-skipped family	Evx1	14028	even skipped homeotic gene 1 homolog
	Evx2	14029	even skipped homeotic gene 2 homolog
Msx family	Msx1	17701	homeo box, msh-like 1
	Msx2	17702	homeo box, msh-like 2
	Msx3	17703	homeo box, msh-like 3
Tlx Family	Tlx1	21908	T-cell leukemia, homeobox 1
	Tlx2	21909	T-cell leukemia, homeobox 2
	Tlx3	27140	T-cell leukemia, homeobox 3
BarH-like family	Barhl1	54422	BarH-like 1
	Barhl2	104382	BarH-like 2
	Barx1	12022	BarH-like homeobox 1
	Barx2	12023	BarH-like homeobox 2
Other homeobox	Cdx1	12590	caudal type homeobox 1
	Cux2	13048	cut-like homeobox 2
	Dbx1	13172	developing brain homeobox 1
	Dbx2	223843	developing brain homeobox 2
	Emx1	13796	empty spiracles homeobox 1
	Emx2	13797	empty spiracles homeobox 2
	Esx1	13984	extraembryonic, spermatogenesis, homeobox 1
	Gbx1	231044	gastrulation brain homeobox 1
	Gbx2	14472	gastrulation brain homeobox 1
	Gsx1	14842	GS homeobox 1
	Gsx2	14843	GS homeobox 2
	Hhex	15242	hematopoietically expressed homeobox
	Hmx1	15371	H6 homeo box 1
	Hmx2	15372	H6 homeo box 2
	Hmx3	15373	H6 homeo box 3
	Hnf1b	21410	hepatocyte nuclear factor 1 beta
	Lbx1	16814	ladybird homeobox 1
	Lbx2	16815	ladybird homeobox 2
	Meis2	17536	myeloid ecotropic viral integration site 2
	Mixl1	27217	mix 1 homeobox-like 1
	Mnx1	15285	motor neuron and pancreas homeobox 1
	Noto	384452	notochord homolog
	Uncx	22255	UNC homeobox
	Vax1	22326	ventral anterior homeobox containing gene 1
	Vax2	24113	ventral anterior homeobox containing gene 2
Other transcription factors
	Gene name	Gene ID	Gene Description
Gata family	Gata2	14461	GATA binding protein 2
	Gata3	14462	GATA binding protein 3
	Gata4	14463	GATA binding protein 4
	Gata5	14464	GATA binding protein 5
	Gata6	14465	GATA binding protein 6
Other zinc finger	Ebf1	13591	early B-cell factor 1
	Egr2	13654	early growth response 2
	Ikzf1	22778	IKAROS family zinc finger 1
	Nr1i1	22337	nuclear receptor subfamily 1, group I, member 1
	Nr2b3	20183	nuclear receptor subfamily 2, group B, member 3
	Nr2e1	21907	nuclear receptor subfamily 2, group E, member 1
	Nr2f1	13856	nuclear receptor subfamily 2, group F, member 1
	Nr2f2	11819	nuclear receptor subfamily 2, group F, member 2
	Nr3c3	18667	nuclear receptor subfamily 3, group C, member 3
	Nr4a2	18227	nuclear receptor subfamily 4, group A, member 2
	Nr4a3	18124	nuclear receptor subfamily 4, group A, member 3
	Nr5a2	26424	nuclear receptor subfamily 5, group A, member 2
	Nr6a1	14536	nuclear receptor subfamily 6, group A, member 1
	Ovol1	18426	OVO homolog-like 1 (Drosophila)
	Ovol2	107586	OVO homolog-like 2 (Drosophila)
	Wt1	22431	Wilms tumor homolog
	Zfp423	94187	zinc finger protein 423
	Zkscan16	100041581	zinc finger with KRAB and SCAN domains 16
	Zkscan2	210162	zinc finger with KRAB and SCAN domains 2
Fork head box	Foxa1	15375	forkhead box A1
	Foxa2	15376	forkhead box A2
	Foxa3	15377	forkhead box A3
	Foxb1	64290	forkhead box B1
	Foxb2	14240	forkhead box B2
	Foxc1	17300	forkhead box C1
	Foxc2	14234	forkhead box C2
	Foxd1	15229	forkhead box D1
	Foxd2	17301	forkhead box D2
	Foxd3	15221	forkhead box D3
	Foxd4	14237	forkhead box D4
	Foxe1	110805	forkhead box E1 (thyroid transcription factor 2)
	Foxe3	30923	forkhead box E3
	Foxf1a	15227	forkhead box F1a
	Foxf2	14238	forkhead box F2
	Foxg1	15228	forkhead box G1
	Foxi2	270004	forkhead box I2
	Foxj1	15223	forkhead box J1
	Foxl1	14241	forkhead box L1
	Foxl2	26927	forkhead box L2
	Foxn4	116810	forkhead box N4
	Foxq1	15220	forkhead box Q1
AT-rich interacting	Arid3a	13496	AT-rich interactive domain 3a
	Satb1	20230	special AT-rich sequence binding protein 1
	Stab2	212712	special AT-rich sequence binding protein 2
HMG box	Lef1	16842	lymphoid enhancer binding factor 1
	Sox10	20665	SRY-box containing gene 10
	Sox11	20666	SRY-box containing gene 11
	Sox18	20672	SRY-box containing gene 18
	Sox2	20674	SRY-box containing gene 2
	Sox21	223227	SRY-box containing gene 21
	Sox7	20680	SRY-box containing gene 7
T-box family	Eomes	13813	eomesodermin homolog (Xenopus laevis)
	Tbr1	21375	T-box brain gene 1
	Tbx1	21384	T-box 1
	Tbx2	21385	T-box 2
	Tbx3	21386	T-box 3
	Tbx4	21387	T-box 4
	Tbx5	21388	T-box 5
	Tbx15	21384	T-box 15
	Tbx18	76365	T-box18
	Tbx20	57246	T-box 20
	Tbx21	57765	T-box 21
Helix-loop-helix	Ahr	11622	aryl hydrocarbon receptor
	Ascl1	17172	achaete-scute complex homolog-like 1 (Drosophila)
	Ebf1	13591	early B-cell factor 1
	Hand1	15110	heart and neural crest derivatives expressed transcript 1
	Mesp2	17293	mesoderm posterior 2
	Neurog1	18014	neurogenin 1
	Neurog2	11924	neurogenin 2
	Neurog3	11925	neurogenin 3
	Olig1	50914	oligodendrocyte transcription factor 1
	Olig2	50913	oligodendrocyte transcription factor 2
	Sim1	20464	single-minded homolog 1 (Drosophila)
	Sim2	20465	single-minded homolog 2 (Drosophila)
	Tcf21	21412	transcription factor 21
	Twist1	22160	twist homolog 1 (Drosophila)
	Twist2	13345	twist homolog 2 (Drosophila)
	bZIP
	Atf3	11910	activating transcription factor 3
	Batf3	381319	basic leucine transcription factor ATF-like 3
	Fosl1	14283	fos-like antigen 1
	Mafa	378435	v-maf musculoaponeurotic fibrosarcoma oncogene family, protein A (avian)
Ets family	Etv2	14008	ets variant gene 2
	Etv4	18612	ets variant gene 4
	Fli1	14247	Friend leukemia integration 1
Dm DNA-binding	Dmrt1	50796	doublesex and mab-3 related transcription factor 1
	Dmrt2	226049	doublesex and mab-3 related transcription factor 2
	Dmrt3	240590	doublesex and mab-3 related transcription factor 3
	Dmrta1	242523	doublesex and mab-3 related transcription factor like family A1
	Dmrta2	242620	doublesex and mab-3 related transcription factor like family A2
	E2f8	108961	E2F transcription factor 8
	Gpbp1	73274	GC-rich promoter binding protein 1
	Grhl2	252973	grainyhead-like 2
	Irf4	16364	interferon regulatory factor 4
	Irf5	27056	interferon regulatory factor 5
	Irf6	54139	interferon regulatory factor 6
	Nfe2l3	18025	nuclear factor, erythroid-derived 2, like 3
	Nfix	18032	nuclear factor, I/X
	Rbpjl	19668	recombination signal binding protein for immunoglobulin kappa J region-like
	Runx1t1	12395	runt-related transcription factor 1, translocated to, 1
	Runx2	12393	runt-related transcription factor 2
	Tcfap2a	21418	transcription factor AP-2 alpha
	Tcfap2b	21419	transcription factor AP-2 beta
	Tcfap2c	21420	transcription factor AP-2, gamma
	Tcfap2e	332937	transcription factor AP-2, epsilon
	Tead4	21679	TEA domain family member 4
	Trp73	22062	transformation related protein 73
Putative	Gm98	225908	predicted gene 98
transcription factors
