# Supplementary material for: Chromatin Modifications as Determinants of Muscle Stem Cell Quiescence and Chronological Aging
Source: Cell Rep. Author manuscript; Available in PMC 2014 Jul 18. (PMC4103025; doi:10.1016/j.celrep.2013.05.043)
Supplement: Supplemental table S4 [file NIHMS588696-supplement-Supplemental_table_S4.xlsx]

## Sheet: up-regulated
Supplemental Table 4A: Genes that are up-regulated with age in QSCs
Values shown are Log2Intensity. Genes are listed from the most to the least up-regulated.
Probe Set ID	Gene Accession	Gene Symbol	young QSC_1	young QSC_2	young QSC_3	young ASC60_1	young ASC60_2	young ASC60_3	old QSC_1	old QSC_2	old QSC_3	old ASC60_1	old ASC60_2	old ASC60_3	Gene Description
10536363	NM_009311	Tac1	4.69931	4.62477	4.54826	5.56126	5.13497	5.43207	7.78116	7.47642	7.63262	6.21746	6.22752	6.36061	tachykinin 1
10360377	BC150711	AI607873	6.96839	7.10726	7.38438	8.31059	8.42942	8.45851	9.76415	9.57189	9.65101	10.2367	10.311	10.4117	expressed sequence AI607873
10427436	ENSMUST00000110689	C7	6.76835	7.05903	6.93917	5.99216	5.82526	5.93499	9.25485	9.33491	9.22555	8.58872	8.67262	8.45397	complement component 7
10379524	NM_011330	Ccl11	9.47076	9.68356	9.71675	7.42902	7.5752	7.64125	11.8965	11.88	11.9054	9.14298	9.04075	9.08416	chemokine (C-C motif) ligand 11
10360406	NM_172648	Ifi205	5.91378	5.55105	5.8197	7.20906	7.10781	7.39634	8.20698	8.07639	7.72571	8.73334	8.87704	8.71934	interferon activated gene 205
10462853	NM_007811	Cyp26a1	6.37653	6.33675	6.47821	5.51276	5.59986	5.72163	8.59606	8.47328	8.45567	6.11173	6.48381	6.00784	cytochrome P450, family 26, subfamily a, polypeptide 1
10583071	NM_010809	Mmp3	6.10026	6.28204	5.82977	6.23476	6.67246	6.32952	8.17184	8.09253	8.14137	10.6377	10.7211	10.7127	matrix metallopeptidase 3
10498350	NM_133200	P2ry14	7.82079	7.79308	7.91541	6.15259	6.3581	6.10468	9.96621	9.92666	9.79189	7.43565	7.48289	7.45964	purinergic receptor P2Y, G-protein coupled, 14
10493660	ENSMUST00000029548	Nup210l	6.56266	6.14032	6.14175	6.9656	7.01655	7.23113	8.29542	8.29068	8.39466	7.6473	7.46787	7.55376	nucleoporin 210-like
10398075	NM_009252	Serpina3n	8.33118	8.59698	8.48465	8.57345	8.66124	8.78981	10.561	10.4807	10.4935	10.9894	11.0368	11.0302	serine (or cysteine) peptidase inhibitor, clade A, member 3N
10389025	NM_177390	Myo1d	8.94421	9.02416	8.98084	7.96762	8.05626	8.03643	10.9822	10.981	10.9491	9.45886	9.44526	9.62659	myosin ID
10401841	NM_010050	Dio2	8.52191	8.63261	8.66198	7.56798	7.23413	7.70336	10.5672	10.6137	10.454	8.14663	8.21738	8.10971	deiodinase, iodothyronine, type II
10458894	NM_010728	Lox	8.95272	9.05747	8.96865	10.0497	10.0722	10.1487	10.8776	10.7925	10.8315	11.3633	11.3585	11.4471	lysyl oxidase
10358476	NM_021400	Prg4	8.58017	8.76314	8.59289	11.05	11.0446	11.0536	10.4937	10.4813	10.4551	12.9103	12.8478	12.8962	proteoglycan 4 (megakaryocyte stimulating factor, articular superficial zone protein)
10571808	NM_133711	Spata4	6.38198	6.53187	6.36657	5.90334	5.89179	6.00711	8.45932	8.15109	8.10975	6.58704	6.31861	6.74939	spermatogenesis associated 4
10462442	NM_133775	Il33	7.47666	7.69951	7.38938	10.0515	10.0388	10.0758	9.40235	9.24659	9.33679	11.38	11.3849	11.3887	interleukin 33
10439009	NM_007470	Apod	9.91394	10.0154	9.95865	8.74575	8.90325	8.85084	11.7998	11.6832	11.6906	10.4229	10.5495	10.6436	apolipoprotein D
10388465	NM_007873	Doc2b	6.96066	7.03872	6.97533	6.74564	6.63935	6.73634	8.78061	8.66623	8.79048	7.22368	7.23921	6.95406	double C2, beta
10496771	NM_026656	Mcoln2	6.79914	6.49955	6.51328	6.53806	6.74279	6.54042	8.3888	8.28642	8.39462	7.82798	8.00148	8.01251	mucolipin 2
10348234	NM_015750	Neu2	7.51844	7.29271	7.54389	6.51644	6.152	6.08665	9.35861	9.05627	9.1135	6.49108	6.72231	6.737	neuraminidase 2
10518526	NM_001039554	Angptl7	8.58805	8.89725	8.77062	8.23641	8.60543	8.49458	10.4619	10.3819	10.4894	11.0741	11.0279	11.1073	angiopoietin-like 7
10496592	NM_010260	Gbp2	9.51752	9.6941	9.60849	6.82416	6.98792	7.42449	11.3323	11.2471	11.2979	8.56127	8.58802	8.73917	guanylate binding protein 2
10389022	NM_177390	Myo1d	8.33877	8.42573	8.38817	7.95704	8.17374	7.91364	10.0792	10.1175	10.0082	9.14114	9.1121	9.193	myosin ID
10411082	NM_011582	Thbs4	10.9498	11.0082	11.0249	12.2621	12.2895	12.3803	12.6506	12.6473	12.6787	13.6314	13.6139	13.6188	thrombospondin 4
10538732	NM_008167	Grid2	5.99291	5.85733	5.91046	5.27198	5.21745	4.97751	7.54791	7.68784	7.50638	5.60109	5.59487	5.42162	glutamate receptor, ionotropic, delta 2
10564646	NM_001109753	Sv2b	6.18831	6.09956	6.19571	6.03431	5.54669	5.75469	7.68877	7.88335	7.85243	5.88026	6.11975	5.94211	synaptic vesicle glycoprotein 2 b
10397606	NM_011648	Tshr	7.73719	7.86517	7.80033	5.695	5.59232	5.67936	9.50455	9.61662	9.1877	6.00033	6.36074	6.24584	thyroid stimulating hormone receptor
10365682	NM_001128086	Anks1b	6.47262	6.44779	6.40622	5.92202	5.77625	5.76245	7.96472	8.04637	8.18433	6.02366	6.13606	5.90939	ankyrin repeat and sterile alpha motif domain containing 1B
10368638	NM_178908	Fam26e	6.33106	6.11639	6.41842	5.88849	6.03027	6.07825	7.87066	7.92224	7.91494	7.08086	7.13005	7.06636	family with sequence similarity 26, member E
10483353	NM_009135	Scn7a	8.91086	9.04751	8.98176	7.14271	7.14048	7.51817	10.6468	10.6125	10.4755	8.52353	8.39245	8.50861	sodium channel, voltage-gated, type VII, alpha
10477717	NM_011171	Procr	8.68324	8.64794	8.73259	7.33734	7.13492	7.36766	10.3075	10.2915	10.232	9.10423	9.08602	9.14485	protein C receptor, endothelial
10351131	NM_010865	Myoc	7.03051	7.22708	7.03222	6.96615	7.39792	7.25142	8.73165	8.74074	8.56824	9.93802	9.98831	10.0944	myocilin
10496539	NM_153564	Gbp5	7.56354	7.5236	7.68731	5.77838	5.33936	5.60211	9.04883	9.32176	9.14403	6.52301	6.50564	6.47887	guanylate binding protein 5
10538187	NM_053110	Gpnmb	8.38974	8.48233	8.38651	8.82596	8.90865	8.93537	9.96664	9.93267	10.0795	9.92141	9.97532	10.0027	glycoprotein (transmembrane) nmb
10493662	ENSMUST00000029548	Nup210l	7.39376	7.31507	7.2592	7.97563	7.98796	8.08836	8.87617	8.79985	8.92759	8.32457	8.22443	8.51801	nucleoporin 210-like
10584827	NM_007962	Mpzl2	7.00991	7.1872	7.15112	5.79603	5.9753	5.77551	8.65888	8.65953	8.65907	6.37541	6.48647	6.58214	myelin protein zero-like 2
10459335	BC147606	Fam38b	7.22136	7.45514	7.48131	6.56421	6.51305	6.56769	8.93397	8.99603	8.8389	7.8742	7.82517	7.89296	family with sequence similarity 38, member B
10519857	NM_010427	Hgf	6.3811	6.59287	6.69381	5.83666	5.64693	5.91197	8.10916	8.16978	7.96931	7.06473	7.00667	7.27208	hepatocyte growth factor
10439321	NM_021301	Slc15a2	8.19678	8.31359	8.34954	5.78597	5.69914	5.78449	9.97605	9.75685	9.69071	6.30535	6.25885	6.43075	solute carrier family 15 (H+/peptide transporter), member 2
10493664	ENSMUST00000029548	Nup210l	6.62668	6.85441	6.74433	7.59418	7.75738	7.64499	8.20481	8.40819	8.15676	7.70008	8.00179	8.14523	nucleoporin 210-like
10598976	NM_001044384	Timp1	8.45446	8.59119	8.69069	11.3518	11.3111	11.2654	10.0436	10.088	10.0988	12.0532	12.0147	12.1303	tissue inhibitor of metalloproteinase 1
10350516	NM_011198	Ptgs2	9.04774	9.12396	8.96082	10.7233	10.7801	10.6936	10.5312	10.5407	10.54	12.4036	12.3928	12.3979	prostaglandin-endoperoxide synthase 2
10389231	NM_011337	Ccl3	6.19631	6.25483	6.21362	9.26976	9.40413	9.43617	7.77751	7.58204	7.75377	11.4154	11.4491	11.4509	chemokine (C-C motif) ligand 3
10365983	NM_008524	Lum	7.42215	7.80332	7.63785	9.11468	9.17212	9.24276	9.18674	9.07274	9.04786	10.4588	10.5287	10.5036	lumican
10349947	NM_021355	Fmod	10.5208	10.6028	10.6135	10.1366	10.1101	10.073	12.0579	12.0926	12.02	11.728	11.7608	11.745	fibromodulin
10422844	NM_010275	Gdnf	9.53939	9.58465	9.62471	9.36787	9.45155	9.51247	11.0098	11.0992	11.0583	9.60949	9.64335	9.54369	glial cell line derived neurotrophic factor
10523120	NM_009141	Cxcl5	6.84529	7.01016	7.02641	8.93967	8.89119	8.98334	8.47139	8.42779	8.39334	10.5644	10.5901	10.6182	chemokine (C-X-C motif) ligand 5
10441902	NM_022315	Smoc2	8.4431	8.40017	8.47044	8.19682	8.26625	8.02609	9.91028	9.81309	9.98772	8.85757	8.8908	8.8646	SPARC related modular calcium binding 2
10399337	BC145748	Klhl29	7.96641	8.00923	7.92952	7.01161	6.73271	6.74041	9.32153	9.4054	9.57119	7.75793	7.80973	7.77276	kelch-like 29 (Drosophila)
10411958	NM_027934	Rnf180	7.15667	7.10117	7.18059	7.02984	7.04458	6.95995	8.57248	8.60717	8.64672	7.66457	7.59484	7.54852	ring finger protein 180
10440091	NM_007739	Col8a1	7.82606	7.77346	7.95039	9.45785	9.57232	9.49843	9.31056	9.27845	9.34343	9.63584	9.68547	9.679	collagen, type VIII, alpha 1
10428707	NM_008216	Has2	7.4088	7.54044	7.73054	10.8568	10.8209	10.9699	9.1954	8.90917	8.95027	10.6637	10.625	10.6591	hyaluronan synthase 2
10603573	NM_177704	Sytl5	6.47142	6.42545	6.49768	6.68443	6.78442	6.70032	7.89597	7.92451	7.93974	7.15208	7.07022	7.08453	synaptotagmin-like 5
10606473	ENSMUST00000113422	Hdx	9.21122	9.51731	9.34263	8.37358	8.57055	8.62473	10.9732	10.8179	10.6395	8.92289	8.82944	9.06752	highly divergent homeobox
10375515	NM_008330	Ifi47	5.95816	6.0338	6.19794	4.99291	4.9428	4.85235	7.50115	7.49501	7.54276	5.11782	5.24008	5.2082	interferon gamma inducible protein 47
10513739	NM_011607	Tnc	8.35169	8.70943	8.82804	10.7797	10.8583	10.8807	10.1364	10.1476	9.92786	11.7561	11.7724	11.8074	tenascin C
10379344	ENSMUST00000100735	ENSMUSG00000072632	7.22447	7.30016	7.32825	6.76947	7.17195	6.94765	8.60448	8.76411	8.80044	7.28377	7.49578	7.39153	predicted gene, ENSMUSG00000072632
10574104	AK220210	Nlrc5	7.54154	7.33768	7.42095	6.77717	6.70804	6.63216	8.83467	8.9239	8.8002	6.9936	7.09507	6.98001	NLR family, CARD domain containing 5
10462390	NM_021893	Cd274	8.67575	8.86115	8.88757	7.46488	7.21951	7.354	10.2606	10.1733	10.2445	8.59924	8.70606	8.48124	CD274 antigen
10453797	NM_001083628	AK220484	5.8944	5.85666	5.97888	5.99979	5.87603	5.99454	7.36809	7.26018	7.32202	5.9942	6.25094	6.36285	cDNA sequence AK220484
10371321	NM_177388	Slc41a2	7.94542	7.92558	8.00577	8.34358	8.67208	8.63783	9.3461	9.35833	9.39181	9.60595	9.71385	9.72669	solute carrier family 41, member 2
10520452	NM_031168	Il6	10.367	10.5534	10.4183	8.61905	8.88864	8.81227	11.9034	11.8871	11.767	10.7396	10.6478	10.8182	interleukin 6
10589773	BC086653	Lba1	5.75242	5.96796	5.96594	5.27165	5.28302	5.385	7.37172	7.36886	7.12528	5.72306	5.78431	5.73824	lupus brain antigen 1
10606475	NM_001080549	Hdx	7.16982	7.25945	7.17977	6.34634	6.20868	6.29397	8.73902	8.54095	8.48108	6.73713	6.68447	6.95861	highly divergent homeobox
10450242	NM_009780	C4b	7.45363	7.25378	7.50982	6.23788	6.76419	6.28215	8.67456	8.85063	8.83771	7.72368	7.74661	7.62805	complement component 4B (Childo blood group)
10577240	NM_053171	Csmd1	6.99519	7.18079	7.0618	6.37182	6.16468	6.13951	8.45637	8.40665	8.50859	6.60631	6.64012	6.54943	CUB and Sushi multiple domains 1
10586357	NM_173385	Cilp	8.83231	9.06283	8.99759	9.59965	9.6774	9.73264	10.3655	10.3415	10.3107	11.3223	11.3284	11.4386	cartilage intermediate layer protein, nucleotide pyrophosphohydrolase
10498357	AK170843	F630111L10Rik	7.0969	7.05947	6.93958	6.79622	6.62061	6.69523	8.37175	8.57205	8.25711	7.42886	6.9989	6.84674	RIKEN cDNA F630111L10 gene
10406504	NM_001037987	Edil3	5.49711	5.60005	5.63872	6.76776	6.92344	6.78935	6.89576	7.01395	6.92105	8.38104	8.29093	8.51732	EGF-like repeats and discoidin I-like domains 3
10452815	NM_011723	Xdh	8.19626	8.27473	8.19754	7.04872	7.11998	7.17565	9.58316	9.60517	9.5671	8.72257	8.72526	8.91402	xanthine dehydrogenase
10455961	NM_021792	Iigp1	8.40015	8.49858	8.39634	5.9693	5.90681	6.25375	9.90524	9.73341	9.73496	7.15482	7.22624	7.43174	interferon inducible GTPase 1
10360382	NM_008329	Ifi204	7.09011	7.25112	7.42915	7.86446	7.86698	8.10038	8.61802	8.66407	8.48305	9.21512	9.1693	9.1586	interferon activated gene 204
10511363	NM_001002927	Penk1	6.89246	6.89794	6.95142	7.96404	8.01135	8.02715	8.3394	8.14381	8.22658	9.82314	9.90027	9.82711	preproenkephalin 1
10588263	NM_033314	Slco2a1	8.66794	8.68843	8.66641	8.09028	8.31878	8.36249	10.0116	9.96034	9.99141	9.37078	9.39457	9.49586	solute carrier organic anion transporter family, member 2a1
10355806	NM_009447	Tuba4a	7.93293	7.86561	8.07144	9.84363	9.93692	10.0075	9.24898	9.27196	9.28161	10.0527	10.0352	10.0085	tubulin, alpha 4A
10363173	NM_010288	Gja1	9.85037	9.82093	9.84769	11.259	11.2379	11.347	11.163	11.1802	11.1076	11.4272	11.4586	11.4909	gap junction protein, alpha 1
10409579	NM_019568	Cxcl14	8.70649	8.79175	8.86026	8.25792	8.04262	8.1456	10.1285	10.0231	10.1087	9.66739	9.65885	9.77299	chemokine (C-X-C motif) ligand 14
10466888	NM_175459	Glis3	8.7398	8.65696	8.7577	7.60892	7.49074	7.5846	9.97991	10.0563	10.0178	8.43569	8.37159	8.28919	GLIS family zinc finger 3
10575976	NM_030209	Crispld2	8.85801	8.91833	9.02294	7.5827	7.64574	7.60346	10.2184	10.1166	10.3374	9.03976	9.10271	9.03405	cysteine-rich secretory protein LCCL domain containing 2
10606868	NM_009052	Bex1	5.54483	5.62318	5.77975	8.39216	8.34977	8.38658	6.92768	6.85977	7.02614	8.04905	7.95424	8.04937	brain expressed gene 1
10548879	NM_008597	Mgp	8.76617	8.86476	8.79692	9.18338	9.14186	9.05883	10.1387	10.0159	10.1109	10.1412	10.158	10.157	matrix Gla protein
10457323	NM_177595	Mkx	7.7595	7.73726	7.75116	7.28472	7.41646	7.42996	9.12316	8.74881	9.16751	8.31847	8.25244	8.62097	mohawk homeobox
10493666	ENSMUST00000029548	Nup210l	7.05144	7.09684	7.00668	7.31556	7.60917	7.47036	8.38305	8.18897	8.34066	8.21819	7.95912	8.04008	nucleoporin 210-like
10495967	NM_145133	Tifa	9.66061	9.75424	9.73532	7.07064	7.16964	7.34838	10.9431	11.012	10.9442	8.47261	8.53384	8.60733	TRAF-interacting protein with forkhead-associated domain
10462623	NM_008331	Ifit1	7.79382	7.96247	8.08687	5.73737	6.27491	6.24275	9.25808	9.24142	9.0889	7.42782	7.29546	7.55362	interferon-induced protein with tetratricopeptide repeats 1
10466606	NM_010730	Anxa1	11.0501	11.1318	11.1938	13.4772	13.4459	13.4851	12.473	12.2975	12.3473	13.3719	13.3608	13.413	annexin A1
10497490	ENSMUST00000099184	Naaladl2	6.54194	6.6514	6.46591	5.71693	5.39206	5.65635	8.00511	7.71517	7.67704	6.22885	6.39485	6.30261	N-acetylated alpha-linked acidic dipeptidase-like 2
10536635	BC151018	A430107O13Rik	8.70615	8.86108	8.75644	7.84794	7.83832	8.05262	10.0179	10.0376	10.0002	9.23588	9.22823	9.29972	RIKEN cDNA A430107O13 gene
10360391	NM_001045481	Ifi203	7.70881	7.65541	7.80691	5.77651	5.56839	6.27839	9.02365	9.08868	8.78188	7.46778	7.16394	7.44346	interferon activated gene 203
10459421	NM_001001488	Atp8b1	7.33818	7.57833	7.51388	7.3836	7.53117	7.51765	8.75688	8.72284	8.66741	8.50449	8.5175	8.6563	ATPase, class I, type 8B, member 1
10490632	NM_183162	BC006779	8.56771	8.37205	8.50514	7.31737	7.23854	7.18032	9.73878	9.73366	9.67963	7.85557	7.838	7.79449	cDNA sequence BC006779
10508052	NM_001081097	Grik3	7.7014	7.9471	7.88146	7.01259	6.98298	7.11118	9.20755	8.96941	9.05403	7.55244	7.45452	7.39194	glutamate receptor, ionotropic, kainate 3
10537789	NM_207028	Tas2r126	7.59869	7.59843	7.8279	7.14874	7.146	7.38975	9.05764	8.85492	8.81303	7.36116	7.5542	7.65331	taste receptor, type 2, member 126
10407327	NM_010330	Emb	6.36741	6.87724	6.63389	7.95549	8.18168	8.3254	7.97062	7.8489	7.7569	9.95667	9.93474	10.1007	embigin
10444824	NM_207648	H2-Q6	9.65634	9.77159	9.69988	7.28974	7.37176	7.29334	10.9933	10.911	10.8956	8.50732	8.52114	8.32696	histocompatibility 2, Q region locus 6
10554240	NM_020583	Isg20	8.70719	8.98673	8.90256	7.75245	7.73988	7.96085	10.0212	10.1601	10.0829	8.00768	8.00333	8.09	interferon-stimulated protein
10493640	ENSMUST00000029548	Nup210l	6.96035	7.14194	7.21172	7.80681	7.88757	7.95455	8.47239	8.42205	8.07892	8.31959	8.30487	8.49477	nucleoporin 210-like
10398665	NM_009396	Tnfaip2	8.196	8.12777	8.17906	7.39058	7.52046	7.72593	9.40618	9.32767	9.41758	9.03644	9.11595	9.1694	tumor necrosis factor, alpha-induced protein 2
10417048	NM_015820	Hs6st3	7.41045	7.47626	7.32496	6.72462	6.35001	6.34947	8.67667	8.63571	8.5424	6.64035	6.57204	6.63608	heparan sulfate 6-O-sulfotransferase 3
10457357	ENSMUST00000097679	Mpp7	10.985	11.0416	11.0503	8.95191	9.26666	9.37151	12.3484	12.2643	12.0765	9.77175	9.70738	9.7481	membrane protein, palmitoylated 7 (MAGUK p55 subfamily member 7)
10566258	AB364478	Hbb-b2	8.70478	8.57383	8.7373	6.86114	7.00034	6.92691	9.86858	9.90337	9.85601	7.82008	7.82828	7.81219	hemoglobin, beta adult minor chain
10369132	NM_001081428	Fam184a	6.8088	6.96802	6.84723	6.18284	6.21704	6.16151	8.14307	8.06611	7.99806	6.3516	6.48946	6.53077	family with sequence similarity 184, member A
10572378	NM_016685	Comp	7.41773	7.38793	7.54936	8.27291	8.3321	8.27002	8.6185	8.66562	8.65369	9.24487	9.26541	9.26885	cartilage oligomeric matrix protein
10355967	NM_183027	Ap1s3	6.47764	6.27321	6.45269	6.84802	6.79592	6.78741	7.63971	7.55445	7.56253	6.81675	7.01488	7.25378	adaptor-related protein complex AP-1, sigma 3
10542335	NM_181444	Gprc5a	8.60376	8.67434	8.69619	8.62105	8.80888	8.99063	9.98212	9.82302	9.71972	9.69597	9.76915	9.70486	G protein-coupled receptor, family C, group 5, member A
10458983	NM_177115	2009-03-03	8.5303	8.59316	8.66361	7.53123	7.5088	7.5287	9.79667	9.81325	9.70571	8.33369	8.24137	8.28711	membrane-associated ring finger (C3HC4) 3
10502042	AK173191	Alpk1	8.8963	8.98456	9.03132	6.32504	5.79463	6.53381	10.2317	10.1984	10.0075	7.40169	7.45865	7.57953	alpha-kinase 1
10523138	NM_203320	Cxcl3	7.41299	7.50497	7.47056	7.96234	8.0577	7.90934	8.67965	8.49718	8.7357	10.1131	10.0504	10.2691	chemokine (C-X-C motif) ligand 3
10414333	NM_001037221	Samd4	10.2806	10.3847	10.4021	8.53776	8.67741	8.68834	11.5944	11.5136	11.4617	9.44264	9.35962	9.43151	sterile alpha motif domain containing 4
10544932	NM_009349	Inmt	7.18646	7.05609	7.0892	5.71052	5.75736	5.41252	8.44266	8.24628	8.12152	6.03584	6.10069	6.07368	indolethylamine N-methyltransferase
10583203	BC107288	Phxr4	8.34825	8.62851	8.76958	7.19488	7.4631	7.52353	9.8783	9.69862	9.6371	8.35116	8.19643	8.36323	per-hexamer repeat gene 4
10572897	NM_010442	Hmox1	11.434	11.4776	11.5572	11.312	11.311	11.3851	12.5975	12.6508	12.6779	12.5294	12.5765	12.5479	heme oxygenase (decycling) 1
10481627	NM_008491	Lcn2	7.01939	7.02156	7.20718	6.52606	6.85153	6.68798	8.20954	8.20989	8.28175	8.53272	8.33246	8.51173	lipocalin 2
10463517	NM_001081214	Pprc1	8.91253	8.96789	8.96178	9.35233	9.37804	9.37553	10.0899	10.0998	10.0924	9.54213	9.56572	9.66343	peroxisome proliferative activated receptor, gamma, coactivator-related 1
10523717	NM_009263	Spp1	7.75971	7.71834	7.7656	12.5895	12.5757	12.6397	8.79709	8.96188	8.92428	12.9283	12.9122	13.0079	secreted phosphoprotein 1
10422728	NM_023118	Dab2	9.35422	9.50447	9.45774	9.89298	9.99138	10.0192	10.5908	10.5908	10.5683	11.1948	11.1957	11.2272	disabled homolog 2 (Drosophila)
10537787	NM_199159	Tas2r135	8.13577	8.41959	8.26917	7.79451	7.89227	8.15561	9.39183	9.51859	9.34649	8.31566	8.192	8.34244	taste receptor, type 2, member 135
10349876	NM_182930	Plekha6	7.37754	7.28074	7.16008	6.46679	6.41696	6.47444	8.41321	8.33522	8.48843	6.6748	6.67717	6.68826	pleckstrin homology domain containing, family A member 6
10444814	BC010602	H2-gs10	10.8387	10.8192	10.8579	8.04087	8.37675	8.09661	11.9762	11.943	12.0078	9.69336	9.67378	9.77335	MHC class I like protein GS10
10380398	NM_007689	Chad	9.64574	9.75664	9.7274	8.05525	8.32012	8.2745	10.8489	10.9048	10.7856	8.52528	8.63207	8.62281	chondroadherin
10502451	NM_007560	Bmpr1b	7.20862	7.19076	7.1773	6.66122	6.6107	6.69081	8.2737	8.34118	8.35883	7.08193	7.01766	6.97185	bone morphogenetic protein receptor, type 1B
10601492	NM_177747	Zfp711	6.15066	6.31118	6.19735	6.06146	6.09223	5.98446	7.35216	7.36556	7.33428	6.78275	6.39671	6.70943	zinc finger protein 711
10537785	NM_001001452	Tas2r143	8.50221	8.46273	8.58812	7.44697	7.68332	7.67528	9.70865	9.69535	9.52441	8.01532	8.09731	8.06526	taste receptor, type 2, member 143
10425945	NM_010180	Fbln1	7.88911	7.9795	7.84064	8.52432	8.58182	8.58404	8.97939	9.02935	9.07056	8.89426	8.95909	8.97171	fibulin 1
10461629	NM_025658	Ms4a4d	8.87814	8.9617	8.83641	6.59635	6.70156	6.63821	10.1243	9.99759	9.89309	7.84177	7.775	7.7398	membrane-spanning 4-domains, subfamily A, member 4D
10519983	NM_008013	Fgl2	9.41528	9.52715	9.65417	8.22263	8.30095	8.35585	10.7015	10.6277	10.6001	9.82855	9.84002	10.0768	fibrinogen-like protein 2
10383502	NM_001038653	Slc16a3	8.74999	8.77869	8.85535	8.86477	8.93013	8.88619	9.80304	9.94526	9.96734	10.5152	10.2895	10.3934	solute carrier family 16 (monocarboxylic acid transporters), member 3
10457345	NM_001081393	Armc4	5.52468	5.39288	5.47038	5.32472	5.26074	5.21926	6.75444	6.71881	6.21908	5.74653	5.59335	5.48768	armadillo repeat containing 4
10438603	NM_183029	Igf2bp2	8.78482	8.69351	8.73736	8.29839	8.24556	8.30986	9.85951	9.77431	9.87866	8.71183	8.74277	8.80193	insulin-like growth factor 2 mRNA binding protein 2
10468980	BC021353	Fam107b	7.38617	7.15755	7.3541	8.02514	7.98623	8.07082	8.39613	8.38427	8.40282	8.43155	8.44277	8.50971	family with sequence similarity 107, member B
10440314	NM_178721	Cadm2	6.02245	6.0461	6.19035	5.49644	5.39524	5.36891	7.16341	7.20481	7.17498	5.58729	5.7266	5.47488	cell adhesion molecule 2
10555027	NM_010248	Gab2	8.85017	8.96956	9.02804	8.29712	8.36319	8.41367	10.0468	10.1652	9.91999	8.76875	8.83733	8.99478	growth factor receptor bound protein 2-associated protein 2
10586252	XM_001476259	Dennd4a	8.65318	9.04706	9.09675	7.72686	7.84742	8.03455	10.1825	9.98721	9.90651	8.91547	8.93424	9.11426	DENN/MADD domain containing 4A
10495763	NM_008129	Gclm	9.7596	9.91274	9.82909	9.77575	9.83486	9.87836	11.0068	10.9079	10.8631	10.1994	10.2366	10.2976	glutamate-cysteine ligase , modifier subunit
10583496	NM_145610	Ppan	9.02424	9.0166	9.01601	9.09392	9.12357	9.09358	10.1921	10.0627	10.0765	9.12579	9.17392	9.26245	peter pan homolog (Drosophila)
10453057	NM_009994	Cyp1b1	6.72919	6.6726	6.52231	6.82562	6.72804	6.82584	7.75451	7.75782	7.68011	7.40617	7.15157	7.45583	cytochrome P450, family 1, subfamily b, polypeptide 1
10472350	NM_145523	Gca	8.08478	8.45677	8.23592	5.97	6.51669	6.59973	9.44191	9.29194	9.27992	7.00337	6.90639	6.91619	grancalcin
10582997	NM_007609	Casp4	9.60982	9.72497	9.62626	6.98949	7.12266	6.92241	10.8201	10.6682	10.7031	8.77948	8.80745	8.95653	caspase 4, apoptosis-related cysteine peptidase
10457359	NM_001081287	Mpp7	10.6924	10.8078	10.7454	8.60953	8.59778	8.80739	11.8876	11.7808	11.796	9.34644	9.31014	9.37155	membrane protein, palmitoylated 7 (MAGUK p55 subfamily member 7)
10411804	AK129114	Mast4	8.92338	9.08891	9.0948	9.21696	9.24974	9.3082	10.1576	10.0867	10.08	9.42689	9.46146	9.42287	microtubule associated serine/threonine kinase family member 4
10374083	NM_009636	Aebp1	8.64245	8.62879	8.64226	9.09259	9.07069	9.15603	9.68666	9.71476	9.72551	10.3454	10.3664	10.4085	AE binding protein 1
10543145	AK173072	Thsd7a	7.8015	7.54398	7.81812	6.88241	6.66371	6.90196	8.79895	8.78167	8.79371	7.22076	7.51659	7.50029	thrombospondin, type I, domain containing 7A
10604944	NM_017369	Gabre	7.8406	8.03448	8.01311	6.03489	6.25723	6.08381	9.15182	8.95639	8.97832	6.32199	6.64227	6.41415	gamma-aminobutyric acid (GABA-A) receptor, subunit epsilon
10585286	NM_175535	Arhgap20	9.03518	9.23843	9.03392	6.93006	6.9074	6.84402	10.1815	10.1884	10.1341	8.09824	8.00315	8.02414	Rho GTPase activating protein 20
10357103	NM_001081386	Cdh19	5.37152	5.6215	5.48248	4.61457	4.41091	4.33864	6.52601	6.6743	6.46488	5.2432	5.05965	5.54963	cadherin 19, type 2
10533529	NM_145358	Camkk2	7.39351	7.27722	7.38295	8.30127	8.25731	8.30119	8.34845	8.39635	8.48527	8.30841	8.34126	8.45615	calcium/calmodulin-dependent protein kinase kinase 2, beta
10455957	XR_033405	EG546714	4.82345	5.15353	5.02696	4.5097	4.57794	4.60884	6.24246	5.95902	5.97849	4.5268	4.72308	4.64321	predicted gene, EG546714
10538290	NM_028035	Snx10	7.78197	7.90127	7.9451	7.71851	7.72598	7.80291	8.9716	8.87153	8.95862	8.0953	8.1803	8.14944	sorting nexin 10
10531994	NM_194336	Mpa2l	8.74409	8.78648	8.87961	7.18181	7.24072	7.38445	9.82699	9.86455	9.8885	7.67684	7.61947	7.71401	macrophage activation 2 like
10427471	NM_011019	Osmr	11.6825	11.6924	11.6819	9.18454	9.31766	9.30926	12.7641	12.7109	12.7458	10.7672	10.7975	10.8217	oncostatin M receptor
10417212	NM_145467	Itgbl1	7.98481	7.8787	7.92712	7.86908	8.10653	8.2408	9.01203	8.9439	8.97539	9.34331	9.38968	9.39149	integrin, beta-like 1
10479379	NM_148933	Slco4a1	6.92041	6.73603	6.88933	6.64666	6.50285	6.53565	7.89597	7.90802	7.87861	6.89615	6.95996	6.9693	solute carrier organic anion transporter family, member 4a1
10497487	XM_910834	Naaladl2	5.43996	5.69577	5.81857	5.13756	4.70582	5.09143	6.74836	6.64374	6.69795	5.41089	5.54839	5.95272	N-acetylated alpha-linked acidic dipeptidase-like 2
10602896	NM_178712	Gpr64	6.80362	7.1989	6.78617	7.00517	7.51088	7.36893	8.13391	7.90419	7.88513	7.51833	7.51027	7.74386	G protein-coupled receptor 64
10447732	NM_027032	Pacrg	6.60545	6.5812	6.76365	6.50359	6.36854	6.61834	7.53507	7.84627	7.70004	6.34464	6.38992	6.41078	Park2 co-regulated
10490903	NM_024495	Car13	8.47816	8.51881	8.55972	9.81043	9.94239	9.87547	9.64765	9.52786	9.50922	9.8944	10.0459	9.99532	carbonic anhydrase 13
10492355	NM_008604	Mme	6.64385	6.62597	6.61393	6.65039	6.81602	6.8601	7.74062	7.57801	7.69216	7.20963	7.22177	7.35851	membrane metallo endopeptidase
10558961	NM_053082	Tspan4	9.06611	9.08855	9.04909	10.3708	10.4023	10.4512	10.0587	10.193	10.0766	10.7152	10.8356	10.7714	tetraspanin 4
10595211	NM_007730	Col12a1	9.2384	9.32911	9.41919	9.88633	10.0194	10.0483	10.3838	10.3355	10.3846	11.0418	11.015	11.1098	collagen, type XII, alpha 1
10499378	NM_013658	Sema4a	6.7008	6.69755	6.48094	7.11021	7.03586	7.03724	7.63585	7.64711	7.71311	7.37641	7.5326	7.23963	sema domain, immunoglobulin domain (Ig), transmembrane domain (TM) and short cytoplasmic domain, (semaphorin) 4A
10493108	NM_007759	Crabp2	7.34665	7.17731	7.22085	7.25088	7.20664	7.10679	8.18014	8.29796	8.3773	7.47991	7.43094	7.40621	cellular retinoic acid binding protein II
10568536	NM_018867	Cpxm2	8.54544	8.54322	8.53124	8.34042	8.28233	8.43847	9.51347	9.60474	9.60738	9.49399	9.54364	9.56416	carboxypeptidase X 2 (M14 family)
10523451	NM_013470	Anxa3	8.3447	8.43594	8.39947	8.66845	8.83591	8.88592	9.45419	9.42433	9.40584	9.52713	9.5664	9.61804	annexin A3
10466248	NM_001025307	Stx3	7.15936	7.16364	7.18843	7.14717	7.21637	7.0606	8.14651	8.25587	8.19794	7.62416	7.74573	7.85351	syntaxin 3
10542953	NM_009364	Tfpi2	10.5141	10.5739	10.5452	8.47656	8.61332	8.75269	11.656	11.4995	11.5602	9.33467	9.4018	9.22261	tissue factor pathway inhibitor 2
10462359	ENSMUST00000064449	ENSMUSG00000052521	8.00675	8.07237	8.10527	7.62534	7.54945	7.60453	8.93767	9.28939	9.03658	7.97302	7.91754	8.04846	predicted gene, ENSMUSG00000052521
10561461	NM_175021	Samd4b	9.56137	9.55237	9.69849	8.74777	8.83633	8.90581	10.6617	10.5977	10.6275	9.0479	8.87186	9.05142	sterile alpha motif domain containing 4B
10395659	NM_007728	Coch	8.17703	8.07465	8.10333	6.69746	6.87413	6.79711	9.07692	9.1681	9.18326	7.34332	7.11913	7.30734	coagulation factor C homolog (Limulus polyphemus)
10456005	NM_001042605	Cd74	7.08997	6.69474	6.66498	6.81609	6.81432	6.82161	7.81018	7.91803	7.78113	9.23628	9.04641	9.17935	CD74 antigen (invariant polypeptide of major histocompatibility complex, class II antigen-associated)
10444821	NM_023124	H2-Q8	8.25587	8.45065	8.34296	6.87634	7.39778	6.96874	9.44049	9.28506	9.37077	7.63601	7.62384	7.59063	histocompatibility 2, Q region locus 8
10403834	NM_016687	Sfrp4	7.95347	7.95753	8.02883	6.49637	6.5446	7.04603	8.95602	9.03369	8.98436	7.62057	7.60438	7.50753	secreted frizzled-related protein 4
10362628	XR_033147	EG667964	6.37432	6.58343	6.53603	6.39196	6.16081	6.56783	7.84022	7.41352	7.27373	6.34172	6.47308	6.49579	predicted gene, EG667964
10387536	NM_009853	Cd68	8.09969	7.91308	8.08414	9.6719	9.7581	9.79427	9.14254	9.03725	8.94006	11.1676	11.1685	11.3323	CD68 antigen
10566254	NM_008220	Hbb-b1	8.61919	8.5359	8.55318	7.29465	7.09583	7.16665	9.68699	9.79548	9.24394	7.85654	7.85267	7.80327	hemoglobin, beta adult major chain
10460585	NM_010235	Fosl1	9.69145	9.71321	9.73761	9.48478	9.60761	9.4949	10.7079	10.6551	10.769	9.82913	9.72715	9.77865	fos-like antigen 1
10372781	NM_028679	Irak3	9.84007	9.68679	9.75123	7.59739	7.61705	7.73854	10.7118	10.829	10.7258	9.1789	9.19495	9.17973	interleukin-1 receptor-associated kinase 3
10413813	NM_030166	Galntl2	8.25862	8.22715	8.22323	7.15639	6.66761	6.78998	9.30509	9.21518	9.16915	7.51572	7.45696	7.42311	UDP-N-acetyl-alpha-D-galactosamine:polypeptide N-acetylgalactosaminyltransferase-like 2
10504132	NM_011888	Ccl19	10.3011	10.2203	10.4958	7.4439	7.44255	7.68673	11.323	11.3947	11.2655	8.71527	8.69352	8.71901	chemokine (C-C motif) ligand 19
10399046	NM_009511	Vipr2	7.04915	6.95035	6.88036	6.88444	6.66674	6.80794	7.92368	7.91235	8.00975	7.3564	7.40269	7.33371	vasoactive intestinal peptide receptor 2
10363082	NM_013532	Lilrb4	6.11316	6.14226	5.69616	8.45511	8.68924	8.71605	6.94527	6.86003	7.10647	10.6573	10.716	10.7947	leukocyte immunoglobulin-like receptor, subfamily B, member 4
10367634	NM_031185	Akap12	9.60607	9.5719	9.62419	7.77378	7.89537	7.82501	10.5506	10.6387	10.5711	8.73211	8.64751	8.78858	A kinase (PRKA) anchor protein (gravin) 12
10384656	NM_016888	B3gnt2	7.90339	8.1586	8.05162	7.87489	7.94003	8.04798	8.99748	9.08933	8.98217	8.6855	8.79402	8.87793	UDP-GlcNAc:betaGal beta-1,3-N-acetylglucosaminyltransferase 2
10382502	NM_001080929	Cdr2l	7.91383	7.87169	8.10104	7.83364	7.73564	7.6818	8.89218	9.01205	8.93586	7.67072	7.7012	7.72719	cerebellar degeneration-related protein 2-like
10522503	NM_011058	Pdgfra	7.97721	8.18031	8.31941	9.02934	9.1719	9.11615	9.18337	9.0746	9.16766	10.1464	10.1769	10.2418	platelet derived growth factor receptor, alpha polypeptide
10395553	NM_176930	Nrcam	5.9483	5.97713	6.23755	9.849	9.99126	10.0665	7.13497	6.8991	7.05732	10.0296	9.98174	10.1071	neuron-glia-CAM-related cell adhesion molecule
10587554	NM_011627	Tpbg	7.90112	7.96563	8.08574	9.47723	9.6071	9.603	9.02683	8.93627	8.91236	9.3523	9.43181	9.50067	trophoblast glycoprotein
10522749	NM_198702	Lphn3	6.81955	6.73025	6.77751	6.32311	6.27232	6.39608	7.84002	7.74678	7.66124	6.41354	6.56805	6.72562	latrophilin 3
10523156	NM_009140	Cxcl2	9.64757	9.81453	9.77997	10.3632	10.51	10.5473	10.8061	10.7289	10.6174	12.1105	12.154	12.2276	chemokine (C-X-C motif) ligand 2
10587266	NM_010295	Gclc	10.0975	10.1304	10.2802	10.55	10.6109	10.5864	11.1232	11.1232	11.1705	10.7819	10.7869	10.7957	glutamate-cysteine ligase, catalytic subunit
10463535	NM_053086	Nolc1	9.94759	10.0109	10.0788	11.0944	11.124	11.2418	10.9287	10.9642	11.0431	11.1118	11.1246	11.1897	nucleolar and coiled-body phosphoprotein 1
10523647	NM_001080798	Aff1	9.87054	9.93652	9.99688	8.74418	8.66736	8.73201	10.8917	10.9333	10.8753	9.57659	9.55321	9.57057	AF4/FMR2 family, member 1
10414537	NM_007447	Ang	8.21169	8.30891	8.29567	8.10817	8.11599	8.26437	9.26962	9.27199	9.17077	9.0598	9.19721	9.20463	angiogenin, ribonuclease, RNase A family, 5
10400089	BC147386	Gm889	9.76947	9.62052	9.85153	9.35103	9.47318	9.37166	10.6678	10.7308	10.7293	9.93023	9.96516	9.90999	gene model 889, (NCBI)
10574220	NM_009142	Cx3cl1	8.62213	8.61018	8.74199	7.62253	7.88641	7.96017	9.61822	9.59663	9.63914	8.41373	8.41138	8.41641	chemokine (C-X3-C motif) ligand 1
10442219	NM_144515	Zfp52	6.20442	6.81724	6.44318	8.3337	8.3911	8.36513	7.48618	7.40994	7.44392	8.85916	8.83718	8.90412	zinc finger protein 52
10561104	NM_009465	Axl	9.4548	9.45763	9.48788	11.584	11.578	11.658	10.4112	10.4195	10.4318	11.495	11.4928	11.5377	AXL receptor tyrosine kinase
10570957	NM_013834	Sfrp1	6.82224	7.1349	6.94625	6.77886	6.65314	6.66131	7.83197	7.92008	8.00356	7.24231	7.17376	7.19749	secreted frizzled-related protein 1
10504188	NM_011888	Ccl19	10.5618	10.5926	10.781	7.52825	7.54921	7.59158	11.507	11.6419	11.6352	8.82005	8.86935	8.87861	chemokine (C-C motif) ligand 19
10512279	NM_001136056	Cntfr	7.76458	7.58143	7.60339	7.08462	7.19933	7.14036	8.64615	8.53284	8.61731	7.60023	7.39534	7.71262	ciliary neurotrophic factor receptor
10495035	NM_009196	Slc16a1	10.4543	10.5162	10.4879	11.6371	11.7042	11.6996	11.4532	11.4759	11.3729	11.7729	11.7908	11.7716	solute carrier family 16 (monocarboxylic acid transporters), member 1
10453811	NM_001083628	AK220484	6.50492	6.57101	6.50769	6.32743	6.39383	6.39259	7.33535	7.49131	7.58591	6.6435	6.57322	6.52166	cDNA sequence AK220484
10455954	NM_001033767	EG240327	6.56414	6.96811	6.67213	5.70748	5.82505	5.62374	7.78116	7.78235	7.45461	6.16603	6.0882	5.8842	predicted gene, EG240327
10515026	AK139207	A730068I03Rik	7.08141	7.31679	7.02776	6.75932	6.84941	6.91574	8.0347	8.03658	8.14128	6.85694	6.86837	7.11262	RIKEN cDNA A730068I03 gene
10480414	NM_027728	4933434I06Rik	5.25468	5.48979	5.57256	5.3011	5.54478	5.58578	6.44192	6.296	6.35974	5.58193	5.81997	5.74964	RIKEN cDNA 4933434I06 gene
10592891	NM_153537	Phldb1	9.41102	9.33911	9.50238	8.86248	8.90971	9.03343	10.2497	10.397	10.3824	9.16806	9.1397	9.21123	pleckstrin homology-like domain, family B, member 1
10382106	BC139224	Gm885	5.71369	5.9575	5.65489	10.1363	10.1042	10.2324	6.77548	6.78511	6.54015	10.0794	9.99689	10.078	gene model 885, (NCBI)
10474129	NM_173749	E430002G05Rik	7.43991	7.36909	7.45114	7.14222	6.90661	7.12354	8.32606	8.35013	8.35634	7.65803	7.51105	7.68321	RIKEN cDNA E430002G05 gene
10400006	NM_013464	Ahr	9.65227	9.69998	9.65096	9.039	9.03943	9.06883	10.6147	10.5762	10.584	9.5774	9.58417	9.56252	aryl-hydrocarbon receptor
10373810	NM_173745	Dusp18	6.96684	6.82049	6.84317	8.9176	9.19994	9.16052	7.89731	7.69894	7.80448	8.83113	8.70217	8.92512	dual specificity phosphatase 18
10546834	NM_021385	Rad18	8.90785	9.00073	8.88785	10.4129	10.4043	10.4461	9.81724	9.80844	9.93881	10.3766	10.4164	10.4741	RAD18 homolog (S. cerevisiae)
10441361	NM_001122998	Tiam2	7.33839	7.56392	7.57027	9.79982	9.89332	10.0122	8.32752	8.37861	8.53097	9.5543	9.44527	9.62351	T-cell lymphoma invasion and metastasis 2
10403743	NM_008380	Inhba	7.24691	7.44024	7.17135	8.74626	8.79374	9.08796	8.29245	8.09679	8.22001	10.8446	10.8302	11.0121	inhibin beta-A
10403229	NM_177290	Itgb8	8.35279	8.33183	8.44443	7.78091	7.81153	7.88698	9.26865	9.31278	9.29815	8.26733	8.39083	8.63168	integrin beta 8
10365286	NM_025499	Eid3	10.9076	10.9123	10.9631	10.5378	10.5142	10.6964	11.8876	11.8391	11.8058	10.6694	10.636	10.7415	EP300 interacting inhibitor of differentiation 3
10375051	NM_008218	Hba-a1	8.63511	8.56469	8.59097	7.32287	6.91592	7.08641	9.51442	9.46763	9.55811	7.25762	7.45206	7.36711	hemoglobin alpha, adult chain 1
10607888	NM_001033330	Frmpd4	5.352	5.17804	5.49779	5.47238	5.44608	5.45129	6.12412	6.18525	6.46252	5.62657	5.41425	5.60754	FERM and PDZ domain containing 4
10375058	NM_001083955	Hba-a2	8.59012	8.51057	8.53159	7.27429	6.86193	7.04185	9.44235	9.41785	9.51397	7.16769	7.39066	7.31811	hemoglobin alpha, adult chain 2
10454198	NM_026301	Rnf125	8.99937	9.08634	9.19419	8.06973	8.08764	8.12205	10.0184	10.1027	9.88811	8.79155	8.44104	8.57911	ring finger protein 125
10576581	NM_008430	Kcnk1	7.08587	6.83596	6.90554	6.6629	6.69279	6.67099	7.86723	7.91076	7.77653	6.73672	6.68293	6.49999	potassium channel, subfamily K, member 1
10351551	NM_172845	Adamts4	10.778	10.7215	10.8147	9.76061	9.89183	9.8999	11.6574	11.6461	11.7283	10.5423	10.638	10.6003	a disintegrin-like and metallopeptidase (reprolysin type) with thrombospondin type 1 motif, 4
10590830	BC119072	AK129341	6.38482	6.43907	6.49339	7.25161	7.51816	7.72371	7.34788	7.22892	7.44644	7.79891	7.59658	7.91009	cDNA sequence AK129341
10477061	NM_029688	Srxn1	10.2825	10.3553	10.3853	9.51264	9.55095	9.61667	11.2934	11.276	11.1576	10.2817	10.2775	10.3204	sulfiredoxin 1 homolog (S. cerevisiae)
10595404	ENSMUST00000034802	Fam46a	8.07588	7.85989	8.08646	7.38763	7.40193	7.31366	8.85648	8.88593	8.9797	8.16358	8.18363	8.22827	family with sequence similarity 46, member A
10550332	NM_009201	Slc1a5	9.45623	9.54967	9.51317	10.9958	10.9879	11.0916	10.4686	10.3819	10.3631	11.2273	11.274	11.2392	solute carrier family 1 (neutral amino acid transporter), member 5
10345550	XR_032810	LOC100046859	5.32554	5.11569	5.20153	4.56374	4.73051	4.49011	6.29583	5.88314	6.15778	4.55398	4.44681	4.49041	hypothetical protein LOC100046859
10495675	NM_010171	F3	7.57006	7.6937	7.61229	7.83875	8.09073	8.14403	8.58286	8.49719	8.4877	8.85403	8.74966	8.95228	coagulation factor III
10467768	NM_053083	Loxl4	6.93695	6.65615	7.01289	7.18732	7.16116	7.1421	7.74085	7.78029	7.77409	7.8884	7.94774	7.94932	lysyl oxidase-like 4
10574163	ENSMUST00000098489	AI451557	6.43378	6.4821	6.57674	6.32256	6.32527	6.47275	7.47528	7.27798	7.42467	6.71346	6.47867	6.43539	expressed sequence AI451557
10365260	NM_001042523	Txnrd1	11.1713	11.2221	11.2492	11.6357	11.6811	11.6961	12.0793	12.1024	12.139	11.8448	11.8617	11.8674	thioredoxin reductase 1
10512372	NM_011888	Ccl19	10.6106	10.7452	10.8592	7.50763	7.41847	7.45086	11.5351	11.6791	11.6748	8.8814	8.89758	8.90789	chemokine (C-C motif) ligand 19
10439249	NM_001039530	Parp14	9.38228	9.35318	9.39415	6.8908	7.23771	7.00082	10.3585	10.3025	10.1417	8.23324	8.17619	8.31165	poly (ADP-ribose) polymerase family, member 14
10471154	NM_007494	Ass1	8.43967	8.74497	8.4473	10.7175	10.7111	10.8462	9.44591	9.41246	9.42898	11.2264	11.2027	11.2549	argininosuccinate synthetase 1
10502299	NM_008689	Nfkb1	11.5753	11.5801	11.5798	10.8094	10.822	10.8748	12.4492	12.4761	12.4626	11.3887	11.4079	11.4196	nuclear factor of kappa light polypeptide gene enhancer in B-cells 1, p105
10403842	NM_080288	Elmo1	8.02283	8.1876	8.14808	6.59571	7.00053	7.14554	9.05093	9.07289	8.88072	8.30083	8.34855	8.4441	engulfment and cell motility 1, ced-12 homolog (C. elegans)
10493670	ENSMUST00000029548	Nup210l	5.84724	5.98675	5.60335	6.40935	6.42767	6.46314	6.67903	6.74977	6.65412	6.62952	6.66318	6.61143	nucleoporin 210-like
10451061	NM_009820	Runx2	7.91558	7.91567	8.00445	9.26619	9.17079	9.30475	8.79533	8.80581	8.8532	9.01162	9.02711	9.01129	runt related transcription factor 2
10363541	NM_007494	Ass1	8.37129	8.72927	8.45957	10.7188	10.7208	10.8554	9.41251	9.38534	9.37622	11.2255	11.2052	11.2996	argininosuccinate synthetase 1
10602385	NM_008824	Pfkfb1	6.04777	6.45169	6.61317	7.39899	7.37857	7.53489	7.14698	7.30903	7.26955	7.40561	7.31088	7.28928	6-phosphofructo-2-kinase/fructose-2,6-biphosphatase 1
10595480	NM_008615	Me1	7.65247	7.60461	7.59145	9.86751	9.96057	10.0068	8.45974	8.4623	8.53312	9.81387	9.80275	9.8464	malic enzyme 1, NADP(+)-dependent, cytosolic
10367400	NM_021412	Mmp19	7.54791	7.53604	7.43551	7.28866	7.39593	7.60966	8.3271	8.41588	8.3802	9.44323	9.40478	9.44184	matrix metallopeptidase 19
10527658	BC120819	4930588N13Rik	6.03324	5.99996	6.29202	5.01671	4.95719	4.87977	7.0207	7.1058	6.80133	5.14426	5.55006	5.15264	RIKEN cDNA 4930588N13 gene
10372503	NM_010195	Lgr5	6.09006	6.20364	5.98599	6.8379	6.87362	6.83996	6.91916	7.05997	6.90064	6.40368	6.4244	6.53855	leucine rich repeat containing G protein coupled receptor 5
10485840	NM_177652	Ryr3	7.61696	7.54502	7.9149	6.4017	6.30338	6.39559	8.64428	8.52097	8.51057	6.3277	6.52955	6.39594	ryanodine receptor 3
10377473	NM_011786	Aloxe3	6.71008	6.77925	6.82114	5.98258	5.66866	5.91523	7.55554	7.65955	7.69195	6.10198	6.10964	6.17061	arachidonate lipoxygenase 3
10414360	NM_010705	Lgals3	8.05996	7.92374	8.04138	11.2227	11.3228	11.3687	8.94667	8.71887	8.95568	11.4895	11.4674	11.4928	lectin, galactose binding, soluble 3
10400072	NM_009132	Scin	5.927	5.85134	5.93647	6.49301	6.17156	6.61262	6.60661	6.65801	7.04172	6.6096	6.80458	6.906	scinderin
10565712	NM_025408	Acer3	7.38201	7.75041	7.53507	8.03003	8.12841	8.10001	8.63332	8.26474	8.36036	8.07789	8.02436	8.19238	alkaline ceramidase 3
10461558	NM_023044	Slc15a3	7.40028	7.42592	7.449	7.61726	7.97032	8.03176	8.18529	8.33091	8.3495	9.88926	9.91765	9.90231	solute carrier family 15, member 3
10586242	XM_001476259	Dennd4a	10.2955	10.2174	10.2708	8.96155	9.29395	9.27519	11.1182	11.1118	11.1441	10.0435	10.0214	9.9639	DENN/MADD domain containing 4A
10453636	NM_153153	Svil	7.27295	7.33289	7.23839	8.7016	8.69888	8.74348	8.16244	8.23879	8.03205	8.78527	8.74282	8.81584	supervillin
10369171	AK156585	9530009G21Rik	8.68883	8.95614	8.8521	7.20083	7.46834	7.53356	9.78288	9.65571	9.64533	8.24228	8.288	8.30075	RIKEN cDNA 9530009G21 gene
10405753	BC094028	Me1	7.3578	7.48324	7.52347	9.77426	9.92118	9.91415	8.22831	8.36293	8.35491	9.71463	9.70467	9.74501	malic enzyme 1, NADP(+)-dependent, cytosolic
10543785	AB041803	AB041803	10.7856	10.8439	10.8899	7.42445	7.46488	7.69751	11.7178	11.6729	11.7088	9.01675	9.00047	9.14408	cDNA sequence AB041803
10429140	NM_008681	Ndrg1	12.161	12.1395	12.1764	10.2168	10.2975	10.339	12.9815	13.0274	13.0397	11.8155	11.8113	11.8196	N-myc downstream regulated gene 1
10504159	NM_011888	Ccl19	10.7188	10.837	10.9048	7.58522	7.52057	7.54004	11.584	11.6968	11.7514	8.93848	8.96603	8.99798	chemokine (C-C motif) ligand 19
10512322	NM_011888	Ccl19	10.7188	10.837	10.9048	7.58522	7.52057	7.54004	11.584	11.6968	11.7514	8.93848	8.96603	8.99798	chemokine (C-C motif) ligand 19
10385533	NM_011579	Tgtp	8.09071	8.24495	8.16215	6.5226	6.30418	6.94965	9.09226	9.05047	8.92491	6.90897	6.81829	6.83343	T-cell specific GTPase
10410931	NM_001081249	Vcan	7.42761	7.62089	7.66309	10.6806	10.7605	10.7553	8.51116	8.3545	8.41125	10.4658	10.4129	10.4255	versican
10478994	BC137933	1700029J11Rik	6.48358	6.24703	6.02129	6.44103	6.45862	6.40389	7.08132	7.08958	7.14591	6.6214	6.52751	6.6242	RIKEN cDNA 1700029J11 gene
10406254	NM_138953	Ell2	9.42421	9.55492	9.53738	9.01002	9.0455	9.11163	10.433	10.3033	10.3444	9.91593	9.9026	9.90507	elongation factor RNA polymerase II 2
10508829	NM_016693	Map3k6	9.77042	9.69916	9.76729	7.8042	7.85934	7.91734	10.5818	10.6232	10.5958	8.68637	8.63519	8.68135	mitogen-activated protein kinase kinase kinase 6
10467425	NM_178362	Sorbs1	8.69736	8.71785	8.93062	7.82718	7.89846	7.93511	9.62616	9.69483	9.58525	7.94615	7.97571	7.88912	sorbin and SH3 domain containing 1
10363070	NM_008147	Gp49a	5.9051	6.1157	6.05281	9.17133	9.33963	9.28561	7.16963	6.77443	6.68698	11.3572	11.3362	11.2768	glycoprotein 49 A
10601648	NM_022322	Tnmd	9.26558	9.23674	9.3206	9.54128	9.62873	9.77683	10.1557	10.1229	10.1005	10.6704	10.6087	10.7498	tenomodulin
10458663	NM_009468	Dpysl3	7.83528	8.01636	7.85071	9.45606	9.50751	9.58188	8.72828	8.71481	8.80204	10.2092	10.1855	10.2746	dihydropyrimidinase-like 3
10385893	NM_019687	Slc22a4	9.28097	9.2168	9.46079	8.28753	8.3507	8.31456	10.2067	10.2252	10.063	8.98483	9.10814	9.05478	solute carrier family 22 (organic cation transporter), member 4
10361887	NM_022032	Perp	6.58071	6.76769	6.82018	6.18806	6.02759	6.09436	7.49072	7.50929	7.70364	6.8425	6.35717	6.39614	PERP, TP53 apoptosis effector
10395466	NM_172803	Dock4	8.05342	8.26823	8.26532	7.52996	7.49796	7.73926	9.02002	9.11343	8.98723	8.37193	8.23311	8.40342	dedicator of cytokinesis 4
10398831	NM_198411	2610204M08Rik	7.86112	7.99596	7.79898	8.44753	8.50396	8.44309	8.69527	8.68325	8.81019	8.55456	8.61171	8.64113	RIKEN cDNA 2610204M08 gene
10595402	ENSMUST00000098501	Fam46a	7.75976	7.9356	7.82832	6.91588	7.27166	7.5539	8.74553	8.6996	8.60972	8.01163	8.05885	8.1001	family with sequence similarity 46, member A
10586254	ENSMUST00000038890	Dennd4a	10.5918	10.5425	10.5166	9.12754	9.30986	9.32849	11.4134	11.4017	11.3644	10.2093	10.1874	10.243	DENN/MADD domain containing 4A
10579872	NM_001025264	Tpd52	8.14119	8.15071	8.11544	7.88362	8.05593	8.06566	9.02524	8.9779	8.93243	8.93134	8.93068	8.97803	tumor protein D52
10459930	NM_026295	Ctdp1	8.58782	8.75277	8.87909	8.57537	8.70308	8.68318	9.6002	9.54856	9.5971	8.88956	8.71526	8.90102	CTD (carboxy-terminal domain, RNA polymerase II, polypeptide A) phosphatase, subunit 1
10493690	ENSMUST00000029548	Nup210l	5.75633	5.46034	5.97272	5.91545	5.88547	6.18228	6.57876	6.65132	6.48538	6.49963	6.38914	6.5362	nucleoporin 210-like
10376326	NM_019440	Iigp2	8.55614	8.54896	8.79714	5.98563	6.17855	5.86386	9.45859	9.49222	9.47022	7.10134	7.0022	7.1371	interferon inducible GTPase 2
10471844	NM_021606	Nek6	8.25299	8.32629	8.29925	9.031	9.00968	9.03464	9.12719	9.12102	9.14849	9.2067	9.15974	9.20534	NIMA (never in mitosis gene a)-related expressed kinase 6
10523293	ENSMUST00000031330	2010109A12Rik	6.54354	6.68426	6.88829	6.69888	6.91465	7.10477	7.6215	7.63332	7.37798	7.25006	7.03931	7.24499	RIKEN cDNA 2010109A12 gene
10586248	XM_001476259	Dennd4a	9.31378	9.72527	9.46415	8.04908	8.00022	8.48021	10.3967	10.4223	10.197	9.23016	9.15596	9.37609	DENN/MADD domain containing 4A
10362005	NM_026203	Ahi1	8.85956	9.09621	8.99646	8.58089	8.60779	8.81541	9.82986	9.9166	9.71693	8.94114	8.85404	8.92457	Abelson helper integration site 1
10575144	NM_025391	Nip7	9.17561	9.1237	9.22972	9.78924	9.71959	9.78389	9.93554	9.96738	10.1362	9.68991	9.68434	9.83737	nuclear import 7 homolog (S. cerevisiae)
10376324	NM_001135115	OTTMUSG00000005723	6.06925	5.95314	6.1752	6.71025	6.40268	6.08615	6.87901	7.10422	6.72362	6.26242	6.22864	5.97762	predicted gene, OTTMUSG00000005723
10485405	NM_009851	Cd44	11.1613	11.1278	11.216	12.0922	12.1586	12.1533	12.0062	12.0074	11.9994	12.3733	12.3794	12.4164	CD44 antigen
10497485	XM_910834	Naaladl2	5.90217	5.60231	5.65487	5.36474	5.50417	5.42228	6.6506	6.59119	6.4151	5.59392	5.61075	5.52803	N-acetylated alpha-linked acidic dipeptidase-like 2
10502050	AK173191	Alpk1	9.34197	9.32285	9.48782	6.58615	6.72926	6.8113	10.2332	10.2909	10.1243	7.94357	7.93224	8.07719	alpha-kinase 1
10394954	NM_145890	Grhl1	7.90358	7.90013	7.95919	6.47052	6.60792	6.51499	8.70277	8.50496	9.04528	6.7388	6.89309	6.90572	grainyhead-like 1 (Drosophila)
10450752	NM_024468	Trim39	7.97529	7.79559	7.89212	7.59595	7.5393	7.6731	8.7765	8.62555	8.74858	7.73472	7.68775	7.70742	tripartite motif-containing 39
10456363	NM_010307	Gnal	6.29468	5.98869	6.17965	6.37472	6.09537	6.1936	6.84964	6.99612	7.10389	6.02974	6.08971	6.12229	guanine nucleotide binding protein, alpha stimulating, olfactory type
10475932	NM_024237	Fbln7	6.93838	7.01838	7.10037	7.20639	6.91465	6.96601	7.93461	7.84288	7.76612	7.74331	7.72077	7.78505	fibulin 7
10385518	NM_011579	Tgtp	8.17339	8.45769	8.15918	6.08962	5.82354	6.47318	9.13175	9.05036	9.08808	6.73335	6.55159	6.89271	T-cell specific GTPase
10408937	NM_009124	Atxn1	7.09499	7.29389	7.24793	7.95009	7.85792	7.9737	8.20203	7.86876	8.04219	8.18685	8.22856	8.22118	ataxin 1
10405263	NM_176987	4732471D19Rik	9.71184	9.72857	9.72937	9.37692	9.44993	9.56564	10.5418	10.5616	10.5376	9.66894	9.65913	9.73167	RIKEN cDNA 4732471D19 gene
10419288	NM_008102	Gch1	7.02832	7.50421	7.2763	6.24991	6.25794	6.19548	8.30111	7.94207	8.03196	7.12815	7.26534	7.36204	GTP cyclohydrolase 1
10433274	NM_139307	Vasn	8.44778	8.53842	8.65493	9.27168	9.26937	9.24747	9.489	9.38621	9.22938	9.97338	9.90117	9.99244	vasorin
10494873	NM_001033303	Ampd1	6.85358	6.81425	7.08551	7.7641	7.91714	7.58134	7.76463	7.70046	7.74834	8.05444	8.19607	8.37711	adenosine monophosphate deaminase 1 (isoform M)
10519607	BC147127	4930420K17Rik	8.44796	8.74126	8.71782	7.98786	7.95549	7.95078	9.50629	9.42321	9.43572	8.32563	8.16446	8.35067	RIKEN cDNA 4930420K17 gene
10459071	NM_134133	2010002N04Rik	9.37024	9.37944	9.43302	9.35365	9.33895	9.35404	10.3507	10.1592	10.1262	9.59588	9.59494	9.65457	RIKEN cDNA 2010002N04 gene
10392183	NM_023913	Ern1	9.48137	9.50259	9.5145	8.87381	9.07039	9.11665	10.3309	10.2915	10.3282	9.37718	9.44747	9.47038	endoplasmic reticulum (ER) to nucleus signalling 1
10586240	XM_001476259	Dennd4a	11.2889	11.301	11.3458	9.74993	9.86227	9.93658	12.1419	12.1	12.1442	10.7284	10.7656	10.7051	DENN/MADD domain containing 4A
10354529	BC048645	1700019D03Rik	5.46703	5.50086	5.47389	5.35082	5.41663	5.21242	6.14017	6.34617	6.40531	5.18691	5.2031	4.98417	RIKEN cDNA 1700019D03 gene
10385500	NM_008326	Irgm1	9.35253	9.49857	9.47487	6.70293	6.73268	6.72252	10.1875	10.24	10.347	7.66102	7.59903	7.88782	immunity-related GTPase family M member 1
10592515	NM_176860	Ubash3b	6.801	6.74908	6.60752	7.94131	8.14164	8.24837	7.56585	7.36542	7.67422	7.89109	7.91172	8.09693	ubiquitin associated and SH3 domain containing, B
10602198	NM_008778	Pak3	6.23935	6.23607	6.29131	7.6977	7.93643	8.08952	7.16437	7.11802	6.93051	7.78031	7.72317	7.87641	p21 (CDKN1A)-activated kinase 3
10580635	NM_053200	Ces3	5.34638	5.33088	5.5718	5.32822	5.23137	5.16895	6.13719	6.41726	6.13811	5.13882	5.36897	5.2776	carboxylesterase 3
10393431	NM_009387	Tk1	6.98587	6.32646	6.22737	8.81418	8.90099	8.98492	7.19782	7.09876	7.68448	8.75251	8.72489	8.74007	thymidine kinase 1
10484371	NM_018782	Calcrl	9.32993	9.52024	9.55336	6.953	7.00854	7.16632	10.3928	10.194	10.2538	8.27226	8.34946	8.25601	calcitonin receptor-like
10478698	NM_010165	Eya2	6.52147	6.63139	6.64687	6.66435	6.48529	6.47766	7.34211	7.44204	7.44889	6.80129	6.86693	6.77701	eyes absent 2 homolog (Drosophila)
10365974	NM_007833	Dcn	12.8666	12.8261	12.8677	12.5141	12.5003	12.5267	13.6781	13.6966	13.6168	13.5936	13.6125	13.579	decorin
10605431	NM_175122	Rab39b	7.14446	6.9454	7.10686	6.5399	6.69369	6.61524	7.71979	8.00494	7.90167	6.73063	6.85165	7.03019	RAB39B, member RAS oncogene family
10446713	AF357377	Snord53	9.80671	9.7855	9.64334	9.473	9.39308	9.53229	10.5271	10.5729	10.5587	9.64661	9.60593	9.63983	small nucleolar RNA, C/D box 53
10485170	NM_009963	Cry2	9.48646	9.59892	9.67948	8.25874	8.31551	8.41573	10.3915	10.3589	10.4362	8.88099	8.85559	8.94744	cryptochrome 2 (photolyase-like)
10434778	NM_023386	Rtp4	7.53334	7.86727	7.84195	6.6669	6.46268	6.72188	8.74858	8.64197	8.26933	7.44855	7.44333	7.44846	receptor transporter protein 4
10572635	AF152893 // AF152893	Sfn	7.1918	7.0388	7.16644	7.32358	7.48839	7.26785	7.82048	7.80495	8.18872	7.57649	7.89928	7.61235	stratifin
10597656	NM_021544	Scn5a	8.25045	8.25963	8.29728	9.10698	9.19191	9.16017	9.04415	9.07379	9.10553	8.64525	8.77365	8.71963	sodium channel, voltage-gated, type V, alpha
10374777	NM_146015	Efemp1	6.95867	6.91549	6.88185	6.73875	6.88843	6.95612	7.78936	7.69738	7.6851	8.1266	8.17577	8.26497	epidermal growth factor-containing fibulin-like extracellular matrix protein 1
10437963	BC027550	Fam128b	8.38246	8.6491	8.80285	8.24764	8.42449	8.55753	9.51904	9.44882	9.28019	8.27435	8.41627	8.43479	family with sequence similarity 128, member B
10448278	NM_001033339	Mmp25	6.62012	6.37853	6.84755	6.80365	6.71321	6.6145	7.65297	7.35889	7.24733	6.85533	6.96573	6.85706	matrix metallopeptidase 25
10389143	NM_181545	Slfn8	5.68546	5.86502	5.82555	5.8351	5.89563	5.28816	6.45109	6.62866	6.69949	6.22845	6.16697	6.26758	schlafen 8
10472501	NM_172856	Lass6	8.6882	8.84345	8.79036	10.2493	10.2068	10.1842	9.69581	9.65839	9.36734	10.032	10.0043	10.0931	LAG1 homolog, ceramide synthase 6
10583044	NM_008607	Mmp13	7.1616	7.38679	7.28259	8.33563	8.43133	8.66715	8.2241	7.98798	8.01832	9.24066	9.15057	9.30407	matrix metallopeptidase 13
10473312	NM_175514	Fam171b	7.04636	7.05147	7.17424	6.84063	6.88006	7.0291	7.79123	7.89462	7.98526	7.46554	7.37895	7.33234	family with sequence similarity 171, member B
10566358	NM_009099	Trim30	7.46007	7.38559	7.43473	6.12996	6.091	6.63637	8.40916	8.17165	8.08172	7.7077	7.78573	7.80561	tripartite motif-containing 30
10576235	NM_007876	Dpep1	6.70971	6.64191	6.53489	5.93068	5.98681	5.89368	7.3704	7.56947	7.32758	6.48981	6.24409	6.22458	dipeptidase 1 (renal)
10494817	NM_013609	Ngf	6.75671	6.56109	6.74931	8.01286	8.11382	8.28672	7.62317	7.44883	7.37572	8.69626	8.68572	8.67949	nerve growth factor
10346960	NM_001097644	Ccnyl1	9.4626	9.7531	9.67759	9.64942	9.75048	9.84084	10.5598	10.4492	10.2645	9.7788	9.76893	10.0095	cyclin Y-like 1
10467653	NM_199447	Rrp12	8.51326	8.40987	8.4076	9.62445	9.75132	9.7606	9.18063	9.25835	9.27118	9.85546	9.83077	9.88894	ribosomal RNA processing 12 homolog (S. cerevisiae)
10602474	NM_001113354	Phf8	8.87493	8.91336	8.89588	8.53867	8.64566	8.65441	9.62906	9.76413	9.66867	8.67626	8.60753	8.66164	PHD finger protein 8
10562192	NM_008761	Fxyd5	8.64053	8.71539	8.65906	8.7253	8.87262	8.95335	9.438	9.53669	9.41756	10.4564	10.493	10.4706	FXYD domain-containing ion transport regulator 5
10368647	NM_172508	Dse	8.50699	8.78763	8.68175	9.64003	9.73006	9.7497	9.5262	9.41338	9.41306	10.1269	10.177	10.2613	dermatan sulfate epimerase
10462346	NM_021525	Rcl1	9.45381	9.64692	9.69313	9.52876	9.67444	9.75962	10.4176	10.4085	10.3328	9.79717	9.8512	9.75565	RNA terminal phosphate cyclase-like 1
10396831	NM_009705	Arg2	5.80395	5.66585	5.7255	5.49715	5.85097	5.61647	6.55522	6.55507	6.43447	6.90085	7.13763	7.18547	arginase type II
10502052	AK173191	Alpk1	8.99604	9.06123	9.12082	6.60326	6.31046	6.21715	9.84789	9.82536	9.85298	7.55526	7.52996	7.72595	alpha-kinase 1
10508392	BC117807	Rnf19b	10.5024	10.5479	10.5818	10.7101	10.7015	10.7934	11.3094	11.3424	11.3271	11.1716	11.1493	11.2188	ring finger protein 19B
10517996	AK122386	Plekhm2	8.66195	8.67464	8.73225	7.46389	7.62899	7.60777	9.45877	9.43479	9.52128	8.12176	8.03028	8.03273	pleckstrin homology domain containing, family M (with RUN domain) member 2
10441815	NM_013671	Sod2	10.6641	10.7525	10.7042	11.0349	11.0716	11.0806	11.5409	11.511	11.4053	11.2015	11.1811	11.1738	superoxide dismutase 2, mitochondrial
10587733	NM_007801	Ctsh	6.68833	6.97237	7.08705	7.94962	7.95833	8.05276	7.7438	7.68682	7.65166	8.95878	8.95927	9.03164	cathepsin H
10472212	NM_026361	Pkp4	9.72999	9.84089	9.78958	9.74971	9.87222	9.87535	10.5434	10.6179	10.5321	9.77222	9.71304	9.81774	plakophilin 4
10518300	NM_011610	Tnfrsf1b	8.53279	8.67355	8.5988	8.52332	8.62456	8.70436	9.27991	9.40812	9.44739	9.98062	10.0353	9.95414	tumor necrosis factor receptor superfamily, member 1b
10369154	NM_008548	Man1a	10.0687	10.1646	10.0328	8.78009	8.90766	8.90099	10.8266	10.9794	10.7886	9.92859	9.87911	10.0656	mannosidase 1, alpha
10367224	NM_019963	Stat2	9.54032	9.46399	9.47761	7.41093	7.5557	7.58418	10.3063	10.2568	10.2434	8.35769	8.17086	8.16884	signal transducer and activator of transcription 2
10503109	NM_181391	Chchd7	8.19329	8.31467	8.32888	8.78211	8.92956	8.94431	9.2095	8.908	9.0429	8.89212	8.75494	8.88911	coiled-coil-helix-coiled-coil-helix domain containing 7
10368289	NM_008813	Enpp1	8.52444	8.6224	8.66535	8.44034	8.43431	8.52045	9.19911	9.40545	9.5289	9.30552	9.31199	9.34629	ectonucleotide pyrophosphatase/phosphodiesterase 1
10582862	NM_001013817	Sp140	6.85195	6.87806	6.76509	5.17438	5.44375	5.53695	7.71662	7.63134	7.45969	5.99829	6.15027	6.19162	Sp140 nuclear body protein
10355582	NM_176972	Usp37	9.61382	9.68303	9.66862	9.53689	9.62755	9.72385	10.4831	10.4277	10.366	9.7277	9.71602	9.7686	ubiquitin specific peptidase 37
10537146	NM_008012	Akr1b8	6.72859	6.63253	6.70175	10.4732	10.4762	10.4939	7.49474	7.51496	7.36133	10.3492	10.2916	10.4245	aldo-keto reductase family 1, member B8
10518726	NM_027460	Slc25a33	7.11191	7.00486	6.96941	7.21076	7.36794	7.30196	7.83089	7.88974	7.67285	7.46357	7.27958	7.36417	solute carrier family 25, member 33
10544523	NR_004419	Rny1	9.15557	9.3977	9.23938	8.38475	8.37219	8.35911	10.185	10.0617	9.85312	8.14941	8.19923	8.40627	RNA, Y1 small cytoplasmic, Ro-associated
10583207	NM_001013813	Maml2	8.12443	8.10774	8.32143	7.08664	7.22986	7.349	9.16211	8.90604	8.79066	7.65197	7.75363	7.82918	mastermind like 2 (Drosophila)
10347933	NM_001013817	Sp140	7.14557	7.24366	7.28442	6.01648	5.84589	5.939	8.08401	7.98805	7.90589	6.76699	6.70498	6.88911	Sp140 nuclear body protein
10416945	AK053349	5033413D16Rik	7.02287	7.07149	7.07719	7.69709	7.69571	8.01992	7.89572	7.68341	7.89614	7.70819	7.36228	7.73311	RIKEN cDNA 5033413D16 gene
10542896	NM_009753	Bicd1	6.04645	5.90916	6.16239	7.05279	7.24825	7.30553	6.85118	6.81308	6.75687	7.42418	7.16241	7.53893	bicaudal D homolog 1 (Drosophila)
10578880	NM_009390	Tll1	6.61679	6.7282	6.60097	6.25055	6.24684	6.36332	7.38339	7.45256	7.40967	7.20677	7.24869	7.24095	tolloid-like
10607012	NM_053185	Col4a6	7.03446	6.96977	6.85237	6.96888	6.80172	6.54304	7.64141	7.69977	7.81398	6.85184	6.89166	6.96117	collagen, type IV, alpha 6
10362615	NM_134000	Traf3ip2	8.70144	8.6955	8.66453	7.81164	7.61759	7.84427	9.47848	9.51139	9.36697	8.01894	7.94927	7.99562	Traf3 interacting protein 2
10501555	NM_007446	Amy1	6.92209	7.00452	7.10494	5.98398	6.21725	5.93405	7.91325	7.79867	7.61067	6.26403	6.02421	6.21889	amylase 1, salivary
10546706	NM_019743	Rybp	10.2604	10.2812	10.2226	9.23221	9.38622	9.48235	11.0196	11.0354	11.0001	9.72187	9.63231	9.90883	RING1 and YY1 binding protein
10423902	NM_011766	Zfpm2	7.8704	8.02401	7.82265	7.90152	7.91184	8.09876	8.76572	8.60193	8.63884	7.86946	7.75104	8.03099	zinc finger protein, multitype 2
10482880	NM_001001182	Baz2b	10.1228	10.2326	10.3182	8.85068	8.8784	8.91747	10.9267	11.0134	11.0218	9.11301	9.13331	9.28697	bromodomain adjacent to zinc finger domain, 2B
10353034	NR_004410	Snord87	7.92779	8.356	8.25738	8.68047	8.57316	8.74806	9.0333	8.94058	8.85451	8.51818	8.59641	8.78053	small nucleolar RNA, C/D box 87
10459772	NM_010720	Lipg	6.2103	6.09887	6.20062	6.04551	5.90779	5.80271	7.06121	6.95966	6.7726	5.91938	6.15794	6.00089	lipase, endothelial
10523670	NM_001080798	Aff1	8.8058	8.70894	8.7316	7.83959	7.9706	8.08531	9.56397	9.4422	9.52185	8.97747	8.90299	8.96138	AF4/FMR2 family, member 1
10441003	NM_001111023	Runx1	11.8896	11.8084	11.8721	11.1445	11.1763	11.2225	12.5828	12.609	12.6595	11.3277	11.3095	11.339	runt related transcription factor 1
10447294	NM_011104	Prkce	8.18615	8.12898	8.23337	6.94325	7.1023	7.21501	8.9095	8.97142	8.94796	7.57316	7.55252	7.49943	protein kinase C, epsilon
10478928	NM_080455	Tshz2	8.58104	8.71287	8.65392	6.9419	7.0281	7.09401	9.44741	9.44373	9.33469	8.1174	8.17616	8.06352	teashirt zinc finger family member 2
10508368	NM_001009819	A3galt2	6.82166	6.87781	7.13165	6.7352	6.57801	6.91722	7.76137	7.62642	7.72063	7.02684	7.09714	7.15352	alpha 1,3-galactosyltransferase 2 (isoglobotriaosylceramide synthase)
10531177	NM_001081401	Adamts3	7.40868	7.38621	7.46713	8.18514	8.37026	8.34659	8.33651	7.9752	8.22481	8.34813	8.59486	8.81022	a disintegrin-like and metallopeptidase (reprolysin type) with thrombospondin type 1 motif, 3
10462618	NM_010501	Ifit3	6.17266	6.26708	6.42022	5.64446	5.74862	5.75846	7.06511	6.94541	7.12252	6.82155	6.33457	6.34887	interferon-induced protein with tetratricopeptide repeats 3
10388430	NM_011340	Serpinf1	9.97415	9.89929	9.98799	10.4725	10.4445	10.5364	10.6595	10.7171	10.7573	10.8965	10.9359	10.9032	serine (or cysteine) peptidase inhibitor, clade F, member 1
10422537	NM_177393	Nalcn	6.70903	6.71497	6.54223	6.63126	6.31584	6.39471	7.35232	7.5267	7.35576	6.64389	6.64953	6.67805	sodium leak channel, non-selective
10345546	XR_032810	LOC100046859	5.42248	5.35408	5.627	4.79724	4.98175	4.92868	6.38685	6.00614	6.27559	4.9399	5.15102	4.72635	hypothetical protein LOC100046859
10502469	NM_019808	Pdlim5	10.5888	10.642	10.7029	10.4388	10.4503	10.537	11.4138	11.3955	11.3891	10.8171	10.8166	10.78	PDZ and LIM domain 5
10534441	NM_148932	Pom121	8.79104	8.59844	8.75689	9.01685	9.1585	9.28969	9.44634	9.46888	9.49511	8.91844	8.88207	8.99147	nuclear pore membrane protein 121
10419854	NM_016972	Slc7a8	10.6891	10.8952	10.7509	7.63548	7.57697	7.69744	11.5482	11.5161	11.5324	9.95962	9.89236	9.92664	solute carrier family 7 (cationic amino acid transporter, y+ system), member 8
10572461	XM_912668	2410018E23Rik	7.55971	7.29019	7.56773	7.05806	6.96092	6.82732	8.16352	8.25119	8.26426	7.00565	7.07533	6.84981	RIKEN cDNA 2410018E23 gene
10443786	NM_008804	Pde9a	6.82494	6.80282	6.75556	6.59149	6.66203	6.79035	7.64956	7.47565	7.51821	6.70868	6.79737	6.64333	phosphodiesterase 9A
10575120	NM_009229	Sntb2	10.2476	10.2841	10.378	8.6553	8.66016	8.74605	11.0788	11.136	10.9543	9.21158	9.19083	9.25823	syntrophin, basic 2
10531407	NM_008599	Cxcl9	8.54969	8.60537	8.55579	7.52706	7.29147	7.19062	9.50529	9.21399	9.24853	7.47853	7.46093	7.53399	chemokine (C-X-C motif) ligand 9
10471129	NM_019681	Freq	7.23273	7.25708	7.21169	9.51349	9.64568	9.67675	8.0155	8.05713	7.88373	9.4863	9.38967	9.53989	frequenin homolog (Drosophila)
10522182	NM_001081105	Rhoh	9.77237	10.0495	9.68295	7.61075	7.48481	7.55353	10.6195	10.6139	10.5253	8.24054	8.24656	8.1524	ras homolog gene family, member H
10514520	NM_028979	Cyp2j9	7.99014	8.00464	8.27756	6.40924	6.49735	6.38792	8.94014	8.88424	8.69933	7.0857	7.07072	7.18813	cytochrome P450, family 2, subfamily j, polypeptide 9
10572024	NM_023689	Spock3	8.21912	8.55271	8.25767	5.98291	6.28768	5.74603	9.09752	8.99424	9.18824	6.79526	6.67659	6.80449	sparc/osteonectin, cwcv and kazal-like domains proteoglycan 3
10599927	NM_008032	Aff2	7.46952	7.50497	7.47682	6.83182	7.03838	6.98513	8.15564	8.20561	8.3372	7.75838	7.69782	7.72401	AF4/FMR2 family, member 2
10558769	NM_026820	Ifitm1	8.22725	8.02729	8.05474	7.60707	7.67907	7.51001	8.85873	8.83302	8.86458	8.04679	8.1694	8.03904	interferon induced transmembrane protein 1
10586250	XM_001476259	Dennd4a	9.50413	9.88907	9.75731	8.15116	8.21561	8.33112	10.5457	10.3728	10.4775	9.32601	9.35616	9.36106	DENN/MADD domain containing 4A
10586244	XM_001476259	Dennd4a	9.96802	10.1871	10.0813	8.71162	8.76289	8.89666	11.0027	10.732	10.7439	9.73414	9.77712	9.9231	DENN/MADD domain containing 4A
10375175	NM_011412	Slit3	7.67483	7.80125	7.74616	7.55917	7.50054	7.57922	8.48035	8.5621	8.42088	8.31071	8.18832	8.25349	slit homolog 3 (Drosophila)
10473058	NM_145525	Osbpl6	7.43696	7.71338	7.57942	7.48548	7.28622	7.45401	8.36517	8.30272	8.30082	7.4964	7.50618	7.61796	oxysterol binding protein-like 6
10398885	NM_001024602	AW555464	8.19129	8.16016	8.24745	8.03339	8.06217	8.09565	8.81072	8.97199	9.05478	8.04669	8.14585	8.05133	expressed sequence AW555464
10438681	NM_201375	Kng2	6.59376	6.46003	6.49767	6.55035	6.25356	6.2874	7.31087	7.32949	7.14359	6.46223	6.3288	6.3751	kininogen 2
10472923	AB020239	Ak3l1	6.80474	6.57105	6.56349	7.84896	7.95242	8.17749	7.2488	7.45349	7.46762	8.65218	8.40785	8.67309	adenylate kinase 3-like 1
10408616	NM_001033167	Slc22a23	7.48834	7.4537	7.29463	8.48793	8.51696	8.43449	8.25155	8.08391	8.1279	8.28573	8.45315	8.3545	solute carrier family 22, member 23
10427991	NM_001081302	Trio	7.84986	8.00197	7.95426	7.93835	8.09826	7.84069	8.70658	8.47098	8.85505	7.96536	7.95294	7.98247	triple functional domain (PTPRF interacting)
10427235	NM_025385	Prr13	7.59134	7.59234	7.53526	8.82634	8.97775	9.05515	8.34859	8.22752	8.36867	9.29081	9.28634	9.39431	proline rich 13
10361807	NM_010437	Hivep2	10.3155	10.4297	10.5011	9.45797	9.52475	9.65268	11.1996	11.1667	11.1048	10.0954	10.0747	10.1249	human immunodeficiency virus type I enhancer binding protein 2
10489891	NM_019835	B4galt5	9.12866	9.17185	9.15289	8.89929	8.8995	8.96034	9.86373	9.85119	9.9605	9.58204	9.52038	9.48627	UDP-Gal:betaGlcNAc beta 1,4-galactosyltransferase, polypeptide 5
10459552	NM_194355	Spire1	9.22837	9.3062	9.30736	9.0679	9.09752	9.10995	10.0001	10.044	10.0169	9.41572	9.27389	9.41673	spire homolog 1 (Drosophila)
10606186	NM_009197	Slc16a2	8.91246	8.81189	8.95446	7.77513	7.79612	7.79863	9.50426	9.81247	9.57751	8.65866	8.58625	8.76056	solute carrier family 16 (monocarboxylic acid transporters), member 2
10438708	NM_008555	Masp1	6.52992	6.50447	6.51049	6.50953	6.68057	6.64894	7.1563	7.30713	7.29494	6.36926	6.73519	6.64147	mannan-binding lectin serine peptidase 1
10455550	BC113158	4833403I15Rik	5.82808	5.88277	5.98923	5.91834	5.91353	5.76826	6.53936	6.67925	6.69346	5.97422	6.10693	5.94251	RIKEN cDNA 4833403I15 gene
10543369	NM_153163	Cadps2	6.02748	6.09878	6.0661	5.4237	5.51245	5.40655	6.88565	6.77128	6.73853	5.75049	5.73673	5.76169	Ca2+-dependent activator protein for secretion 2
10565811	NR_002173	449631	11.9906	11.8776	11.921	9.36625	9.39956	9.4366	12.6219	12.7269	12.642	9.65065	9.73021	9.65851	predicted gene, 449631
10489569	NM_011125	Pltp	8.4689	8.39341	8.55316	7.82163	7.82136	7.68673	9.24357	9.20003	9.17183	8.8249	8.86582	8.82763	phospholipid transfer protein
10540207	ENSMUST00000057977	A730049H05Rik	7.47327	7.32441	7.43494	6.1517	6.03344	6.2563	8.06972	8.19688	8.16254	6.93973	6.74686	6.7088	RIKEN cDNA A730049H05 gene
10400357	NM_013815	Baz1a	10.2726	10.3483	10.4301	10.9366	10.8777	11.015	11.0931	11.0354	11.1108	10.8452	10.9176	10.9328	bromodomain adjacent to zinc finger domain 1A
10374478	NM_021372	Sertad2	9.56232	9.47691	9.48223	9.00817	9.12573	9.21211	10.2311	10.1777	10.2992	9.38671	9.38303	9.34715	SERTA domain containing 2
10512332	ENSMUST00000105040	4930466F19Rik	8.7811	8.66205	8.6324	6.33716	6.23758	6.33665	9.43966	9.3265	9.49534	6.5496	6.71106	6.91697	RIKEN cDNA 4930466F19 gene
10512354	ENSMUST00000105040	4930466F19Rik	8.7811	8.66205	8.6324	6.33716	6.23758	6.33665	9.43966	9.3265	9.49534	6.5496	6.71106	6.91697	RIKEN cDNA 4930466F19 gene
10501164	NM_007778	Csf1	9.57892	9.70139	9.71597	10.909	10.9308	10.9982	10.3818	10.4039	10.3959	11.361	11.3731	11.3147	colony stimulating factor 1 (macrophage)
10475653	NM_011978	Slc27a2	5.45112	5.46708	5.63179	5.33481	5.2667	5.35147	6.18437	6.30446	6.24553	5.52065	5.57519	5.42299	solute carrier family 27 (fatty acid transporter), member 2
10553788	NM_009728	Atp10a	9.33297	9.34839	9.38378	9.02432	9.0229	9.04899	10.0951	10.1495	10.0008	9.38614	9.43909	9.39817	ATPase, class V, type 10A
10514128	NM_027238	Ttc39b	8.50292	8.8453	8.73361	9.1444	9.26768	9.34661	9.52246	9.39675	9.34103	9.33071	9.41469	9.47273	tetratricopeptide repeat domain 39B
10469353	NM_001081310	2010003H20Rik	6.35717	6.01947	6.28085	7.47718	7.48191	7.37419	7.15487	6.90855	6.77037	7.57562	7.60426	7.49522	RIKEN cDNA 2010003H20 gene
10424213	NM_199449	Zhx2	10.3836	10.493	10.4842	7.98825	8.17052	8.29274	11.206	11.2009	11.1293	8.8566	8.8134	8.84047	zinc fingers and homeoboxes 2
10541683	NM_001113356	667277	9.11648	9.15409	9.26233	7.38607	7.61728	7.65932	9.94651	9.94955	9.81098	9.08303	9.01858	9.21053	predicted gene, 667277
10367919	BC118516	Stx11	10.2293	10.1874	10.1213	8.78206	8.83355	8.84295	10.8425	10.8938	10.9747	9.67905	9.59838	9.60722	syntaxin 11
10451953	NM_029796	Lrg1	7.03436	6.75517	6.89822	6.21552	6.59176	6.12128	7.51199	7.8981	7.44871	6.23817	6.83451	6.61716	leucine-rich alpha-2-glycoprotein 1
10461251	NM_001013019	Lrrn4cl	6.70325	6.76555	6.88566	6.71927	6.92296	6.73742	7.40756	7.69891	7.41287	7.39771	7.24295	7.24594	LRRN4 C-terminal like
10476401	NM_019677	Plcb1	6.77313	6.86645	6.89732	6.53043	6.19615	6.58595	7.59859	7.59188	7.51026	6.6452	6.62833	6.97782	phospholipase C, beta 1
10451613	NM_001110824	Foxp4	8.89714	8.82627	8.98435	8.73952	8.84407	8.957	9.65269	9.54948	9.66905	8.63122	8.77179	8.70302	forkhead box P4
10353117	NM_172841	Slco5a1	6.90837	6.92076	6.84844	6.61053	6.88555	6.36451	7.59253	7.63619	7.60998	6.81248	6.61658	6.82886	solute carrier organic anion transporter family, member 5A1
10394749	NM_001008421	Nol10	9.23557	9.41001	9.30426	9.80498	9.87464	9.93174	10.1385	9.92449	10.0461	9.76574	9.71211	9.84472	nucleolar protein 10
10412038	NM_145456	Zswim6	10.0563	10.1488	10.1292	9.05637	9.0683	9.19883	10.899	10.8142	10.7783	9.61693	9.57663	9.69597	zinc finger, SWIM domain containing 6
10450038	NM_020581	Angptl4	9.22634	9.21782	9.31753	9.70694	9.7074	9.72386	9.97796	9.94287	9.99603	10.2364	10.1657	10.266	angiopoietin-like 4
10347948	NM_013673	Sp100	7.32809	7.60146	7.65316	6.11401	6.24408	6.3319	8.30986	8.29487	8.13006	7.54923	7.46344	7.4072	nuclear antigen Sp100
10355105	AF362573	AF362573	7.50748	7.561	7.48592	7.18961	7.23301	7.16032	8.44712	8.2889	7.96748	6.88771	6.90341	7.02311	cDNA sequence AF362573
10554233	NM_026531	Aen	7.83272	7.81154	7.9014	8.78419	8.87478	8.87378	8.54026	8.62775	8.52575	8.98793	9.06925	9.10421	apoptosis enhancing nuclease
10361995	NM_027930	Fam54a	7.78361	7.72778	7.74904	9.42417	9.48782	9.52881	8.52961	8.5685	8.30797	9.62554	9.54821	9.74166	family with sequence similarity 54, member A
10569102	NM_016850	Irf7	7.82039	8.0468	7.8838	7.03923	7.01454	7.11175	8.54732	8.65027	8.69368	7.86429	7.94953	7.81808	interferon regulatory factor 7
10568221	NM_009266	Sephs2	8.44535	8.40827	8.33046	9.4961	9.55431	9.62309	9.00807	9.15069	9.16546	9.30224	9.30002	9.26473	selenophosphate synthetase 2
10499655	NM_010559	Il6ra	7.85282	7.86338	7.86168	7.7163	7.74244	7.76613	8.68839	8.47422	8.55392	8.15535	8.13731	8.18587	interleukin 6 receptor, alpha
10557855	NM_001079932	Trim72	6.97681	7.18868	7.17267	7.73961	7.83143	7.61951	7.86548	7.80757	7.80313	7.89134	7.97506	7.68727	tripartite motif-containing 72
10606689	NM_013898	Timm8a1	8.31286	8.59384	8.54752	9.95966	9.99499	10.0406	9.26576	9.14115	9.18208	9.79759	9.79853	9.86609	translocase of inner mitochondrial membrane 8 homolog a1 (yeast)
10365482	NM_011595	Timp3	11.5055	11.5679	11.5487	8.30857	8.44212	8.59253	12.2997	12.2406	12.2152	9.87223	9.86973	9.88154	tissue inhibitor of metalloproteinase 3
10387368	NM_025915	Tmem88	9.35965	9.36179	9.23495	8.34339	8.64201	8.41216	10.036	9.99158	10.0611	8.93844	8.90449	8.93087	transmembrane protein 88
10502135	NM_009102	Rrh	5.82496	5.61274	5.81217	6.1285	6.11804	5.98592	6.52951	6.42837	6.42135	6.22254	6.12661	6.38274	retinal pigment epithelium derived rhodopsin homolog
10385941	NM_021327	Tnip1	9.47733	9.43558	9.57421	8.10299	8.30401	8.25771	10.2532	10.1151	10.2477	8.83187	8.81203	8.86343	TNFAIP3 interacting protein 1
10360349	NM_053199	Cadm3	6.97002	6.93397	7.08399	6.74816	6.553	6.20638	7.69199	7.62173	7.79824	6.51855	6.53236	6.42972	cell adhesion molecule 3
10576216	AF357327	Rpl13	9.23827	9.48143	9.32229	7.6951	7.8499	7.77586	10.0811	10.1697	9.91507	8.19674	8.24218	8.34337	ribosomal protein L13
10409616	NM_009262	Spock1	6.92431	6.94358	6.75708	6.88852	6.87545	6.66396	7.64532	7.52924	7.5741	6.85142	6.81057	6.91368	sparc/osteonectin, cwcv and kazal-like domains proteoglycan 1
10361760	NM_013898	Timm8a1	8.3298	8.59159	8.53217	9.97693	10.0138	10.1032	9.27284	9.12712	9.17623	9.83128	9.82845	9.89617	translocase of inner mitochondrial membrane 8 homolog a1 (yeast)
10525271	BC132172	C330023M02Rik	9.47428	9.65694	9.70374	10.5184	10.5906	10.6459	10.3276	10.3056	10.3239	10.5965	10.5639	10.6189	RIKEN cDNA C330023M02 gene
10429160	NM_009177	St3gal1	9.26816	9.216	9.30718	10.526	10.5467	10.5907	9.93181	10.0419	9.93886	10.6739	10.6241	10.6388	ST3 beta-galactoside alpha-2,3-sialyltransferase 1
10498024	NM_011990	Slc7a11	6.65025	6.52198	6.87705	8.05621	8.05869	8.16197	7.39483	7.39248	7.38279	9.95631	10.0889	10.063	solute carrier family 7 (cationic amino acid transporter, y+ system), member 11
10546454	NM_175314	Adamts9	10.245	10.2913	10.329	8.05888	8.08968	8.09945	10.9778	10.9823	11.0248	9.42247	9.39124	9.46229	a disintegrin-like and metallopeptidase (reprolysin type) with thrombospondin type 1 motif, 9
10458828	NM_033037	Cdo1	7.28223	7.15755	7.38897	6.96317	7.17335	6.91964	8.05372	7.98499	7.90817	7.20197	7.19126	7.27418	cysteine dioxygenase 1, cytosolic
10493688	ENSMUST00000029548	Nup210l	5.84566	5.7545	5.75901	5.96764	6.11635	5.79626	6.5308	6.55315	6.39302	6.19509	6.2554	6.29756	nucleoporin 210-like
10514240	NM_172426	Slc24a2	6.30913	6.19284	6.44608	5.82913	5.67669	5.5952	6.97916	7.07331	7.01333	5.46426	5.54403	5.8214	solute carrier family 24 (sodium/potassium/calcium exchanger), member 2
10556302	NM_009667	Ampd3	11.0661	11.0819	11.0756	8.34359	8.54865	8.57361	11.8235	11.7582	11.7596	9.97378	9.96359	10.0547	adenosine monophosphate deaminase 3
10604576	NM_016697	Gpc3	8.31653	8.40669	8.37183	6.9908	6.75545	6.92982	9.06967	9.1464	8.99156	7.02039	7.0064	7.02217	glypican 3
10437224	NR_003508	Mx2	7.06088	7.20775	7.64089	5.51882	5.08725	5.49377	8.18166	7.98878	7.84895	5.88087	5.98323	5.85145	myxovirus (influenza virus) resistance 2
10506301	NM_001122899	Lepr	7.77835	8.06033	7.94838	6.17313	6.01211	5.9218	8.78422	8.66246	8.45022	6.64153	6.69811	6.74597	leptin receptor
10409486	NM_001114088	Pdlim7	9.42341	9.47975	9.54314	9.42588	9.6113	9.69515	10.1414	10.1446	10.2698	9.55971	9.57999	9.63635	PDZ and LIM domain 7
10417798	NM_021542	Kcnk5	7.9116	8.08905	7.91515	9.11782	9.2395	9.2047	8.72755	8.67196	8.62554	9.18562	9.20913	9.25164	potassium channel, subfamily K, member 5
10506225	NM_198037	Cachd1	8.60634	8.637	8.83657	9.08398	9.04522	9.13741	9.34753	9.45143	9.39017	9.13216	9.18102	9.14235	cache domain containing 1
10601569	NM_001081385	Pcdh11x	6.07723	5.9079	5.79863	5.25332	5.33518	5.46884	6.63179	6.81604	6.44495	5.54171	5.5978	5.18401	protocadherin 11 X-linked
10369481	NM_207000	H2afy2	5.6002	5.7594	6.32542	7.89133	7.72251	7.87595	6.59314	6.5094	6.69116	7.28183	7.14989	7.14808	H2A histone family, member Y2
10350790	ENSMUST00000065673	Tor1aip2	7.73772	7.73489	7.73707	7.26708	7.32216	7.45174	8.43261	8.49749	8.38806	7.43402	7.41163	7.48618	torsin A interacting protein 2
10345554	XR_032810	LOC100046859	5.50757	5.33068	5.52615	5.18673	5.15017	4.94098	6.16197	6.08257	6.22683	5.04476	5.01684	4.86184	hypothetical protein LOC100046859
10583519	NM_010493	Icam1	9.94258	9.9002	9.93016	7.93865	7.93246	8.03867	10.5718	10.6555	10.6508	9.25072	9.30892	9.3467	intercellular adhesion molecule 1
10383010	U72673	Socs3	8.44102	8.28948	8.51404	7.17884	7.10551	7.17244	9.13314	9.08213	9.12653	7.29722	7.39425	7.32024	suppressor of cytokine signaling 3
10561004	NM_010155	Erf	9.25038	9.17897	9.35993	9.02187	9.22643	9.19028	9.98356	10.0136	9.88825	9.15757	9.14501	9.16616	Ets2 repressor factor
10494262	NM_007802	Ctsk	7.73733	7.77562	7.84114	8.06277	8.14449	8.29101	8.54539	8.37362	8.53096	9.2198	9.18329	9.27263	cathepsin K
10514133	NM_027238	Ttc39b	9.04292	9.16388	9.17035	9.70589	9.72595	9.82398	9.89298	9.86633	9.7119	9.92639	9.93116	9.99557	tetratricopeptide repeat domain 39B
10421774	NM_001081336	Dgkh	8.96974	8.94356	8.98084	8.59793	8.77397	8.76543	9.55976	9.68545	9.74256	8.9024	8.90611	9.07697	diacylglycerol kinase, eta
10490159	NM_022995	Pmepa1	12.0886	12.052	12.0696	9.79704	10.0392	10.0137	12.7474	12.7678	12.7883	10.7661	10.7083	10.7676	prostate transmembrane protein, androgen induced 1
10456405	NM_144867	Slmo1	6.80789	6.64937	6.62523	6.98427	7.10563	7.13026	7.38982	7.30652	7.47939	7.05217	7.11948	6.98	slowmo homolog 1 (Drosophila)
10382888	AK171830	2810008D09Rik	9.16893	9.17857	9.04294	8.70484	8.63181	8.70445	9.87005	9.8349	9.7779	8.33109	8.34764	8.40111	RIKEN cDNA 2810008D09 gene
10466104	NM_023731	Ccdc86	8.9318	8.95261	8.90201	9.49391	9.43335	9.60007	9.7408	9.53145	9.60474	9.49525	9.45651	9.53575	coiled-coil domain containing 86
10364856	NM_199322	Dot1l	9.82285	9.97841	9.92499	9.18391	9.31404	9.35187	10.5709	10.6118	10.6334	9.27246	9.4029	9.43128	DOT1-like, histone H3 methyltransferase (S. cerevisiae)
10458430	NM_007858	Diap1	8.44266	8.30184	8.35292	8.93805	8.9247	9.14052	9.03495	9.03901	9.11151	9.14726	9.17387	9.25679	diaphanous homolog 1 (Drosophila)
10505073	NM_172867	Zfp462	9.12611	9.20299	9.25217	9.17459	9.19408	9.28684	9.94632	9.86622	9.84971	9.08746	8.98643	9.12632	zinc finger protein 462
10600814	NM_008179	Gspt2	6.36824	6.62012	6.258	6.70316	7.16655	6.89038	7.18765	7.07878	7.05946	7.16517	6.98661	7.12921	G1 to S phase transition 2
10496580	NM_018734	Gbp3	8.80875	8.9506	9.00929	7.0036	6.86918	7.01653	9.64424	9.58316	9.61684	7.8079	7.84062	8.0056	guanylate binding protein 3
10557058	ENSMUST00000098072	Polr3e	9.49569	9.49074	9.46711	9.183	9.1291	9.3169	10.1163	10.1644	10.2377	9.1988	9.13584	9.2607	polymerase (RNA) III (DNA directed) polypeptide E
10387372	NM_001017426	Jmjd3	11.7082	11.7036	11.8096	9.95378	10.0166	10.1987	12.4365	12.4274	12.4223	10.6991	10.6497	10.7606	jumonji domain containing 3
10445293	NM_013737	Pla2g7	6.29455	6.44923	6.38935	7.00478	7.07576	7.1852	7.32576	6.95092	6.92001	9.03182	8.99314	9.17709	phospholipase A2, group VII (platelet-activating factor acetylhydrolase, plasma)
10416732	AF357389	Snora30	8.71415	8.81405	8.91231	7.85079	8.14942	8.26565	9.34839	9.55552	9.59794	8.55193	8.58661	8.67223	small nucleolar RNA, H/ACA box 30
10557703	AF357389	Snora30	8.71415	8.81405	8.91231	7.85079	8.14942	8.26565	9.34839	9.55552	9.59794	8.55193	8.58661	8.67223	small nucleolar RNA, H/ACA box 30
10540085	NM_007992	Fbln2	8.86984	8.79623	8.75424	8.83245	8.85543	9.03358	9.43884	9.60158	9.43836	10.1422	10.1271	10.1614	fibulin 2
10356269	BC094285	A530032D15Rik	7.21908	7.58781	7.58273	6.09188	5.65319	6.07945	8.29409	7.99665	8.15692	6.46033	6.37636	6.80715	RIKEN cDNA A530032D15Rik gene
10533659	NM_019765	Clip1	10.132	10.1424	10.215	9.76474	9.8217	9.81863	10.8918	10.8614	10.7921	9.90386	9.86412	9.95917	CAP-GLY domain containing linker protein 1
10419286	ENSMUST00000100671	ENSMUSG00000072589	7.11073	7.15913	6.9605	6.60935	6.64175	6.53192	7.80616	7.87083	7.60895	6.44699	6.64715	6.27961	predicted gene, ENSMUSG00000072589
10499394	NM_001002011	Lmna	11.0222	10.9505	11.0072	11.8559	11.8716	11.958	11.6631	11.6838	11.6866	11.9195	11.8873	11.8732	lamin A
10357788	AK084736	Ppp1r15b	7.4604	7.48797	7.61655	6.85741	7.17217	7.14101	8.03862	8.1786	8.39851	7.03441	6.96445	7.00857	protein phosphatase 1, regulatory (inhibitor) subunit 15b
10519555	NM_011075	Abcb1b	10.566	10.6454	10.6082	9.91121	10.1051	10.1024	11.3432	11.2372	11.2897	10.688	10.716	10.7049	ATP-binding cassette, sub-family B (MDR/TAP), member 1B
10604393	NM_019680	ENSMUSG00000053512	7.79026	7.84835	7.85988	8.30397	8.37188	8.59754	8.66637	8.51349	8.36838	8.60169	8.55811	8.69771	predicted gene, ENSMUSG00000053512
10363415	NM_052994	Spock2	8.10309	7.94135	7.85335	7.65643	7.49514	7.47025	8.80158	8.60668	8.53866	8.10294	8.07765	8.06454	sparc/osteonectin, cwcv and kazal-like domains proteoglycan 2
10355984	NM_009255	Serpine2	8.72373	8.82986	8.80687	8.0429	8.02529	8.16781	9.5117	9.52568	9.3716	8.57403	8.59035	8.65517	serine (or cysteine) peptidase inhibitor, clade E, member 2
10406334	NM_030174	Mctp1	6.0327	5.9085	5.93	6.15292	5.9684	6.01131	6.62344	6.71931	6.57472	7.15519	7.17466	7.21081	multiple C2 domains, transmembrane 1
10355069	NM_001114609	Ino80d	10.382	10.3631	10.4462	9.51016	9.53689	9.59518	11.0512	11.1235	11.0607	9.67303	9.67738	9.68101	INO80 complex subunit D
10422628	NM_177355	Plcxd3	5.58101	5.47739	5.29683	5.43316	5.41045	5.43522	6.25481	6.00786	6.1365	5.54869	5.36208	5.58366	phosphatidylinositol-specific phospholipase C, X domain containing 3
10462507	NM_011864	Papss2	7.137	7.28881	7.25782	7.20766	7.39815	7.28795	7.87497	7.86599	7.98533	8.43836	8.45535	8.48591	3'-phosphoadenosine 5'-phosphosulfate synthase 2
10535956	NM_146258	Stard13	10.8423	10.9716	10.8897	9.95687	10.0071	10.033	11.6037	11.5589	11.5822	10.1934	10.2309	10.1925	StAR-related lipid transfer (START) domain containing 13
10586017	NM_028283	Uaca	8.85093	8.92086	9.08018	9.17276	9.22124	9.32573	9.62784	9.54	9.72413	9.29286	9.38213	9.39534	uveal autoantigen with coiled-coil domains and ankyrin repeats
10497214	NM_001025261	Tpd52	7.23491	7.1972	7.39494	6.63867	6.79859	6.71572	7.86219	8.08185	7.92279	7.72205	7.52569	7.54298	tumor protein D52
10358434	NM_008869	Pla2g4a	6.09161	6.20109	6.21664	6.93147	6.94742	7.0965	6.87797	6.91176	6.75136	8.47325	8.42494	8.37435	phospholipase A2, group IVA (cytosolic, calcium-dependent)
10367734	NM_177387	Ust	7.90547	8.0229	8.13671	8.44795	8.56297	8.7284	8.81122	8.67331	8.61103	8.83264	8.8527	8.93795	uronyl-2-sulfotransferase
10354418	NM_028696	Obfc2a	9.58254	9.57501	9.55951	8.27987	8.45902	8.42122	10.2896	10.3174	10.1389	9.2137	9.19581	9.23494	oligonucleotide/oligosaccharide-binding fold containing 2A
10412562	NM_134080	Flnb	8.16058	8.1982	8.27288	10.7228	10.8055	10.7991	8.80568	8.9506	8.89736	10.8402	10.7849	10.8419	filamin, beta
10507677	NM_010657	Hivep3	7.59945	7.44357	7.53514	7.46294	7.36456	7.25799	8.25979	8.27584	8.06447	7.4882	7.60228	7.51291	human immunodeficiency virus type I enhancer binding protein 3
10544732	NM_018773	Skap2	8.16472	8.01573	8.23329	8.02055	8.05986	8.30232	8.84984	8.826	8.75902	8.58155	8.54435	8.60021	src family associated phosphoprotein 2
10499861	NM_009114	S100a9	6.79022	6.90478	6.97265	6.53186	6.14602	5.99857	7.5412	7.49568	7.65061	6.56535	6.71139	6.52801	S100 calcium binding protein A9 (calgranulin B)
10462587	NM_029682	Stambpl1	7.54651	7.54464	7.67365	8.54919	8.56051	8.85089	8.13054	8.30991	8.34131	8.61456	8.76335	8.7166	Stam binding protein like 1
10575775	BC158118	4933407C03Rik	8.54684	8.52693	8.67471	7.66509	7.88229	7.95055	9.18655	9.2181	9.35557	8.23936	8.20968	8.28919	RIKEN cDNA 4933407C03 gene
10596051	NM_001101483	Tmem22	6.2881	6.15984	6.28876	7.02371	6.98856	7.25819	6.94257	6.83332	6.97166	7.57015	7.47896	7.76211	transmembrane protein 22
10476759	NM_028724	Rin2	8.23704	8.22968	8.38387	7.26017	7.50085	7.47621	8.97741	8.86669	9.01687	8.49219	8.36556	8.54913	Ras and Rab interactor 2
10523021	NM_018760	Slc4a4	7.75852	8.04114	7.9943	7.81792	7.91195	7.99838	8.60816	8.58649	8.60594	8.04321	8.11666	8.26002	solute carrier family 4 (anion exchanger), member 4
10506360	NM_144906	Sgip1	7.99397	7.97534	8.0646	6.58604	6.51829	6.4362	8.69203	8.73969	8.60844	7.05522	6.99308	7.08384	SH3-domain GRB2-like (endophilin) interacting protein 1
10463599	NM_019408	Nfkb2	10.5969	10.5299	10.5851	10.5361	10.6376	10.6916	11.2098	11.229	11.2756	10.8154	10.7792	10.7353	nuclear factor of kappa light polypeptide gene enhancer in B-cells 2, p49/p100
10577179	NM_025601	1700029H14Rik	7.33543	7.25429	7.01121	6.59294	6.72142	6.37294	7.74425	8.06678	7.7909	6.63413	6.52459	6.52954	RIKEN cDNA 1700029H14 gene
10575961	NM_009462	Usp10	8.95186	9.07823	9.04923	10.0426	10.1241	10.0574	9.75866	9.63058	9.69037	9.96327	9.89865	9.95011	ubiquitin specific peptidase 10
10493103	NM_177663	Isg20l2	8.99165	9.13168	9.28938	9.72256	9.87489	9.86637	9.84926	9.75155	9.8116	9.73907	9.77147	9.85159	interferon stimulated exonuclease gene 20-like 2
10436442	NM_019643	Fam60a	9.34325	9.4607	9.4437	11.4384	11.503	11.5745	10.2198	10.028	9.99877	11.0057	11.0299	11.0832	family with sequence similarity 60, member A
10423629	NM_152894	Pop1	7.04206	7.13033	7.32873	9.05069	9.11337	9.17066	7.87423	7.88475	7.7393	8.9923	8.9841	9.09505	processing of precursor 1, ribonuclease P/MRP family, (S. cerevisiae)
10573128	NM_001111304	Tbc1d9	7.38445	7.36356	7.35118	7.49159	7.68815	7.55605	8.06332	7.96246	8.06982	8.57378	8.50441	8.55104	TBC1 domain family, member 9
10590267	NR_002902	Snora62	8.2655	8.43864	8.47777	7.98282	8.11615	8.31448	9.11885	9.01182	9.0452	8.20817	8.11777	8.28048	small nucleolar RNA, H/ACA box 62
10346843	NM_001077403	Nrp2	7.84429	8.03669	7.97603	9.01234	9.05034	9.17791	8.65802	8.53182	8.65922	9.27564	9.30628	9.34349	neuropilin 2
10361956	NM_008635	Mtap7	7.02703	6.81974	6.8142	6.35677	6.40461	6.49211	7.35135	7.69332	7.60761	6.5957	6.5881	6.67087	microtubule-associated protein 7
10459944	NM_198429	Nfatc1	9.2552	9.21478	9.28241	8.08914	8.26712	8.36813	9.90723	9.85246	9.98358	8.70326	8.73227	8.73194	nuclear factor of activated T-cells, cytoplasmic, calcineurin-dependent 1
10408879	NM_001033399	Gfod1	8.75726	8.38665	8.58653	8.82428	8.63814	8.75481	9.1469	9.31485	9.25022	8.89109	8.81597	8.82901	glucose-fructose oxidoreductase domain containing 1
10549497	NM_019643	Fam60a	9.40748	9.50016	9.53918	11.3987	11.4384	11.5243	10.2009	10.1836	10.0437	10.934	10.987	11.0611	family with sequence similarity 60, member A
10542275	NM_007961	Etv6	9.58132	9.57087	9.62256	9.015	9.16642	9.25389	10.3356	10.1678	10.2514	9.43775	9.40121	9.42846	ets variant gene 6 (TEL oncogene)
10569458	NM_013742	Cars	10.112	10.1732	10.1312	10.5486	10.5679	10.654	10.7988	10.7784	10.819	10.6485	10.6423	10.6982	cysteinyl-tRNA synthetase
10580139	NM_172503	Zswim4	10.128	10.2362	10.1827	9.47546	9.5161	9.63455	10.806	10.8344	10.8856	9.98431	10.0522	10.0055	zinc finger, SWIM domain containing 4
10594538	ENSMUST00000098627	Plekho2	7.30012	7.2571	7.47825	7.13055	7.14024	6.98411	8.13471	7.89415	7.98531	7.42987	7.42076	7.60922	pleckstrin homology domain containing, family O member 2
10347767	NM_021342	Kcne4	8.83117	8.72689	8.78641	7.12645	6.73486	6.71356	9.38441	9.48846	9.45025	7.93071	7.76366	7.84781	potassium voltage-gated channel, Isk-related subfamily, gene 4
10398859	NM_007421	Adssl1	6.67425	6.39704	6.58667	7.49463	7.77501	7.61285	7.48267	6.82836	7.32294	8.26087	8.2329	8.32693	adenylosuccinate synthetase like 1
10441392	NM_001101560	Cldn20	7.06605	7.18302	7.53489	9.1974	9.09599	9.29379	7.82988	7.94062	7.98864	8.83167	8.87577	8.9599	claudin 20
10563411	NM_153419	Grwd1	8.91267	8.96076	9.05212	9.8	9.90297	9.89363	9.63423	9.62919	9.6361	9.93961	9.98443	10.0524	glutamate-rich WD repeat containing 1
10531195	NM_001081401	Adamts3	5.81248	5.76065	5.72781	6.58046	6.60203	6.59562	6.46343	6.48525	6.32423	6.9783	6.90379	7.02935	a disintegrin-like and metallopeptidase (reprolysin type) with thrombospondin type 1 motif, 3
10449452	NM_010220	Fkbp5	9.04506	9.20247	9.19549	9.60901	9.69446	9.84875	9.86862	9.7726	9.77298	9.92168	9.97393	10.0801	FK506 binding protein 5
10599581	NM_133729	2610018G03Rik	6.65484	6.74342	6.60647	6.09883	6.32322	6.27453	7.37929	7.19255	7.39715	6.85231	6.7456	6.81777	RIKEN cDNA 2610018G03 gene
10523750	BC023132	D930016D06Rik	7.83232	7.8356	7.7979	7.27321	7.27548	7.51335	8.71165	8.45276	8.26529	7.43257	7.4246	7.40817	RIKEN cDNA D930016D06 gene
10403511	NM_144835	Heatr1	10.4416	10.5246	10.4709	11.4068	11.4118	11.4855	11.1617	11.1123	11.1236	11.429	11.4398	11.4964	HEAT repeat containing 1
10588522	NM_145620	Rrp9	8.66123	8.75071	9.00206	9.93795	10.0246	10.0316	9.38621	9.46429	9.52398	9.9691	9.95349	10.0638	RRP9, small subunit (SSU) processome component, homolog (yeast)
10384192	NM_134011	Tbrg4	9.45519	9.48672	9.54697	10.5309	10.5175	10.5776	10.1879	10.1311	10.1286	10.3897	10.3749	10.4108	transforming growth factor beta regulated gene 4
10396175	ENSMUST00000101349	ENSMUSG00000073041	6.94967	6.80261	6.79295	6.89873	6.68912	6.58653	7.60049	7.3852	7.5157	6.85656	7.05227	7.02495	predicted gene, ENSMUSG00000073041
10508405	NM_025452	Tmem54	6.37963	6.40972	6.40541	6.78886	6.78873	6.70131	7.00251	7.11764	7.03038	6.9799	6.84328	7.00208	transmembrane protein 54
10486041	NM_001136072	Meis2	6.52553	6.63491	6.76381	6.03941	5.89141	5.92176	7.3159	7.30891	7.25488	6.0183	6.12899	6.20431	Meis homeobox 2
10395320	NM_011658	Twist1	6.72735	6.89029	6.87728	7.18961	7.17903	7.23283	7.48999	7.47824	7.47838	7.57399	7.62649	7.81391	twist gene homolog 1 (Drosophila)
10423654	NM_054049	Osr2	8.16471	8.17509	8.19	7.59747	7.66823	7.49271	8.73931	8.84878	8.89239	7.53656	7.52676	7.32664	odd-skipped related 2 (Drosophila)
10431637	NM_025815	Cpne8	7.22828	7.33606	7.16079	6.60977	6.58393	6.71802	7.89245	7.94825	7.83427	7.42722	7.25809	7.48118	copine VIII
10571657	NM_007981	Acsl1	8.98795	9.11705	9.14369	8.74081	8.85662	8.91469	9.74932	9.70352	9.74456	9.08646	8.97334	9.10643	acyl-CoA synthetase long-chain family member 1
10433887	NM_026163	Pkp2	6.6133	6.61855	6.63592	7.95996	8.2306	8.23696	7.09143	7.24676	7.47626	7.58745	7.4493	7.61239	plakophilin 2
10525555	NM_133917	Mlxip	9.01014	9.16103	9.10088	8.07647	8.02699	8.27029	9.73082	9.75249	9.73341	8.34792	8.22362	8.25854	MLX interacting protein
10372028	NM_018797	Plxnc1	6.36738	6.12211	6.39493	6.35843	6.64135	6.29842	6.80959	7.10795	6.91123	6.93526	6.9983	7.2363	plexin C1
10517706	NM_023536	Mrto4	8.87769	9.12711	9.12803	10.9031	10.938	10.9596	9.68153	9.6748	9.72065	10.701	10.623	10.6965	MRT4, mRNA turnover 4, homolog (S. cerevisiae)
10535852	NM_007513	Slc7a1	10.0914	9.97006	10.0298	9.99625	10.0423	10.1965	10.6681	10.7413	10.6259	10.2895	10.3359	10.2917	solute carrier family 7 (cationic amino acid transporter, y+ system), member 1
10457091	NM_144946	Neto1	5.59262	5.5375	5.2786	5.36577	5.02258	5.1863	6.25165	6.06293	6.03698	5.17644	5.11941	4.80724	neuropilin (NRP) and tolloid (TLL)-like 1
10491732	NM_183221	Fat4	8.4041	8.36951	8.39971	6.8848	7.13362	7.01865	9.08621	9.08651	8.94226	8.20887	8.10754	8.18746	FAT tumor suppressor homolog 4 (Drosophila)
10491629	BC079623	4932438A13Rik	10.6318	10.7616	10.7466	9.41662	9.48666	9.60738	11.3915	11.4046	11.2853	9.6325	9.62182	9.73128	RIKEN cDNA 4932438A13 gene
10490150	NM_021394	Zbp1	6.86864	6.97022	6.78341	6.81377	6.74629	6.58849	7.38513	7.6236	7.55146	7.03807	6.97587	7.00538	Z-DNA binding protein 1
10483809	NM_010902	Nfe2l2	10.8153	10.8736	10.8253	10.7432	10.7939	10.7906	11.4921	11.486	11.473	11.1243	11.1475	11.1987	nuclear factor, erythroid derived 2, like 2
10579724	NM_177766	Slc35e1	9.62475	9.58787	9.65251	9.35919	9.52252	9.51487	10.2557	10.2542	10.2917	9.63841	9.69211	9.77158	solute carrier family 35, member E1
10589535	NM_008694	Ngp	6.39523	6.48604	6.5101	5.34299	5.73498	5.19815	7.342	6.96026	7.02505	5.35785	5.47206	5.73916	neutrophilic granule protein
10551319	NM_133770	Adck4	9.39011	9.38221	9.45091	7.82007	8.01739	7.91706	10.1264	10.0209	10.009	8.44765	8.30707	8.39539	aarF domain containing kinase 4
10386455	NM_009026	Rasd1	8.50384	8.36783	8.56339	7.34907	7.35155	7.57364	9.14116	9.10977	9.11674	7.98998	7.96268	7.85828	RAS, dexamethasone-induced 1
10404996	NM_013610	Ninj1	7.67363	7.65106	7.54179	8.67054	8.72176	8.59693	8.1037	8.31924	8.37564	9.09862	9.22331	9.19678	ninjurin 1
10579125	NM_145596	Gatad2a	9.33399	9.33462	9.36725	9.92188	9.99652	10.1028	9.92643	9.99417	10.0456	10.0743	10.0943	10.0898	GATA zinc finger domain containing 2A
10460392	NM_027196	Pold4	8.04519	7.95844	8.08266	7.98532	8.03632	8.00965	8.511	8.83767	8.66797	8.70161	8.57842	8.66808	polymerase (DNA-directed), delta 4
10525043	NM_028762	Rbm19	8.24289	8.39912	8.35209	9.08185	9.22049	9.21864	8.96209	8.98169	8.97999	9.05043	9.22031	9.24391	RNA binding motif protein 19
10574242	NM_009090	Polr2c	9.23109	8.79373	9.10253	9.73037	9.72071	9.79297	9.39246	9.86514	9.79805	9.66828	9.57117	9.54649	polymerase (RNA) II (DNA directed) polypeptide C
10474181	NM_178890	Abtb2	8.88644	8.81648	8.94776	8.16772	8.12211	8.25755	9.53705	9.58562	9.45589	8.53546	8.44453	8.54653	ankyrin repeat and BTB (POZ) domain containing 2
10447317	NM_010137	Epas1	9.86068	9.95681	9.9734	6.97495	7.09054	7.1435	10.6021	10.6938	10.4219	8.14752	8.06489	8.16347	endothelial PAS domain protein 1
10379518	NM_013654	Ccl7	9.17331	9.26369	9.24161	8.73599	8.83618	9.00329	9.94769	9.73342	9.92413	10.4783	10.4318	10.5198	chemokine (C-C motif) ligand 7
10491848	BC100361	Larp2	6.22516	6.06625	6.27273	6.10484	6.1348	6.22549	6.76455	6.84654	6.87831	6.41443	6.40418	6.42789	La ribonucleoprotein domain family, member 2
10555118	NM_011035	Pak1	8.3544	8.40464	8.46449	10.9427	10.981	11.0391	9.09367	9.04135	9.01046	10.8609	10.8588	10.8877	p21 (CDKN1A)-activated kinase 1
10489961	NM_010899	Nfatc2	9.06878	9.02062	9.26587	7.82528	7.91629	7.92428	9.76564	9.76058	9.75022	8.08499	8.08317	8.14255	nuclear factor of activated T-cells, cytoplasmic, calcineurin-dependent 2
10544089	NM_028864	Zc3hav1	9.44162	9.52651	9.51916	9.48013	9.48527	9.55948	10.1812	10.1151	10.112	9.77615	9.71831	9.73566	zinc finger CCCH type, antiviral 1
10602062	NM_021463	Prps1	10.4168	10.7126	10.4926	11.6757	11.8895	11.7697	11.18	11.207	11.1542	11.8043	11.8594	11.8735	phosphoribosyl pyrophosphate synthetase 1
10430968	NM_001004150	A4galt	7.78957	8.00986	7.95891	7.50664	7.20533	7.61234	8.65701	8.5023	8.5171	7.86749	7.95082	8.13857	alpha 1,4-galactosyltransferase
10577025	NM_011227	Rab20	8.64151	8.70664	8.73755	7.95168	7.66922	7.49267	9.21111	9.35922	9.43251	8.35851	8.3443	8.42298	RAB20, member RAS oncogene family
10541496	NM_015776	Mfap5	8.08171	8.11843	8.0084	7.70103	7.88456	7.9779	8.78121	8.62946	8.71432	8.66795	8.6228	8.66437	microfibrillar associated protein 5
10550632	NM_207525	Opa3	8.52952	8.46759	8.45469	8.14435	8.25197	8.2694	9.14386	9.15448	9.06802	8.49944	8.3206	8.30464	optic atrophy 3 (human)
10572419	NM_007924	Ell	8.48855	8.64299	8.58016	8.18665	8.33886	8.20614	9.26999	9.24045	9.11508	8.62576	8.6163	8.67672	elongation factor RNA polymerase II
10570434	NM_026820	Ifitm1	7.02498	6.62606	6.844	6.57288	6.47418	6.43204	7.60833	7.30549	7.49459	6.92293	6.89167	6.97034	interferon induced transmembrane protein 1
10356154	NM_172430	Sphkap	5.95339	5.52889	5.89417	5.12255	5.21882	5.17403	6.28827	6.39378	6.60776	5.48289	5.56817	5.33254	SPHK1 interactor, AKAP domain containing
10359235	NM_177644	Rasal2	9.14983	9.19332	9.327	8.80839	8.9231	8.93969	9.86278	9.90269	9.81684	9.10095	9.11702	9.09377	RAS protein activator like 2
10517070	NM_001017968	Zdhhc18	8.76127	8.91411	8.91644	8.91159	8.94391	9.0049	9.44982	9.49498	9.55811	9.02785	9.05804	9.14085	zinc finger, DHHC domain containing 18
10500204	NM_007899	Ecm1	8.26739	8.18086	8.30125	9.2151	9.19002	9.34059	8.86152	8.81908	8.97955	9.94125	10.0009	9.98278	extracellular matrix protein 1
10399680	NM_138686	Cys1	7.7138	7.81176	7.60907	6.47493	6.42483	6.1078	8.55364	8.24287	8.24739	6.47188	6.53576	6.33185	cystin 1
10421810	NM_025427	1190002H23Rik	8.28559	8.55399	8.45446	8.19404	8.26227	8.17387	9.04022	9.15397	9.00603	8.77893	8.64056	8.61354	RIKEN cDNA 1190002H23 gene
10595753	NM_011643	Trpc1	9.36317	9.54043	9.377	7.47939	7.37283	7.48266	10.0005	10.0906	10.0949	8.37602	8.24441	8.34065	transient receptor potential cation channel, subfamily C, member 1
10453049	NM_026514	Cdc42ep3	7.42938	7.50777	7.48557	7.53715	7.73076	7.7714	8.1964	8.12252	8.00718	7.62591	7.75545	7.89936	CDC42 effector protein (Rho GTPase binding) 3
10370242	NM_021568	Pcbp3	8.41881	8.35804	8.56276	7.92686	7.9915	7.95452	9.08769	8.99859	9.15513	7.86141	7.9302	7.94037	poly(rC) binding protein 3
10454353	NM_026779	Mocos	6.41816	6.29858	6.21726	6.18867	6.49938	6.01588	7.02675	6.93141	6.87667	6.59824	6.81114	6.66191	molybdenum cofactor sulfurase
10525111	NM_028041	Ddx54	9.44724	9.34256	9.44319	9.84117	9.82271	9.91962	10.0579	10.036	10.0383	9.84689	9.85147	9.93972	DEAD (Asp-Glu-Ala-Asp) box polypeptide 54
10488378	NM_009378	Thbd	9.66873	9.61324	9.6297	8.14706	8.19364	8.27308	10.2576	10.2902	10.2598	9.95444	9.96179	9.96647	thrombomodulin
10485633	ENSMUST00000099651	ENSMUSG00000074989	7.9703	8.24138	8.07508	8.22948	8.48447	8.41386	8.81354	8.76365	8.60526	8.15533	8.12058	8.23546	predicted gene, ENSMUSG00000074989
10542911	BC079894	Samd9l	6.63005	6.63872	6.89053	5.61531	5.68165	5.74782	7.43213	7.46759	7.15328	6.66964	6.73269	6.77158	sterile alpha motif domain containing 9-like
10526145	BC033455	0610007L01Rik	10.3008	10.3562	10.3366	10.2254	10.344	10.3356	10.9544	10.9943	10.9373	10.5536	10.4651	10.4997	RIKEN cDNA 0610007L01 gene
10413220	ENSMUST00000100823	ENSMUSG00000072684	9.67145	9.66044	9.71071	10.5068	10.5691	10.5944	10.249	10.2996	10.3845	10.6331	10.6407	10.6236	predicted gene, ENSMUSG00000072684
10364888	ENSMUST00000099469	Dot1l	9.41575	9.45169	9.45035	8.54206	8.79599	8.78995	10.1056	9.99874	10.1016	8.75799	8.76535	8.7547	DOT1-like, histone H3 methyltransferase (S. cerevisiae)
10550906	NM_011113	Plaur	9.46645	9.56043	9.58713	10.3391	10.4027	10.5167	10.1962	10.1372	10.1662	10.8201	10.726	10.8625	plasminogen activator, urokinase receptor
10477361	ENSMUST00000055893	Efcab8	6.24555	6.48187	6.03077	6.58941	6.51029	6.77816	6.85369	6.96535	6.82439	6.84294	6.91826	6.66202	EF-hand calcium binding domain 8
10518735	NM_029035	Spsb1	9.50084	9.54182	9.59428	8.28917	8.35202	8.33333	10.1728	10.194	10.1551	8.71945	8.78785	8.6472	splA/ryanodine receptor domain and SOCS box containing 1
10448117	NM_008215	Has1	8.54407	8.47762	8.52969	8.02348	8.15306	8.20802	9.1337	9.17513	9.12544	9.32938	9.47493	9.3495	hyaluronan synthase1
10539135	NM_007599	Capg	8.39932	8.41931	8.45718	9.18426	9.30736	9.43899	8.95209	9.09641	9.1086	10.227	10.2288	10.3059	capping protein (actin filament), gelsolin-like
10574985	NM_178798	Slc7a6	9.65216	9.77552	9.85487	10.5218	10.6087	10.6539	10.3732	10.4162	10.3737	10.6116	10.6815	10.5737	solute carrier family 7 (cationic amino acid transporter, y+ system), member 6
10364702	NM_021565	Midn	10.7368	10.5504	10.6745	10.4442	10.5933	10.5716	11.2147	11.3089	11.3184	10.4765	10.5091	10.4277	midnolin
10545672	NM_008638	Mthfd2	9.27127	9.41767	9.50729	10.8703	10.8399	10.9897	9.96311	10.0583	10.0514	10.8021	10.7474	10.7833	methylenetetrahydrofolate dehydrogenase (NAD+ dependent), methenyltetrahydrofolate cyclohydrolase
10466745	NM_011597	Tjp2	9.88888	9.86568	9.90759	10.4677	10.5565	10.5569	10.4789	10.5752	10.4843	10.4706	10.5091	10.6005	tight junction protein 2
10490467	NM_145851	Cables2	7.17633	6.98897	6.79455	6.69961	6.76552	6.52055	7.85253	7.59605	7.38711	6.79064	7.02242	6.84765	CDK5 and Abl enzyme substrate 2
10396952	NM_001033149	Ttc9	8.02001	8.15854	8.23342	9.01038	9.08858	9.15547	8.69992	8.71173	8.8752	9.00489	8.96083	9.08528	tetratricopeptide repeat domain 9
10413185	NM_183208	Zmiz1	8.55047	8.60643	8.60151	9.20629	9.24234	9.27635	9.192	9.14673	9.29187	9.28979	9.2766	9.3222	zinc finger, MIZ-type containing 1
10556280	NM_009302	Swap70	7.93236	8.15957	8.06589	8.09041	8.16368	8.14809	8.73736	8.61857	8.67287	8.48237	8.51392	8.60495	SWA-70 protein
10521602	NM_175937	Cpeb2	8.54464	8.66103	8.64216	7.8833	7.89261	7.89719	9.23699	9.23216	9.24961	8.7729	8.87449	8.90569	cytoplasmic polyadenylation element binding protein 2
10384233	NM_001083587	Tns3	7.96073	7.8528	8.14257	9.38084	9.2936	9.36828	8.62706	8.68889	8.50937	9.69308	9.82955	9.6806	tensin 3
10479041	NM_019547	Rbm38	8.34288	8.40736	8.39635	9.04881	9.14973	9.21443	9.02158	8.94867	9.04453	8.94117	8.80139	8.75294	RNA binding motif protein 38
10504294	NM_001037709	Rusc2	7.72475	7.81789	7.85029	6.87552	6.88018	6.9952	8.42898	8.45493	8.37553	7.46366	7.4125	7.49858	RUN and SH3 domain containing 2
10405094	NM_172015	Iars	10.9715	10.9522	11.0362	11.8509	11.9303	11.9739	11.6112	11.616	11.5988	11.9213	11.8959	11.9463	isoleucine-tRNA synthetase
10453512	NM_010655	Kpna2	8.37143	8.47037	8.46259	11.5639	11.5528	11.586	9.19471	9.07569	8.89991	11.1506	11.0896	11.1671	karyopherin (importin) alpha 2
10408935	ENSMUST00000099550	ENSMUSG00000074917	7.29821	7.3846	7.28317	8.12622	8.28411	8.35863	8.04071	7.86459	7.92639	8.7411	8.68821	8.89564	predicted gene, ENSMUSG00000074917
10435487	NM_027113	Wdr5b	8.05693	8.10459	8.1708	7.94775	8.07482	8.0974	8.78879	8.78706	8.62028	8.33207	8.43206	8.30879	WD repeat domain 5B
10401891	NM_175367	Ston2	9.67666	9.80636	9.87234	8.94228	8.93622	8.87966	10.3563	10.4159	10.445	8.89722	8.93069	9.03114	stonin 2
10345548	XR_032810	LOC100046859	5.54925	5.36154	5.29293	5.05894	5.02615	4.75911	5.94068	6.10288	6.01994	5.07031	5.27624	4.90943	hypothetical protein LOC100046859
10547404	NM_053204	Erc1	6.56062	6.7914	6.67659	7.16078	7.02432	6.98224	7.32871	7.29643	7.26297	7.21615	7.05803	7.37793	ELKS/RAB6-interacting/CAST family member 1
10383233	AK173199	Rnf213	9.54019	9.58431	9.66677	9.64047	9.59553	9.58895	10.2765	10.2065	10.1666	9.80596	9.88896	9.93789	ring finger protein 213
10528077	NM_013726	Dbf4	7.23292	7.66222	7.36625	9.99334	10.007	10.0471	8.12097	8.08124	7.91365	9.60927	9.61651	9.63748	DBF4 homolog (S. cerevisiae)
10399636	NM_023536	Mrto4	8.81174	9.08718	9.07994	10.8635	10.9292	11.0008	9.62022	9.58736	9.62554	10.6692	10.7173	10.7249	MRT4, mRNA turnover 4, homolog (S. cerevisiae)
10382802	NM_011451	Sphk1	8.38581	8.34804	8.39428	7.79588	7.67803	7.78651	8.96557	9.02515	8.98924	8.50187	8.32635	8.45254	sphingosine kinase 1
10607124	NM_001114385	Chrdl1	7.87664	7.82127	7.85771	7.89885	7.80062	7.91826	8.51236	8.41296	8.48144	8.84231	8.85301	8.95679	chordin-like 1
10389842	NM_001013375	Utp18	8.92699	8.98774	9.09226	10.0028	10.125	10.1636	9.6074	9.54486	9.70526	10.0149	9.95839	10.0214	UTP18, small subunit (SSU) processome component, homolog (yeast)
10416657	NM_007920	Elf1	9.78248	9.94408	9.89868	8.02095	8.24139	8.29111	10.4849	10.5204	10.47	9.1121	9.09691	9.12195	E74-like factor 1
10512949	NM_013454	Abca1	9.13396	9.17926	9.26274	7.25929	7.37597	7.50975	9.77943	9.78639	9.85941	9.09927	9.12403	9.26541	ATP-binding cassette, sub-family A (ABC1), member 1
10447589	NM_007991	Fbl	9.74174	9.92763	9.94529	11.0503	11.0294	11.1376	10.5049	10.4528	10.5047	10.9576	10.9394	11.035	fibrillarin
10489759	NM_028072	Sulf2	6.80784	6.87964	6.92817	7.2991	7.3975	7.40631	7.49652	7.54968	7.41713	8.37655	8.30883	8.40879	sulfatase 2
10416940	BC092045	Tpm3	12.562	12.5725	12.643	13.1569	13.1733	13.219	13.192	13.2253	13.2061	13.2305	13.2519	13.2575	tropomyosin 3, gamma
10534303	NM_020044	Lat2	7.52067	7.30991	7.24803	7.84643	7.87711	8.01106	7.94127	8.11081	7.87241	8.58341	8.67005	8.86587	linker for activation of T cells family, member 2
10493668	ENSMUST00000029548	Nup210l	6.96979	6.69492	6.87484	7.42277	7.32917	7.33382	7.43693	7.24832	7.69937	7.4953	7.32383	7.43405	nucleoporin 210-like
10571054	NM_011485	Star	6.57871	6.34054	6.6447	6.59785	6.72096	6.9658	6.99893	7.06685	7.34309	6.86476	7.02341	7.1129	steroidogenic acute regulatory protein
10524327	NM_001081235	Mn1	6.82858	6.81535	6.97756	6.44338	6.42825	6.35215	7.61669	7.37094	7.47829	6.51962	6.47027	6.41435	meningioma 1
10412260	NM_008046	Fst	7.8579	7.87819	7.68139	8.32264	8.08169	8.19661	8.51982	8.64631	8.09571	8.78674	8.8647	8.79985	follistatin
10506880	NM_029571	Kti12	9.60951	9.72772	9.65684	10.604	10.5901	10.653	10.3099	10.3568	10.1698	10.3242	10.4013	10.4012	KTI12 homolog, chromatin associated (S. cerevisiae)
10544114	NM_010433	Hipk2	9.45579	9.61176	9.50523	9.44071	9.54813	9.60429	10.0719	10.1745	10.1685	9.53154	9.52009	9.64746	homeodomain interacting protein kinase 2
10481122	NM_009298	Surf6	7.6813	7.87906	7.68206	7.95839	7.84442	7.88391	8.4071	8.31654	8.35843	7.85197	7.88261	7.80248	surfeit gene 6
10421924	NM_001081377	Pcdh9	8.5006	8.53757	8.67973	6.69099	6.87434	6.82927	9.23577	9.17256	9.1489	7.46073	7.48361	7.30175	protocadherin 9
10495625	NM_170778	Dpyd	6.79289	6.77581	6.85235	5.46767	5.54639	5.52385	7.36578	7.47355	7.42105	5.6477	5.5803	5.58235	dihydropyrimidine dehydrogenase
10517067	NM_018754	Sfn	6.93356	6.45457	6.45876	7.03392	7.06505	6.98786	7.35548	7.21346	7.11695	6.99123	7.13181	7.19717	stratifin
10472436	NM_020283	B3galt1	7.38705	7.63509	7.6631	6.70758	6.69913	7.01273	8.27267	8.1118	8.13971	7.1382	7.14874	7.15864	UDP-Gal:betaGlcNAc beta 1,3-galactosyltransferase, polypeptide 1
10372104	XR_002021	EG667407	5.31589	5.313	5.34617	5.05785	4.93789	4.80812	6.17737	5.85034	5.7815	4.92395	4.91028	4.90825	predicted gene, EG667407
10419082	BC056635	5730469M10Rik	7.46362	7.33292	7.50328	8.10163	8.06843	8.17611	8.07441	7.9955	8.06368	8.50172	8.49625	8.55799	RIKEN cDNA 5730469M10 gene
10378453	BC072573	1300001I01Rik	9.68336	9.64826	9.77908	11.2646	11.3168	11.3062	10.3102	10.3169	10.3171	11.1126	11.175	11.1537	RIKEN cDNA 1300001I01 gene
10430302	NM_007781	Csf2rb2	7.60466	7.46083	7.8218	6.49177	6.52184	6.54711	8.30532	8.21844	8.19589	8.02079	7.9821	7.8184	colony stimulating factor 2 receptor, beta 2, low-affinity (granulocyte-macrophage)
10390498	NM_028156	1700001P01Rik	5.78983	5.96554	6.21825	6.27354	6.45096	6.42315	6.58347	6.62592	6.59603	6.80923	6.881	6.72419	RIKEN cDNA 1700001P01 gene
10349239	NM_026472	Mki67ip	10.2195	10.3664	10.317	10.6325	10.6271	10.733	10.9764	10.8424	10.9139	10.6642	10.7255	10.7574	Mki67 (FHA domain) interacting nucleolar phosphoprotein
10396608	NM_001005510	Syne2	11.2238	11.1827	11.2827	10.0589	10.2632	10.3169	11.819	11.7993	11.9005	10.1955	10.1211	10.2511	synaptic nuclear envelope 2
10393509	AK129363	Usp36	9.21743	9.28939	9.35292	9.0129	9.12783	9.15181	9.84524	9.94743	9.89625	9.26204	9.22737	9.28276	ubiquitin specific peptidase 36
10519578	NM_008830	Abcb4	6.36473	6.47358	6.41178	6.52963	6.42056	6.50584	7.15378	6.87151	7.05354	6.59105	6.71436	6.58684	ATP-binding cassette, sub-family B (MDR/TAP), member 4
10440246	NM_026577	Arl13b	10.5665	10.6198	10.6222	9.42956	9.55806	9.54603	11.2388	11.2299	11.1684	9.82069	9.88635	9.91126	ADP-ribosylation factor-like 13B
10529402	NM_139064	Tnip2	8.59622	8.47729	8.48704	7.47538	7.4882	7.71204	9.23919	9.03362	9.11582	8.15253	7.97874	8.20688	TNFAIP3 interacting protein 2
10397081	NM_027349	Rbm25	11.0005	11.096	11.1942	11.071	11.185	11.2043	11.7368	11.5902	11.7899	11.0939	11.1135	11.202	RNA binding motif protein 25
10523752	NM_178935	4932441K18Rik	8.73616	8.7568	8.74797	7.98141	7.97272	8.12956	9.41486	9.38618	9.26287	8.03734	7.98467	8.02567	RIKEN cDNA 4932441K18 gene
10488522	NM_207204	4930519N13Rik	8.01784	8.03706	8.03218	8.04751	8.13932	8.22448	8.55484	8.66334	8.69168	8.07509	7.82732	8.01024	RIKEN cDNA 4930519N13 gene
10440953	NM_021720	Donson	7.29896	7.42965	7.51101	8.76412	8.83	9.05002	7.98492	8.1111	7.96532	8.76177	8.83921	8.85443	downstream neighbor of SON
10427928	NM_001081302	Trio	8.92791	8.97854	9.01411	8.95172	8.9974	9.03414	9.5948	9.51133	9.63608	9.11102	9.10354	9.14557	triple functional domain (PTPRF interacting)
10547410	NM_053204	Erc1	9.59005	9.73388	9.72943	9.60122	9.68524	9.70233	10.3838	10.2498	10.2391	9.72951	9.75647	9.8213	ELKS/RAB6-interacting/CAST family member 1
10491625	ENSMUST00000057272	4932438A13Rik	11.0171	11.0778	11.0158	9.78221	9.77146	9.81599	11.6856	11.6131	11.6299	9.98242	10.0658	10.1444	RIKEN cDNA 4932438A13 gene
10478718	NM_008679	Ncoa3	9.75557	9.72364	9.78549	8.9346	9.05573	9.10513	10.3047	10.4224	10.3549	9.59375	9.56255	9.54051	nuclear receptor coactivator 3
10418355	NM_028981	Cacna1d	8.94628	8.8802	8.80826	6.47932	6.3822	6.63677	9.56705	9.44837	9.43648	7.12732	7.30321	7.35833	calcium channel, voltage-dependent, L type, alpha 1D subunit
10565067	NM_026523	Nmb	6.91082	6.7649	6.72595	6.64189	6.65057	6.66626	7.34304	7.4118	7.46379	7.23976	6.96554	7.06693	neuromedin B
10402783	BC138468	Ahnak2	6.79165	6.47999	6.5926	9.38458	9.39838	9.34846	7.23743	7.23337	7.21028	8.77005	8.95399	8.83233	AHNAK nucleoprotein 2
10598101	BC053388	Maml2	8.72061	8.70176	8.89542	7.85209	7.82526	7.71431	9.38256	9.38075	9.37081	8.19248	8.09833	8.18899	mastermind like 2 (Drosophila)
10380793	NM_139311	Mllt6	8.59011	8.69801	8.64363	8.11487	8.07862	8.14947	9.28048	9.2414	9.22415	8.18038	8.13137	8.1095	myeloid/lymphoid or mixed-lineage leukemia (trithorax homolog, Drosophila); translocated to, 6
10357155	NM_008381	Inhbb	8.16026	8.11645	8.27481	7.17837	6.87442	6.77331	8.8833	8.78824	8.69222	7.43553	7.2062	7.26957	inhibin beta-B
10531187	NM_001081401	Adamts3	7.55915	7.7492	7.35548	8.04977	8.08793	8.23602	8.1631	8.18276	8.13008	8.32123	8.38603	8.46279	a disintegrin-like and metallopeptidase (reprolysin type) with thrombospondin type 1 motif, 3
10377547	AK006879	1700064E03Rik	7.94456	7.99429	7.89937	6.46004	6.49543	6.62099	8.48156	8.58786	8.58089	6.96839	7.07567	7.06964	hypothetical LOC74273
10482695	NM_001037099	Cacnb4	6.06542	5.96662	6.17778	5.56157	5.70296	5.45544	6.54465	6.78965	6.68692	5.61956	5.93092	5.77452	calcium channel, voltage-dependent, beta 4 subunit
10491627	ENSMUST00000057272	4932438A13Rik	10.2598	10.58	10.4169	9.12995	9.20117	9.29552	11.1133	10.9948	10.9598	9.46582	9.38225	9.59064	RIKEN cDNA 4932438A13 gene
10541845	NM_138747	Nop2	9.13268	9.36969	9.21296	10.6316	10.7057	10.6392	9.84947	9.79936	9.87631	10.6751	10.6357	10.7047	NOP2 nucleolar protein homolog (yeast)
10350766	NM_021433	Stx6	8.49685	8.46213	8.48075	8.32676	8.16747	8.35301	9.03299	9.07992	9.13646	8.38301	8.40124	8.51101	syntaxin 6
10370721	NM_183426	Sbno2	11.6205	11.6846	11.7379	9.07221	9.00827	9.14688	12.3233	12.2729	12.2562	9.88574	9.83315	9.96783	strawberry notch homolog 2 (Drosophila)
10378768	NM_183263	Rnmtl1	8.20716	8.17055	8.36856	8.50131	8.76324	8.77754	8.79824	8.86959	8.88739	8.78572	8.78203	8.80537	RNA methyltransferase like 1
10383214	AK173199	Rnf213	9.2766	9.30153	9.31076	9.09891	9.22524	9.24804	9.84564	9.88828	9.96393	9.55909	9.47086	9.5802	ring finger protein 213
10444911	NM_001010833	Mdc1	8.14334	8.31891	8.18331	8.77165	8.94004	8.98881	8.84159	8.82783	8.78458	8.71947	8.71272	8.91626	mediator of DNA damage checkpoint 1
10493565	NM_001038587	Adar	7.8585	7.80458	7.83387	8.34582	8.31288	8.41272	8.39264	8.45318	8.45921	8.51959	8.42548	8.46301	adenosine deaminase, RNA-specific
10525397	NM_019824	Arpc3	9.16532	9.21636	9.29856	8.87215	8.98706	9.17764	9.8819	9.71921	9.88616	9.45729	9.47792	9.52283	actin related protein 2/3 complex, subunit 3
10357164	NM_145506	Epb4.1l5	9.0836	9.18359	9.24658	8.82611	8.81247	8.95695	9.78322	9.80541	9.7302	8.9035	8.97657	9.01138	erythrocyte protein band 4.1-like 5
10531179	NM_001081401	Adamts3	5.43304	5.43712	5.41974	6.12734	5.81339	6.04745	6.15923	5.87022	6.06314	6.53607	6.20828	6.32451	a disintegrin-like and metallopeptidase (reprolysin type) with thrombospondin type 1 motif, 3
10556442	NM_009346	Tead1	10.1245	10.2726	10.2104	10.0115	10.1698	10.1714	10.8362	10.8293	10.7424	10.1196	10.1014	10.1628	TEA domain family member 1
10571788	NM_009506	Vegfc	8.45622	8.59081	8.54064	8.16294	7.89794	8.25527	9.13807	9.2121	9.03625	8.6604	8.61374	8.72592	vascular endothelial growth factor C
10375574	NM_207227	Olfr1373	5.81599	5.73335	5.63177	5.82118	6.05186	5.8855	6.15189	6.28562	6.54191	6.16236	6.25195	6.05956	olfactory receptor 1373
10410209	NM_019743	Rybp	9.58358	9.54354	9.40603	8.85448	8.78558	8.9829	10.1735	9.96456	10.1934	9.10789	9.13113	9.16077	RING1 and YY1 binding protein
10482772	NM_013613	Nr4a2	9.1763	9.21656	9.33634	8.8297	8.8118	8.91084	9.83325	9.80053	9.89313	9.37146	9.37381	9.36182	nuclear receptor subfamily 4, group A, member 2
10426689	NM_139140	Spats2	9.41392	9.48235	9.5518	10.2113	10.2793	10.3285	10.0913	10.0821	10.0706	10.0273	9.95592	10.0487	spermatogenesis associated, serine-rich 2
10449815	NM_020508	Brd4	9.61655	9.77295	9.65129	9.51515	9.60949	9.60118	10.3002	10.3442	10.1898	9.45267	9.5116	9.55109	bromodomain containing 4
10392284	NM_010655	Kpna2	8.7456	8.78182	8.88921	11.8393	11.8287	11.8749	9.49931	9.45107	9.25912	11.4292	11.3758	11.4637	karyopherin (importin) alpha 2
10478048	NM_008489	Lbp	9.69856	9.79801	9.70478	7.81574	7.32092	7.73196	10.3901	10.357	10.247	9.1126	9.06113	9.17375	lipopolysaccharide binding protein
10466127	EF660528	AW112010	7.04578	6.84908	6.97049	5.57705	5.49969	5.52183	7.76577	7.54371	7.34844	6.11637	6.28056	6.09927	expressed sequence AW112010
10528227	NM_010305	Gnai1	8.44427	8.42127	8.44749	8.92206	8.97322	9.00379	9.05727	9.0901	8.9582	9.14819	9.12111	9.20065	guanine nucleotide binding protein (G protein), alpha inhibiting 1
10604961	NM_008067	Gabra3	8.0998	8.15637	8.1055	5.81471	6.1987	6.09644	8.80136	8.74216	8.60714	6.8113	6.64439	6.75088	gamma-aminobutyric acid (GABA-A) receptor, subunit alpha 3
10507976	NM_153566	Yrdc	8.79785	8.76513	8.73051	9.42566	9.56967	9.5598	9.34683	9.40675	9.32859	9.52508	9.56194	9.54242	yrdC domain containing (E.coli)
10402334	ENSMUST00000056140	9330161L09Rik	8.10425	8.18161	8.31837	8.03016	8.03595	7.98975	8.81788	8.82655	8.74824	8.04236	7.90966	7.83607	RIKEN cDNA 9330161L09 gene
10473363	NM_013899	Timm10	8.46291	8.45854	8.69887	9.629	9.61993	9.69625	9.22162	9.07496	9.11181	9.64569	9.6704	9.72446	translocase of inner mitochondrial membrane 10 homolog (yeast)
10491621	ENSMUST00000057272	4932438A13Rik	10.3867	10.3353	10.3012	9.14234	9.18164	9.35928	10.9417	10.9563	10.9125	9.43516	9.27663	9.52142	RIKEN cDNA 4932438A13 gene
10469020	NM_178663	Bend7	7.00057	6.7813	7.1616	6.47311	6.46789	6.44679	7.65609	7.57311	7.50029	6.63969	6.67022	6.63741	BEN domain containing 7
10533323	NM_172126	Adam1a	7.70333	7.8255	8.14274	7.67618	7.58814	7.79985	8.53172	8.49596	8.4282	7.84736	7.84107	7.98295	a disintegrin and metallopeptidase domain 1a
10564377	NM_146191	Lrrk1	7.68252	7.50932	7.59552	8.26409	8.26184	8.41762	8.12812	8.20618	8.2366	8.50818	8.41673	8.4591	leucine-rich repeat kinase 1
10373452	BC132471	Gm129	6.90555	7.11868	7.06459	7.47249	7.76216	7.72854	7.44513	7.62895	7.79745	7.81242	7.68821	7.65275	gene model 129, (NCBI)
10512265	BC147808	2310028H24Rik	7.50561	7.32794	7.49673	6.85463	6.723	6.76528	8.07178	7.953	8.0875	7.0826	7.03335	7.05726	RIKEN cDNA 2310028H24 gene
10474725	NM_013719	Eif2ak4	8.43833	8.6422	8.57758	8.88155	8.83326	8.96055	9.1847	9.15973	9.09405	8.95557	8.98592	9.00835	eukaryotic translation initiation factor 2 alpha kinase 4
10421932	NM_001081377	Pcdh9	8.83252	8.95904	9.05343	6.99697	7.14217	6.97509	9.58311	9.56088	9.47962	7.56046	7.6493	7.66186	protocadherin 9
10371607	NM_027878	1200002N14Rik	8.79556	8.78548	8.81884	8.44003	8.45542	8.3835	9.3958	9.3941	9.38834	9.26858	9.0915	9.26719	RIKEN cDNA 1200002N14 gene
10574404	NM_001035123	Setd6	8.57453	8.71106	8.31761	9.53016	9.49279	9.44389	9.1042	9.08839	9.18895	9.23167	9.31989	9.25322	SET domain containing 6
10571045	AK090261	G630030A02Rik	5.81603	6.23452	6.44731	6.67785	6.66829	6.76107	6.71082	6.89107	6.67281	6.9156	6.8754	7.0141	RIKEN cDNA G630030A02 gene
10440019	NM_019631	Tmem45a	6.50373	6.40002	6.45216	7.19341	7.13572	7.31548	7.00203	7.11107	7.01683	8.1272	8.01205	8.25038	transmembrane protein 45a
10604053	NM_029891	Nkrf	8.47456	8.61147	8.66958	8.82686	8.87774	8.94688	9.11378	9.21604	9.19817	8.94497	8.8759	9.01459	NF-kappaB repressing factor
10460631	NM_009045	Rela	10.8295	10.8597	10.9534	8.80137	8.92023	9.03998	11.4809	11.456	11.476	9.44424	9.41826	9.488	v-rel reticuloendotheliosis viral oncogene homolog A (avian)
10436456	NM_011173	Pros1	10.7832	10.7818	10.8668	9.0753	9.13394	9.20834	11.4312	11.4121	11.3574	10.1353	10.1491	10.2089	protein S (alpha)
10607679	NM_178935	4932441K18Rik	9.23518	9.29627	9.3192	8.49449	8.50061	8.64558	9.91726	9.85179	9.85045	8.55263	8.52264	8.58162	RIKEN cDNA 4932441K18 gene
10412741	NM_139227	Atxn7	9.3159	9.32312	9.36867	8.04482	8.26041	8.10755	9.92388	9.96332	9.88877	8.51936	8.42347	8.39185	ataxin 7
10576034	NM_008320	Irf8	8.47305	8.48207	8.6499	7.47824	7.19211	7.13539	9.06686	9.24327	9.06012	7.79301	7.66104	7.58683	interferon regulatory factor 8
10451363	NM_020493	Srf	9.87589	9.85839	9.92425	9.54752	9.71275	9.72871	10.4329	10.4776	10.5119	9.73411	9.6114	9.59796	serum response factor
10556381	NM_177282	Mical2	7.71754	7.70799	7.68415	9.53854	9.62497	9.6435	8.19323	8.34335	8.33619	9.36096	9.31091	9.3542	microtubule associated monoxygenase, calponin and LIM domain containing 2
10404407	NM_008592	Foxc1	7.58464	7.82622	7.73033	7.23689	7.34767	7.55217	8.32259	8.19811	8.3826	7.75997	7.7648	7.79765	forkhead box C1
10391301	NM_213659	Stat3	12.1593	12.1372	12.2396	9.87018	9.91119	9.98926	12.7236	12.7661	12.805	10.949	10.9695	10.9646	signal transducer and activator of transcription 3
10449419	NM_001098226	Tead3	9.46358	9.34596	9.45049	7.85592	7.926	7.95777	10.1127	10.0463	9.85862	7.90737	7.86379	7.83083	TEA domain family member 3
10407591	NM_033269	Chrm3	8.29037	8.18	8.32807	7.19393	7.29551	7.20885	8.9036	8.82555	8.82339	7.81827	7.75909	7.93559	cholinergic receptor, muscarinic 3, cardiac
10531383	NM_172713	Sdad1	8.89063	9.06994	9.0318	9.55067	9.60011	9.70334	9.54699	9.58923	9.60994	9.57038	9.61347	9.67512	SDA1 domain containing 1
10557644	BC027193	Fbrs	8.92028	8.94937	8.95115	8.43075	8.44333	8.52519	9.59112	9.44022	9.54303	8.47915	8.53436	8.47742	fibrosin
10583634	NM_021888	Qtrt1	7.84601	7.85845	7.80475	8.68417	8.72437	8.67358	8.38763	8.41361	8.45456	8.8715	8.81987	8.79232	queuine tRNA-ribosyltransferase 1
10415293	NM_194346	Rnf31	8.8792	8.87956	9.01134	8.06654	8.19511	8.08873	9.50362	9.59969	9.41289	8.25802	8.31825	8.19755	ring finger protein 31
10443836	NM_028244	Rrp1b	8.13143	8.19555	8.4112	9.10676	9.19693	9.26305	8.89719	8.77764	8.80851	9.3883	9.20052	9.3026	ribosomal RNA processing 1 homolog B (S. cerevisiae)
10350753	NM_008131	Glul	11.4951	11.5715	11.64	10.0613	10.0809	10.3699	12.1591	12.2471	12.0444	10.8824	10.8181	10.9041	glutamate-ammonia ligase (glutamine synthetase)
10355456	NM_001005423	Mreg	6.87838	6.61028	6.95848	6.94767	6.97758	6.97819	7.37601	7.41461	7.39991	6.74307	6.8083	6.7755	melanoregulin
10347593	NM_007463	Speg	8.04031	7.76447	7.91851	7.18742	7.33943	7.18568	8.35748	8.5952	8.5125	7.08958	6.90478	7.11831	SPEG complex locus
10505717	NM_029967	Adamtsl1	9.0981	9.15621	9.22527	7.11135	7.37498	7.47543	9.84724	9.67789	9.69592	8.44525	8.47887	8.56307	ADAMTS-like 1
10379511	NM_011333	Ccl2	10.0094	10.1218	10.0972	9.44148	9.368	9.47476	10.7217	10.573	10.6751	11.0461	11.068	11.1247	chemokine (C-C motif) ligand 2
10356601	NM_011066	Per2	9.03505	9.12903	9.0894	7.86231	7.8879	7.9567	9.70678	9.64912	9.6389	8.30758	8.25041	8.28818	period homolog 2 (Drosophila)
10578123	NM_019733	Rbpms	8.70587	8.65591	8.77327	7.23517	7.39537	7.32831	9.32981	9.30759	9.23877	8.11188	8.15238	8.01902	RNA binding protein gene with multiple splicing
10546450	NM_175314	Adamts9	9.94838	9.94155	10.1072	8.07183	8.11471	8.34321	10.6046	10.5086	10.6244	9.50238	9.51924	9.59295	a disintegrin-like and metallopeptidase (reprolysin type) with thrombospondin type 1 motif, 9
10516666	NM_001005506	Txlna	9.85133	9.79002	9.82852	9.93494	9.99955	10.0297	10.3199	10.3644	10.5254	10.0962	10.0099	10.0459	taxilin alpha
10457205	NM_001110856	Crem	8.90327	8.90972	8.9319	6.92421	7.12232	7.24645	9.55674	9.53493	9.39265	7.57538	7.60997	7.70762	cAMP responsive element modulator
10565018	NM_016721	Iqgap1	10.7586	10.7198	10.7885	11.3307	11.3437	11.4311	11.3221	11.3401	11.3438	11.6471	11.6566	11.6539	IQ motif containing GTPase activating protein 1
10508721	AF357394	Snora44	8.52369	8.43588	8.55273	7.66895	7.55417	7.62703	9.09768	8.97018	9.18257	7.46967	7.4544	7.38771	small nucleolar RNA, H/ACA box 44
10535329	NM_019943	Papolb	6.73294	6.86205	6.57501	6.35141	6.60172	6.42892	7.58637	7.21724	7.10225	6.54885	6.61136	6.79394	poly (A) polymerase beta (testis specific)
10462313	NM_009199	Slc1a1	6.62679	6.65098	6.54522	6.19487	6.11706	5.85394	7.15635	7.26844	7.13349	6.10317	6.48573	6.40344	solute carrier family 1 (neuronal/epithelial high affinity glutamate transporter, system Xag), member 1
10474700	NM_011580	Thbs1	11.9755	11.9885	11.9702	12.5514	12.5692	12.5445	12.5666	12.5794	12.5218	13.3475	13.3276	13.3786	thrombospondin 1
10393877	AK047224	Mafg	8.33684	8.66484	8.42206	8.33051	8.48978	8.59813	9.20942	8.96612	8.98037	8.53646	8.59971	8.85254	v-maf musculoaponeurotic fibrosarcoma oncogene family, protein G (avian)
10404132	NM_001111110	Cmah	5.56695	5.3033	5.43773	5.37556	5.31493	5.40869	5.8637	6.19236	5.97797	5.11612	5.42048	5.40838	cytidine monophospho-N-acetylneuraminic acid hydroxylase
10526120	NM_001130476	Tpst1	9.16915	9.33193	9.39665	8.51751	8.81216	8.8596	9.87725	9.81437	9.93147	8.83013	8.98336	9.08314	protein-tyrosine sulfotransferase 1
10449731	NM_024187	U2af1	10.1556	10.1104	10.269	10.6232	10.6788	10.6315	10.7605	10.7689	10.7306	10.5786	10.5584	10.5918	U2 small nuclear ribonucleoprotein auxiliary factor (U2AF) 1
10357579	NM_008551	Mapkapk2	10.303	10.4571	10.3725	10.0526	10.0935	10.1613	10.9662	10.9446	10.9465	10.3058	10.3477	10.3756	MAP kinase-activated protein kinase 2
10498386	ENSMUST00000097075	Igsf10	7.89407	7.95797	8.24955	7.76178	7.83801	7.99053	8.66477	8.57894	8.58245	8.61577	8.5418	8.75657	immunoglobulin superfamily, member 10
10595924	NM_029094	Pik3cb	7.23969	7.49902	7.4687	9.59936	9.59683	9.6622	8.04882	7.9779	7.90439	9.56436	9.61965	9.68516	phosphatidylinositol 3-kinase, catalytic, beta polypeptide
10584977	NM_027498	BC033915	9.7067	9.77269	9.73574	9.12821	9.25174	9.36499	10.2665	10.282	10.3893	9.46236	9.40968	9.45383	cDNA sequence BC033915
10429128	NM_001029841	Sla	6.36578	6.03049	6.39415	6.28141	6.17624	6.09408	6.69752	6.90484	6.90972	7.05149	6.92447	6.98104	src-like adaptor
10410547	NM_028186	Nkd2	6.45378	6.36778	6.42491	6.56072	6.48146	6.40841	6.99497	6.9575	7.01411	6.55042	6.37254	6.46848	naked cuticle 2 homolog (Drosophila)
10590343	NM_175114	Trak1	10.0817	10.1683	10.2012	8.87563	8.94975	8.85978	10.6941	10.7437	10.7335	8.97608	9.05723	9.03136	trafficking protein, kinesin binding 1
10355514	BC055076	Tns1	9.00623	8.90937	9.0701	8.3171	8.5051	8.29153	9.56595	9.55197	9.58727	8.2581	8.47522	8.25367	tensin 1
10440513	NM_144853	Cyyr1	7.62523	7.84414	7.69115	6.23175	6.21686	6.09499	8.34951	8.29524	8.23508	6.64464	6.85876	6.91527	cysteine and tyrosine-rich protein 1
10466680	ENSMUST00000069049	ENSMUSG00000055440	7.94076	8.31212	8.29373	6.66804	6.27086	6.4431	8.59653	8.70055	8.96856	6.63292	6.59959	6.69128	predicted gene, ENSMUSG00000055440
10493120	NM_025663	Gpatch4	7.99518	8.0717	8.04759	8.80584	8.89402	8.96827	8.53659	8.59645	8.69849	8.79712	8.7854	8.85071	G patch domain containing 4
10537204	NM_178630	Agbl3	6.46848	6.50864	6.28552	6.89009	6.99206	7.07398	7.0205	7.00063	6.95726	7.27475	7.27654	7.26013	ATP/GTP binding protein-like 3
10560247	NM_172297	Ccdc9	8.90469	8.93426	9.03524	8.38576	8.46614	8.60597	9.55194	9.48846	9.54908	8.68238	8.63958	8.66102	coiled-coil domain containing 9
10431564	NM_009948	Cpt1b	7.01727	7.07843	7.05395	7.0404	7.25321	7.09689	7.62905	7.57315	7.65953	7.31765	7.35029	7.33281	carnitine palmitoyltransferase 1b, muscle
10447904	BC128471	Unc93a	7.4887	7.32001	7.34617	6.87997	6.7731	6.73751	8.17211	7.92453	7.77015	7.02425	6.98072	6.85445	unc-93 homolog A (C. elegans)
10483025	NM_020296	Rbms1	10.8389	10.8002	10.8486	10.3515	10.3856	10.4354	11.4287	11.4495	11.3202	10.6683	10.6687	10.6965	RNA binding motif, single stranded interacting protein 1
10580382	NM_001081324	Neto2	5.79466	5.57498	5.76286	6.57177	7.06722	7.05072	6.31205	6.20032	6.33067	6.39504	6.45449	6.65217	neuropilin (NRP) and tolloid (TLL)-like 2
10560474	BC096372	C79127	6.6135	6.44015	6.41872	6.51853	6.473	6.54863	7.23187	7.18559	6.76526	6.39881	6.38788	6.27589	expressed sequence C79127
10444932	BC150725	2310014H01Rik	8.22633	8.04247	8.29581	8.53615	8.63212	8.82705	8.75777	8.81415	8.70215	8.55068	8.63448	8.7327	RIKEN cDNA 2310014H01 gene
10597136	NM_001081043	Ptpn23	9.23385	9.3039	9.39572	8.79623	8.78315	8.82354	9.90268	9.90161	9.83699	9.15744	9.1265	9.08333	protein tyrosine phosphatase, non-receptor type 23
10414527	NM_001123371	Pnp2	12.1681	12.1414	12.1666	11.2096	11.2527	11.3668	12.7403	12.7098	12.7332	12.0612	12.0468	12.1073	purine-nucleoside phosphorylase 2
10538590	ENSMUST00000031817	Herc5	8.55852	8.79059	8.69326	6.7815	6.97918	7.22188	9.36606	9.25259	9.13064	7.49654	7.5964	7.78405	hect domain and RLD 5
10365658	NM_029166	Uhrf1bp1l	9.29319	9.32358	9.2962	9.77317	9.79562	9.7887	9.89121	9.86291	9.86544	9.94469	9.91105	10.0293	UHRF1 (ICBP90) binding protein 1-like
10382985	NM_027827	Afmid	7.04824	7.09306	7.22208	7.2031	7.05912	7.10367	7.57365	7.82748	7.66765	7.02963	7.24034	7.16794	arylformamidase
10582719	NM_001081337	Sipa1l2	7.94509	7.93277	7.91582	7.90145	7.80141	7.96981	8.38694	8.55034	8.56096	8.19064	8.12569	8.03982	signal-induced proliferation-associated 1 like 2
10461354	NM_197993	Tut1	7.78756	8.03554	8.02332	8.39539	8.50217	8.60062	8.59795	8.49849	8.45353	8.62619	8.56814	8.85098	terminal uridylyl transferase 1, U6 snRNA-specific
10552964	ENSMUST00000084401	ENSMUSG00000068910	11.5025	11.4416	11.5139	10.8697	10.9488	11.0063	11.9693	12.0633	12.1277	11.1245	11.1051	11.1245	predicted gene, ENSMUSG00000068910
10573295	NM_009055	Rfx1	8.09126	7.84293	7.91146	8.2001	8.21096	8.18201	8.41238	8.57105	8.56434	8.31302	8.28074	8.30832	regulatory factor X, 1 (influences HLA class II expression)
10607724	NM_178794	Zrsr2	9.02324	9.22043	9.18379	9.22364	9.3533	9.36023	9.64677	9.66702	9.81518	9.25688	9.20481	9.28281	zinc finger (CCCH type), RNA binding motif and serine/arginine rich 2
10446986	NM_015800	Crim1	10.1989	10.1938	10.2308	7.77403	7.66684	7.69109	10.7175	10.8333	10.7739	8.9597	8.97908	8.98142	cysteine rich transmembrane BMP regulator 1 (chordin like)
10444066	NM_020625	Zbtb22	7.54518	7.81303	7.88869	7.86335	7.91284	8.06327	8.3496	8.2847	8.31277	8.10166	7.84883	7.92235	zinc finger and BTB domain containing 22
10545200	ENSMUST00000101325	LOC100046894	6.26657	5.95345	6.25089	6.23151	6.67672	6.4417	6.72712	6.6672	6.77568	6.25488	6.13981	6.75409	similar to Igk-C protein
10374236	NM_009477	Upp1	7.9502	7.88922	7.9817	7.87086	7.88881	7.99921	8.40007	8.57692	8.54193	8.17813	8.18596	8.22569	uridine phosphorylase 1
10538338	NM_172728	Creb5	10.351	10.3748	10.3805	8.27149	8.22277	8.18819	10.9499	10.9971	10.8562	8.66526	8.62339	8.59841	cAMP responsive element binding protein 5
10354777	NM_139146	Satb2	6.3556	6.36106	6.73396	7.64328	7.78914	7.7865	6.90745	6.96155	7.27866	7.75881	7.77603	7.89722	special AT-rich sequence binding protein 2
10345777	NM_133193	Il1rl2	7.44002	7.5976	7.47067	7.17141	7.1849	7.53925	8.12792	8.05199	8.02364	7.71527	7.71381	7.94191	interleukin 1 receptor-like 2
10554599	AK220376	Adamtsl3	6.57977	6.71521	6.44705	6.744	6.65959	6.91186	7.27277	7.13803	7.02338	8.16784	8.0356	8.11299	ADAMTS-like 3
10558090	NM_001004468	Tacc2	8.34929	8.33374	8.50756	8.10792	8.1251	8.24417	9.06323	8.9331	8.8854	8.09833	8.18038	8.09744	transforming, acidic coiled-coil containing protein 2
10360028	NM_001077189	Fcgr2b	6.42341	6.1924	6.2954	6.65111	6.55486	6.69675	6.69784	6.91238	6.99159	7.95678	7.91057	8.07088	Fc receptor, IgG, low affinity IIb
10386368	AK137066	2310033P09Rik	8.02545	7.8929	8.00914	7.69963	7.74864	7.61785	8.46278	8.61818	8.53501	8.00288	7.91913	7.98033	RIKEN cDNA 2310033P09 gene
10491617	ENSMUST00000057272	4932438A13Rik	10.9115	11.0566	11.0404	9.89876	9.85081	9.9438	11.6652	11.5371	11.4945	10.1106	10.0285	10.0521	RIKEN cDNA 4932438A13 gene
10417124	BC096543	B930095G15Rik	8.20404	8.38018	8.41857	7.90315	7.94645	7.99151	8.85741	8.94377	8.88926	8.05534	8.02462	7.86139	RIKEN cDNA B930095G15 gene
10604019	NM_024461	1810037I17Rik	9.91532	9.83059	9.86616	10.9693	11.0097	11.0561	10.4176	10.4715	10.4081	10.9061	10.8749	10.8688	RIKEN cDNA 1810037I17 gene
10586079	NM_176922	Itga11	6.86475	6.71083	6.69375	6.74705	6.73519	6.77442	7.27599	7.42623	7.25178	7.4174	7.6124	7.47625	integrin alpha 11
10345482	NM_033570	Cnnm4	8.60679	8.71956	8.73218	8.25918	8.48713	8.54052	9.25705	9.30588	9.17922	8.62181	8.54086	8.59188	cyclin M4
10546725	NM_018884	Pdzrn3	6.92647	6.73034	6.87349	7.08494	7.08805	7.13749	7.3751	7.38685	7.45114	7.72003	7.75633	7.66592	PDZ domain containing RING finger 3
10392440	NM_001029842	Slc16a6	7.12691	7.03141	7.07473	8.29196	8.33838	8.29801	7.61081	7.77756	7.52395	8.37064	8.41418	8.46732	solute carrier family 16 (monocarboxylic acid transporters), member 6
10540897	NM_001127330	Pparg	7.73118	7.4486	7.57473	7.46507	7.45562	7.40797	8.16604	8.11865	8.14812	7.55886	7.60126	7.61915	peroxisome proliferator activated receptor gamma
10441740	NM_026644	Agpat4	7.54892	7.63272	7.65575	8.36671	8.52986	8.45228	8.25879	8.11362	8.14298	8.67199	8.74514	8.86952	1-acylglycerol-3-phosphate O-acyltransferase 4 (lysophosphatidic acid acyltransferase, delta)
10413419	NM_027871	Arhgef3	7.46395	7.42935	7.72201	7.88597	7.88811	7.98563	8.0288	8.11647	8.14443	8.40472	8.26869	8.50678	Rho guanine nucleotide exchange factor (GEF) 3
10605113	NM_008478	L1cam	7.02816	7.09516	7.17527	7.16136	6.96396	6.92723	7.61176	7.75232	7.60869	7.13652	7.06846	7.13704	L1 cell adhesion molecule
10519497	NM_054098	Steap4	11.9307	11.9484	11.9665	8.96804	8.9447	9.05631	12.5148	12.4978	12.5058	10.6898	10.6505	10.743	STEAP family member 4
10381172	NM_011488	Stat5a	9.24994	9.28854	9.27982	8.51569	8.10072	8.56381	9.7834	9.79818	9.90935	8.86634	8.86656	8.89003	signal transducer and activator of transcription 5A
10408689	NM_153529	Nrn1	6.07948	5.83592	6.02741	8.7306	8.90264	8.8615	6.31033	6.65543	6.64828	8.60985	8.66899	8.68964	neuritin 1
10396606	NM_001005510	Syne2	11.1904	11.2341	11.2956	10.1644	10.1831	10.3414	11.8258	11.7964	11.7683	10.1689	10.2117	10.1511	synaptic nuclear envelope 2
10472289	NM_011529	Tank	9.9895	10.0442	10.0565	9.77668	9.82063	9.78003	10.6355	10.6011	10.5237	9.93275	9.88938	10.1091	TRAF family member-associated Nf-kappa B activator
10551483	NM_198425	Eid2	7.91221	7.7811	7.81554	8.3973	8.34838	8.43564	8.41562	8.37226	8.39075	8.28375	8.19886	8.10217	EP300 interacting inhibitor of differentiation 2
10366004	NM_026482	Atp2b1	11.5134	11.5193	11.5806	12.2952	12.3598	12.4116	12.1447	12.0984	12.0397	12.5189	12.5438	12.5544	ATPase, Ca++ transporting, plasma membrane 1
10451287	NM_015783	Isg15	6.38507	6.5261	6.68965	6.01857	5.98571	6.00154	7.02974	7.13493	7.10563	6.1014	6.30656	6.0939	ISG15 ubiquitin-like modifier
10560575	NM_009046	Relb	10.0632	10.1818	10.1719	8.86378	8.75691	8.85987	10.6663	10.706	10.7112	9.2014	9.13249	9.07259	avian reticuloendotheliosis viral (v-rel) oncogene related B
10418410	NM_011103	Prkcd	8.18646	8.19629	8.17352	9.04466	9.10121	9.12673	8.80687	8.68823	8.72724	9.54608	9.58041	9.56682	protein kinase C, delta
10433114	NM_010577	Itga5	9.01915	9.12777	9.05879	9.66173	9.66947	9.71478	9.69718	9.60092	9.57295	10.5581	10.4849	10.5846	integrin alpha 5 (fibronectin receptor alpha)
10385770	BC055827	Olfr1372-ps1	5.52879	5.43588	5.50959	6.02876	6.34329	6.26553	6.20222	6.15874	5.77697	6.38755	6.31887	6.13321	olfactory receptor 1372, pseudogene 1
10417869	NM_009674	Anxa7	8.80498	8.74996	8.83521	9.01016	9.05102	9.08359	9.37594	9.38902	9.28839	9.38998	9.39818	9.29545	annexin A7
10525989	NM_001081342	Gpr133	7.31245	7.28619	7.29662	7.11131	7.1671	7.23793	7.8358	7.86394	7.85615	7.59277	7.6413	7.79169	G protein-coupled receptor 133
10454077	ENSMUST00000067347	Taf4b	10.5736	10.6067	10.6019	9.7383	9.85398	9.89745	11.1623	11.1083	11.1713	10.0698	10.0257	10.1765	TAF4B RNA polymerase II, TATA box binding protein (TBP)-associated factor
10607089	NM_207625	Acsl4	9.88225	9.9087	9.97054	10.7955	10.7979	10.8441	10.5353	10.4291	10.4558	10.9396	10.9665	11.029	acyl-CoA synthetase long-chain family member 4
10605874	NM_175540	Eda2r	9.71001	9.83986	9.67563	9.52618	9.4259	9.57509	10.4028	10.2766	10.2041	10.3071	10.2624	10.4346	ectodysplasin A2 isoform receptor
10447515	NM_024187	U2af1	10.0623	10.0706	10.1973	10.6207	10.6832	10.6171	10.6763	10.7284	10.5826	10.5567	10.5492	10.5963	U2 small nuclear ribonucleoprotein auxiliary factor (U2AF) 1
10563114	NR_000002	Snord32a	10.2138	10.4142	10.2777	8.77777	8.81455	8.85202	10.9289	10.7184	10.9154	8.81424	8.78894	8.71219	small nucleolar RNA, C/D box 32A
10469712	NM_019501	Pdss1	7.94762	8.17436	8.26691	9.84421	10.0778	10.0283	8.71522	8.67826	8.65185	9.80241	9.74175	9.80847	prenyl (solanesyl) diphosphate synthase, subunit 1
10466374	NM_011600	Tle4	9.24786	9.28777	9.28515	7.85903	7.95029	8.01335	9.98225	9.72769	9.7671	8.51638	8.4717	8.5234	transducin-like enhancer of split 4, homolog of Drosophila E(spl)
10500011	NM_011656	Tuft1	8.44485	8.46947	8.54152	8.08412	8.23152	8.34767	9.12578	9.01757	8.96804	8.06264	8.06214	8.09614	tuftelin 1
10368577	ENSMUST00000081989	Rnf217	10.1663	10.231	10.2304	9.92592	10.0409	9.97122	10.7765	10.7699	10.7349	9.91378	9.89406	9.93376	ring finger protein 217
10396919	BC040401	4933426M11Rik	10.4703	10.2758	10.327	9.33212	9.28227	9.39293	10.9255	10.8782	10.9224	9.76613	9.85777	9.78099	RIKEN cDNA 4933426M11 gene
10475965	NM_009086	Polr1b	9.21907	9.22162	9.33534	10.7237	10.7016	10.7421	9.87493	9.82123	9.73178	10.7748	10.7048	10.724	polymerase (RNA) I polypeptide B
10427908	ENSMUST00000067671	ENSMUSG00000054546	7.21802	7.41269	7.26633	6.94422	6.7368	7.00224	7.95664	7.799	7.79299	7.1788	7.10234	7.08161	predicted gene, ENSMUSG00000054546
10362314	NM_008983	Ptprk	8.81367	8.73772	8.97468	8.72052	8.75242	8.75084	9.39899	9.39157	9.38659	9.14961	9.21106	9.17305	protein tyrosine phosphatase, receptor type, K
10389134	NM_172796	Slfn9	5.93386	5.68089	5.84412	8.51068	8.63083	8.84991	6.40011	6.43354	6.27542	8.65521	8.6676	8.72228	schlafen 9
10348739	NM_172463	Sned1	8.92946	8.7424	8.86712	7.50007	7.396	7.48833	9.34321	9.39148	9.45438	7.66615	7.75078	7.58639	sushi, nidogen and EGF-like domains 1
10481857	NM_016768	Pbx3	7.50758	7.79589	7.64497	8.8989	9.14725	9.17597	8.14206	8.31192	8.14387	8.75202	8.70672	8.81329	pre B-cell leukemia transcription factor 3
10344897	NM_172294	Sulf1	11.4896	11.5445	11.5452	9.43873	9.53491	9.60498	12.0706	12.0624	12.0952	10.27	10.2476	10.3361	sulfatase 1
10359480	NM_001038619	Dnm3	8.63324	8.91665	8.95796	6.45569	6.36641	6.29441	9.41009	9.34412	9.40232	7.03633	6.97446	7.0826	dynamin 3
10379030	NM_145430	BC017647	8.46959	8.57843	8.48037	8.35233	8.31375	8.42128	9.07562	9.19312	8.90739	8.45531	8.52335	8.35634	cDNA sequence BC017647
10420488	BC145673	D14Ertd668e	6.59659	6.8029	6.3974	6.29254	6.34085	6.18162	7.21252	7.07981	7.15204	6.74637	6.61686	6.63076	DNA segment, Chr 14, ERATO Doi 668, expressed
10410386	AK149411	E430024C06Rik	5.14943	5.73518	5.66284	7.23362	7.07141	7.3205	6.67648	6.06567	5.45242	7.86705	7.07322	7.45025	RIKEN cDNA E430024C06 gene
10410388	AK149411	E430024C06Rik	5.14943	5.73518	5.66284	7.23362	7.07141	7.3205	6.67648	6.06567	5.45242	7.86705	7.07322	7.45025	RIKEN cDNA E430024C06 gene
10476592	NM_001013802	Macrod2	7.66802	7.41003	7.52656	7.12915	6.96724	6.91053	8.15294	8.06527	8.03305	7.10805	7.21037	7.23661	MACRO domain containing 2
10564692	NM_023331	Mrpl46	7.73553	8.14122	7.95917	8.91847	9.09641	9.13707	8.57677	8.37947	8.52548	8.97596	8.933	9.03317	mitochondrial ribosomal protein L46
10547540	BC043122	Mical3	7.96857	7.87403	8.02473	7.56256	7.5171	7.44188	8.50129	8.43928	8.56992	7.23621	7.47561	7.32426	microtubule associated monoxygenase, calponin and LIM domain containing 3
10531191	NM_001081401	Adamts3	7.59851	7.44612	7.22898	7.67186	7.83801	7.94713	8.0931	8.01318	7.81003	8.16037	8.11251	8.25132	a disintegrin-like and metallopeptidase (reprolysin type) with thrombospondin type 1 motif, 3
10576049	ENSMUST00000098351	Foxf1a	7.02787	7.18841	7.00049	6.49774	6.38549	6.51598	7.57882	7.88699	7.39366	6.40313	6.56811	6.5004	forkhead box F1a
10571005	ENSMUST00000059474	D830025C05Rik	8.02857	7.8049	8.09731	7.09242	7.22838	7.1013	8.45065	8.61968	8.50252	7.58969	7.59436	7.8015	RIKEN cDNA D830025C05 gene
10586246	XM_001476259	Dennd4a	10.0375	10.1631	10.0164	8.59051	8.78189	8.9171	10.64	10.6365	10.582	9.76844	9.70803	9.7901	DENN/MADD domain containing 4A
10375499	AJ132685	Snord96a	7.10161	7.42625	7.21653	7.52979	7.51543	7.48122	7.84832	7.76761	7.76956	7.53521	7.6943	7.94249	small nucleolar RNA, C/D box 96A
10483023	AK169352	Rbms1	10.2843	10.43	10.445	10.6326	10.637	10.6367	11.0399	10.9352	10.8244	10.5785	10.6079	10.6236	RNA binding motif, single stranded interacting protein 1
10562905	NM_030693	Atf5	9.30071	9.4642	9.16994	8.63911	8.85441	8.72197	9.80849	9.86433	9.90225	8.76641	8.7737	8.85609	activating transcription factor 5
10510624	NM_001033352	Klhl21	8.56644	8.59224	8.55187	9.33875	9.45255	9.36789	9.1766	9.03189	9.14152	9.47611	9.49329	9.41628	kelch-like 21 (Drosophila)
10505734	NM_029967	Adamtsl1	8.2837	8.29869	8.33153	6.88964	6.88406	6.72806	8.94069	8.91128	8.70113	7.81448	7.81916	7.61453	ADAMTS-like 1
10554900	NM_011807	Dlg2	6.95101	6.96015	7.00371	5.84669	5.70454	5.84966	7.5962	7.60359	7.35418	6.08971	6.06358	6.14463	discs, large homolog 2 (Drosophila)
10564313	NM_026483	Mphosph10	9.59638	9.70528	9.69534	10.7251	10.7114	10.7666	10.3161	10.1407	10.1791	10.5339	10.4908	10.6103	M-phase phosphoprotein 10 (U3 small nucleolar ribonucleoprotein)
10550059	BC141220	2310014L17Rik	6.88501	7.05432	7.29666	7.52716	7.49499	7.65616	7.52061	7.72535	7.62684	7.59849	7.93906	8.02891	RIKEN cDNA 2310014L17 gene
10540812	NM_001033463	Tatdn2	8.94698	8.97738	8.96194	8.95324	9.03763	9.01701	9.533	9.50505	9.48475	9.07374	9.08553	9.19903	TatD DNase domain containing 2
10405074	NM_001081350	Nol8	9.80564	9.92818	9.94132	10.4908	10.5306	10.5283	10.5035	10.4855	10.3202	10.3537	10.3426	10.4268	nucleolar protein 8
10532390	NM_153570	Noc4l	8.56513	8.80559	8.84711	9.91633	9.98172	10.0967	9.33156	9.18704	9.33319	9.98078	9.95295	10.0678	nucleolar complex associated 4 homolog (S. cerevisiae)
10429772	NM_144848	Eppk1	8.07197	7.69585	7.68919	7.58261	7.6268	7.41675	8.27407	8.39873	8.41737	7.46928	7.61357	7.57289	epiplakin 1
10421661	NM_026816	Gtf2f2	7.60728	7.64599	7.80005	8.52553	8.6466	8.85991	8.29955	8.29104	8.09394	8.6451	8.7337	8.79896	general transcription factor IIF, polypeptide 2
10605465	NM_016979	Prkx	10.8752	11.0359	11.0171	9.32521	9.42766	9.46236	11.5587	11.5107	11.4902	9.80611	9.75469	9.91368	protein kinase, X-linked
10460385	NM_019952	Clcf1	10.035	9.78252	9.97692	8.77605	8.70102	8.78393	10.4555	10.5441	10.4253	8.99823	9.02119	8.89908	cardiotrophin-like cytokine factor 1
10483046	NM_010074	Dpp4	6.5469	6.7257	6.86436	6.04992	6.3681	6.33922	7.40977	7.13961	7.21794	7.04926	6.96849	6.85592	dipeptidylpeptidase 4
10460926	NM_001110791	Sf1	11.449	11.4778	11.4713	11.1481	11.1411	11.2099	11.9602	12.0645	12.0035	11.1814	11.2225	11.2117	splicing factor 1
10445357	ENSMUST00000097320	ENSMUSG00000073394	6.06079	6.10188	6.44125	6.49185	6.60679	6.46525	6.78646	6.57854	6.86841	6.46133	6.55283	6.2938	predicted gene, ENSMUSG00000073394
10469066	NM_028804	Ccdc3	8.34549	8.21297	8.42655	7.08942	7.04833	7.02489	8.94313	8.83573	8.83418	8.28374	8.28328	8.25544	coiled-coil domain containing 3
10430681	NM_175109	Rps19bp1	8.90822	8.8075	9.05615	10.153	10.1674	10.2487	9.45405	9.42755	9.51766	10.0514	10.0831	10.0512	ribosomal protein S19 binding protein 1
10346668	NM_001037725	Als2cr13	9.01765	8.97018	9.10761	8.48401	8.56864	8.69121	9.62016	9.51933	9.58262	8.84547	8.78182	8.87513	amyotrophic lateral sclerosis 2 (juvenile) chromosome region, candidate 13 (human)
10419566	NM_007449	Ang2	5.8877	5.74167	5.91278	5.92792	5.76845	6.01415	6.59759	6.29473	6.27157	5.9376	5.99315	6.06839	angiogenin, ribonuclease A family, member 2
10576124	BC036332	2310061F22Rik	7.91996	7.9296	7.90095	8.20901	8.02879	8.02905	8.50328	8.35628	8.51108	7.97538	8.09066	7.94365	RIKEN cDNA 2310061F22 gene
10474361	BC020182	Mpped2	6.48421	6.57118	6.43023	5.41092	5.79635	6.05621	7.05351	7.01542	7.03619	6.04547	5.89494	5.87478	metallophosphoesterase domain containing 2
10492598	NM_133787	Nmd3	10.4707	10.5316	10.635	11.2295	11.2737	11.3418	11.0692	11.1492	11.0369	11.3086	11.2746	11.323	NMD3 homolog (S. cerevisiae)
10351825	NM_178598	Tagln2	10.4567	10.3652	10.4509	11.3176	11.4394	11.4801	10.9512	10.9395	11	11.4214	11.5145	11.3958	transgelin 2
10378508	NM_177325	Tsr1	11.209	11.2622	11.2779	11.7894	11.8103	11.8189	11.7874	11.8438	11.7337	11.8221	11.8042	11.9025	TSR1, 20S rRNA accumulation, homolog (yeast)
10553993	NM_021336	Snrpa1	9.11387	9.37198	9.20951	10.4145	10.5565	10.6095	9.89086	9.61035	9.80944	10.5329	10.4681	10.5719	small nuclear ribonucleoprotein polypeptide A'
10572800	NM_008452	Klf2	9.17458	8.93412	9.00942	8.62295	8.75458	8.61396	9.55321	9.48553	9.69302	8.82637	8.91866	8.71847	Kruppel-like factor 2 (lung)
10489204	NM_009373	Tgm2	9.27983	9.43721	9.44819	8.12436	8.19216	8.28954	9.8581	9.93575	9.98361	9.96457	9.91615	9.9823	transglutaminase 2, C polypeptide
10541678	NM_023143	C1r	6.623	7.25431	6.83179	6.24646	5.91794	6.12868	7.47043	7.55586	7.29331	6.60801	6.47699	6.37103	complement component 1, r subcomponent
10411519	NM_008634	Mtap1b	10.8998	10.9327	11.0093	11.2499	11.2429	11.286	11.4825	11.4603	11.5087	11.2555	11.2519	11.1855	microtubule-associated protein 1B
10518743	NM_173371	H6pd	9.3975	9.3398	9.3866	8.42855	8.5351	8.62246	9.92496	9.92436	9.88422	8.85546	8.87171	9.06406	hexose-6-phosphate dehydrogenase (glucose 1-dehydrogenase)
10447951	NM_011581	Thbs2	11.029	11.047	11.1215	9.19656	9.26417	9.36021	11.6103	11.5939	11.6026	10.5781	10.5842	10.5811	thrombospondin 2
10406270	NM_053108	Glrx	6.67471	6.29589	6.56924	7.72368	7.56579	7.92785	7.16707	7.09866	6.88307	8.63949	8.51479	8.46765	glutaredoxin

## Sheet: down-regulated
Supplemental Table 4B: Genes that are down-regulated with age in QSCs
Values shown are Log2Intensity. Genes are listed from the most to the least down-regulated.
Probe Set ID	Gene Accession	Gene Symbol	young QSC_1	young QSC_2	young QSC_3	young ASC60_1	young ASC60_2	young ASC60_3	old QSC_1	old QSC_2	old QSC_3	old ASC60_1	old ASC60_2	old ASC60_3	Gene Description
10400589	BC052175	Casq2	9.66057	9.69185	9.64725	6.66294	6.6512	6.84051	7.70787	7.69706	7.58923	6.98136	6.14147	6.47177	calsequestrin 2
10496204	NM_173762	Mest	11.7767	11.7774	11.7845	11.8702	11.859	11.8409	9.90726	9.85457	9.7596	11.3272	11.3095	11.3184	mesoderm specific transcript
10443926	NM_001024950	Nudcd2	8.23856	8.65181	8.57151	11.3361	11.3212	11.4123	6.72957	6.86361	6.61164	10.9666	10.9364	10.9785	NudC domain containing 2
10515836	BC085238	Lix1	9.47971	9.73438	9.57723	8.23395	8.29548	8.36742	7.8488	7.83582	7.9026	8.07719	8.11616	8.16673	limb expression 1 homolog (chicken)
10608368	BC089466	Art3	9.81197	10.004	9.97755	6.35921	6.22477	6.6733	8.41628	8.10223	8.17224	7.15005	6.79034	7.14575	ADP-ribosyltransferase 3
10411739	NM_172301	Lpar4	9.89335	10.2264	10.116	9.2938	9.38858	9.40773	8.46148	8.28985	8.42006	8.91431	8.98171	9.02875	lysophosphatidic acid receptor 4
10410362	AB010351	Lrrc17	9.67596	9.74564	9.71327	9.95248	9.94799	10.0759	7.97564	8.1181	8.18042	9.2543	9.23002	9.25588	leucine rich repeat containing 17
10438405	M94350	Popdc2	10.7255	10.6699	10.7315	7.82707	7.9388	7.9105	9.12941	9.1577	9.11053	7.48007	7.8501	7.72308	popeye domain containing 2
10417235	EF651820	Scd2	11.5723	11.6607	11.6352	11.6832	11.7453	11.6865	9.99926	10.1146	10.0339	11.4106	11.3963	11.4373	stearoyl-Coenzyme A desaturase 2
10417315	EF651820	Itm2a	13.0251	13.0454	12.9913	11.1667	11.1584	11.1793	11.4531	11.4568	11.4381	11.1714	11.1768	11.1805	integral membrane protein 2A
10442206	NM_009558	5730601F06Rik	9.83091	9.91758	9.9681	9.64565	9.75012	9.76806	8.42582	8.23671	8.36685	9.35735	9.41764	9.44692	RIKEN cDNA 5730601F06 gene
10483401	NM_025565	2810021G02Rik	6.44863	6.83174	6.68198	6.63399	6.5784	6.58345	4.93419	5.19936	5.16536	5.87589	6.13667	6.63232	RIKEN cDNA 2810021G02 gene
10368173	ENSMUST00000092680	Ppp1r14a	9.86728	10.0418	10.0695	7.40958	7.05161	7.14006	8.37544	8.54207	8.52987	7.37484	7.29861	7.3926	protein phosphatase 1, regulatory (inhibitor) subunit 14A
10507112	NM_009185	Ccnd1	11.6779	11.6774	11.6947	12.1926	12.2806	12.2599	10.1542	10.1786	10.206	12.1805	12.211	12.1843	cyclin D1
10442238	NM_009558	Chrna1	10.4376	10.4557	10.3444	11.7294	11.7549	11.7477	8.9867	8.94008	8.80332	11.1969	11.2427	11.234	cholinergic receptor, nicotinic, alpha polypeptide 1 (muscle)
10468885	BC086681	Atp2a1	9.90185	9.98024	10.0852	8.93599	8.86373	8.98317	8.48375	8.66802	8.45077	8.1853	8.34563	8.23552	ATPase, Ca++ transporting, cardiac muscle, fast twitch 1
10483819	NM_028235	Pnmal2	8.75724	8.77118	8.77059	8.56033	8.57632	8.77142	7.18316	7.38098	7.42506	7.84708	7.87201	7.96491	PNMA-like 2
10608377	BC089466	2810432L12Rik	8.36069	8.60202	8.43256	7.43414	7.59165	7.54329	6.98622	6.92938	7.17674	7.19652	7.25314	7.25421	RIKEN cDNA 2810432L12 gene
10359890	NM_023284	Ublcp1	8.19665	8.62846	8.30801	9.4344	9.73746	9.81116	7.15189	6.78836	6.90905	9.35516	9.3089	9.36253	ubiquitin-like domain containing CTD phosphatase 1
10420877	NM_028039	RP24-87L14.2	9.88233	10.0709	9.73486	9.78704	9.82445	9.49152	8.66681	8.51652	8.22981	9.38892	9.44083	9.56157	KRAB box and zinc finger, C2H2 type domain containing protein
10450996	NM_001033493	Ret	9.85379	9.9096	9.93389	7.75703	7.61309	7.65805	8.354	8.51276	8.57101	7.55036	7.55906	7.49894	ret proto-oncogene
10541091	NM_026053	Capn6	10.5258	10.6322	10.5056	10.5326	10.5897	10.6169	9.17205	9.13961	9.12363	10.525	10.5533	10.5789	calpain 6
10608549	XR_031218	Trpc3	8.60566	8.67742	8.56263	5.83561	5.76217	5.76698	7.21482	7.24469	7.18821	6.0252	6.04214	6.2272	transient receptor potential cation channel, subfamily C, member 3
10608327	BC089466	B230354K17Rik	7.9658	8.26066	8.32836	7.99447	8.15414	8.28118	6.7734	6.62144	6.99874	7.84199	7.77647	7.92891	RIKEN cDNA B230354K17 gene
10462632	NM_183046	H1f0	10.3061	10.3162	10.3116	10.7232	10.7119	10.6995	9.14202	9.0029	8.64108	10.5911	10.4881	10.5317	H1 histone family, member 0
10408666	NM_145938	ENSMUSG00000075047	7.87808	7.88457	7.69308	6.40708	6.45908	6.44992	6.54214	6.46063	6.32771	6.71491	6.58331	6.43334	predicted gene, ENSMUSG00000075047
10492438	NM_001037923	D0H4S114	10.944	11.1685	11.1236	7.90135	7.98549	8.06191	9.77439	9.61181	9.73038	8.39786	8.18137	8.58356	DNA segment, human D4S114
10471814	NM_177383	1500011K16Rik	8.88228	8.91514	8.85136	8.32504	8.37674	8.28082	7.49114	7.53299	7.51797	7.98789	7.9737	7.97243	RIKEN cDNA 1500011K16 gene
10562637	BC085238	C1qtnf3	10.6521	10.6485	10.7295	9.09588	9.08317	9.17061	9.30151	9.36159	9.28665	9.11851	9.20507	9.20606	C1q and tumor necrosis factor related protein 3
10454709	NM_009004	Col3a1	12.7871	12.7686	12.8227	11.5428	11.5835	11.616	11.4431	11.3957	11.4885	11.9686	11.9158	11.9668	collagen, type III, alpha 1
10408870	NM_025935	Racgap1	7.5209	7.63202	7.76945	11.4047	11.4278	11.4797	6.30445	6.63323	5.93485	11.0908	11.0495	11.1204	Rac GTPase-activating protein 1
10361270	NM_010778	Fktn	9.22085	9.23207	9.26516	9.61475	9.57567	9.68233	7.91923	8.01648	7.7799	9.12228	9.07259	9.10301	fukutin
10495574	NM_028349	Hist1h4d	10.5306	10.4902	10.4391	12.0962	12.1555	12.0768	9.14393	9.33442	9.01506	12.0186	12.0314	12.0841	histone cluster 1, H4d
10608452	XR_031589	Pcdhb10	7.46783	7.46588	7.60497	5.75992	5.93044	5.77419	6.04014	6.24476	6.3113	5.51127	5.56592	5.6954	protocadherin beta 10
10474223	NM_181858	Heyl	10.8259	10.9124	11.0008	7.83023	7.96522	7.98081	9.58663	9.56709	9.64804	7.95904	8.03691	7.91544	hairy/enhancer-of-split related with YRPW motif-like
10419803	BC029624	Cdkn1b	9.80463	10.0441	9.908	8.81932	8.96462	9.09019	8.85175	8.55156	8.41875	8.56412	8.55298	8.67884	cyclin-dependent kinase inhibitor 1B
10360985	NM_001081363	Zfp426	8.24142	8.33106	8.36396	8.08154	8.22465	8.21119	7.14563	6.9399	6.97202	7.86608	7.85131	7.84532	zinc finger protein 426
10462796	NM_010615	Dtx4	11.8787	11.8433	11.9475	9.5484	9.66355	9.62736	10.5854	10.561	10.6489	9.61638	9.62767	9.65023	deltex 4 homolog (Drosophila)
10419323	NM_144553	Top2a	7.44939	7.70289	7.91222	12.0967	12.1455	12.06	6.26436	6.426	6.52959	11.6918	11.6561	11.6883	topoisomerase (DNA) II alpha
10452935	BC019508	100043387	10.6981	10.8649	10.7152	10.7611	10.74	10.6741	9.67905	9.40445	9.36388	10.5295	10.5846	10.6587	predicted gene, 100043387
10579052	AK129029	OTTMUSG00000016611	10.6981	10.8649	10.7152	10.7611	10.74	10.6741	9.67905	9.40445	9.36388	10.5295	10.5846	10.6587	predicted gene, OTTMUSG00000016611
10608506	ENSMUST00000115886	OTTMUSG00000016611	10.6981	10.8649	10.7152	10.7611	10.74	10.6741	9.67905	9.40445	9.36388	10.5295	10.5846	10.6587	predicted gene, OTTMUSG00000016611
10368817	BC112401	OTTMUSG00000016611	10.6981	10.8649	10.7152	10.7611	10.74	10.6741	9.67905	9.40445	9.36388	10.5295	10.5846	10.6587	predicted gene, OTTMUSG00000016611
10490302	BC096373	OTTMUSG00000016611	10.6981	10.8649	10.7152	10.7611	10.74	10.6741	9.67905	9.40445	9.36388	10.5295	10.5846	10.6587	predicted gene, OTTMUSG00000016611
10474381	NM_139303	OTTMUSG00000016611	10.6981	10.8649	10.7152	10.7611	10.74	10.6741	9.67905	9.40445	9.36388	10.5295	10.5846	10.6587	predicted gene, OTTMUSG00000016611
10561345	NM_001081021	OTTMUSG00000016611	10.6981	10.8649	10.7152	10.7611	10.74	10.6741	9.67905	9.40445	9.36388	10.5295	10.5846	10.6587	predicted gene, OTTMUSG00000016611
10537026	NM_027926	Tspan12	11.289	11.3307	11.269	10.6668	10.6929	10.7365	10.1744	10.012	9.89223	10.2395	10.2011	10.2364	tetraspanin 12
10412755	XR_033275	Slc38a4	9.3325	9.37624	9.35352	10.3744	10.4292	10.4083	8.07508	8.1674	8.01435	9.86352	9.87132	9.85467	solute carrier family 38, member 4
10450796	XR_034307	100043387	9.85844	10.1182	9.89194	10.1079	10.0415	9.96341	8.94031	8.61291	8.55994	9.7938	9.8539	9.96843	predicted gene, 100043387
10424082	NM_175503	100043387	9.85844	10.1182	9.89194	10.1079	10.0415	9.96341	8.94031	8.61291	8.55994	9.7938	9.8539	9.96843	predicted gene, 100043387
10508444	NM_025970	OTTMUSG00000016611	9.85844	10.1182	9.89194	10.1079	10.0415	9.96341	8.94031	8.61291	8.55994	9.7938	9.8539	9.96843	predicted gene, OTTMUSG00000016611
10455128	NM_053145	OTTMUSG00000016611	9.85844	10.1182	9.89194	10.1079	10.0415	9.96341	8.94031	8.61291	8.55994	9.7938	9.8539	9.96843	predicted gene, OTTMUSG00000016611
10404061	NM_175664	Edn3	11.3117	11.3267	11.4092	6.69011	6.69706	6.44861	10.1126	10.0414	10.1395	7.29481	7.26042	7.26754	endothelin 3
10404036	NM_178196	Kbtbd7	9.1949	9.38331	9.25899	7.18963	7.55791	7.4063	7.92882	8.16656	7.991	7.31066	7.21875	7.11014	kelch repeat and BTB (POZ) domain containing 7
10562605	BC099396	1700034H14Rik	9.10763	9.088	9.51422	9.91732	9.81287	10.0222	8.10064	7.93598	7.94616	9.66766	9.75197	9.79772	RIKEN cDNA 1700034H14 gene
10384486	NM_026576	Rian	11.8037	11.6549	11.7647	7.15601	7.60737	7.4546	10.4149	10.5416	10.5436	8.23563	8.0074	8.17819	RNA imprinted and accumulated in nucleus
10467153	NM_172838	Ptcd2	8.40705	8.55606	8.50151	9.46228	9.6272	9.63949	7.33072	7.30148	7.12401	9.12672	9.07486	9.16594	pentatricopeptide repeat domain 2
10503484	BC096046	2610044O15Rik	6.6953	7.46743	7.20493	7.80468	7.60225	7.8358	6.2401	5.5724	5.85027	6.94677	7.08757	7.27315	RIKEN cDNA 2610044O15 gene
10449971	BC056193	Hspa8	13.0059	13.1054	13.0902	10.526	10.6191	10.6434	11.9216	11.7199	11.8622	10.8286	10.8263	10.9972	heat shock protein 8
10448214	NM_176962	Tspan6	9.2083	9.34037	9.43654	10.9971	11.0077	11.0017	8.19454	8.04352	8.05034	10.5747	10.5928	10.6475	tetraspanin 6
10527799	AK041221	Hspa8	13.0068	13.1015	13.086	10.5221	10.5999	10.6422	11.92	11.7199	11.8579	10.8247	10.8215	10.9963	heat shock protein 8
10539702	BC103775	Nsdhl	9.52506	9.57207	9.69011	9.96862	10.0445	10.0556	8.41404	8.24902	8.44177	9.93275	9.87991	9.9138	NAD(P) dependent steroid dehydrogenase-like
10557156	NM_011121	Prdx2	11.1883	11.2069	11.3674	12.4125	12.3501	12.4642	10.0722	10.1329	9.89245	12.1888	12.182	12.2198	peroxiredoxin 2
10453555	NM_153780	Tet1	8.89726	9.06133	8.98995	6.44988	6.79622	6.75077	7.84655	7.78495	7.66683	6.5467	6.3403	6.55756	tet oncogene 1
10417258	NM_001024712	Hes1	11.2812	11.2878	11.2457	8.84556	8.7371	8.84942	10.0161	10.0658	10.0944	8.54952	8.58789	8.7587	hairy and enhancer of split 1 (Drosophila)
10572727	BC080687	5430411C19Rik	8.35103	8.26302	8.43973	6.4296	6.44958	6.67504	7.08709	7.30682	7.03358	6.32116	6.34989	6.58178	RIKEN cDNA 5430411C19 gene
10608295	XR_032509	Agtr1a	8.83685	8.78763	9.06502	6.80756	6.87026	6.51832	7.80656	7.66658	7.59569	7.23425	7.15403	7.15319	angiotensin II receptor, type 1a
10408241	ENSMUST00000099701	Dctd	9.20868	9.16097	9.35003	10.5707	10.7888	10.8567	8.02795	8.07792	8.00723	10.4307	10.4249	10.5204	dCMP deaminase
10455094	NM_053138	Copg2	10.3351	10.3512	10.3343	9.9021	10.0105	9.97664	9.1956	9.08961	9.13825	9.84278	9.89438	9.84945	coatomer protein complex, subunit gamma 2
10445067	BC027007	Sdpr	11.5633	11.5778	11.6157	10.4045	10.3436	10.516	10.4428	10.4165	10.3105	10.2279	10.211	10.3211	serum deprivation response
10448195	NR_003549	Tet1	7.77074	8.20176	7.83223	6.45305	6.48571	6.48456	6.70047	6.86222	6.65716	6.25084	6.28784	6.17241	tet oncogene 1
10591781	NM_028390	Trappc2	9.08088	9.18431	9.08712	9.6011	9.7791	9.74017	8.02533	7.82278	7.92906	9.19986	9.14401	9.36991	trafficking protein particle complex 2
10359648	BC052855	Pdgfrl	10.2055	10.2562	10.3028	7.08272	7.31182	7.46126	9.05207	9.08247	9.06729	7.83144	7.81684	7.98659	platelet-derived growth factor receptor-like
10571978	NM_145595	Igf1	9.96932	9.9328	9.98894	7.65339	7.7317	7.69727	8.7344	8.86083	8.73834	8.74578	8.75927	8.83343	insulin-like growth factor 1
10455123	NM_053144	Zfp40	6.86884	7.01397	7.16664	6.50075	6.59241	6.63554	5.58986	6.18631	5.72075	6.21026	6.04326	6.20148	zinc finger protein 40
10478590	NM_028028	Stox2	8.9309	9.21673	9.2286	6.95147	6.92639	7.17432	8.04393	7.88636	7.90289	7.30765	7.46226	7.48944	storkhead box 2
10548043	NM_145983	Gmcl1	8.96854	9.12455	9.19661	9.44937	9.59779	9.70823	7.9222	7.98672	7.86069	9.1474	9.25293	9.27566	germ cell-less homolog 1 (Drosophila)
10497520	NM_007900	Hist1h1b	8.21713	8.3027	8.33321	12.7783	12.854	12.9242	7.06669	6.99436	7.27216	12.5118	12.5064	12.5878	histone cluster 1, H1b
10506170	NM_145549	Hist1h4m	10.963	11.0274	11.0439	12.8201	12.88	12.8856	9.84439	9.82772	9.84244	12.8268	12.8005	12.8079	histone cluster 1, H4m
10410366	NM_001001187	Hist1h4m	10.963	11.0274	11.0439	12.8201	12.88	12.8856	9.84439	9.82772	9.84244	12.8268	12.8005	12.8079	histone cluster 1, H4m
10381260	NM_134028	Smc4	9.91701	10.072	10.0793	11.9469	11.9214	11.9095	8.93891	8.91986	8.70636	11.6056	11.5796	11.6813	structural maintenance of chromosomes 4
10503602	NM_172988	Mettl4	8.02763	8.35392	8.29077	9.50778	9.45904	9.46229	7.04109	7.00858	7.12857	8.73678	8.80824	8.87812	methyltransferase like 4
10368845	NM_029132	Lrrn1	9.49734	9.46995	9.52332	10.634	10.6715	10.6805	8.24628	8.38282	8.36787	9.39925	9.35988	9.45534	leucine rich repeat protein 1, neuronal
10442236	AB010360	Pcdhb11	7.03903	7.19309	7.01129	5.64494	5.87337	5.82343	6.04708	5.91912	5.79277	5.80052	5.58614	5.57762	protocadherin beta 11
10410650	NM_146231	Gas5	9.994	10.3189	10.0779	9.84769	9.77691	9.80653	9.304	8.82575	8.78318	9.71708	9.60118	9.82134	growth arrest specific 5
10554445	NM_145150	H19	10.5371	10.4714	10.4729	11.7906	11.8359	11.8394	9.34907	9.29124	9.36832	10.6722	10.6225	10.6167	H19 fetal liver mRNA
10448247	NM_009555	D14Ertd449e	10.2028	10.2403	10.3788	10.9306	10.9322	10.9563	9.09664	9.08198	9.17598	10.5274	10.5263	10.5583	DNA segment, Chr 14, ERATO Doi 449, expressed
10379363	NM_001029856	Plxdc1	7.937	8.10378	8.2762	6.35464	6.57809	6.63233	6.87742	6.86894	7.1037	6.64783	6.50927	6.57489	plexin domain containing 1
10455092	NM_053137	Bet1	8.12313	8.38665	8.2571	8.79987	8.76803	8.81887	7.09624	7.16859	7.04142	8.46286	8.35745	8.61327	blocked early in transport 1 homolog (S. cerevisiae)
10565519	NM_026734	Actc1	8.87913	9.01732	8.90996	9.97047	9.95366	9.93643	7.87223	7.62266	7.85145	9.69679	9.71926	9.61382	actin, alpha, cardiac muscle 1
10371916	BC046559	D14Ertd449e	9.93062	9.95269	10.1028	10.6546	10.6643	10.6851	8.82661	8.81213	8.89004	10.2358	10.2398	10.2536	DNA segment, Chr 14, ERATO Doi 449, expressed
10524266	NM_016681	Smc2	7.45542	7.58616	7.47549	11.0398	11.0434	11.0785	6.4832	6.36541	6.22886	10.7794	10.6606	10.764	structural maintenance of chromosomes 2
10484197	ENSMUST00000049544	LOC100041230	6.7281	7.00851	6.88077	5.1163	5.10965	5.48581	5.50584	6.07771	5.59457	5.35692	5.52269	5.67767	similar to histone H4 // histone cluster 1, H4c // histone cluster 1, H4d // histone cluster 1, H4f // histone cluster 1, H4i // histone cluster 1, H4j // histone cluster 1, H4k // histone cluster 1, H4m // histone cluster 4, H4 // histone cluster 1, H4a // histone cluster 1, H4b // histone cluster 1, H4h // histone cluster 2, H4
10410341	NM_133228	Foxred2	9.63641	9.76452	9.85154	7.13908	7.12305	6.82151	8.67676	8.57213	8.57926	7.25257	7.18892	7.22421	FAD-dependent oxidoreductase domain containing 2
10603135	NM_175027	Zfand1	9.08354	9.24486	9.3122	9.84563	9.91519	9.98347	7.95678	8.17477	8.08522	9.2666	9.32095	9.41713	zinc finger, AN1-type domain 1
10577508	NM_001004140	1110032E23Rik	9.63364	9.7891	9.76516	7.72227	7.44381	7.75598	8.63152	8.52307	8.62039	8.13749	8.06524	8.05583	RIKEN cDNA 1110032E23 gene
10591763	NM_145612	D14Ertd449e	10.0915	10.1295	10.2567	10.8132	10.7982	10.8295	8.98075	9.02397	9.06151	10.4014	10.4045	10.4059	DNA segment, Chr 14, ERATO Doi 449, expressed
10372078	NM_026065	Ccdc8	8.5642	8.61927	8.70047	7.3224	7.50957	7.5298	7.43597	7.59533	7.44277	7.25527	7.23047	7.21272	coiled-coil domain containing 8
10608480	XR_032682	Fdft1	9.83387	9.89324	9.81291	9.87038	9.73463	9.85631	8.70619	8.73141	8.69886	9.94155	9.84315	9.93317	farnesyl diphosphate farnesyl transferase 1
10405154	BC147515	Slc7a2	10.5564	10.5631	10.5347	8.99758	9.06545	9.04015	9.41885	9.48378	9.3518	9.14551	9.14811	9.15988	solute carrier family 7 (cationic amino acid transporter, y+ system), member 2
10532103	NM_133248	Commd6	8.40721	8.42439	8.39376	8.41924	8.66989	8.66046	7.28609	7.31874	7.22624	8.37785	8.32322	8.47553	COMM domain containing 6
10437180	NM_015825	Zfand1	8.92405	9.08904	9.10517	9.67565	9.74896	9.821	7.78733	8.05892	7.88504	9.10565	9.15429	9.24008	zinc finger, AN1-type domain 1
10422259	NM_029578	Rnf170	7.32601	7.37523	7.31044	7.72901	7.82076	7.88186	6.34176	6.30182	6.00021	7.785	7.66425	7.84982	ring finger protein 170
10485963	NM_181416	Zfp825	9.45242	9.79648	9.48714	9.63965	9.58997	9.54079	8.64752	8.43387	8.29814	9.19196	9.15202	9.41249	zinc finger protein 825
10369815	NM_007659	4933411K20Rik	7.74497	7.85846	7.87054	8.61932	8.63483	8.70867	6.53991	6.90358	6.67653	8.32715	8.18892	8.34127	RIKEN cDNA 4933411K20 gene
10477187	NM_028109	Idh2	10.6984	10.7429	10.8135	11.1291	11.2261	11.2491	9.63874	9.65356	9.61374	10.8148	10.7648	10.8262	isocitrate dehydrogenase 2 (NADP+), mitochondrial
10433172	NM_008134	Hist1h4b	11.3274	11.501	11.3879	13.1004	13.1335	13.1541	10.2452	10.3035	10.3349	13.1297	13.0868	13.0775	histone cluster 1, H4b
10352829	BC055955	Sccpdh	8.57999	8.91785	8.78097	9.74819	9.73615	9.87741	7.78884	7.51505	7.66685	9.49144	9.41231	9.61144	saccharopine dehydrogenase (putative)
10411171	NM_172263	Chn1	7.68426	7.8242	7.82499	8.53061	8.5435	8.78788	6.73797	6.70132	6.59392	8.05555	8.05022	8.15494	chimerin (chimaerin) 1
10362379	NM_025855	OTTMUSG00000016611	10.7385	10.8516	10.7333	10.2223	10.2514	10.2693	9.70467	9.62938	9.69124	10.1956	10.0829	10.1984	predicted gene, OTTMUSG00000016611
10417264	NM_001024712	Cbx3	9.90414	10.1372	10.0588	11.6449	11.7073	11.6791	9.03877	8.91004	8.85956	11.2599	11.2122	11.3936	chromobox homolog 3 (Drosophila HP1 gamma)
10399882	NM_028002	Cbx3	9.90414	10.1372	10.0588	11.6449	11.7073	11.6791	9.03877	8.91004	8.85956	11.2599	11.2122	11.3936	chromobox homolog 3 (Drosophila HP1 gamma)
10455088	NM_053136	Cbx3	9.78066	10.0483	9.94213	11.5783	11.6251	11.6028	8.94715	8.83346	8.7006	11.1701	11.1231	11.3122	chromobox homolog 3 (Drosophila HP1 gamma)
10455080	NM_053134	Acss3	10.1587	10.2897	10.1989	6.45815	6.64038	6.64099	9.18504	9.04417	9.13115	6.99456	7.02131	7.0924	acyl-CoA synthetase short-chain family member 3
10536068	NM_023363	Pcdhb14	7.27251	7.41465	7.51892	5.72351	5.69976	5.81331	6.42159	6.27486	6.23205	5.90478	6.01126	5.88381	protocadherin beta 14
10552320	NM_023363	Slc22a3	9.0558	8.89692	8.8728	6.80214	6.7526	6.47786	7.76851	7.99874	7.78714	6.61523	6.62129	6.28751	solute carrier family 22 (organic cation transporter), member 3
10586433	NM_028030	Tac4	7.56039	7.55011	7.71805	6.28141	6.04382	5.88069	6.74709	6.23371	6.57994	5.87685	6.14086	5.66978	tachykinin 4
10409970	NM_178875	Hist1h4b	11.4268	11.5009	11.5078	13.2447	13.3307	13.2895	10.3607	10.4158	10.3932	13.2524	13.2351	13.2344	histone cluster 1, H4b
10467328	NM_001081075	Pfn2	8.82362	9.14259	9.03992	7.80497	7.77988	8.03323	7.96421	8.0432	7.74695	7.64878	7.57157	7.94597	profilin 2
10551431	NM_001024726	Hist1h4b	11.0476	11.2373	11.1217	12.8148	12.8749	12.8764	10.0708	10.0297	10.0571	12.8247	12.8186	12.8161	histone cluster 1, H4b
10362499	NM_010237	Dzip3	8.13733	8.31516	8.30903	9.56209	9.52913	9.5922	6.9537	7.23832	7.32172	8.99987	9.00502	9.02043	DAZ interacting protein 3, zinc finger
10583450	NM_172919	Phf14	9.06831	9.13106	8.9889	9.51953	9.53194	9.59611	8.03506	7.96661	7.94662	9.2391	9.20044	9.20753	PHD finger protein 14
10428081	NM_008287	Filip1l	11.472	11.6538	11.5865	6.57067	6.1628	6.3395	10.6747	10.3738	10.4276	6.65015	6.86475	6.82524	filamin A interacting protein 1-like
10406877	NM_011353	Arhgap11a	6.96819	7.29759	7.15771	10.7628	10.7859	10.8016	6.08113	6.23058	5.88041	10.2514	10.2397	10.301	Rho GTPase activating protein 11A
10438801	NM_183064	Lsm6	10.168	10.272	10.3235	10.6903	10.7181	10.76	9.32444	8.99793	9.21842	10.4403	10.3992	10.5043	LSM6 homolog, U6 small nuclear RNA associated (S. cerevisiae)
10466000	NM_028411	Thy1	9.37814	9.27123	9.27442	8.51798	8.44422	8.64784	8.04532	8.40789	8.2638	8.95261	8.88137	8.89498	thymus cell antigen 1, theta
10590467	BC080690	Glrb	9.63178	9.60515	9.71897	6.16505	6.12961	6.30806	8.69836	8.49831	8.55759	6.63621	6.72313	6.69483	glycine receptor, beta subunit
10349694	NM_178079	Cdk4	11.2941	11.366	11.3239	13.0307	13.0343	13.0789	10.3777	10.2701	10.1431	12.8088	12.8152	12.8078	cyclin-dependent kinase 4
10547274	NM_028335	Clcn5	11.6416	11.6721	11.6342	11.5451	11.6028	11.6187	10.566	10.6332	10.5575	11.2981	11.3105	11.3469	chloride channel 5
10361110	NM_029766	Rgs5	11.8857	11.9711	11.9743	7.50194	7.46914	7.72803	10.8807	10.8458	10.9173	8.85105	8.86951	8.94196	regulator of G-protein signaling 5
10546024	NM_021381	Ktelc1	9.20348	9.31166	9.25953	9.79359	9.97033	9.864	8.27154	8.14526	8.17193	9.75079	9.76279	9.81369	KTEL (Lys-Tyr-Glu-Leu) containing 1
10483822	NM_001081228	Myog	8.22154	7.97175	8.01828	9.23796	9.43411	9.43429	6.96332	7.04187	7.02858	8.70139	8.72889	8.71371	myogenin
10532586	XM_912851	Cbx3	11.5344	11.6158	11.5771	12.9559	12.9529	12.9079	10.6774	10.405	10.4721	12.6323	12.6126	12.7175	chromobox homolog 3 (Drosophila HP1 gamma)
10357488	NM_010016	Lsm6	10.1964	10.3182	10.3446	10.7324	10.7431	10.8079	9.38935	9.02498	9.27693	10.513	10.5294	10.5547	LSM6 homolog, U6 small nuclear RNA associated (S. cerevisiae)
10453216	BC065413	Ttc30b	6.24018	6.73636	6.42861	6.10419	6.18346	5.77823	5.45826	5.24389	5.53584	5.7617	5.93455	5.85375	tetratricopeptide repeat domain 30B
10383556	NM_181420	Dll1	8.88959	8.89225	8.84816	8.95359	8.98527	9.02028	7.8222	7.87257	7.76875	8.52844	8.46634	8.50298	delta-like 1 (Drosophila)
10462973	NM_008234	Actn3	11.04	10.9956	11.0954	10.8105	10.8359	10.8579	9.93753	9.95242	10.0786	10.3905	10.3647	10.3874	actinin alpha 3
10406364	BC157949	Guf1	8.59988	8.80118	8.80391	9.45718	9.45334	9.53123	7.87629	7.65379	7.52496	9.11449	9.14353	9.28042	GUF1 GTPase homolog (S. cerevisiae)
10546031	NM_024251	1110028A07Rik	9.31106	9.25794	9.38791	8.89586	8.87251	8.9724	8.24767	8.26571	8.29367	8.70486	8.51726	8.68379	RIKEN cDNA 1110028A07 gene
10571093	NM_029965	Klhdc5	7.98337	8.02762	8.0113	7.53053	7.64733	7.7197	6.85438	6.98566	7.035	7.56198	7.54822	7.49902	kelch domain containing 5
10367076	NM_008921	Pgap1	8.8459	9.19538	9.00975	8.45105	8.50629	8.58378	7.99174	7.94742	7.96852	8.44587	8.36626	8.50541	post-GPI attachment to proteins 1
10483521	NM_177244	Ciao1	8.90706	8.936	8.90832	9.26785	9.28346	9.35199	7.71722	7.86139	8.03427	9.22978	9.21881	9.37288	cytosolic iron-sulfur protein assembly 1 homolog (S. cerevisiae)
10601473	NM_026565	Fundc1	9.58193	9.63259	9.67205	9.82639	9.89533	9.82166	8.6057	8.62153	8.52664	9.57431	9.51525	9.58293	FUN14 domain containing 1
10426030	NM_028063	Lrrcc1	7.39322	7.63948	7.54133	8.08293	8.14507	8.3273	6.43255	6.55586	6.45318	7.90823	7.73514	7.98748	leucine rich repeat and coiled-coil domain containing 1
10567412	NM_027698	Eid1	9.41638	9.54776	9.39865	9.46123	9.30701	9.4147	8.58713	8.52342	8.12708	9.28066	9.27129	9.34588	EP300 interacting inhibitor of differentiation 1
10355464	NM_023523	Phldb2	9.81795	9.94133	9.96962	9.32268	9.32484	9.38718	8.81467	8.88081	8.90969	8.87303	9.03871	9.02363	pleckstrin homology-like domain, family B, member 2
10482172	NM_199025	3100002L24Rik	11.3038	11.4451	11.2829	11.1914	11.1744	11.167	10.3548	10.2668	10.2872	11.0477	11.0155	11.1304	RIKEN cDNA 3100002L24 gene
10420385	NM_026526	3100002L24Rik	11.3038	11.4451	11.2829	11.1914	11.1744	11.167	10.3548	10.2668	10.2872	11.0477	11.0155	11.1304	RIKEN cDNA 3100002L24 gene
10491820	ENSMUST00000060415	Traf3ip3	7.54139	7.84006	7.85928	6.12357	6.14267	5.88119	6.79304	6.70488	6.62581	5.94582	5.85154	5.99655	TRAF3 interacting protein 3
10369890	XR_032121	Sesn1	10.3565	10.468	10.4199	8.68144	8.82549	8.83737	9.40115	9.43243	9.29508	8.7711	8.71569	8.80602	sestrin 1
10543725	NM_031998	Tmem209	9.9457	9.91249	9.97459	11.7718	11.7536	11.7655	9.03584	8.82836	8.86338	11.5901	11.6467	11.6509	transmembrane protein 209
10551423	BC024577	Ufsp2	8.60757	8.8769	8.92458	9.97791	10.0441	10.0633	7.87818	7.68488	7.74876	9.93082	9.90234	9.93951	UFM1-specific peptidase 2
10574944	NM_025518	1200016B10Rik	11.7118	11.7505	11.7209	8.57545	8.63213	8.72176	10.7855	10.6344	10.6694	8.78958	8.73545	8.8092	RIKEN cDNA 1200016B10 gene
10554938	NM_029494	Cbx3	10.2776	10.4781	10.3921	11.9093	11.9084	11.8407	9.45714	9.33455	9.27432	11.4973	11.4709	11.5975	chromobox homolog 3 (Drosophila HP1 gamma)
10585467	NM_177351	2900024O10Rik	9.0748	9.07627	8.93278	7.25937	7.03114	7.19516	7.88088	8.05163	8.07131	7.00201	7.04561	6.9533	RIKEN cDNA 2900024O10 gene
10442240	NM_001008501	Lsm6	9.81497	10.0239	9.98074	10.303	10.3301	10.3526	9.1174	8.80442	8.82274	10.0389	9.95414	10.1533	LSM6 homolog, U6 small nuclear RNA associated (S. cerevisiae)
10455098	NM_053139	Gtf2e2	8.30054	8.47851	8.36945	9.81112	9.85416	9.99435	7.4118	7.46197	7.19977	9.60283	9.55606	9.64999	general transcription factor II E, polypeptide 2 (beta subunit)
10397179	NM_028821	4933426I21Rik	7.25808	7.60367	7.08866	6.57409	6.92005	7.26025	6.23539	6.38346	6.2696	6.8717	6.81989	7.0499	RIKEN cDNA 4933426I21 gene
10529923	NM_172153	Ccdc80	10.9384	10.9412	10.9852	10.0705	9.95261	10.1136	9.94708	9.88604	9.97111	10.7215	10.7411	10.788	coiled-coil domain containing 80
10455135	NM_053146	Casd1	9.62055	9.60249	9.64548	9.73231	9.71132	9.74745	8.6176	8.62937	8.56153	9.28426	9.30765	9.35227	CAS1 domain containing 1
10439960	NM_028815	Crip2	11.8896	11.9003	11.9782	12.1846	12.3346	12.3111	10.9005	10.7936	11.0226	12.1238	12.0846	12.1318	cysteine rich protein 2
10442172	NM_145483	Fam178a	11.5637	11.5719	11.5191	10.8624	10.9281	10.904	10.554	10.5623	10.4917	10.7561	10.781	10.822	family with sequence similarity 178, member A
10447395	NM_008628	2810055G20Rik	7.54176	7.73177	7.71957	5.77459	6.04049	6.13076	6.8657	6.60882	6.47549	5.59099	5.34731	5.52948	RIKEN cDNA 2810055G20 gene
10479221	ENSMUST00000108947	Cbx3	10.9655	11.0258	11.0055	12.3491	12.3618	12.3352	10.1525	9.83299	9.97055	12.0338	12.0248	12.1172	chromobox homolog 3 (Drosophila HP1 gamma)
10345967	NM_144558	Tgds	6.96751	7.24989	7.10477	8.18483	8.26884	8.38961	6.31609	6.24451	5.72111	8.09901	8.14857	8.2377	TDP-glucose 4,6-dehydratase
10491825	BC092533	H19	9.45294	9.50113	9.61655	10.9698	11.0709	11.0527	8.49533	8.39045	8.64723	9.93011	9.93084	10.0107	H19 fetal liver mRNA
10597323	NM_033264	4930422I07Rik	7.3265	7.4496	7.47771	7.09076	7.1675	7.24925	6.51553	6.39714	6.3038	7.25926	7.3788	7.50613	RIKEN cDNA 4930422I07 gene
10484203	ENSMUST00000049544	Calm3	10.0775	10.1361	10.069	10.7531	10.8403	10.8419	9.13977	9.05547	9.05154	10.7328	10.7806	10.9072	calmodulin 3
10423068	NM_011232	Sort1	9.40161	9.40487	9.39486	7.72351	7.98676	8.09519	8.4258	8.46642	8.27336	7.8734	7.83245	7.93379	sortilin 1
10597095	BC061210	C030039L03Rik	9.23193	9.25521	9.14656	9.10974	9.11188	9.17511	8.22045	8.2451	8.13252	8.94648	8.85955	9.04517	RIKEN cDNA C030039L03 gene
10447224	NM_172256	Adamts20	8.96511	9.04008	9.01462	6.85938	7.09069	6.85126	7.97856	7.9567	8.04926	6.59915	6.57743	6.7495	a disintegrin-like and metallopeptidase (reprolysin type) with thrombospondin type 1 motif, 20
10395058	NM_134052	Trappc2	9.23731	9.28058	9.21444	9.67493	9.77134	9.7829	8.33711	8.25592	8.10892	9.24398	9.24993	9.32104	trafficking protein particle complex 2
10455078	NM_053133	Pot1a	8.01333	8.22079	8.26896	8.64578	8.75997	8.77749	7.19871	7.10212	7.17235	8.5755	8.40569	8.54231	protection of telomeres 1A
10540911	NM_199033	Sspn	9.27875	9.34192	9.10091	8.17477	8.37957	8.42703	8.2201	8.31499	8.15688	8.32879	8.30113	8.44755	sarcospan
10551215	BC138930	8430426H19Rik	7.07581	7.38034	7.18392	6.67643	7.20848	7.14347	6.27766	6.2829	6.05089	6.789	6.76846	6.8135	RIKEN cDNA 8430426H19 gene
10587655	BC141010	Cdkn2c	8.79187	8.85233	8.89337	8.95986	8.92876	8.9686	7.88764	7.9252	7.69873	8.61343	8.52017	8.61685	cyclin-dependent kinase inhibitor 2C (p18, inhibits CDK4)
10459730	NM_145494	Pcdhb12	6.87547	7.10909	6.87819	4.94281	5.3322	4.98698	5.80349	6.20618	5.82834	5.53222	5.53167	5.82592	protocadherin beta 12
10439634	NM_025332	Tpx2	6.97423	7.30856	7.22075	11.1875	11.1996	11.2151	6.04341	5.96433	6.47346	10.7942	10.8081	10.8556	TPX2, microtubule-associated protein homolog (Xenopus laevis)
10574488	NM_001024606	Map2k6	8.31951	8.39183	8.37786	7.17009	7.43968	7.42009	7.20359	7.34976	7.51966	7.06312	7.01943	7.15523	mitogen-activated protein kinase kinase 6
10415784	NM_023233	Gtf2h3	8.19901	8.41535	8.20619	9.70642	9.74719	9.84035	7.31296	7.09084	7.40202	9.43198	9.4662	9.54836	general transcription factor IIH, polypeptide 3
10381649	NM_080846	Fam96a	8.43181	8.54318	8.32593	11.1574	11.2837	11.2839	7.53124	7.37524	7.38377	10.9791	10.9831	10.985	family with sequence similarity 96, member A
10544971	NM_025520	Ttc30a2	7.16892	7.25932	7.14996	7.07872	6.98949	7.12741	6.14931	6.38139	6.03736	6.97973	7.1733	6.8321	tetratricopeptide repeat domain 30A2
10384797	NM_181577	Tet1	8.51555	8.5009	8.59167	6.83271	6.92514	7.02666	7.59227	7.4247	7.58117	6.73576	6.57144	6.6308	tet oncogene 1
10539310	NM_197992	Hells	7.17991	7.20172	7.26999	11.6004	11.5755	11.5827	6.23164	6.1113	6.30207	11.4675	11.4489	11.4996	helicase, lymphoid specific
10401616	NM_175337	Prdx3	9.9076	10.1192	10.1152	11.559	11.6419	11.6595	9.17727	9.02982	8.92972	11.5244	11.4913	11.5561	peroxiredoxin 3
10551841	NM_027259	Vps45	7.43405	7.55951	7.46611	8.13699	8.27318	8.42174	6.71434	6.17718	6.56324	8.0799	8.11496	8.13264	vacuolar protein sorting 45 (yeast)
10607403	NM_175429	Prkcq	10.9409	10.9715	11.108	6.58322	6.89348	6.65958	9.96754	10.0189	10.0297	7.12605	7.33502	7.43166	protein kinase C, theta
10449999	NM_009542	Tubb2b	9.11192	9.32241	9.27646	9.4386	9.4514	9.49596	8.17021	8.20669	8.33181	9.2955	9.2511	9.30379	tubulin, beta 2b
10401309	BC005675	Olfml2a	10.8572	11.0403	10.9951	7.79579	7.71143	7.93132	9.96602	9.9786	9.94671	8.06555	8.1647	8.2408	olfactomedin-like 2A
10593325	NM_011220	Bivm	7.29564	7.40865	7.28626	9.10955	9.21508	9.26864	6.44014	6.20495	6.35918	8.71975	8.63011	8.76712	basic, immunoglobulin-like variable motif containing
10408162	NM_001111107	Trp53inp1	11.1525	11.1558	11.215	9.30777	9.40503	9.5144	10.1774	10.2643	10.0988	9.92326	9.77792	9.83802	transformation related protein 53 inducible nuclear protein 1
10490872	NM_028915	1110001A07Rik	8.1373	8.24861	8.13298	10.396	10.4679	10.5141	7.14973	7.2053	7.18123	9.86372	9.87609	9.98659	RIKEN cDNA 1110001A07 gene
10521907	BC030079	Lss	8.21316	8.16596	8.41821	8.45711	8.66766	8.63016	7.22846	7.38945	7.19929	8.96478	8.94396	8.984	lanosterol synthase
10348932	NM_026250	LOC633944	8.99389	8.73521	9.14992	8.83641	8.63583	8.11684	7.75736	8.04522	8.10437	8.40575	8.37716	8.26902	similar to Glyceraldehyde-3-phosphate dehydrogenase (GAPDH)
10354832	NM_027351	Hisppd1	8.77868	8.94955	8.93317	10.5751	10.6052	10.638	7.89931	7.88351	7.90683	10.0699	10.0414	10.2383	histidine acid phosphatase domain containing 1
10472598	NM_177784	Zfp637	8.24531	8.39455	8.39739	8.43641	8.49801	8.64274	7.47322	7.33723	7.25983	8.14112	8.14975	8.23472	zinc finger protein 637
10459844	NM_146089	Cbx3	11.1817	11.2153	11.2253	12.5925	12.6044	12.6021	10.3248	10.1298	10.201	12.2929	12.2891	12.3673	chromobox homolog 3 (Drosophila HP1 gamma)
10497831	NM_009828	Tubgcp5	7.5775	7.68737	7.6838	8.07142	8.20123	8.22609	6.63077	6.51985	6.83285	7.7744	7.9576	7.93858	tubulin, gamma complex associated protein 5
10421214	NM_153514	5730455P16Rik	8.48083	8.72176	8.61378	8.60129	8.78879	8.86478	7.68935	7.74045	7.43163	8.55042	8.50355	8.66274	RIKEN cDNA 5730455P16 gene
10506154	NM_001081264	Klhl13	10.4358	10.4565	10.4739	9.13037	9.26736	9.19019	9.52903	9.41377	9.4687	9.13232	9.12644	9.10557	kelch-like 13 (Drosophila)
10475280	NM_029475	Kcnj8	9.1248	9.37035	9.32246	6.9652	6.85799	6.51603	8.27726	8.40317	8.18696	6.92982	6.93703	6.91167	potassium inwardly-rectifying channel, subfamily J, member 8
10431017	NM_178869	Decr1	9.01186	9.29004	9.13144	8.87036	8.91065	8.90269	8.14793	8.14218	8.19877	8.69284	8.8072	8.7677	2,4-dienoyl CoA reductase 1, mitochondrial
10551410	NM_009560	Slc35a5	8.85237	8.96483	8.84728	8.60956	8.56141	8.81335	7.99588	7.86499	7.86018	8.55926	8.55244	8.74508	solute carrier family 35, member A5
10366407	ENSMUST00000099268	Skp2	8.51284	8.48782	8.41175	10.2288	10.3831	10.3972	7.4524	7.52646	7.49129	9.83673	9.86158	9.94429	S-phase kinase-associated protein 2 (p45)
10500304	NM_013841	Psmd5	8.57187	8.77084	8.6637	10.6262	10.6103	10.683	7.77747	7.65468	7.64968	10.4121	10.406	10.5038	proteasome (prosome, macropain) 26S subunit, non-ATPase, 5
10579049	AK129029	Slc2a12	10.8367	10.9408	10.8857	7.74558	7.44649	7.60222	9.89829	9.92039	9.92054	7.9219	7.98569	8.12649	solute carrier family 2 (facilitated glucose transporter), member 12
10554926	NM_025515	Trim23	7.93887	8.15211	7.96529	8.30877	8.30894	8.49728	7.19395	7.09549	6.84719	8.27323	8.13651	8.3581	tripartite motif-containing 23
10501199	NM_026672	Abcc9	10.8419	10.8334	10.9289	7.22013	7.39608	7.29893	9.87451	9.92893	9.88958	8.33603	8.31953	8.35362	ATP-binding cassette, sub-family C (CFTR/MRP), member 9
10588083	NM_001122851	3110048L19Rik	6.74673	7.12507	6.86945	7.47137	7.59818	7.57589	5.9137	6.12913	5.79004	7.24953	7.1794	7.29787	RIKEN cDNA 3110048L19 gene
10560043	NM_026046	2310001H12Rik	8.69325	8.93914	8.94522	9.42734	9.34135	9.44001	8.10078	7.72977	7.84094	8.86412	8.828	8.94159	RIKEN cDNA 2310001H12 gene
10390707	NM_011623	Fbxo18	8.8623	8.95134	8.98595	8.92466	8.98877	9.07238	7.87002	7.98372	8.04046	8.84589	8.77246	8.92083	F-box protein 18
10346224	ENSMUST00000087708	Rad1	7.3104	7.63574	7.45409	8.8191	8.86625	8.96977	6.56736	6.55253	6.37614	8.45488	8.52132	8.59076	RAD1 homolog (S. pombe)
10455139	NM_053147	2810405K02Rik	8.50133	8.65766	8.49621	7.659	7.4764	7.39073	7.64303	7.4862	7.62239	7.75898	7.72021	7.56861	RIKEN cDNA 2810405K02 gene
10504957	NM_008017	Ndufa4l2	8.1902	8.46063	8.72052	6.68438	6.92844	6.91058	7.54726	7.38788	7.53446	7.37863	7.5816	7.49192	NADH dehydrogenase (ubiquinone) 1 alpha subcomplex, 4-like 2
10530380	NM_001038015	Ect2	6.83055	7.19555	7.31186	11.6307	11.5902	11.6779	6.13895	6.42012	5.88007	11.0873	11.0469	11.0975	ect2 oncogene
10455084	NM_053135	Srl	7.57974	7.55509	7.44332	8.77097	8.91903	8.96836	6.67642	6.57985	6.42465	8.19975	8.2029	8.19075	sarcalumenin
10573082	NM_001024617	Prdx2	8.73802	8.71963	8.72459	9.83448	10.1801	10.0983	7.7904	7.64209	7.85947	9.64138	9.71328	9.78934	peroxiredoxin 2
10604974	NM_019405	Gucy1b3	8.59201	8.60404	8.59788	5.63873	5.65669	5.83645	7.62324	7.704	7.57877	6.02731	6.2611	6.05385	guanylate cyclase 1, soluble, beta 3
10399588	AJ005350	Kdelc1	8.60315	8.74095	8.69031	10.0346	9.97491	10.0709	7.70943	7.61626	7.82189	9.68261	9.6159	9.66128	KDEL (Lys-Asp-Glu-Leu) containing 1
10580160	NM_026423	Zfand2a	11.7121	11.777	11.7049	10.2466	10.3002	10.3091	10.7747	10.7345	10.8089	10.9109	10.9848	10.9557	zinc finger, AN1-type domain 2A
10601880	ENSMUST00000089350	Ublcp1	8.39084	8.32551	8.42541	9.64948	9.65862	9.5948	7.30269	7.34585	7.61766	9.21891	9.39279	9.2766	ubiquitin-like domain containing CTD phosphatase 1
10387111	NM_025510	Hey1	10.5093	10.5408	10.6346	7.82051	7.9897	8.04783	9.59681	9.54926	9.66711	7.96143	8.05297	8.04403	hairy/enhancer-of-split related with YRPW motif 1
10395394	NM_178629	Prkar2b	8.5945	8.64836	8.75969	10.6001	10.6243	10.6819	7.62242	7.70895	7.80088	9.96255	9.94021	10.0093	protein kinase, cAMP dependent regulatory, type II beta
10569985	NM_145591	2310001H12Rik	9.49171	9.69483	9.50694	9.94639	9.89574	9.90805	8.75624	8.62706	8.44214	9.47934	9.39778	9.58217	RIKEN cDNA 2310001H12 gene
10564839	NM_009682	Enpep	8.92605	9.07085	9.03625	6.75136	6.88611	6.92363	8.08274	8.03386	8.0495	7.75334	7.61899	7.80496	glutamyl aminopeptidase
10405123	AK010243	Olfr558	7.99185	8.31088	8.0759	6.2848	5.89159	6.08918	7.1744	7.12137	7.22269	6.09503	6.02952	6.16964	olfactory receptor 558
10405121	AK010243	1200003C05Rik	8.97278	9.11634	8.95811	9.59095	9.58605	9.6488	8.22136	8.16877	7.8025	9.46786	9.44313	9.50617	RIKEN cDNA 1200003C05 gene
10409218	AK010243	2310001H12Rik	9.52827	9.77014	9.56824	9.94122	9.91105	9.93835	8.89137	8.65817	8.46806	9.46135	9.41785	9.54985	RIKEN cDNA 2310001H12 gene
10439409	AK169533	Mageh1	8.15121	8.26132	8.23301	7.54537	7.58565	7.56053	7.15807	7.33876	7.30008	7.57641	7.65823	7.50835	melanoma antigen, family H, 1
10519203	BC147318	Mlh3	7.36261	7.44381	7.64828	7.69827	8.08035	8.06999	6.69588	6.54562	6.37201	7.33702	7.41966	7.49543	mutL homolog 3 (E coli)
10432511	NM_012025	P2ry5	9.57111	9.61483	9.79091	8.5443	8.59104	8.78492	8.76091	8.69155	8.69779	8.37943	8.33998	8.43345	purinergic receptor P2Y, G-protein coupled, 5
10455112	NM_053142	Atp2a3	9.01225	8.84959	9.08967	7.19636	7.12947	7.26079	7.96631	8.04996	8.11214	6.95183	7.15385	7.0865	ATPase, Ca++ transporting, ubiquitous
10346235	NM_146108	Tipin	9.03366	9.27302	9.059	11.2128	11.1906	11.2441	8.17567	8.18893	8.1801	10.8641	10.8762	10.9625	timeless interacting protein
10406865	NM_173757	Ndufc2	10.8607	10.7964	10.791	11.9238	11.9163	11.9734	9.94787	9.96997	9.70992	11.6454	11.6539	11.6193	NADH dehydrogenase (ubiquinone) 1, subcomplex unknown, 2
10377982	NM_153103	Tmem19	7.82059	7.92924	8.01082	8.24464	8.40826	8.25045	7.06258	6.94798	6.93039	8.25965	8.22466	8.26596	transmembrane protein 19
10484201	ENSMUST00000049544	Pigk	8.59361	8.78824	8.75072	9.03717	9.25281	9.29323	7.8055	7.78302	7.72765	9.19091	9.10448	9.15061	phosphatidylinositol glycan anchor biosynthesis, class K
10489127	NM_011249	Adh5	9.68799	9.72465	9.79134	10.8992	11.0468	11.041	8.73917	8.89388	8.75743	10.7077	10.7307	10.7767	alcohol dehydrogenase 5 (class III), chi polypeptide
10514398	BC020067	Tmem184c	9.13281	9.31507	9.22861	9.89685	10.0124	10.0371	8.30257	8.39937	8.16117	9.62777	9.59655	9.66458	transmembrane protein 184C
10361215	NM_153137	Zfp760	7.27226	7.41462	7.1976	7.30631	7.27008	7.33955	6.56976	6.44982	6.05257	6.6487	6.6291	6.72444	zinc finger protein 760
10436590	AK021336	Emid2	9.177	9.09953	9.12007	8.21471	8.11365	7.93511	8.20808	8.17026	8.20747	7.93391	7.90282	7.76747	EMI domain containing 2
10384322	NM_008316	Itga7	11.4763	11.458	11.5356	12	12.0105	12.0956	10.4932	10.6602	10.5063	11.8323	11.8383	11.9014	integrin alpha 7
10564565	XR_033989	Zfp826	8.35434	8.7102	8.51639	7.41191	7.50567	7.52969	7.75309	7.59114	7.43122	7.47431	7.37081	7.54144	zinc finger protein 826
10497285	NM_018864	Bche	8.72495	9.06178	9.02491	7.88344	8.10858	8.02648	7.99566	8.15518	7.85798	7.23657	7.39215	7.63356	butyrylcholinesterase
10380506	NM_053093	Qdpr	9.37076	9.40943	9.33096	9.77094	9.74736	9.92631	8.41607	8.42638	8.46715	9.7059	9.70638	9.86283	quinoid dihydropteridine reductase
10473224	NM_024438	Sparc	13.0779	13.0252	13.096	11.8661	11.8286	11.9133	12.1065	12.1413	12.1506	12.2788	12.2876	12.2663	secreted acidic cysteine rich glycoprotein
10386219	NM_011758	Sertad4	9.05187	9.01911	9.13617	9.71574	9.79848	9.85821	8.14396	8.10113	8.16327	9.05477	9.03062	9.13972	SERTA domain containing 4
10427303	NM_013553	Sat2	7.79954	8.20551	7.86316	6.59386	6.7398	6.82384	7.03603	7.02216	7.01656	6.60169	6.72559	6.76254	spermidine/spermine N1-acetyl transferase 2
10461782	NR_002891	Cmpk1	9.95436	10.0699	10.1316	10.5297	10.6924	10.6301	9.25845	9.09951	9.00585	10.7597	10.7258	10.8156	cytidine monophosphate (UMP-CMP) kinase 1
10569203	NM_026522	Gucy1a3	9.42511	9.34184	9.58312	6.65746	6.54341	6.56253	8.47789	8.48186	8.6005	6.73504	6.78873	6.93638	guanylate cyclase 1, soluble, alpha 3
10393614	NM_013926	Dnaja1	12.1122	12.1204	12.186	10.0478	10.0152	9.94597	11.3416	11.0996	11.1898	9.86491	9.94208	9.91302	DnaJ (Hsp40) homolog, subfamily A, member 1
10440794	NM_025642	Magt1	10.5097	10.6385	10.6149	11.7009	11.6644	11.6482	9.70727	9.65199	9.61703	11.4961	11.5057	11.517	magnesium transporter 1
10553568	NM_146190	Tmem126b	6.88107	7.21702	7.04003	8.03073	8.11217	8.152	6.14589	5.92276	6.28792	7.74274	7.68377	7.70321	transmembrane protein 126B
10437376	NM_175347	Ccna2	7.41005	7.62551	7.52003	11.7499	11.8245	11.8095	6.50325	6.79977	6.4794	11.4737	11.5032	11.4423	cyclin A2
10472738	BC031546	Fdft1	10.6806	10.656	10.7429	10.5894	10.6448	10.6342	9.86326	9.65167	9.79215	10.6102	10.6944	10.6833	farnesyl diphosphate farnesyl transferase 1
10475648	NM_026981	Pus7l	8.21885	8.2939	8.24165	9.25715	9.3809	9.55771	7.24377	7.45942	7.27881	9.01182	9.06245	9.11009	pseudouridylate synthase 7 homolog (S. cerevisiae)-like
10455065	NM_053130	Trim59	7.96928	8.18461	8.34484	10.2022	10.352	10.3725	7.29322	7.1757	7.25752	9.7797	9.73977	9.85986	tripartite motif-containing 59
10420080	NM_023397	Ehd2	11.1959	11.2454	11.2939	9.68221	9.77725	9.82849	10.2902	10.3512	10.3251	10.0676	10.1036	10.1605	EH-domain containing 2
10562532	NM_172385	Zfp329	7.44796	7.67179	7.57942	7.30685	7.36837	7.34382	6.47397	6.63375	6.83202	6.85378	6.83009	7.13995	zinc finger protein 329
10545045	NM_153574	Zfp825	6.86318	7.08053	7.01903	7.34949	7.32868	7.65425	6.0427	5.73672	6.42482	6.45833	6.99074	6.97329	zinc finger protein 825
10572989	NM_029736	Frem1	10.6893	10.7002	10.6941	6.14181	6.15796	6.47155	9.83325	9.76401	9.73077	7.05346	6.96553	7.07381	Fras1 related extracellular matrix protein 1
10429638	XR_033200	RP23-275N21.4	10.5254	10.7314	10.4576	9.84337	9.81523	9.84525	9.63235	9.67199	9.66074	9.71045	9.67289	9.77171	hypothetical protein LOC100126590
10437174	NM_207301	Ttyh1	9.95389	10.0389	9.98924	7.16284	7.28375	7.19921	8.97498	9.13741	9.12264	7.55651	7.68008	7.52937	tweety homolog 1 (Drosophila)
10368527	NM_025798	4632419I22Rik	8.43416	8.58452	8.53883	9.86774	9.98232	9.9493	7.72221	7.63993	7.44853	9.7698	9.74319	9.78943	RIKEN cDNA 4632419I22 gene
10552030	AK049951	C1qtnf6	7.8281	8.09628	8.11588	7.37487	7.47032	7.21292	6.9547	7.37582	6.96622	7.40367	7.39093	7.33654	C1q and tumor necrosis factor related protein 6
10504551	NM_027266	Faim	7.44036	7.86725	7.7031	8.97511	9.12265	9.13055	6.82084	6.69273	6.75412	8.85329	8.70785	8.82727	Fas apoptotic inhibitory molecule
10503828	NM_175364	Gas1	11.4676	11.5062	11.4985	9.591	9.64867	9.54019	10.5231	10.6021	10.6062	9.46148	9.41317	9.49452	growth arrest specific 1
10377508	NM_001024206	Pcdhb21	7.27926	7.37334	7.40694	4.9983	5.69793	5.50411	6.66761	6.44823	6.2029	5.56447	5.93782	5.8305	protocadherin beta 21
10522090	NM_153391	Elp2	9.67406	9.71032	9.81884	10.7676	10.7892	10.8144	8.88198	8.82918	8.75214	10.5542	10.549	10.644	elongation protein 2 homolog (S. cerevisiae)
10606376	BC016070	Zfp60	7.43261	7.48974	7.38028	7.38431	7.39285	7.52358	6.55701	6.38324	6.6241	7.26437	7.3317	7.20836	zinc finger protein 60
10460513	NM_175383	Tia1	9.33883	9.57258	9.49056	10.0627	10.1613	10.1747	8.62533	8.52081	8.51778	9.84028	9.76183	9.87449	cytotoxic granule-associated RNA binding protein 1
10451860	NM_028370	Fastkd1	7.21471	7.55989	7.61359	8.78417	9.0306	9.02854	6.59044	6.5072	6.55717	8.3512	8.34059	8.44614	FAST kinase domains 1
10518366	NM_198619	Gpr155	9.66985	9.63098	9.63643	7.88901	7.96173	8.21609	8.68216	8.65821	8.86861	8.13083	8.06567	8.05606	G protein-coupled receptor 155
10483856	NM_011871	Anln	6.75704	7.0629	6.84378	11.5817	11.5827	11.6577	6.01638	5.95018	5.97162	11.2148	11.2017	11.2775	anillin, actin binding protein
10551417	NM_011762	Dpt	12.1948	12.2376	12.2716	7.72132	8.04028	8.01572	11.432	11.241	11.3068	9.31451	9.27074	9.24154	dermatopontin
10471337	NM_145145	Pcdhb5	7.58535	7.71472	7.50929	6.65502	6.39831	6.24463	6.6097	6.5513	6.92866	6.13619	6.35471	6.0757	protocadherin beta 5
10419460	NM_177625	2610524H06Rik	8.03666	8.16845	7.97334	8.7094	8.97038	8.9103	7.32972	7.2386	6.89059	8.51636	8.55164	8.62758	RIKEN cDNA 2610524H06 gene
10388227	NM_001024926	Acp2	9.0438	9.07535	9.23001	9.05496	9.1635	9.20652	8.34389	8.15269	8.13704	9.36291	9.25047	9.33998	acid phosphatase 2, lysosomal
10542993	NM_173006	Bhlhb9	8.48802	8.58822	8.58907	9.76659	9.81101	9.83726	7.67133	7.55626	7.72647	9.42248	9.49011	9.56661	basic helix-loop-helix domain containing, class B9
10455054	NM_053128	Tmem106b	9.81141	9.98047	9.84984	8.67497	8.75021	8.7777	8.99143	8.96786	8.9714	8.77032	8.78305	8.94101	transmembrane protein 106B
10530641	NM_177561	Zfp51	6.23152	6.44329	6.42821	6.13247	6.21486	6.15641	5.72423	5.44829	5.22049	6.08191	6.20855	6.52861	zinc finger protein 51
10561799	NM_178384	Wdr19	7.63437	7.82822	7.78282	7.81005	8.05583	8.17787	6.93885	6.79009	6.80784	7.85697	7.78105	7.78867	WD repeat domain 19
10483719	NM_001113246	E130203B14Rik	11.2594	11.1457	11.1689	8.78718	8.69638	8.89932	10.2971	10.2661	10.3063	8.87597	8.9168	8.87039	RIKEN cDNA E130203B14 gene
10577144	NM_001024504	Txnip	12.6628	12.6944	12.6811	9.27466	9.33288	9.42506	11.8286	11.7277	11.7882	10.0166	9.92053	10.06	thioredoxin interacting protein
10374983	NM_023906	Mat2b	9.20843	9.3944	9.31173	9.91539	9.93744	9.95401	8.48257	8.4104	8.33115	9.54194	9.52938	9.54453	methionine adenosyltransferase II, beta
10445008	NM_025520	Higd1b	7.34928	7.49475	7.30565	6.21054	6.03587	5.75577	6.13049	6.68376	6.64507	5.85553	5.97606	5.97281	HIG1 domain family, member 1B
10483264	NM_001047604	Tmem161b	8.71445	8.87163	8.72574	9.43347	9.54684	9.54674	7.81594	7.934	7.87386	9.23114	9.16102	9.37083	transmembrane protein 161B
10594928	NM_018889	Calcr	12.1166	12.1369	12.1883	6.67019	6.95658	7.11038	11.2528	11.2357	11.2667	7.8322	7.86899	7.92857	calcitonin receptor
10575021	NM_011764	Dscr3	8.50798	8.73137	8.84247	9.7126	9.77007	9.85317	7.7747	7.82143	7.80039	9.56939	9.60677	9.7556	Down syndrome critical region gene 3
10534966	NM_019747	Zfp59	7.65046	7.64708	7.67679	7.49817	7.54483	7.45253	6.59926	6.79279	6.89886	7.31119	7.36136	7.24018	zinc finger protein 59
10358713	ENSMUST00000097539	Rgs5	12.003	12.0785	12.0541	7.6418	7.66851	7.84154	11.1686	11.1338	11.154	9.04995	9.09136	9.19016	regulator of G-protein signaling 5
10449991	NM_207541	Ppil3	7.40791	7.70696	7.5057	9.22649	9.37073	9.35314	7.01655	6.38509	6.54425	8.92741	8.97478	8.9835	peptidylprolyl isomerase (cyclophilin)-like 3
10495539	NM_021388	Efha1	9.5112	9.6816	9.71852	9.68828	9.65341	9.78697	8.8769	8.73607	8.62449	9.5682	9.63795	9.66546	EF hand domain family A1
10496169	NM_146141	Dcun1d2	7.68753	7.71328	7.69149	8.14229	8.16227	8.32076	6.81128	6.85111	6.76455	7.88913	7.76791	8.00025	DCN1, defective in cullin neddylation 1, domain containing 2 (S. cerevisiae)
10423512	BC030179	Chordc1	10.353	10.5829	10.4664	10.6683	10.6382	10.6259	9.81573	9.41379	9.50806	10.2278	10.091	10.3149	cysteine and histidine-rich domain (CHORD)-containing, zinc-binding protein 1
10520154	NM_029020	Cnot8	9.46047	9.54923	9.55571	10.3984	10.4441	10.4319	8.63171	8.56805	8.70791	10.1743	10.0254	10.0548	CCR4-NOT transcription complex, subunit 8
10539342	NM_133641	Lyrm2	7.62899	7.76492	7.6496	8.53406	8.4688	8.58925	6.69569	6.67183	7.01837	8.32414	8.12388	8.30738	LYR motif containing 2
10474093	BC022909	Prr5	9.03134	9.03618	9.12559	8.34833	8.19148	8.19907	8.18835	8.14177	8.20749	8.31745	8.26364	8.23559	proline rich 5 (renal)
10355147	BC026952	Fam178a	11.2709	11.4379	11.4652	10.2245	10.3201	10.4166	10.5787	10.4961	10.4444	10.2512	10.3036	10.3861	family with sequence similarity 178, member A
10481435	NM_172404	LOC382133	6.25026	6.45573	6.55171	5.61151	5.69037	5.58438	5.52871	5.56629	5.50859	5.2972	5.30677	5.23186	similar to RIKEN cDNA 1700029H17
10400383	BC056967	Pcdhb4	8.27416	8.19205	8.29017	7.16646	7.17676	7.32924	7.46992	7.45126	7.18138	7.00274	6.89884	7.05217	protocadherin beta 4
10571647	BC049135	OTTMUSG00000016571	7.29301	7.28075	7.08972	6.7498	6.98278	6.93937	6.22633	6.49718	6.28734	6.59212	6.82461	6.84458	predicted gene, OTTMUSG00000016571
10397683	NM_198311	Itfg1	10.2302	10.3761	10.2817	10.3382	10.299	10.3942	9.56406	9.34236	9.33301	10.2522	10.2981	10.357	integrin alpha FG-GAP repeat containing 1
10512098	NM_025545	Pcdhb3	7.67009	7.81	7.68917	5.74047	6.06275	5.73695	7.09055	6.76523	6.6724	5.68799	5.86859	6.02678	protocadherin beta 3
10368556	NM_013904	Fhl1	10.6434	10.6282	10.654	9.65377	9.78859	9.75159	9.7247	9.78121	9.78587	9.57238	9.5911	9.55827	four and a half LIM domains 1
10406795	NM_177266	Casp2	8.06776	8.13717	8.25976	9.01715	9.04658	9.16692	7.30319	7.16928	7.36022	8.8527	8.81047	8.80252	caspase 2
10415662	NM_027764	Dcakd	9.15721	9.13289	9.1394	9.81103	9.92508	9.8824	8.25546	8.21039	8.33193	9.44679	9.44037	9.46365	dephospho-CoA kinase domain containing
10526735	NM_011757	Anp32-ps	8.02446	8.31314	7.93661	9.50318	9.336	9.1127	7.42839	7.21171	7.0038	8.91982	8.74285	8.8955	acidic (leucine-rich) nuclear phosphoprotein 32 family, pseudogene
10466818	NM_146097	2810022L02Rik	10.7193	10.7073	10.7682	8.98091	9.03819	9.10547	9.86969	9.86241	9.83738	8.90865	8.93562	9.00978	RIKEN cDNA 2810022L02 gene
10503123	NM_026534	Uspl1	10.5846	10.5522	10.6378	9.83472	9.86508	9.89165	9.794	9.73583	9.62257	9.84329	9.79999	9.85121	ubiquitin specific peptidase like 1
10472994	NM_016804	Rbbp9	8.58336	8.64944	8.5822	8.2949	8.33217	8.34727	7.56791	7.84219	7.78268	8.2649	8.24674	8.30686	retinoblastoma binding protein 9
10582669	NM_145607	Itfg3	9.19143	9.16172	9.36912	8.87308	8.89232	9.0344	8.29942	8.4568	8.3536	9.24995	9.16591	9.15514	integrin alpha FG-GAP repeat containing 3
10582925	NM_026303	Usp46	7.67791	7.84828	7.71867	9.44781	9.58065	9.52993	6.7719	7.04589	6.81486	9.00997	9.00634	9.15688	ubiquitin specific peptidase 46
10369688	AK129421	Mad2l1	8.29379	8.32707	8.45469	11.9459	11.9128	11.9638	7.60326	7.43954	7.42072	11.6945	11.6418	11.7389	MAD2 mitotic arrest deficient-like 1 (yeast)
10470936	NM_146252	Mfsd7c	8.17996	8.33172	8.34645	6.2512	6.33334	6.39007	7.29954	7.51408	7.43388	6.29567	6.34877	6.5236	major facilitator superfamily domain containing 7C
10526842	NM_028130	Tbc1d7	6.34928	6.53639	6.38255	8.21261	8.25014	8.39579	5.67565	5.64486	5.33819	7.82102	7.84676	8.02612	TBC1 domain family, member 7
10597564	NM_026442	Ncstn	10.9272	10.9341	10.9023	10.4951	10.5864	10.6368	10.0585	10.0864	10.0104	10.5526	10.5712	10.6205	nicastrin
10526687	BC052497	Lyplal1	8.51882	8.56435	8.59008	9.04121	8.95349	9.02571	7.7181	7.97343	7.37757	8.71274	8.6478	8.69047	lysophospholipase-like 1
10510019	AK046532	Gpam	9.49387	9.63489	9.51994	9.1235	9.17604	9.21084	8.64593	8.70268	8.69631	8.85779	8.90237	8.99338	glycerol-3-phosphate acyltransferase, mitochondrial
10416269	ENSMUST00000078149	G0s2	9.00452	8.9888	9.0565	7.72526	7.44475	7.3502	8.17886	7.98936	8.28728	7.30912	7.43823	7.31201	G0/G1 switch gene 2
10488797	NM_021534	OTTMUSG00000016327	9.87085	9.92762	9.90283	9.84372	9.90376	9.76288	9.10927	9.11713	8.88281	9.73491	9.67233	9.56282	predicted gene, OTTMUSG00000016327
10363161	ENSMUST00000056660	Dusp19	7.56194	7.4997	7.52649	8.00639	8.18308	8.27174	6.80536	6.43339	6.75903	7.70207	7.82977	7.75931	dual specificity phosphatase 19
10377560	NM_026991	Ganab	10.8093	10.8945	10.7854	11.6039	11.5869	11.593	9.91693	10.053	9.93024	11.4824	11.5202	11.4877	alpha glucosidase 2 alpha neutral subunit
10495094	BC052371	3110052M02Rik	6.86192	7.52358	7.31351	6.62462	6.84739	6.7453	6.51019	6.3446	6.25607	6.12593	6.30879	6.60111	RIKEN cDNA 3110052M02 gene
10565612	BC026557	Serpinh1	11.0572	11.1372	11.0915	9.87335	9.93356	9.98131	10.2215	10.2855	10.1911	9.79448	9.79118	9.88898	serine (or cysteine) peptidase inhibitor, clade H, member 1
10440037	NM_023175	Nppc	11.2427	11.2195	11.209	7.5216	7.40714	6.93918	10.545	10.3346	10.2066	7.54113	7.78948	7.60853	natriuretic peptide precursor type C
10397895	NM_025666	Cdc23	9.55843	9.62724	9.67882	10.3226	10.3427	10.4396	8.75127	8.70982	8.8196	9.95791	10.0031	9.99343	CDC23 (cell division cycle 23, yeast, homolog)
10562096	NM_027215	Dpy19l4	8.70988	8.83821	8.91176	9.19257	9.28145	9.38113	8.06715	8.05717	7.75913	8.9798	9.00425	9.07704	dpy-19-like 4 (C. elegans)
10372488	NM_133683	Col15a1	10.8869	10.9957	11.0313	7.67926	7.82597	7.55497	10.1286	10.0851	10.1241	7.85541	7.93248	7.94109	collagen, type XV, alpha 1
10407792	NR_003568	Kdelr3	8.55908	8.82266	8.77432	8.70124	8.63178	8.70555	7.72147	7.94191	7.91706	8.94256	8.95903	8.94794	KDEL (Lys-Asp-Glu-Leu) endoplasmic reticulum protein retention receptor 3
10518335	NM_027285	Mfsd1	9.90924	10.0116	9.9951	10.9314	10.9668	11.0164	9.09793	9.20759	9.03515	11.3255	11.3544	11.324	major facilitator superfamily domain containing 1
10430358	NM_028331	Cacna2d4	7.88542	8.12268	8.16888	6.81952	6.73634	6.84142	7.16589	7.12433	7.31217	6.55066	6.52196	6.56052	calcium channel, voltage-dependent, alpha 2/delta subunit 4
10474437	NM_026613	6330578E17Rik	8.80407	8.81738	8.7925	10.0746	10.1859	10.1813	7.99527	7.86676	7.98332	9.87387	9.88846	9.85471	RIKEN cDNA 6330578E17 gene
10450206	NM_019403	Sc4mol	12.4344	12.5142	12.577	12.2948	12.292	12.2757	11.6736	11.7106	11.5736	12.4288	12.4214	12.4923	sterol-C4-methyl oxidase-like
10528457	NM_011959	Lman1	10.5387	10.6355	10.6008	11.2613	11.2413	11.3013	9.68508	9.75932	9.76415	11.2911	11.2777	11.36	lectin, mannose-binding, 1
10361620	NM_025343	Kif11	6.41442	6.70763	6.86709	10.7922	10.8204	10.8643	5.7919	5.84107	5.78986	10.2942	10.2829	10.3727	kinesin family member 11
10397719	NM_028354	Aifm1	8.78148	8.85641	8.8431	10.5785	10.6003	10.6775	7.92231	8.05329	7.94157	10.357	10.3148	10.3076	apoptosis-inducing factor, mitochondrion-associated 1
10389797	NM_011505	Abcd3	9.31968	9.3654	9.43357	9.50536	9.61235	9.63267	8.4317	8.57623	8.55334	9.60607	9.63794	9.70436	ATP-binding cassette, sub-family D (ALD), member 3
10411709	NM_009874	Xpo1	10.3062	10.4955	10.4592	12.2393	12.1756	12.2702	9.61134	9.59337	9.50121	11.9943	12.0256	12.0313	exportin 1, CRM1 homolog (yeast)
10561831	NM_152814	Tmem194b	7.45255	7.70007	7.48316	7.74214	7.69282	7.37563	6.62969	6.77237	6.67878	7.16132	7.33813	7.37324	transmembrane protein 194B
10370072	NM_133182	1110002B05Rik	9.66205	9.66343	9.85462	10.8866	10.9491	10.9141	8.90395	8.99655	8.72791	10.6427	10.6135	10.6696	RIKEN cDNA 1110002B05 gene
10435961	ENSMUST00000099728	Jub	8.0361	8.007	7.90117	8.79066	9.02381	8.91311	7.17255	7.17666	7.05279	8.82819	8.84478	8.71697	ajuba
10504692	NM_021883	Pcdhb2	7.99939	7.98894	8.12145	5.92533	6.35586	6.6778	7.13908	7.34875	7.08014	6.16336	6.05197	6.26337	protocadherin beta 2
10541144	NM_001033382	Cog6	8.05353	8.09381	8.07016	8.67455	8.7483	8.80685	7.35405	7.08227	7.24069	8.54823	8.50009	8.56874	component of oligomeric golgi complex 6
10564849	BC031379	Iffo1	9.15527	9.07497	9.38063	8.1516	8.18172	8.04822	8.38454	8.20499	8.48135	7.93658	7.78221	7.9441	intermediate filament family orphan 1
10493335	BC059914	Rgs2	10.157	10.217	10.2317	7.66696	7.83353	7.83016	9.39874	9.31706	9.35707	8.61558	8.53365	8.57324	regulator of G-protein signaling 2
10474642	BC052040	Park7	11.4808	11.4094	11.4899	12.3803	12.3974	12.4381	10.6191	10.6011	10.6282	12.0829	12.1197	12.1319	Parkinson disease (autosomal recessive, early onset) 7
10472933	NM_029022	0610007P14Rik	8.8079	8.81277	8.86294	9.55137	9.6225	9.63032	8.1472	7.9366	7.86852	9.67728	9.5802	9.57359	RIKEN cDNA 0610007P14 gene
10424221	NM_001081396	Gtf2i	11.2221	11.2395	11.2712	11.1883	11.1664	11.2205	10.4275	10.3264	10.4485	10.8228	10.8696	10.9113	general transcription factor II I
10486029	NM_025675	Msh2	7.28566	7.57261	7.54788	9.20717	9.23738	9.33539	6.64316	6.69096	6.54655	9.0816	8.98493	9.27503	mutS homolog 2 (E. coli)
10461487	NM_201351	Spin4	8.31598	8.36207	8.31844	7.92958	8.01578	7.95559	7.58601	7.65283	7.23324	7.81258	7.74384	7.79471	spindlin family, member 4
10596095	NM_173447	Pja2	10.5568	10.5619	10.6373	10.071	10.1769	10.2249	9.64003	9.83368	9.75806	10.0873	10.0851	10.1147	praja 2, RING-H2 motif containing
10455071	NM_053132	Atad5	6.87071	7.17151	7.24022	9.45198	9.53605	9.64265	6.33932	6.12115	6.30026	9.36615	9.28178	9.42681	ATPase family, AAA domain containing 5
10516778	NM_153160	Commd3	9.58059	9.74023	9.57174	10.077	10.2251	10.1272	8.88112	8.76422	8.72696	9.98816	9.99008	10.0447	COMM domain containing 3
10568714	NM_001081117	Ankmy2	8.39865	8.31075	8.47739	8.22711	7.98594	8.21058	7.56104	7.5854	7.52122	7.72328	7.73645	7.80189	ankyrin repeat and MYND domain containing 2
10552945	NM_030678	2610301B20Rik	8.84662	8.82323	8.94051	9.28012	9.29754	9.38918	8.33313	7.84284	7.91623	9.07529	8.95994	9.11734	RIKEN cDNA 2610301B20 gene
10411646	NM_022011	Slc38a3	9.44313	9.49984	9.70853	7.04744	6.88459	6.78736	8.66378	8.77231	8.69756	7.11066	7.01067	6.90336	solute carrier family 38, member 3
10545697	NM_013764	Dhcr7	8.1876	8.18988	8.05827	8.39424	8.5617	8.62584	7.12927	7.38291	7.40779	8.43657	8.34255	8.46046	7-dehydrocholesterol reductase
10390519	NM_028199	Sephs1	8.93303	8.96028	9.02444	10.4123	10.4726	10.4838	8.20831	8.09424	8.10125	10.1886	10.1254	10.2032	selenophosphate synthetase 1
10406953	NM_030731	2310001H12Rik	8.06634	8.59213	8.3469	9.27432	9.30437	9.39124	7.51943	7.48081	7.49285	8.72521	8.8041	8.84807	RIKEN cDNA 2310001H12 gene
10382852	NM_178620	Lyrm5	8.05511	8.24905	8.1943	7.78459	7.83106	8.03958	7.48252	7.19411	7.31009	7.69065	7.71911	7.81601	LYR motif containing 5
10436106	NM_172616	2410002O22Rik	8.89732	9.18566	9.19137	10.4501	10.5333	10.5068	8.29231	8.3279	8.14368	10.2009	10.2126	10.2776	RIKEN cDNA 2410002O22 gene
10433797	NM_011159	Brwd2	8.79466	8.84906	9.00341	9.25068	9.34382	9.42353	8.10525	8.00321	8.03286	9.25899	9.16789	9.30201	bromodomain and WD repeat domain containing 2
10587495	NM_022986	Clu	11.3623	11.3822	11.4152	7.18879	7.22861	7.21378	10.5878	10.4924	10.5763	8.01535	8.1445	8.11736	clusterin
10438672	NM_001081368	ENSMUSG00000054493	8.00003	8.18007	8.17052	6.02922	6.09085	5.94225	7.45435	7.06625	7.32911	5.93439	5.80968	5.8702	predicted gene, ENSMUSG00000054493
10445373	BC023836	Ccnb1	6.12159	6.3344	6.33854	11.7094	11.7624	11.7691	5.06903	5.68019	5.54502	11.221	11.2326	11.2045	cyclin B1
10530434	NM_178599	Pdgfrb	10.6426	10.6267	10.7944	8.72417	8.77493	8.84991	9.84032	9.80386	9.9197	9.57365	9.62805	9.60724	platelet derived growth factor receptor, beta polypeptide
10498620	NM_025863	Mrps21	9.31303	9.40407	9.35651	10.7333	10.7495	10.6446	8.6312	8.47995	8.46365	10.3668	10.3911	10.497	mitochondrial ribosomal protein S21
10586130	BC027311	Prc1	6.86836	6.83859	6.97677	10.981	11.0162	11.1279	5.85623	6.21901	6.10975	10.6166	10.62	10.6761	protein regulator of cytokinesis 1
10542836	NM_001081237	B330016D10Rik	7.78336	8.04691	7.89504	6.89924	7.54314	7.21646	7.20838	6.95553	7.06304	6.96972	6.82134	7.15567	RIKEN cDNA B330016D10 gene
10490986	BC023403	Prkaa1	10.4255	10.4856	10.4742	10.8884	10.9614	10.9923	9.66875	9.54521	9.67311	10.8254	10.8826	10.946	protein kinase, AMP-activated, alpha 1 catalytic subunit
10391119	NM_176830	Nedd8	10.1403	10.249	10.2209	11.5485	11.5248	11.5523	9.37967	9.41063	9.32365	11.2413	11.2394	11.308	neural precursor cell expressed, developmentally down-regulated gene 8
10555736	NM_147093	Slc25a11	8.99901	9.08124	8.963	10.1021	10.1095	10.1876	8.10461	8.18692	8.25751	9.83449	9.86561	9.85642	solute carrier family 25 (mitochondrial carrier oxoglutarate carrier), member 11
10482273	NM_029793	A730069N07Rik	8.69102	8.76943	8.82817	6.93268	6.75249	7.02762	7.98894	7.86779	7.93912	7.26237	7.41548	7.52771	RIKEN cDNA A730069N07 gene
10425293	NM_028634	Ate1	9.87323	9.92873	9.94856	9.80652	9.81132	9.96208	9.10274	9.12233	9.03281	9.71122	9.71922	9.7109	arginyltransferase 1
10455050	NM_053127	Tmem18	8.45295	8.70807	8.62291	7.98898	8.06653	8.12252	7.69095	7.94981	7.6536	8.1775	8.03999	8.07622	transmembrane protein 18
10549057	NM_023042	Cbr4	6.76423	6.771	6.97711	7.84789	7.9737	8.02881	6.02608	5.80508	6.201	7.51463	7.52348	7.63743	carbonyl reductase 4
10344929	ENSMUST00000067599	4632415L05Rik	7.98677	7.86896	8.04868	7.58933	7.45066	7.61367	7.08897	7.20442	7.13262	7.47536	7.31744	7.48942	RIKEN cDNA 4632415L05 gene
10422164	NM_007904	Fam126b	8.55335	8.74153	8.7614	8.78794	8.83662	8.90544	8.00426	7.98397	7.59105	8.66549	8.61819	8.81835	family with sequence similarity 126, member B
10531776	NM_172405	Impa2	8.0846	8.08202	8.17071	8.43068	8.53674	8.58061	7.23806	7.25617	7.36614	8.23072	8.22279	8.25469	inositol (myo)-1(or 4)-monophosphatase 2
10462504	NM_010799	2210408I21Rik	7.19544	7.39024	7.4227	6.54998	6.70531	7.00812	6.60506	6.54197	6.38553	6.3944	6.58444	6.69217	RIKEN cDNA 2210408I21 gene
10543471	NM_133931	Anxa6	12.7431	12.6791	12.7256	12.4296	12.4972	12.5472	11.8999	11.8682	11.9056	12.2631	12.2768	12.292	annexin A6
10468639	NM_018831	Ttc23	8.22475	8.24126	8.23344	7.55961	7.73963	7.87763	7.45368	7.39707	7.37481	7.5684	7.37898	7.61895	tetratricopeptide repeat domain 23
10607004	NM_016883	4930430F08Rik	8.323	8.45999	8.38859	9.35605	9.39661	9.55087	7.47117	7.52123	7.71134	9.11398	9.14786	9.14686	RIKEN cDNA 4930430F08 gene
10493114	NM_016701	Hsd17b4	9.34433	9.44814	9.3803	9.45934	9.51866	9.50785	8.55127	8.60793	8.54708	9.49095	9.46966	9.53065	hydroxysteroid (17-beta) dehydrogenase 4
10534102	NM_010368	Ei24	9.1719	9.24217	9.18026	9.72354	9.82391	9.9512	8.45641	8.30502	8.36729	9.58307	9.65399	9.66605	etoposide induced 2.4 mRNA
10385081	AY702092	Idh1	9.1642	9.24063	9.24771	10.0489	10.1576	10.2022	8.507	8.35081	8.33076	10.064	10.0055	10.0956	isocitrate dehydrogenase 1 (NADP+), soluble
10404380	NM_001037955	Tsga14	7.25025	7.26121	7.28858	8.31945	8.33778	8.31756	6.47823	6.55051	6.30967	7.78332	7.7372	7.87406	testis specific gene A14
10453544	NM_176917	Rbl1	7.53541	7.47899	7.6855	10.4496	10.5023	10.5517	6.6998	6.72682	6.81354	10.2259	10.1743	10.2821	retinoblastoma-like 1 (p107)
10366546	NM_027468	Snord52	8.86005	8.88867	9.06606	8.04214	8.44747	8.54736	8.28037	8.01288	8.06251	8.43741	8.46874	8.32686	small nucleolar RNA, C/D box 52
10601598	BC027572	Tmem182	8.13208	8.20067	7.95545	8.45759	8.56238	8.63954	7.35865	7.46506	7.00667	7.74272	7.9375	7.89259	transmembrane protein 182
10584024	NM_177906	Ttc37	8.87696	9.13942	9.15605	9.91954	9.87765	10.0648	8.24448	8.3005	8.17395	9.73526	9.68369	9.82725	tetratricopeptide repeat domain 37
10419790	NM_010590	Anapc4	9.62545	9.69928	9.70867	10.6923	10.718	10.7741	8.99499	8.7823	8.80545	10.4758	10.4354	10.5238	anaphase promoting complex subunit 4
10506668	NM_145550	Abcb7	9.05005	9.08892	9.07376	10.515	10.5982	10.6117	8.24799	8.36853	8.14719	10.2222	10.1757	10.2462	ATP-binding cassette, sub-family B (MDR/TAP), member 7
10532896	NM_181075	Asb8	8.34938	8.50869	8.56736	8.97686	9.05565	9.07004	7.68092	7.76894	7.52717	8.71887	8.63661	8.78164	ankyrin repeat and SOCS box-containing 8
10544487	NM_013861	2810055G20Rik	9.53344	9.84351	9.64441	8.33433	8.34554	8.49489	9.08076	8.94687	8.54632	8.41672	8.25616	8.52678	RIKEN cDNA 2810055G20 gene
10562563	NM_007633	D10Ertd322e	6.94462	7.22653	6.86355	9.53185	9.79134	9.78172	6.13507	6.38682	6.06669	9.31374	9.32934	9.48854	DNA segment, Chr 10, ERATO Doi 322, expressed
10527970	NM_153116	Mtfmt	8.1516	8.42889	8.42903	8.31653	8.25215	8.36846	7.51124	7.6798	7.3731	8.01956	7.82748	8.01452	mitochondrial methionyl-tRNA formyltransferase
10407467	NM_018859	Olfml2b	11.477	11.4741	11.5399	10.2878	10.2987	10.3595	10.7181	10.6201	10.7084	10.2705	10.3276	10.3433	olfactomedin-like 2B
10498095	NM_026225	Opcml	8.03147	7.57134	7.6737	6.62545	6.23635	6.40098	6.91384	7.03127	6.8883	6.40021	6.32259	6.13463	opioid binding protein/cell adhesion molecule-like
10446804	NM_144798	Slc16a12	6.64884	6.77294	6.57063	5.51998	5.55702	5.29094	5.73329	5.9275	5.88901	5.32406	5.32075	5.34131	solute carrier family 16 (monocarboxylic acid transporters), member 12
10542714	NM_133688	Mcts1	8.07658	8.31447	8.05963	8.53211	8.7863	8.93404	7.2782	7.38221	7.34873	8.63284	8.5071	8.59639	malignant T cell amplified sequence 1
10494153	NM_009336	1700025G04Rik	7.70504	7.8734	7.76133	7.60083	7.69789	7.77367	6.924	6.8829	7.09426	7.24843	7.22026	7.39177	RIKEN cDNA 1700025G04 gene
10429607	NM_028404	LOC665622	9.49421	9.56628	9.56773	12.5091	12.5612	12.5005	8.57116	8.99282	8.63093	12.4777	12.5107	12.4996	H2b histone family member
10578557	NM_001001184	Zfp192	8.36015	8.28384	8.42809	7.48001	7.62731	7.56241	7.52116	7.33128	7.78702	7.29325	7.49613	7.45937	zinc finger protein 192
10486712	BC031552	Ccdc85a	7.35722	7.50876	7.57811	6.19752	6.35063	6.05182	6.5369	6.72192	6.75477	6.27563	6.23469	6.1281	coiled-coil domain containing 85A
10524079	BC012405	LOC665622	9.44918	9.58789	9.59707	12.461	12.5412	12.4504	8.58332	8.9754	8.65125	12.4375	12.4182	12.4202	H2b histone family member
10537728	NM_007610	ENSMUSG00000075527	6.6749	6.95623	6.96944	5.40778	5.37637	5.24702	6.06992	6.00073	6.10673	4.97037	5.43816	5.26167	predicted gene, ENSMUSG00000075527
10542006	BC016429	Scara5	9.21865	9.42222	9.65141	7.44137	7.127	7.09757	8.56544	8.56162	8.74255	7.3585	7.09715	7.13064	scavenger receptor class A, member 5 (putative)
10447042	NM_028611	Cep97	7.28064	7.50573	7.44301	7.79234	7.75355	8.00953	6.6517	6.6102	6.54491	7.27503	7.39509	7.49805	centrosomal protein 97
10394498	NM_172470	Tceal1	9.3168	9.61822	9.42142	7.88399	7.81222	7.94473	8.68395	8.75887	8.49147	7.70274	7.48734	7.84547	transcription elongation factor A (SII)-like 1
10599335	NM_026902	OTTMUSG00000022410	6.71557	6.92264	6.89438	6.61013	6.75022	6.70275	6.4889	5.73439	5.8879	6.32883	6.34238	6.50041	predicted gene, OTTMUSG00000022410
10414449	BC023094	D3Ertd300e	9.80579	9.99179	9.88681	10.1113	10.153	10.2968	9.14967	9.11565	8.99863	9.85423	9.85356	9.89492	DNA segment, Chr 3, ERATO Doi 300, expressed
10408477	NM_010093	Hist2h3b	10.1924	10.1192	10.1784	13.5349	13.5399	13.6041	9.34096	9.32545	9.40603	13.4776	13.5245	13.5352	histone cluster 2, H3b
10459643	BC057927	Fkbp10	9.4804	9.48722	9.5859	10.0123	10.0914	10.148	8.53929	8.76219	8.83469	10.4779	10.3905	10.4279	FK506 binding protein 10
10359377	NM_173424	Bcl7a	9.85772	9.92023	9.9979	9.73413	9.70393	9.77709	9.13663	9.06489	9.15858	9.22489	9.29503	9.26757	B-cell CLL/lymphoma 7A
10563615	NM_001005247	1810074P20Rik	9.06321	9.19111	9.15411	9.21196	9.25082	9.29372	8.37416	8.31122	8.30845	9.13093	9.08968	9.20166	RIKEN cDNA 1810074P20 gene
10456383	NM_053261	Dynlt1	9.64103	9.50103	9.56196	11.4298	11.4742	11.542	8.83137	8.71028	8.7483	11.399	11.3987	11.4277	dynein light chain Tctex-type 1
10537179	NM_007563	Hars2	8.44063	8.79914	8.62897	8.82466	9.05479	9.09629	8.08362	7.67953	7.69228	8.74959	8.70627	8.95312	histidyl-tRNA synthetase 2, mitochondrial (putative)
10405539	NM_175150	1110033M05Rik	9.40212	9.5466	9.54973	9.41654	9.49995	9.51823	8.72262	8.62868	8.73599	9.39962	9.46507	9.55651	RIKEN cDNA 1110033M05 gene
10584334	NM_011734	Etfdh	10.0604	10.2085	10.1292	10.487	10.4898	10.4974	9.29557	9.30376	9.3888	10.439	10.4213	10.4519	electron transferring flavoprotein, dehydrogenase
10520782	NM_172993	Ndufb5	10.04	10.1275	10.0141	10.8543	10.8292	10.8819	9.28526	9.23841	9.25053	10.5725	10.5744	10.5895	NADH dehydrogenase (ubiquinone) 1 beta subcomplex, 5
10601595	BC027572	Glipr2	9.20679	9.31565	9.305	9.45581	9.50012	9.53076	8.47386	8.33926	8.6072	9.48459	9.43225	9.45833	GLI pathogenesis-related 2
10427496	NM_178748	Ints4	8.6688	8.86849	8.79087	9.71613	9.72297	9.85044	7.96069	7.96404	7.99786	9.53701	9.53377	9.6098	integrator complex subunit 4
10513583	NM_139291	Spred2	10.6627	10.8736	10.7624	10.6643	10.6574	10.6195	10.0749	9.95278	9.86704	10.3401	10.2874	10.2816	sprouty-related, EVH1 domain containing 2
10475686	NM_175550	Snx1	10.8659	11.0654	10.9387	10.6899	10.7557	10.7383	10.2678	10.0516	10.147	10.5189	10.552	10.6097	sorting nexin 1
10431035	NM_183017	Elp3	10.0748	10.0179	10.1661	10.713	10.7549	10.7354	9.2363	9.34197	9.27812	10.4526	10.5413	10.5243	elongation protein 3 homolog (S. cerevisiae)
10595371	NM_026122	Zfp386	8.5597	8.86804	8.78282	9.06422	9.23111	9.16272	8.09683	7.76399	7.94802	8.77617	8.72309	8.89955	zinc finger protein 386 (Kruppel-like)
10540738	NM_001033244	Pigp	9.47561	9.78127	9.44023	8.83661	8.96617	8.83318	8.93935	8.74832	8.60809	8.67078	8.68088	8.80411	phosphatidylinositol glycan anchor biosynthesis, class P
10571233	NM_134161	Pex19	9.81613	9.89119	9.91508	9.8148	9.77331	9.90382	9.00814	9.11702	9.09701	9.62862	9.52256	9.68675	peroxisomal biogenesis factor 19
10359405	NM_001039482	Slc9a7	9.87375	9.92675	9.94286	8.4345	8.46432	8.48513	9.13322	9.1661	9.04556	8.48273	8.42415	8.61552	solute carrier family 9 (sodium/hydrogen exchanger), member 7
10577838	BC046229	Hmgcs1	10.8387	10.928	10.8012	11.0123	11.0372	11.0074	10.0364	10.0901	10.0444	11.1415	11.1811	11.2284	3-hydroxy-3-methylglutaryl-Coenzyme A synthase 1
10387638	NM_010198	Dynlt3	9.72473	9.83409	9.8528	9.35097	9.40176	9.39287	9.05552	8.93423	9.02563	9.30803	9.32596	9.44415	dynein light chain Tctex-type 3
10542959	NM_009748	Pdlim3	8.9193	8.97983	9.04837	7.98338	7.84791	8.00724	8.17838	8.09254	8.28514	7.50063	7.55987	7.59454	PDZ and LIM domain 3
10558872	NM_027797	Fundc2	9.34138	9.55373	9.47981	9.5614	9.5671	9.75294	8.73549	8.63694	8.61492	9.35154	9.37894	9.47051	FUN14 domain containing 2
10571371	NM_030254	Pitx2	8.59957	8.764	8.71695	8.11374	8.27098	8.25996	7.80639	7.88431	8.00287	7.72551	7.71416	7.91274	paired-like homeodomain transcription factor 2
10368782	NM_133999	Zbtb26	7.23544	7.36715	7.34657	7.90339	7.95817	8.19542	6.39262	6.62778	6.54186	7.59306	7.5663	7.62334	zinc finger and BTB domain containing 26
10345869	NM_001081198	2009-09-10	10.5463	10.6281	10.5723	10.8038	10.8687	10.852	9.80646	9.8273	9.72851	10.7156	10.6587	10.7091	septin 10
10407192	NM_178746	Gtf3c3	8.29926	8.46776	8.57629	9.80906	9.87314	9.96995	7.64962	7.70924	7.60435	9.46897	9.49581	9.54872	general transcription factor IIIC, polypeptide 3
10379989	BC117001	6530418L21Rik	7.80353	7.73473	7.81294	6.71457	6.75357	6.80516	6.88594	7.11459	6.97102	6.96297	6.82727	6.86511	RIKEN cDNA 6530418L21 gene
10439798	NM_001110017	LOC100040134	6.40411	6.5019	6.64704	5.75601	5.80319	5.78794	5.71335	5.79121	5.67149	5.50035	5.43789	5.28321	similar to Spermiogenesis specific transcript on the Y 2
10379389	NM_172133	Bmyc	9.67652	9.77817	9.7136	8.52833	8.4309	8.51296	8.93933	8.90545	8.94771	8.28541	8.4084	8.37856	brain expressed myelocytomatosis oncogene
10570437	NM_025785	Mtif2	8.78885	8.7552	8.82249	10.0661	10.0669	10.0884	8.1204	7.98642	7.88546	9.75701	9.78427	9.83618	mitochondrial translational initiation factor 2
10529741	NM_027295	Dpy19l1	8.54777	8.91133	8.85029	9.99349	10.1183	10.1213	7.96332	8.1482	7.82367	9.91935	10.0138	10.0684	dpy-19-like 1 (C. elegans)
10607395	NM_023788	Fbxo25	8.14889	8.22063	8.317	7.949	8.03812	8.13765	7.4962	7.50612	7.31047	8.04958	8.03065	7.9185	F-box protein 25
10586397	NM_027134	Atxn10	11.1612	11.1104	11.0925	10.7363	10.8037	10.9134	10.284	10.3518	10.3548	10.7399	10.7438	10.7416	ataxin 10
10479203	NM_001100416	Tada2l	8.42772	8.58951	8.45179	9.53156	9.60193	9.68701	7.8246	7.73816	7.53422	9.4787	9.42446	9.4645	transcriptional adaptor 2 (ADA2 homolog, yeast)-like
10490276	NM_001100416	Rbm24	9.44939	9.50365	9.48479	10.7354	10.8211	10.7842	8.81992	8.6527	8.59515	9.87566	9.80736	9.86219	RNA binding motif protein 24
10435784	NR_002445	Atl3	10.1767	10.2045	10.2974	10.0688	10.1001	10.1436	9.47186	9.4067	9.43374	10.3893	10.3085	10.3786	atlastin GTPase 3
10571774	NM_001005847	Echs1	9.07798	9.0874	9.1338	9.18281	9.0861	9.2221	8.25524	8.29685	8.38247	8.95425	9.04973	9.09291	enoyl Coenzyme A hydratase, short chain, 1, mitochondrial
10544798	NM_008263	BC003267	7.50115	7.53916	7.43927	7.84798	7.99398	7.96821	6.88574	6.57284	6.65668	7.73594	7.7379	7.91345	cDNA sequence BC003267
10363599	NM_027425	Ndufa4	10.6006	10.6866	10.6703	12.2281	12.2385	12.3084	9.89362	9.73951	9.96056	12.0167	12.0366	12.0141	NADH dehydrogenase (ubiquinone) 1 alpha subcomplex, 4
10608422	BC037694	Nuf2	6.25437	6.33505	6.38597	10.8995	10.84	10.9493	5.48172	5.37465	5.7562	10.4592	10.5089	10.527	NUF2, NDC80 kinetochore complex component, homolog (S. cerevisiae)
10379944	NM_011536	Atpif1	10.9468	10.8596	11.0077	12.0272	12.0802	12.1043	10.0902	10.2209	10.1434	11.7547	11.7127	11.7826	ATPase inhibitory factor 1
10593421	AK004016	Acp1	9.60512	9.77967	9.57442	11.4885	11.4581	11.4785	8.86655	8.90302	8.83658	11.2044	11.166	11.1471	acid phosphatase 1, soluble
10506298	NM_175036	Col6a1	11.1396	11.2178	11.2423	9.63134	9.69975	9.73282	10.4557	10.3685	10.4229	10.5853	10.6111	10.592	collagen, type VI, alpha 1
10416004	NM_199029	Pebp1	9.59786	9.64466	9.5682	10.2927	10.3362	10.2666	8.74168	8.96474	8.75153	10.1014	9.9305	10.1014	phosphatidylethanolamine binding protein 1
10438639	NM_138650	Akr1e1	8.0515	8.16537	8.14573	9.01362	9.00609	9.01908	7.57962	7.22215	7.2096	8.66765	8.60523	8.74018	aldo-keto reductase family 1, member E1
10451225	NM_030715	Dck	8.44209	8.57204	8.46436	10.2304	10.2975	10.3152	7.76194	7.70688	7.65849	9.9977	9.98342	10.1024	deoxycytidine kinase
10408475	NM_010093	Cdon	12.3321	12.2561	12.3374	10.6023	10.7534	10.8044	11.5211	11.5077	11.5461	10.4497	10.4716	10.4918	cell adhesion molecule-related/down-regulated by oncogenes
10388377	NM_013761	Cpsf3	9.45224	9.42076	9.4202	10.5681	10.5854	10.6092	8.63676	8.74569	8.56047	10.4161	10.3903	10.4164	cleavage and polyadenylation specificity factor 3
10397364	NM_145447	Acp1	9.03756	9.12908	8.9702	10.7842	10.7561	10.804	8.29094	8.2804	8.21741	10.512	10.4993	10.4643	acid phosphatase 1, soluble
10503835	NM_027491	Cd46	6.3678	6.87398	6.73941	5.29982	5.41524	5.37283	6.08093	5.77203	5.7802	5.45827	5.43449	5.60838	CD46 antigen, complement regulatory protein
10407916	BC048453	Ift80	8.79076	8.94999	8.97694	9.00859	8.9667	9.02053	8.08996	8.15578	8.12487	8.76409	8.62203	8.68753	intraflagellar transport 80 homolog (Chlamydomonas)
10403756	BC083111	Echdc1	7.00108	7.32713	7.28908	8.1637	8.16293	8.33655	6.49731	6.49219	6.28258	8.17056	8.08414	8.29494	enoyl Coenzyme A hydratase domain containing 1
10559312	NM_007856	Slc35a1	8.47792	8.5415	8.3975	8.8612	8.94052	8.86616	7.62477	7.83166	7.61737	8.68691	8.63804	8.73597	solute carrier family 35 (CMP-sialic acid transporter), member 1
10443007	BC150855	Glod4	8.23593	8.36412	8.47586	9.26819	9.34474	9.38057	7.54083	7.66467	7.52732	9.16911	9.21673	9.26459	glyoxalase domain containing 4
10469312	NM_008961	Marcks	12.0756	12.228	12.0886	11.7781	11.8484	11.8234	11.4655	11.2098	11.3742	11.7236	11.5993	11.6987	myristoylated alanine rich protein kinase C substrate
10366951	NM_001098789	Btbd3	9.69208	9.87543	9.72237	8.63153	8.65267	8.73596	9.11032	8.90148	8.93922	8.71985	8.64985	8.7581	BTB (POZ) domain containing 3
10569618	NM_178642	Sh3d19	10.4769	10.6555	10.5867	8.65619	8.70178	8.7847	9.81766	9.81053	9.75337	8.6085	8.6202	8.69769	SH3 domain protein D19
10416355	NM_134083	Ndufc1	8.95082	9.08177	9.16788	10.4413	10.4092	10.5366	8.26849	8.38445	8.21614	9.85118	9.81619	9.88392	NADH dehydrogenase (ubiquinone) 1, subcomplex unknown, 1
10385361	NM_024475	Zfp623	8.21104	8.11114	8.31815	7.58447	7.64168	7.69335	7.43907	7.4136	7.45736	7.53798	7.47849	7.65711	zinc finger protein 623
10363563	NM_175194	Wdr35	8.07636	8.19282	8.45567	8.99394	9.12938	9.18883	7.52818	7.45218	7.41439	8.9499	9.04605	9.08377	WD repeat domain 35
10525766	NM_181410	Rtn2	10.1742	10.2982	10.2153	8.95134	8.99164	8.97539	9.4858	9.44402	9.42775	9.0338	9.08464	9.06236	reticulon 2 (Z-band associated protein)
10600857	NM_010417	Sft2d2	9.41732	9.41256	9.52042	10.0869	10.1099	10.1132	8.73392	8.76718	8.51944	9.74791	9.71497	9.75351	SFT2 domain containing 2
10388241	NM_031251	Fbxo3	10.3113	10.3739	10.3918	9.89277	9.93576	9.97393	9.68349	9.52655	9.53868	9.83421	9.81536	9.88511	F-box protein 3
10368162	NM_008822	Scrn3	7.8941	7.88705	7.85365	7.26093	7.19484	7.47576	7.12993	7.06318	7.11348	7.25777	7.22911	7.1945	secernin 3
10424746	NM_030199	5530400B01Rik	10.0662	10.0737	9.93726	6.96346	7.22994	7.08007	9.12775	9.27608	9.34518	7.22672	7.2122	7.38664	RIKEN cDNA 5530400B01 gene
10551355	NM_133210	Cd97	10.4542	10.5463	10.4832	11.3852	11.4471	11.4763	9.72556	9.72256	9.70949	11.1483	11.1437	11.1713	CD97 antigen
10364194	NM_146006	Ap3s2	7.50238	7.62055	7.56833	8.75962	8.76806	8.85102	6.88209	6.80078	6.68287	8.43945	8.35301	8.37174	adaptor-related protein complex 3, sigma 2 subunit
10408081	NM_020034	Hist2h3b	10.2133	10.1738	10.1962	13.5471	13.5559	13.6255	9.34831	9.41481	9.49564	13.4983	13.5549	13.5484	histone cluster 2, H3b
10479136	NM_020580	Ddit4	9.9192	9.98489	10.1793	8.00605	8.20922	8.37078	9.2553	9.23992	9.26392	9.07725	9.14623	9.06318	DNA-damage-inducible transcript 4
10437073	NM_133229	D6Wsu163e	8.06904	7.97508	8.04768	8.65579	8.79203	8.85872	7.39377	7.17304	7.20092	8.71196	8.60106	8.63293	DNA segment, Chr 6, Wayne State University 163, expressed
10431792	NM_172437	Dnajb4	13.3637	13.4382	13.3826	11.5914	11.604	11.6943	12.7214	12.6085	12.5321	11.6618	11.6534	11.7707	DnaJ (Hsp40) homolog, subfamily B, member 4
10349993	NM_031189	Zfp125	7.47756	8.01299	7.86152	8.55104	8.60103	8.5841	7.31293	7.04618	6.67207	7.87753	7.79691	7.98189	zinc finger protein 125
10554081	NM_025905	BC031361	7.51427	7.52625	7.34894	6.20921	6.52962	6.42279	6.77254	6.63692	6.65972	6.70641	6.69482	6.98313	cDNA sequence BC031361
10464877	NM_133803	Gas5	11.3809	11.4321	11.424	10.7414	10.7821	10.7829	10.6571	10.5867	10.6744	10.9267	11.0043	10.9538	growth arrest specific 5
10445574	NM_025611	Dnajc14	9.32841	9.31611	9.45777	9.69222	9.67244	9.8482	8.56853	8.59403	8.62136	9.69238	9.63755	9.71979	DnaJ (Hsp40) homolog, subfamily C, member 14
10588429	NM_001081309	Dgkg	8.17056	7.99248	8.21016	5.95085	5.95144	5.85825	7.34395	7.39213	7.3188	6.2236	6.31786	6.27951	diacylglycerol kinase, gamma
10436392	NM_007757	Recql	7.99944	8.00591	8.04411	9.27353	9.36225	9.3406	7.29052	7.20984	7.23152	9.06153	9.03007	9.04103	RecQ protein-like
10388520	NM_026029	Aplf	7.20212	7.3202	7.40237	7.43138	7.4887	7.60531	6.53483	6.37374	6.70401	7.31098	7.42019	7.58053	aprataxin and PNKP like factor
10601328	BC147845	Vps41	10.1222	10.1056	10.1354	9.71355	9.88759	9.87418	9.46247	9.29204	9.29835	9.88427	9.8807	9.88951	vacuolar protein sorting 41 (yeast)
10375234	NM_026023	Zfp568	10.4895	10.4449	10.5177	9.93559	10.0054	10.0862	9.6125	9.83496	9.69632	9.77069	9.76403	9.76349	zinc finger protein 568
10365716	NM_026166	Ppic	10.8925	10.9958	10.9547	11.5591	11.5707	11.5943	10.1554	10.2323	10.1485	11.5262	11.534	11.546	peptidylprolyl isomerase C
10591241	NM_146221	Spg20	9.46256	9.41369	9.43416	9.3509	9.28769	9.39412	8.5681	8.7271	8.70983	8.9063	8.9046	8.9884	spastic paraplegia 20, spartin (Troyer syndrome) homolog (human)
10405853	NM_178364	LOC382133	6.29584	6.36998	6.40533	5.64916	5.70784	5.61937	5.56199	5.63695	5.56838	5.38106	5.44833	5.25663	similar to RIKEN cDNA 1700029H17
10541094	NM_177684	Cept1	8.99077	9.09062	9.01916	9.4207	9.4051	9.49105	8.12925	8.29107	8.37706	9.34283	9.28538	9.39286	choline/ethanolaminephosphotransferase 1
10605943	NM_028303	Sepx1	8.88286	8.75697	8.89233	9.73744	9.83336	9.8631	8.08569	8.0127	8.13116	9.89214	9.88744	9.89189	selenoprotein X 1
10571567	NM_172752	Hibch	7.52366	7.71652	7.73698	8.39423	8.53524	8.39953	6.97677	6.92895	6.77232	8.28677	8.20354	8.15302	3-hydroxyisobutyryl-Coenzyme A hydrolase
10438017	NM_139232	Chmp5	9.18106	9.27963	9.28444	10.2373	10.2289	10.2971	8.70578	8.36275	8.37887	10.0564	9.99165	10.0792	chromatin modifying protein 5
10465804	NM_026329	Cdkn1b	10.3095	10.4016	10.413	9.45714	9.36128	9.44133	9.62422	9.61297	9.5892	9.47279	9.43666	9.56758	cyclin-dependent kinase inhibitor 1B
10506134	NM_175029	Alkbh8	7.77065	7.81676	7.86509	9.19283	9.3501	9.41113	6.95667	7.09913	7.09906	8.86936	8.83873	8.97689	alkB, alkylation repair homolog 8 (E. coli)
10539653	NM_176842	Pm20d1	7.14724	7.42214	7.48356	5.67553	5.81351	5.86483	6.61932	6.53118	6.60971	5.66249	5.9106	5.92874	peptidase M20 domain containing 1
10455061	NM_053129	Tsnax	9.17148	9.21462	9.09787	9.53188	9.49211	9.50463	8.41353	8.34808	8.4323	9.32503	9.38818	9.27971	translin-associated factor X
10440562	NM_001081068	Gtf3a	8.95654	9.02564	9.16474	9.74401	9.84587	9.94914	8.26355	8.15605	8.43901	9.66297	9.68827	9.71657	general transcription factor III A
10483648	NM_025942	3110007F17Rik	8.4928	8.67356	8.5117	7.64618	7.80639	7.86368	7.97945	7.80136	7.61029	7.671	7.49578	7.54915	RIKEN cDNA 3110007F17 gene
10371277	BC040349	Atg4c	8.26572	8.54355	8.49424	8.08977	8.16944	8.28984	7.65995	7.7677	7.58983	8.03089	8.12825	8.3007	autophagy-related 4C (yeast)
10404496	NM_020282	Zfp113	7.6981	7.81667	7.8282	7.37634	7.60813	7.83042	6.92007	7.08688	7.05143	7.67547	7.46009	7.43018	zinc finger protein 113
10393241	NM_016857	Hdac2	11.2824	11.3394	11.3795	12.1302	12.1196	12.184	10.6737	10.5497	10.4937	11.8539	11.8428	11.9503	histone deacetylase 2
10538832	NM_019499	Smc6	11.2373	11.309	11.3272	11.0809	11.0449	11.087	10.5777	10.4546	10.5602	10.9033	10.8701	10.9421	structural maintenance of chromosomes 6
10354630	NM_001033194	Kif1c	7.53048	7.80364	7.73509	7.67286	7.62903	7.53282	6.9966	6.93495	6.8607	7.47305	7.50488	7.63782	kinesin family member 1C
10347417	NM_025784	Ap2s1	9.02531	8.95579	9.01195	10.055	10.1205	10.1713	8.30397	8.25474	8.15968	10.1138	10.0586	10.0661	adaptor-related protein complex 2, sigma 1 subunit
10571288	NM_026584	Nfatc3	9.36939	9.41018	9.41869	9.98404	10.0184	10.0283	8.62793	8.56886	8.72786	9.74634	9.76726	9.83489	nuclear factor of activated T-cells, cytoplasmic, calcineurin-dependent 3
10380751	NM_025927	Psmg2	8.37936	8.52938	8.40061	9.57656	9.70483	9.79205	7.5837	7.88009	7.57222	9.40403	9.36911	9.49679	proteasome (prosome, macropain) assembly chaperone 2
10481175	BC062145	Sox8	9.16069	9.1668	9.13138	7.88779	7.80721	7.66944	8.37411	8.34596	8.46664	7.77567	7.84516	7.69032	SRY-box containing gene 8
10347106	NM_025683	Gnpat	8.78859	9.04294	9.06248	10.4768	10.4867	10.5375	8.17744	8.20132	8.24417	10.1829	10.2252	10.3308	glyceronephosphate O-acyltransferase
10353181	NM_145381	Kif18a	6.45746	6.43336	6.61196	8.77307	8.74711	8.88378	5.78548	5.52863	5.91775	8.0592	8.0685	8.16107	kinesin family member 18A
10605792	NM_178753	Car5b	8.90794	8.97071	8.90283	8.26086	8.35657	8.32341	8.25982	8.11245	8.13903	8.69403	8.60713	8.69874	carbonic anhydrase 5b, mitochondrial
10568131	NM_030240	Dclk3	8.78203	8.79445	8.91338	6.83582	6.9279	6.5835	8.03531	8.01693	8.16767	6.81307	6.92376	6.70583	doublecortin-like kinase 3
10458293	NM_029669	LOC665622	9.69791	9.61266	9.60739	12.6884	12.7271	12.6598	8.82843	8.99416	8.82768	12.6479	12.6596	12.6632	H2b histone family member
10382300	NM_011943	Rnf170	7.20231	7.2907	7.18261	7.54422	7.67557	7.77118	6.47076	6.64437	6.29329	7.65168	7.63695	7.6058	ring finger protein 170
10372130	NM_175128	Adam10	10.3876	10.4284	10.4514	10.6331	10.6141	10.6616	9.68973	9.70009	9.61046	10.6592	10.6946	10.729	a disintegrin and metallopeptidase domain 10
10551777	NM_146185	Trappc1	7.63425	7.78086	7.60843	9.48771	9.61533	9.64371	6.9236	7.05363	6.78048	9.24878	9.22293	9.30591	trafficking protein particle complex 1
10547943	NM_146171	Acbd5	9.03038	9.13094	9.1594	9.13836	9.11358	9.15592	8.29193	8.42967	8.33403	9.10576	9.10274	9.23836	acyl-Coenzyme A binding domain containing 5
10450374	L78788	Pcmtd2	9.54484	9.58937	9.55899	8.42095	8.54036	8.48769	8.85733	8.85993	8.71091	8.3349	8.25438	8.50619	protein-L-isoaspartate (D-aspartate) O-methyltransferase domain containing 2
10428328	NM_172402	D17H6S56E-5	8.33376	8.56219	8.63668	11.9849	12.063	12.0782	7.66789	7.56232	8.0374	11.8787	11.8586	11.8356	DNA segment, Chr 17, human D6S56E 5
10354741	NM_028713	Fgf12	7.12674	7.21029	7.04294	5.71375	5.98478	5.86514	6.402	6.4475	6.2666	5.78284	5.84013	5.79298	fibroblast growth factor 12
10439392	NM_028812	Shprh	8.70528	8.86343	8.83722	8.8323	8.89181	8.90822	8.02137	8.13362	7.98814	8.61047	8.57215	8.65754	SNF2 histone linker PHD RING helicase
10467859	NM_144874	Bckdk	8.93915	9.13491	8.98015	10.012	10.1294	10.1057	8.34439	8.2307	8.21727	10.0174	9.96969	10.0539	branched chain ketoacid dehydrogenase kinase
10432122	NM_030121	1810020D17Rik	7.80524	8.0538	8.00905	8.8091	8.82391	9.06347	7.2994	7.01006	7.29748	8.31826	8.23345	8.32519	RIKEN cDNA 1810020D17 gene
10446423	AK017294	Nsd1	10.1156	10.1555	10.3041	10.4105	10.4323	10.4902	9.35165	9.52437	9.43824	10.2287	10.2288	10.3248	nuclear receptor-binding SET-domain protein 1
10468881	BC086681	Zfyve16	9.19056	9.36124	9.38775	8.59222	8.66013	8.73664	8.61126	8.59576	8.47219	8.65367	8.61696	8.67024	zinc finger, FYVE domain containing 16
10591022	BC016078	Fgd4	8.26027	8.31033	8.29959	8.32418	8.49106	8.60577	7.49256	7.60349	7.51656	8.09785	8.17189	8.21556	FYVE, RhoGEF and PH domain containing 4
10408049	NM_139141	Egr2	11.8584	11.8177	11.9224	8.46205	8.5008	8.58419	11.0845	11.1029	11.1545	9.26121	9.23708	9.32245	early growth response 2
10512915	NM_025944	A630089N07Rik	8.98286	9.14706	8.99882	9.74572	9.84496	9.89066	8.37669	8.29331	8.20267	9.58787	9.73899	9.72228	RIKEN cDNA A630089N07 gene
10492169	NM_010750	Asah1	10.4099	10.6414	10.5314	10.4557	10.5966	10.5577	9.89351	9.80129	9.63224	10.8108	10.8609	10.9371	N-acylsphingosine amidohydrolase 1
10453114	NM_198942	Mki67	7.91694	8.0743	8.1199	11.6981	11.7226	11.733	7.45099	7.26999	7.13535	11.4808	11.4981	11.5346	antigen identified by monoclonal antibody Ki 67
10385635	NM_013922	2610008E11Rik	9.5437	9.57536	9.63142	8.27436	8.46127	8.48248	8.86936	8.85444	8.77439	7.9271	7.92664	8.09842	RIKEN cDNA 2610008E11 gene
10512251	BC140956	Myo1b	9.96718	9.96442	10.0131	10.1335	10.1806	10.205	9.21358	9.20999	9.26929	9.92291	9.86965	9.95422	myosin IB
10456414	NM_134138	Lipa	8.42996	8.81729	8.81907	8.72298	8.92456	8.91363	8.02562	7.80564	7.98432	9.72498	9.68559	9.8474	lysosomal acid lipase A
10501699	NM_001081326	3110007F17Rik	8.09753	8.28485	8.10743	7.06876	7.31989	7.41134	7.6	7.39501	7.24428	7.08735	6.9523	7.09345	RIKEN cDNA 3110007F17 gene
10361055	NM_144879	3110007F17Rik	8.03049	8.22643	7.99456	7.01262	7.26246	7.42441	7.51292	7.31096	7.17783	7.13588	6.88865	7.04621	RIKEN cDNA 3110007F17 gene
10536996	NM_029742	Jmjd2c	9.51952	9.57358	9.61661	8.83508	9.00331	9.00116	8.82764	8.80536	8.8272	8.88482	8.86285	8.93209	jumonji domain containing 2C
10388409	NM_026653	1810013D10Rik	7.40197	7.29825	7.42415	7.84469	7.85345	8.03262	6.50272	6.62225	6.75026	7.73219	7.60752	7.62369	RIKEN cDNA 1810013D10 gene
10511311	NM_028097	Ap3m1	9.69798	9.7526	9.7419	11.0489	11.0478	11.1067	9.00978	9.03379	8.90202	10.8573	10.8207	10.8421	adaptor-related protein complex 3, mu 1 subunit
10390283	NM_030248	Dnajc18	8.31922	8.15568	8.38585	7.55742	7.85353	7.75986	7.54614	7.45486	7.6132	7.51022	7.4856	7.74536	DnaJ (Hsp40) homolog, subfamily C, member 18
10447437	NM_028658	Mcee	8.86753	9.07005	9.0405	8.8614	8.91368	8.95776	8.21977	8.41061	8.10452	8.83813	8.80332	8.87391	methylmalonyl CoA epimerase
10554419	NM_178070	Pcdhb8	7.31983	7.33954	7.23888	6.04842	6.16986	6.15023	6.60188	6.51319	6.54002	6.22465	6.18901	6.16211	protocadherin beta 8
10384452	NM_024475	Hoxa10	8.16043	8.08948	8.10023	7.63536	7.52404	7.93705	7.46512	7.35933	7.2826	7.40422	7.20117	7.28817	homeo box A10
10394942	NM_020614	Siae	8.09042	8.00951	8.09849	7.87283	7.96562	7.95239	7.24365	7.37803	7.33366	8.29943	8.18036	8.28222	sialic acid acetylesterase
10392936	NM_015807	Sgcb	10.3948	10.4063	10.5261	10.2528	10.3189	10.4794	9.64693	9.70174	9.73677	10.208	10.1936	10.2861	sarcoglycan, beta (dystrophin-associated glycoprotein)
10398751	NM_026752	Papss1	8.9025	9.16198	9.11024	9.21421	9.20859	9.36814	8.21999	8.3785	8.33556	9.05512	9.05364	9.1383	3'-phosphoadenosine 5'-phosphosulfate synthase 1
10395376	NM_146033	Saal1	8.88221	8.91054	8.98074	9.49474	9.66299	9.71632	8.09411	8.42058	8.02378	9.38803	9.42404	9.49022	serum amyloid A-like 1
10498485	NM_015728	Alg2	8.65801	8.60791	8.60366	8.80121	8.81003	9.01411	8.06092	7.81546	7.7607	8.65189	8.66968	8.74838	asparagine-linked glycosylation 2 homolog (yeast, alpha-1,3-mannosyltransferase)
10607952	NM_011515	Th1l	8.21821	8.13035	8.36434	9.34124	9.44412	9.44674	7.55206	7.48957	7.43925	9.17676	9.22073	9.38277	TH1-like homolog (Drosophila)
10539769	NM_020045	Hist1h3a	10.0714	10.032	10.0533	13.3239	13.334	13.3811	9.25225	9.33208	9.34079	13.2805	13.3145	13.3203	histone cluster 1, H3a
10411508	NM_026873	Hoxc9	8.61788	8.89879	8.80913	7.8969	8.05165	8.04861	8.19138	8.03855	7.86735	7.9019	7.67891	7.95308	homeo box C9
10422052	NM_001033132	Exod1	7.22068	7.53628	7.68602	8.91042	8.86497	9.00175	6.83626	6.77031	6.60795	8.57298	8.5189	8.75847	exonuclease domain containing 1
10501235	NM_026764	Ramp2	10.0994	10.2288	10.2484	8.2668	8.34644	8.24256	9.47921	9.48064	9.39074	8.75252	8.76475	8.75452	receptor (calcitonin) activity modifying protein 2
10549536	NM_001113424	Sorbs2	8.2586	8.34236	8.46676	6.06301	6.29431	6.44836	7.73022	7.62719	7.48492	6.39295	6.36683	6.49666	sorbin and SH3 domain containing 2
10412960	BC069846	Rnf160	9.04928	9.4655	9.10209	10.1616	10.0837	10.0726	8.65344	8.3413	8.39746	9.87266	9.84835	9.92291	ring finger protein 160
10544885	NM_153573	LOC382133	6.13055	6.24152	6.31377	5.49163	5.55885	5.45563	5.42668	5.58702	5.44899	5.24764	5.27272	5.12281	similar to RIKEN cDNA 1700029H17
10404069	NM_030609	Gm784	10.0904	10.3006	10.3464	10.8192	10.7159	10.7707	9.53394	9.46143	9.51923	10.3764	10.3722	10.4588	gene model 784, (NCBI)
10485656	NM_023876	Atic	10.3356	10.3535	10.372	12.1335	12.1951	12.2073	9.62762	9.56987	9.64087	12.0664	12.0861	12.1075	5-aminoimidazole-4-carboxamide ribonucleotide formyltransferase/IMP cyclohydrolase
10389245	NM_172562	Glycam1	6.98645	6.86271	6.66719	5.97237	5.72393	5.9125	6.07103	6.05957	6.16334	5.87466	5.79489	5.85712	glycosylation dependent cell adhesion molecule 1
10445565	NM_025302	Rftn2	8.34093	8.31612	8.4806	6.63298	6.59375	6.53116	7.66541	7.63595	7.61442	6.75177	6.86552	7.10012	raftlin family member 2
10467139	NM_021460	Scml4	8.70523	8.73272	8.85114	7.34739	7.35018	7.38782	7.99007	8.02313	8.0559	7.28657	7.47465	7.3723	sex comb on midleg-like 4 (Drosophila)
10586484	NM_026635	Ranbp6	9.094	9.08953	8.9844	8.57691	8.59362	8.50694	8.38886	8.26189	8.29835	8.27417	8.08647	8.13424	RAN binding protein 6
10379953	BC067002	Ndufa9	8.7896	8.96302	8.96957	10.7518	10.8317	10.8544	8.22636	8.15212	8.12644	10.5216	10.5238	10.5482	NADH dehydrogenase (ubiquinone) 1 alpha subcomplex, 9
10454414	NM_181414	Hist2h3b	9.97931	9.9766	9.98506	13.3501	13.3533	13.4186	9.19126	9.27464	9.25787	13.2869	13.314	13.3221	histone cluster 2, H3b
10583788	NM_008925	Jmjd8	10.0561	10.1561	10.2948	9.62076	9.68662	9.8785	9.4467	9.51363	9.32993	9.58005	9.5595	9.63644	jumonji domain containing 8
10454993	NM_080636	Narf	8.52213	8.7073	8.50017	8.48086	8.5501	8.60678	7.91993	7.7948	7.79949	8.53597	8.53814	8.48022	nuclear prelamin A recognition factor
10523012	NM_007832	Extl2	7.70648	7.92881	7.95209	8.50031	8.65433	8.6569	7.20724	6.9801	7.18555	8.39982	8.33093	8.42372	exostoses (multiple)-like 2
10593937	NM_025837	Hist1h4f	8.61194	8.36659	8.08965	11.3407	11.3735	11.253	7.2225	7.78434	7.84699	11.2537	11.2425	11.2517	histone cluster 1, H4f
10512728	NM_173033	Gtf2h2	7.92049	8.08746	7.99958	9.2568	9.30817	9.38229	7.43717	7.28027	7.07827	8.89088	8.81163	8.99475	general transcription factor II H, polypeptide 2
10401023	NM_026020	Exoc6	9.34714	9.41446	9.34856	8.76386	8.88009	8.83562	8.65517	8.59775	8.64567	8.58115	8.62448	8.6638	exocyst complex component 6
10401753	BC023716	Lpcat3	9.07041	9.21364	9.20851	9.33025	9.45174	9.31839	8.33568	8.58047	8.36541	9.47695	9.40742	9.44631	lysophosphatidylcholine acyltransferase 3
10463704	NM_020577	Hist1h3g	10.0433	10.038	10.0602	13.3274	13.3354	13.4036	9.25448	9.32905	9.34718	13.2855	13.3014	13.3234	histone cluster 1, H3g
10594800	NM_172772	Pts	7.3842	7.75136	7.41796	8.36022	8.32719	8.3792	6.78114	6.43372	7.13019	8.14696	8.03587	8.09535	6-pyruvoyl-tetrahydropterin synthase
10545720	NM_024239	Pcdhb22	7.45309	7.73313	7.87888	6.71307	6.49555	6.57477	7.10304	6.98597	6.76839	6.70754	6.5672	6.83911	protocadherin beta 22
10395129	NM_172049	Ttc13	7.76311	7.82416	7.78784	8.81747	8.93021	9.04236	6.93572	7.1654	7.06873	8.73023	8.70909	8.92995	tetratricopeptide repeat domain 13
10522134	NM_024471	Ap4e1	8.10169	8.26774	8.20327	8.38984	8.43708	8.51083	7.52036	7.46585	7.38176	8.27432	8.27633	8.41946	adaptor-related protein complex AP-4, epsilon 1
10447025	NM_181649	Rcbtb2	8.1939	8.34565	8.35636	9.22979	9.32322	9.32507	7.63399	7.58092	7.4767	8.9111	8.88866	8.96011	regulator of chromosome condensation (RCC1) and BTB (POZ) domain containing protein 2
10371907	NM_008682	Vtn	11.2325	11.2565	11.3196	6.883	7.02065	6.98505	10.5265	10.5465	10.5317	7.90172	7.75088	7.79249	vitronectin
10556581	ENSMUST00000098096	ENSMUSG00000057924	7.43477	7.29759	7.34217	7.45644	7.56045	7.6765	6.82779	6.56462	6.4787	7.11559	7.12624	7.19704	predicted gene, ENSMUSG00000057924
10397189	NM_029880	Hist2h3b	10.1155	10.0591	10.1073	13.4198	13.4375	13.4941	9.29024	9.37751	9.41121	13.3773	13.4304	13.414	histone cluster 2, H3b
10474860	NM_028117	Zfp512	8.09641	8.24583	8.34925	8.27489	8.30566	8.46333	7.5961	7.39834	7.495	8.13978	7.9515	8.15043	zinc finger protein 512
10368806	NM_009213	Cenpe	6.01481	6.19666	6.40101	10.0591	10.129	10.2579	5.40893	5.43993	5.56165	9.49279	9.42946	9.57766	centromere protein E
10511975	NM_011895	C80913	9.46236	9.54913	9.57744	9.97096	9.88853	9.99623	8.9299	8.70256	8.75501	9.71192	9.70804	9.80448	expressed sequence C80913
10389010	BC055024	Hey2	7.75204	7.73697	8.07438	6.11842	6.42082	6.4086	7.17001	7.12634	7.06783	6.33283	6.36697	6.34078	hairy/enhancer-of-split related with YRPW motif 2
10517425	NM_011942	Ppp2r5c	9.79906	9.9219	9.89567	10.0055	10.0634	10.0626	9.16522	9.10828	9.14449	9.92063	9.8867	10.0458	protein phosphatase 2, regulatory subunit B (B56), gamma isoform
10363856	ENSMUST00000020090	1110036O03Rik	7.99137	8.10389	8.10306	8.28956	8.31819	8.51139	7.35502	7.43033	7.21524	8.27116	8.2535	8.4187	RIKEN cDNA 1110036O03 gene
10601771	NM_030066	LOC665622	9.24914	9.36993	9.38188	12.2587	12.3277	12.2246	8.63705	8.74873	8.41795	12.2168	12.2153	12.2156	H2b histone family member
10605303	NM_027109	Zfp101	7.36911	7.75907	7.52365	7.96975	8.10836	8.22422	6.86291	6.81372	6.77939	7.6921	7.61233	7.65262	zinc finger protein 101
10451039	NM_028711	Dtl	7.15874	7.35858	7.24578	10.3618	10.3892	10.3765	6.29708	6.58809	6.68446	10.3155	10.3028	10.3017	denticleless homolog (Drosophila)
10601844	NM_198161	Hist2h3b	9.96385	9.8915	9.97567	13.3169	13.3461	13.4131	9.13852	9.26415	9.23508	13.3358	13.3569	13.3639	histone cluster 2, H3b
10494832	NM_025679	Agl	8.3797	8.52018	8.48663	8.67035	8.77615	8.91757	7.70247	7.69324	7.79836	8.67061	8.59546	8.80717	amylo-1,6-glucosidase, 4-alpha-glucanotransferase
10601588	BC027572	Senp7	8.56203	8.7774	8.80394	7.91202	7.88223	7.97584	8.06872	7.96626	7.91638	7.4905	7.52944	7.7489	SUMO1/sentrin specific peptidase 7
10351404	NM_001039483	Cap2	10.2052	10.2902	10.3448	10.0873	10.1159	10.214	9.54296	9.48556	9.61989	9.44018	9.40741	9.44239	CAP, adenylate cyclase-associated protein, 2 (yeast)
10512443	NM_023231	Zfp780b	6.46033	6.71959	6.76194	6.39219	6.81995	7.09147	5.94559	5.95351	5.85089	6.46033	6.58641	6.9266	zinc finger protein 780B
10368654	NM_176968	Spry1	11.5358	11.5986	11.6157	8.40414	8.25359	8.42375	10.8302	10.8587	10.8697	8.46119	8.457	8.53805	sprouty homolog 1 (Drosophila)
10578746	BC088983	Dynlt1	9.55161	9.46553	9.57465	11.4265	11.4724	11.5574	8.90531	8.74045	8.75488	11.3983	11.3722	11.4175	dynein light chain Tctex-type 1
10572070	NM_010934	5830433M19Rik	7.53834	7.71089	7.87067	8.68133	8.85359	8.93043	6.92596	6.99183	7.01312	8.33471	8.34942	8.49807	RIKEN cDNA 5830433M19 gene
10519052	BC030453	Txndc10	10.3071	10.4932	10.389	10.8497	10.9114	10.8246	9.72754	9.70316	9.57837	10.6078	10.602	10.6631	thioredoxin domain containing 10
10441064	NM_007834	Zfp790	8.33021	8.42517	8.47677	7.94953	7.9118	8.09857	7.82957	7.54439	7.67852	7.96418	8.05317	8.06317	zinc finger protein 790
10412394	NR_003544	Stard4	9.13819	9.03917	9.12588	8.82108	8.76517	8.7897	8.30854	8.38719	8.43056	9.13499	9.06043	9.02861	StAR-related lipid transfer (START) domain containing 4
10606989	NM_001077364	Mab21l1	8.36097	8.52679	8.57756	6.93863	7.22612	6.95259	7.70537	7.84122	7.74568	6.8406	6.85165	7.15263	mab-21-like 1 (C. elegans)
10427606	NM_145468	Lgmn	10.0393	10.1065	10.1318	10.8531	10.9426	10.9342	9.37781	9.3899	9.33946	12.1812	12.1774	12.1688	legumain
10369690	AK129421	Capns1	12.4192	12.4081	12.4564	12.2523	12.2744	12.3345	11.6931	11.676	11.7462	12.3641	12.4121	12.4133	calpain, small subunit 1
10372383	BC051527	Cetn2	7.47501	7.55639	7.65499	8.37839	8.46407	8.58312	6.96487	6.87275	6.68057	8.3741	8.21586	8.19159	centrin 2
10360914	NM_146106	Sgpp1	10.0507	10.0475	10.1089	9.90024	9.95181	9.82812	9.44309	9.29385	9.30291	9.79831	9.75091	9.83204	sphingosine-1-phosphate phosphatase 1
10531290	NM_026557	Srr	8.17611	8.24229	8.37913	6.85562	6.85299	6.91204	7.59968	7.45739	7.57381	6.85967	6.89805	6.84437	serine racemase
10383532	NM_026272	Cdc123	10.1633	10.2649	10.324	11.3469	11.3327	11.362	9.55259	9.56437	9.47106	11.1129	11.1435	11.1152	cell division cycle 123 homolog (S. cerevisiae)
10449527	NM_134115	Adap2	8.14094	8.1052	8.4588	6.74674	6.81368	6.80688	7.60916	7.44756	7.48409	7.42217	7.45193	7.66908	ArfGAP with dual PH domains 2
10417829	NM_134081	Dtymk	8.79768	8.85152	8.90634	9.94539	9.99547	10.0833	8.19194	8.19544	8.00701	9.94697	9.87831	10.0201	deoxythymidylate kinase
10380067	NM_011129	2210010B09Rik	7.12019	7.48966	7.60786	6.98161	7.15829	7.19754	6.78866	6.64404	6.62626	6.69814	7.02671	6.66697	RIKEN cDNA 2210010B09 gene
10497689	NM_013531	Dpp3	8.22612	8.18403	8.10799	9.51638	9.59793	9.58336	7.41538	7.45618	7.49025	9.27583	9.30649	9.34956	dipeptidylpeptidase 3
10428763	NM_027435	LOC665622	9.44107	9.40148	9.42997	12.5251	12.5631	12.4919	8.56405	8.94508	8.60722	12.4587	12.491	12.4801	H2b histone family member
10591816	NM_172920	Uprt	8.23713	8.39196	8.49032	9.40246	9.59185	9.71943	7.8507	7.61888	7.49532	9.3909	9.30323	9.45257	uracil phosphoribosyltransferase (FUR1) homolog (S. cerevisiae)
10350614	NM_026876	Angptl2	10.4075	10.4452	10.4664	10.4926	10.5477	10.543	9.72528	9.6379	9.80332	10.7126	10.7149	10.7782	angiopoietin-like 2
10354868	NM_172513	Wdr67	7.89665	7.91454	7.9537	9.58175	9.57866	9.59919	7.30557	7.13721	7.16979	9.32454	9.32786	9.38324	WD repeat domain 67
10548892	NM_007486	Vash2	8.38028	8.40698	8.40211	8.43246	8.58502	8.61452	7.74823	7.79236	7.49663	7.83768	7.8603	7.77372	vasohibin 2
10471675	BC081432	Stag2	10.5786	10.7133	10.6388	10.4035	10.4253	10.5012	10.0683	9.91083	9.79968	10.3322	10.3434	10.4505	stromal antigen 2
10450904	NM_001039137	Gfra1	11.099	11.0901	11.1377	8.00286	8.09321	8.02196	10.4063	10.4766	10.292	8.3515	8.29089	8.39313	glial cell line derived neurotrophic factor family receptor alpha 1
10593526	NM_007499	Slc25a16	8.19728	8.14648	8.25069	8.24982	8.42135	8.40866	7.52618	7.5171	7.39948	8.26641	8.33572	8.30736	solute carrier family 25 (mitochondrial carrier, Graves disease autoantigen), member 16
10390103	NM_133667	2010007H12Rik	7.78194	7.91546	7.86268	8.65747	8.63454	8.73771	7.04984	7.16486	7.19386	8.25905	8.18353	8.23283	RIKEN cDNA 2010007H12 gene
10425287	NM_134090	Lypla1	9.46013	9.52123	9.58341	10.341	10.3904	10.397	8.93399	8.74574	8.73419	10.2436	10.2209	10.2614	lysophospholipase 1
10399038	NM_001004066	Adrb2	10.8346	10.9193	10.7798	9.06054	8.96147	9.04114	10.097	10.1621	10.1238	9.38124	9.38489	9.38693	adrenergic receptor, beta 2
10553833	NM_010882	Cacybp	12.111	12.1889	12.1944	12.3573	12.3723	12.4644	11.4595	11.4745	11.4095	12.1721	12.1937	12.2021	calcyclin binding protein
10436253	NM_025483	BC088983	8.49775	8.49052	8.50477	8.59256	8.59748	8.74988	7.77628	7.75597	7.81041	8.35313	8.33598	8.37427	cDNA sequence BC088983
10414433	NM_172600	Oxct1	9.45336	9.48267	9.52285	9.58556	9.62296	9.77258	8.85257	8.72836	8.73008	9.744	9.68165	9.79127	3-oxoacid CoA transferase 1
10550406	NM_001101535	Pccb	9.68131	9.58203	9.65777	8.93617	8.91192	9.01826	8.87814	8.93361	8.96219	9.02172	9.00284	9.08164	propionyl Coenzyme A carboxylase, beta polypeptide
10376033	NM_008443	Spc25	6.20785	6.63059	6.44339	9.60784	9.59239	9.7609	5.11171	5.95726	6.06827	9.13085	9.16065	9.27121	SPC25, NDC80 kinetochore complex component, homolog (S. cerevisiae)
10397054	NM_030246	C630016N16Rik	7.61248	7.54965	7.66577	6.67424	6.62116	6.58833	6.84915	6.95661	6.87791	6.53025	6.42206	6.52934	RIKEN cDNA C630016N16 gene
10573266	NM_008854	Tsen2	7.32003	7.3397	7.35833	8.15795	8.24447	8.32372	6.53215	6.54004	6.80404	8.05832	7.96122	8.2373	tRNA splicing endonuclease 2 homolog (S. cerevisiae)
10481920	NM_080554	Zfp81	7.70564	7.95371	7.84016	8.27599	8.32601	8.44667	7.30765	7.12216	6.92882	7.91185	7.81536	8.21463	zinc finger protein 81
10373740	NM_178149	Cdk2	9.63053	9.77647	9.62855	10.848	10.8807	10.9233	9.06139	8.92292	8.91141	10.7505	10.7331	10.7561	cyclin-dependent kinase 2
10367282	NM_019953	Gamt	8.58102	8.54646	8.67422	7.73599	7.91413	7.8381	7.95461	7.81029	7.89787	7.66106	7.54141	7.63517	guanidinoacetate methyltransferase
10352178	NM_178653	1190005F20Rik	8.54878	8.79516	8.78786	8.79813	8.93743	8.966	8.03377	7.98191	7.97811	8.72771	8.6037	8.83934	RIKEN cDNA 1190005F20 gene
10370766	NM_010255	Cetn3	10.4088	10.3718	10.3531	10.895	10.8463	10.8601	9.66725	9.59559	9.73627	10.5885	10.6209	10.5972	centrin 3
10488291	NM_015754	Nfia	10.8432	10.9377	10.8793	8.25973	8.35882	8.41419	10.1388	10.2378	10.1504	8.41245	8.50015	8.53711	nuclear factor I/A
10606366	NM_199468	Ccdc5	7.40867	7.47449	7.443	9.67661	9.63651	9.80084	6.93574	6.72692	6.53077	9.40769	9.28921	9.41967	coiled-coil domain containing 5
10498935	NM_017469	Scd1	10.9967	11.0393	11.0017	9.52237	9.56233	9.52358	10.3407	10.3658	10.1985	9.85334	9.85968	9.84663	stearoyl-Coenzyme A desaturase 1
10496956	NM_178016	Pygm	10.5779	10.5452	10.5437	7.78692	7.73434	7.65447	9.87472	9.81744	9.84188	8.14167	8.29181	8.19228	muscle glycogen phosphorylase
10399908	NM_011158	Grb10	11.8175	11.7719	11.838	11.8936	11.8735	11.9129	11.1231	11.0524	11.1208	11.6774	11.6567	11.726	growth factor receptor bound protein 10
10406026	NM_053163	Hist2h3b	10.0007	9.98303	10.0059	13.3465	13.3489	13.4181	9.23193	9.28768	9.34054	13.3151	13.3696	13.3526	histone cluster 2, H3b
10495976	NM_011098	Pxdn	11.0215	11.1332	11.1313	10.3367	10.4528	10.4738	10.3992	10.3949	10.3662	10.5023	10.533	10.5578	peroxidasin homolog (Drosophila)
10522303	NM_172711	Ccdc111	8.06513	8.32173	8.37309	7.8588	8.10177	7.98005	7.60992	7.46179	7.56303	8.04639	7.89418	8.22427	coiled-coil domain containing 111
10453373	NM_145984	Mrpl36	8.59516	8.53424	8.5928	10.2416	10.3347	10.3273	7.82413	7.91694	7.85875	9.85541	9.86785	10.0238	mitochondrial ribosomal protein L36
10548857	NM_175652	Zdhhc21	8.98912	9.19771	9.16795	10.5767	10.5109	10.6421	8.58839	8.34605	8.29833	10.1734	10.1672	10.1897	zinc finger, DHHC domain containing 21
10354286	NM_023645	Chek2	6.90024	6.98454	6.93034	8.30072	8.38898	8.44796	6.05652	6.26465	6.37196	8.05452	8.18557	8.18465	CHK2 checkpoint homolog (S. pombe)
10497862	NM_019510	Chodl	13.0945	13.1593	13.0859	7.5119	7.6705	7.7749	12.5134	12.4066	12.2982	9.45136	9.44432	9.50807	chondrolectin
10571621	NM_138668	Cpox	8.23582	8.08954	8.08613	9.51064	9.51178	9.50031	7.32151	7.64303	7.32683	9.229	9.2457	9.29761	coproporphyrinogen oxidase
10439881	ENSMUST00000089395	Ncapd2	8.33061	8.30817	8.34974	11.2526	11.2102	11.1887	7.54343	7.55589	7.76956	10.9073	10.9017	10.9154	non-SMC condensin I complex, subunit D2
10408200	NM_175655	Orc5l	7.83976	8.10541	7.93443	9.37413	9.57751	9.54694	7.33167	7.23123	7.19832	9.21302	9.19296	9.30612	origin recognition complex, subunit 5-like (S. cerevisiae)
10427293	NM_010465	Cops7a	9.94802	10.078	10.1055	10.4455	10.4284	10.534	9.25353	9.39958	9.36032	10.5732	10.5391	10.5448	COP9 (constitutive photomorphogenic) homolog, subunit 7a (Arabidopsis thaliana)
10586967	NM_001039251	Tmem147	7.81762	7.92248	7.88584	8.61929	8.85402	8.89937	7.17729	7.1866	7.14414	8.81356	8.80289	8.90448	transmembrane protein 147
10427286	NM_008272	LOC100041587	6.71902	6.79771	6.9298	5.98139	6.18445	6.28897	5.99023	6.13044	6.20823	5.90432	5.83178	5.8495	hypothetical protein LOC100041587
10492860	NM_001112668	Ano1	8.19357	8.33767	8.36225	6.82472	6.79558	6.56929	7.61284	7.58144	7.58165	6.54192	6.60198	6.70111	anoctamin 1, calcium activated chloride channel
10411711	NM_009874	Snx2	10.2021	10.3077	10.3194	10.4627	10.4779	10.5978	9.59947	9.50541	9.60751	10.8586	10.9	10.9502	sorting nexin 2
10511881	NM_172865	Cdk7	7.87106	7.87742	7.91033	7.7051	7.86131	7.78493	7.26266	7.19778	7.08242	7.30183	7.41909	7.42078	cyclin-dependent kinase 7 (homolog of Xenopus MO15 cdk-activating kinase)
10598839	NM_133669	Orc3l	8.93488	9.25877	9.18194	9.961	9.98711	10.0639	8.41142	8.45532	8.39457	9.75176	9.70406	9.80815	origin recognition complex, subunit 3-like (S. cerevisiae)
10440543	NM_001081068	Hist1h1a	8.42297	8.62106	8.36856	11.6035	11.6434	11.666	7.71151	7.50429	8.08447	11.5231	11.5518	11.6083	histone cluster 1, H1a
10352092	NM_001012330	Zfp322a	7.38443	7.67208	7.77043	8.53326	8.52461	8.59609	6.94024	6.94007	6.83462	8.03417	8.0284	8.05066	zinc finger protein 322a
10594353	NM_011840	Trmu	7.21584	7.3544	7.2237	7.72509	7.60396	7.58987	6.55723	6.50547	6.61928	7.50853	7.51751	7.7563	tRNA 5-methylaminomethyl-2-thiouridylate methyltransferase
10351140	NM_010629	Ttll12	8.10244	8.09841	8.1986	9.67386	9.79704	9.85045	7.36382	7.38059	7.54406	9.49204	9.48269	9.43218	tubulin tyrosine ligase-like family, member 12
10603651	BC137660	Pik3c3	8.43458	8.58194	8.4594	8.48788	8.84953	8.77389	7.80054	7.7444	7.82176	8.58617	8.60194	8.53044	phosphoinositide-3-kinase, class 3
10350146	NM_013750	Lias	8.45403	8.49516	8.57537	10.1018	10.1517	10.1891	7.71529	7.95231	7.74836	9.86757	9.88632	9.91609	lipoic acid synthetase
10563829	BC092135	AW549877	9.34951	9.62437	9.49175	8.3883	8.46233	8.4824	8.85923	8.64308	8.85542	8.42648	8.37615	8.59443	expressed sequence AW549877
10436967	NM_007620	Hist2h3b	10.0292	9.96972	10.0312	13.3405	13.3442	13.4111	9.2887	9.30397	9.3304	13.2734	13.3146	13.3249	histone cluster 2, H3b
10591009	NM_144933	Mut	10.1472	10.1748	10.2385	9.51761	9.58961	9.73411	9.54093	9.3626	9.55303	9.43155	9.47587	9.52084	methylmalonyl-Coenzyme A mutase
10385842	NM_009012	Pde7b	11.4835	11.5694	11.5993	6.76177	6.98002	6.93441	10.8036	10.9332	10.8124	7.97811	7.95098	8.00094	phosphodiesterase 7B
10512847	NM_019998	Pigt	9.4579	9.63594	9.52795	10.011	10.0922	10.1391	8.85497	8.87547	8.78832	10.0994	10.13	10.1941	phosphatidylinositol glycan anchor biosynthesis, class T
10427290	NM_010466	Erlin2	8.70714	8.74331	8.71651	9.47738	9.58796	9.72175	8.07665	7.84977	8.13806	9.58986	9.55666	9.70954	ER lipid raft associated 2
10556208	NM_020616	Foxo4	9.07151	9.00663	9.0656	8.88781	8.81175	8.93366	8.43622	8.21358	8.3919	8.62047	8.49968	8.58582	forkhead box O4
10495243	NM_010360	Erlin1	9.02048	9.37735	9.26373	9.76871	9.92581	9.96663	8.62884	8.44081	8.49022	9.85333	9.83786	9.96744	ER lipid raft associated 1
10595189	NM_172773	100041306	6.1793	6.63833	6.43539	5.90771	6.02183	6.11887	5.78615	5.6086	5.75702	5.80884	5.7701	5.70057	predicted gene, 100041306
10579356	NM_008841	100041306	6.1793	6.63833	6.43539	5.90771	6.02183	6.11887	5.78615	5.6086	5.75702	5.80884	5.7701	5.70057	predicted gene, 100041306
10555063	NM_027256	Alg6	7.41873	7.4407	7.38316	8.24226	8.47033	8.53913	6.83214	6.70447	6.60519	8.34583	8.00962	8.32447	asparagine-linked glycosylation 6 homolog (yeast, alpha-1,3,-glucosyltransferase)
10518346	NM_001085522	Acp1	9.06104	9.24871	9.12214	10.6519	10.5369	10.6207	8.38916	8.55958	8.38276	10.15	10.228	10.2412	acid phosphatase 1, soluble
10373588	NM_134006	Rerg	8.7665	8.73119	8.61398	6.23475	6.3343	6.17175	7.97198	8.0746	7.96516	6.14968	6.37661	6.27896	RAS-like, estrogen-regulated, growth-inhibitor
10465336	NM_026246	Mrpl40	9.01134	8.86841	8.88332	10.6094	10.682	10.7352	8.41015	8.07372	8.17943	10.4109	10.3365	10.3948	mitochondrial ribosomal protein L40
10539159	NM_019879	Hist1h2bg	6.60693	6.46056	6.67623	7.60486	7.70807	7.69945	5.76053	6.07025	5.81352	7.66589	7.59969	7.5379	histone cluster 1, H2bg
10578241	NM_178735	Egflam	8.10065	8.18644	8.14294	6.7332	6.739	6.61198	7.44774	7.53141	7.35519	7.18825	7.33584	7.21064	EGF-like, fibronectin type III and laminin G domains
10524082	BC012405	Zcchc5	8.58943	8.84478	8.74827	7.57495	7.39668	7.60499	8.05295	8.07254	7.96263	7.32022	7.40375	7.37035	zinc finger, CCHC domain containing 5
10544788	NM_010456	Dag1	12.2699	12.3013	12.3017	10.8165	10.7365	10.8301	11.5756	11.6089	11.5963	10.8203	10.8491	10.8951	dystroglycan 1
10434029	NM_025808	EG625054	9.01279	9.32486	8.86154	9.93057	9.56959	9.42673	8.52239	8.3586	8.22669	9.52112	9.41509	9.43027	predicted gene, EG625054
10389816	NM_028011	Zfp536	7.58995	7.9276	7.78429	5.99703	6.18894	5.99666	7.14961	6.9458	7.11646	6.02139	5.7979	5.98202	zinc finger protein 536
10447880	NM_026310	Pdk2	8.55806	8.7301	8.77605	6.9079	6.84157	6.9688	7.94389	8.00422	8.02637	6.74565	7.10178	6.88697	pyruvate dehydrogenase kinase, isoenzyme 2
10365420	BC086492	Ccnb1	6.34064	6.82289	6.61047	12.0109	12.0065	12.032	5.86721	6.00226	5.81644	11.4273	11.4783	11.4747	cyclin B1
10542750	NM_025315	Amn1	8.41076	8.59665	8.49275	8.36283	8.35094	8.47137	7.82186	7.88889	7.70141	8.10152	8.14551	8.21989	antagonist of mitotic exit network 1 homolog (S. cerevisiae)
10362861	NM_172938	Fkbp7	11.1729	11.2335	11.2097	9.61068	9.71258	9.62597	10.5495	10.4889	10.4918	9.71701	9.73599	9.79461	FK506 binding protein 7
10361712	NM_172937	Glmn	6.96605	7.14332	7.17582	7.97387	8.01203	8.0199	6.35026	6.3738	6.47631	7.51692	7.55761	7.74035	glomulin, FKBP associated protein
10571114	NM_153592	Mtx2	7.76215	7.76297	7.71061	9.61225	9.68136	9.71358	7.07288	7.1478	6.93072	9.32167	9.43139	9.37585	metaxin 2
10582941	NM_027545	OTTMUSG00000016609	8.15178	8.25851	8.08903	7.84623	8.03095	8.02532	7.40522	7.54679	7.46336	7.87914	7.80108	7.90431	predicted gene, OTTMUSG00000016609
10511541	NM_001081201	OTTMUSG00000016609	8.15178	8.25851	8.08903	7.84623	8.03095	8.02532	7.40522	7.54679	7.46336	7.87914	7.80108	7.90431	predicted gene, OTTMUSG00000016609
10571922	NM_175089	Rnf160	9.00742	9.29797	9.19936	10.1575	10.1324	10.2954	8.49452	8.51465	8.41198	10.0262	10.0268	10.085	ring finger protein 160
10409737	NM_023328	Atm	8.55773	8.64271	8.66457	9.86066	9.87456	9.97531	8.00047	7.97167	7.80947	9.63823	9.62805	9.66169	ataxia telangiectasia mutated homolog (human)
10406466	NM_175187	4930579E17Rik	7.49429	7.4363	7.4863	6.51099	6.76612	6.80458	6.91006	6.70416	6.72063	6.60873	6.58035	6.66184	RIKEN cDNA 4930579E17 gene
10396237	BC150744	Mrps33	8.64387	8.8442	8.89436	10.776	10.7967	10.8934	8.13693	8.097	8.06727	10.3888	10.3541	10.4475	mitochondrial ribosomal protein S33
10568859	BC092379	Ccnh	8.88767	9.096	8.84348	9.76512	9.94616	9.92181	8.39132	8.22081	8.13408	9.76148	9.73386	9.85793	cyclin H
10585338	NM_212445	Ddah2	9.43432	9.61331	9.57259	9.57907	9.59406	9.69467	8.79568	8.8062	8.93802	9.14091	9.06353	9.11523	dimethylarginine dimethylaminohydrolase 2
10530163	NM_011258	Mrpl39	10.0585	10.0506	10.1384	11.3677	11.3986	11.4804	9.52029	9.29019	9.357	11.116	11.206	11.2225	mitochondrial ribosomal protein L39
10364164	NM_019434	Fancd2	8.11101	8.18817	8.15527	8.8659	8.86062	9.05298	7.42639	7.40561	7.54632	8.78722	8.68526	8.8452	Fanconi anemia, complementation group D2
10496130	BC060502	E2f3	8.17075	8.25916	8.40092	9.13097	9.17035	9.19669	7.51546	7.68867	7.55227	9.05969	9.05027	9.02313	E2F transcription factor 3
10528664	NM_025891	Rmnd1	7.85807	8.05135	7.9799	8.04143	8.10233	8.23072	7.36717	7.24794	7.20112	7.8884	7.81538	7.71664	required for meiotic nuclear division 1 homolog (S. cerevisiae)
10498710	NM_009738	Ank3	11.1955	11.2389	11.291	10.2319	10.2159	10.3035	10.5844	10.5321	10.5358	9.95002	9.92732	9.99256	ankyrin 3, epithelial
10594561	NM_019797	Kif3a	8.56432	8.71703	8.69953	8.83101	8.82251	9.04933	8.01738	7.92968	7.96113	8.63739	8.64731	8.79838	kinesin family member 3A
10396712	NM_016893	Sc5d	9.90795	10.0047	9.90724	9.7203	9.76413	9.80663	9.19904	9.35696	9.19504	10.0601	10.024	10.0364	sterol-C5-desaturase (fungal ERG3, delta-5-desaturase) homolog (S. cerevisae)
10383575	NM_029878	ENSMUSG00000050974	10.5599	10.6154	10.6229	9.35353	9.36347	9.39642	9.94041	9.84233	9.94707	9.48439	9.46462	9.58594	predicted gene, ENSMUSG00000050974
10573483	NM_011563	Ivd	9.86897	9.8836	9.97466	9.21103	9.33924	9.49718	9.23611	9.19313	9.22973	9.17928	9.15806	9.2721	isovaleryl coenzyme A dehydrogenase
10437928	BC011300	Hoxa9	8.69354	8.80813	8.7079	9.04009	9.10591	9.0782	8.14944	7.92545	8.06823	8.79898	8.66217	8.71422	homeo box A9
10499777	NM_145540	Pcyox1	9.5276	9.5958	9.65683	9.35715	9.47873	9.53753	8.79788	9.04354	8.87271	9.43301	9.44369	9.39199	prenylcysteine oxidase 1
10497587	BC048453	Ndufv2	9.83754	9.95446	9.94136	10.8993	10.9146	10.9262	9.28791	9.22002	9.16069	10.6412	10.6519	10.7014	NADH dehydrogenase (ubiquinone) flavoprotein 2
10550400	NM_001099636	Ppp1r14b	11.1448	11.1257	11.1137	12.102	12.1372	12.1974	10.4869	10.4013	10.4313	11.8478	11.8745	11.9013	protein phosphatase 1, regulatory (inhibitor) subunit 14B
10521927	NM_144517	Rdh5	8.68173	8.75812	8.80232	7.80081	7.90599	8.00941	7.98734	8.12753	8.06372	8.05683	7.85458	7.83913	retinol dehydrogenase 5
10548899	NM_181988	Fh1	9.68264	9.72603	9.8134	11.1865	11.2531	11.2688	9.03252	9.03262	9.095	11.0063	10.9989	11.0406	fumarate hydratase 1
10476276	NM_144888	Npy1r	8.49937	8.35106	8.5036	5.43288	5.27158	5.29901	7.84514	7.8114	7.63769	5.73694	5.67215	5.49558	neuropeptide Y receptor Y1
10360648	NM_011183	Tsc22d3	8.51268	8.70422	8.61111	7.74869	7.64926	7.62983	7.8822	7.84809	8.03895	7.93324	7.88338	7.89198	TSC22 domain family, member 3
10356936	NM_173760	Gstm5	8.66545	8.87293	8.89657	8.94997	9.04348	9.13617	8.08966	8.32681	7.96164	9.05335	9.01847	9.06897	glutathione S-transferase, mu 5
10604405	NM_012019	Hist2h3c1	9.68473	9.64644	9.81557	12.894	12.943	12.9691	9.01531	9.04649	9.02862	12.9079	12.9312	12.9246	histone cluster 2, H3c1
10589784	NM_172928	Pigb	7.69297	7.75229	7.75472	8.03388	8.24386	8.16884	7.00861	7.25225	6.88288	8.10443	8.08531	8.10066	phosphatidylinositol glycan anchor biosynthesis, class B
10462535	NM_177096	Hist1h2bb	6.59058	6.48221	6.54529	9.38494	9.40064	9.32688	5.93087	5.79	5.84183	9.21335	9.20439	9.34434	histone cluster 1, H2bb
10576506	NM_010322	Nfu1	8.40472	8.72285	8.76518	10.3996	10.3088	10.6371	7.91873	8.19368	7.72548	10.211	10.0654	10.2179	NFU1 iron-sulfur cluster scaffold homolog (S. cerevisiae)
10374880	NM_133767	Col1a1	12.0895	12.0421	12.1129	12.2085	12.1974	12.2728	11.3637	11.4274	11.3992	12.7501	12.7432	12.7215	collagen, type I, alpha 1
10548057	NM_025358	Vamp7	8.40431	8.4831	8.52002	9.08782	9.14255	9.34858	7.6958	7.8448	7.81303	8.841	8.78277	8.95849	vesicle-associated membrane protein 7
10498599	NM_026641	2310067E19Rik	9.16045	9.20586	9.23154	8.40444	8.53327	8.61286	8.5503	8.46167	8.53244	8.34651	8.31416	8.41217	RIKEN cDNA 2310067E19 gene
10515090	NM_007671	Odz3	9.08838	9.33459	9.23816	8.56916	8.48415	8.6878	8.58832	8.45194	8.56953	8.708	8.7581	8.79298	odd Oz/ten-m homolog 3 (Drosophila)
10558057	NM_172255	Htra3	9.92227	10.0761	10.0364	6.85803	6.71759	6.93729	9.3835	9.36031	9.23963	7.6029	7.47615	7.5518	HtrA serine peptidase 3
10356859	NM_001105667	Dctn5	10.1801	10.2373	10.3927	10.5034	10.6209	10.6709	9.6344	9.61048	9.51481	10.3896	10.4696	10.4406	dynactin 5
10353993	NM_198006	BC003331	9.17597	9.36236	9.23635	9.20969	9.33007	9.1938	8.58833	8.59876	8.53802	9.37657	9.21312	9.32104	cDNA sequence BC003331
10401667	BC004591	Slc39a10	10.272	10.2305	10.3516	10.7364	10.7934	10.8181	9.68032	9.55926	9.56562	10.5574	10.5735	10.6306	solute carrier family 39 (zinc transporter), member 10
10565437	NM_028343	BC065397	7.47923	7.32748	7.45165	6.63433	6.79584	6.66128	6.58413	6.94041	6.687	6.58162	6.69946	6.69267	cDNA sequence BC065397
10508228	NM_177462	BC002163	8.15519	8.43082	8.30453	8.79715	8.8502	9.02545	7.79165	7.56537	7.48696	8.38519	8.36518	8.60162	cDNA sequence BC002163
10449644	NM_025374	Fam162a	9.25367	9.31848	9.62596	10.0642	10.0751	10.2504	8.67815	8.75995	8.71384	10.0706	10.1309	10.1967	family with sequence similarity 162, member A
10549700	NM_146177	l7Rn6	9.56669	9.73599	9.73845	10.4622	10.5488	10.536	9.01054	9.13427	8.85567	10.1915	10.1767	10.221	lethal, Chr 7, Rinchik 6
10498309	NM_019410	Dusp22	8.02725	8.02995	8.03898	8.35344	8.47669	8.67478	7.28485	7.30162	7.47032	8.33444	8.26551	8.31927	dual specificity phosphatase 22
10573637	NM_199446	Mdh1	10.1138	10.1806	10.2092	10.9822	11.0931	11.0507	9.59565	9.52568	9.34329	10.8522	10.8152	10.8335	malate dehydrogenase 1, NAD (soluble)
10404376	NM_177322	Fam13a	7.59238	7.65841	7.72047	6.23827	6.13422	6.00961	7.08164	7.0518	6.7999	5.98835	5.8486	6.04031	family with sequence similarity 13, member A
10396867	NM_133798	Fxyd6	12.0832	12.0536	11.948	9.50834	9.48852	9.45459	11.3225	11.3484	11.3777	9.98544	10.007	9.96824	FXYD domain-containing ion transport regulator 6
10396383	BC157917	Psat1	9.81508	9.91759	9.9041	12.2251	12.2228	12.2689	9.31812	9.2045	9.07969	12.0029	11.9739	12.0145	phosphoserine aminotransferase 1
10354649	ENSMUST00000094950	Atp6v1a	11.1341	11.1049	11.1417	10.7772	10.8729	10.9025	10.4762	10.4598	10.4103	11.1953	11.1918	11.1901	ATPase, H+ transporting, lysosomal V1 subunit A
10503251	NM_026005	Pdzd11	8.25579	8.52311	8.37746	9.80604	9.91642	9.89581	7.79223	7.72413	7.6057	9.37358	9.44597	9.47053	PDZ domain containing 11
10376929	BC115504	Gemin6	6.28648	6.95619	6.78668	9.48433	9.60606	9.70049	6.12263	5.79965	6.07307	9.12857	9.05223	9.13065	gem (nuclear organelle) associated protein 6
10439642	NM_028756	Anxa4	10.5501	10.6018	10.7313	10.2462	10.2658	10.4166	9.87818	10.0029	9.96863	10.4312	10.4271	10.535	annexin A4
10410355	NM_183146	Trip4	8.72569	8.88038	8.9232	8.90421	8.81893	8.994	8.05127	8.29944	8.14533	8.49947	8.60404	8.65338	thyroid hormone receptor interactor 4
10450363	AF357375	Slc17a5	8.66741	8.76722	8.83918	8.59224	8.73102	8.83284	8.13439	8.12971	7.97824	8.82825	8.81571	8.85268	solute carrier family 17 (anion/sugar transporter), member 5
10480064	NM_015792	Rmi1	8.16504	8.19823	8.22818	9.17519	9.21459	9.31973	7.5089	7.71308	7.33865	9.20776	9.24132	9.24745	RMI1, RecQ mediated genome instability 1, homolog (S. cerevisiae)
10553913	NM_028626	Zfp712	6.16085	6.74991	6.53124	6.15735	5.95053	6.28082	6.18222	5.62041	5.60881	5.98641	6.14109	6.42213	zinc finger protein 712
10426909	NM_134093	Cpm	8.02973	8.231	8.4044	5.65885	5.96595	5.81954	7.55143	7.57177	7.51236	6.61291	6.54111	6.55103	carboxypeptidase M
10541049	NM_027920	Asb3	7.68786	7.83469	7.72836	7.96938	8.02442	8.07139	7.18029	6.94309	7.09956	7.70641	7.49228	7.64208	ankyrin repeat and SOCS box-containing 3
10406287	NM_001081352	Slc30a6	8.05507	7.98044	8.05909	8.85586	9.02059	9.00337	7.38119	7.36455	7.32093	8.72594	8.74954	8.81596	solute carrier family 30 (zinc transporter), member 6
10354555	NM_133728	Fstl1	11.3643	11.3192	11.4377	10.2016	10.2997	10.3512	10.7168	10.6481	10.7299	11.0631	11.0747	11.0879	follistatin-like 1
10428171	NM_175134	Aida	11.5282	11.5323	11.5064	11.345	11.408	11.4115	10.8473	10.8779	10.8157	11.3112	11.3258	11.3466	axin interactor, dorsalization associated
10485982	NM_009608	5830417I10Rik	7.89217	8.18899	8.07098	8.57752	8.65497	8.84039	7.50149	7.12671	7.49821	8.31742	8.51472	8.49591	RIKEN cDNA 5830417I10 gene
10465812	NM_027412	Nnt	8.50983	8.44693	8.47913	8.99439	9.11324	9.22504	7.81008	7.81803	7.78251	8.91127	8.79772	8.92707	nicotinamide nucleotide transhydrogenase
10408677	NM_201358	Gart	9.48086	9.52428	9.44224	11.5782	11.5798	11.6867	8.83636	8.7978	8.78828	11.5533	11.5623	11.5787	phosphoribosylglycinamide formyltransferase
10476668	NM_181417	Tbc1d19	8.7663	9.03772	8.91121	9.49721	9.58813	9.71097	8.2372	8.31339	8.13992	9.28431	9.36674	9.37849	TBC1 domain family, member 19
10516371	NM_153403	Pter	8.18983	8.28942	8.1801	8.46617	8.57309	8.52431	7.62988	7.49224	7.51435	8.43411	8.47279	8.46169	phosphotriesterase related
10563583	NM_030233	4930485B16Rik	6.89349	6.53463	6.76034	5.92697	5.65447	5.72679	6.04174	5.85473	6.2698	5.59539	5.66153	5.6946	RIKEN cDNA 4930485B16 gene
10487476	BC116797	2610301F02Rik	7.53535	7.87563	8.01145	10.1715	10.0528	10.2113	7.18186	7.01361	7.20476	9.27662	9.22956	9.35347	RIKEN cDNA 2610301F02 gene
10442596	NM_013759	Tmem77	10.0607	10.1708	10.1511	9.62212	9.79531	9.76743	9.58985	9.45907	9.3119	9.81142	9.78864	9.91068	transmembrane protein 77
10515363	NM_025962	Pecr	7.22575	7.48188	7.36067	8.37015	8.5643	8.60879	6.54697	6.72177	6.77973	8.15159	8.04816	8.30972	peroxisomal trans-2-enoyl-CoA reductase
10406482	NM_023243	Zh2c2	7.40591	7.52369	7.67089	8.39274	8.50303	8.67788	6.78206	6.99177	6.80697	8.13266	8.13364	8.08564	zinc finger, H2C2 domain containing
10448034	NM_007865	2009-09-02	12.2004	12.1822	12.1025	12.4388	12.4538	12.4012	11.539	11.4478	11.479	12.3253	12.3074	12.3366	septin 2
10440964	NM_133679	Snx6	10.7112	10.809	10.7728	10.9747	11.0272	11.0414	10.1679	10.1247	9.9832	10.8528	10.8812	10.8929	sorting nexin 6
10495651	NM_024178	Tgfb3	10.6503	10.6599	10.7485	8.32341	8.40489	8.43009	9.94113	10.0876	10.0161	8.91427	8.8576	8.96446	transforming growth factor, beta 3
10500388	NM_028925	Ermp1	9.03804	9.14451	9.29857	9.22074	9.32845	9.39825	8.34976	8.75696	8.3608	9.55621	9.50847	9.61573	endoplasmic reticulum metallopeptidase 1
10383423	NM_025389	Mrpl49	8.68484	8.74717	8.82796	9.8466	9.88691	9.8734	8.05238	8.07366	8.12104	9.60128	9.65239	9.72842	mitochondrial ribosomal protein L49
10369702	AK129421	Kif20b	6.29837	6.14332	6.04376	9.56744	9.56141	9.67589	5.41892	5.40063	5.65457	9.01789	8.89991	9.09646	kinesin family member 20B
10411899	NM_025879	Phb	9.46577	9.46353	9.50315	11.4736	11.5398	11.5486	8.82015	8.80902	8.7925	11.3763	11.3706	11.3827	prohibitin
10496110	NM_011863	Dctn6	9.77073	9.7938	9.762	9.79443	9.87448	9.92666	9.21417	9.04531	9.05625	9.67659	9.7322	9.76513	dynactin 6
10420155	NM_026819	St3gal2	10.0549	10.1314	10.2068	8.56939	8.62742	8.66419	9.49744	9.41882	9.46749	8.71491	8.57775	8.64046	ST3 beta-galactoside alpha-2,3-sialyltransferase 2
10410695	NM_028493	Dbi	9.20157	9.28784	9.30786	10.3364	10.4823	10.4834	8.66165	8.52094	8.60595	10.3005	10.297	10.2684	diazepam binding inhibitor
10487371	NM_025296	Dbp	9.68719	9.79966	9.70637	7.6616	7.55899	7.63689	9.11131	8.9891	9.08466	7.77464	7.61961	7.76045	D site albumin promoter binding protein
10395831	NM_001037756	Kifap3	8.6356	8.69004	8.6055	9.17204	9.2168	9.28415	7.95082	8.06402	7.90838	8.96997	9.03839	9.08853	kinesin-associated protein 3
10607738	NM_181315	Stard7	10.0381	10.0545	10.0542	10.728	10.7646	10.8247	9.38245	9.45979	9.29681	10.6982	10.6967	10.6731	START domain containing 7
10571601	NM_016798	Hmgn3	8.10758	7.99589	7.99991	8.36427	8.53281	8.64279	7.37913	7.27164	7.4459	8.24266	8.31133	8.46732	high mobility group nucleosomal binding domain 3
10428222	NM_134094	Gys1	7.91714	7.88927	7.96246	8.71371	8.84231	8.84712	7.12804	7.44493	7.19154	8.55538	8.45624	8.57869	glycogen synthase 1, muscle
10535894	NM_010439	Cat	9.43759	9.42872	9.41146	9.07169	9.26255	9.16994	8.79794	8.65429	8.82189	9.25096	9.30552	9.34863	catalase
10488029	NM_025512	Ncoa4	10.4003	10.5255	10.5259	10.5408	10.5552	10.5842	9.87303	9.84102	9.73537	10.5583	10.526	10.5749	nuclear receptor coactivator 4
10502081	NM_007934	Fam82b	6.65119	6.78108	6.81992	6.05861	5.98457	5.82805	5.99925	6.20717	6.04427	6.08093	5.93199	6.01615	family with sequence similarity 82, member B
10426557	NM_021514	Gstm7	7.4388	7.68513	7.62765	6.42481	6.09759	6.28941	6.86711	6.87792	7.00517	6.56324	6.33812	6.25726	glutathione S-transferase, mu 7
10564631	NM_023908	OTTMUSG00000011097	8.67486	8.80091	8.69765	9.70792	9.67006	9.67448	7.99842	8.25102	7.9228	9.67301	9.64185	9.81912	predicted gene, OTTMUSG00000011097
10578572	NM_001114311	Glrx2	10.5085	10.4993	10.4207	11.0449	11.0332	10.9885	9.82753	9.83846	9.76309	10.7357	10.7409	10.7392	glutaredoxin 2 (thioltransferase)
10469035	NM_175400	Mxra8	11.3846	11.3212	11.3536	10.1821	10.0794	10.1469	10.7363	10.6694	10.6544	10.9342	10.8878	10.8439	matrix-remodelling associated 8
10436169	NM_028680	Rpp40	6.30249	6.41177	6.28435	7.86187	8.13102	8.14757	5.58077	5.62872	5.79102	7.53358	7.64647	7.71286	ribonuclease P 40 subunit (human)
10389238	NM_019819	Me2	7.32768	7.53319	7.58892	10.3459	10.4084	10.4907	6.92424	6.91659	6.61159	10.198	10.2135	10.2595	malic enzyme 2, NAD(+)-dependent, mitochondrial
10511952	NM_015824	Rabgap1	10.4173	10.4355	10.4464	10.3066	10.3345	10.2917	9.75009	9.87319	9.67947	10.1953	10.1716	10.2727	RAB GTPase activating protein 1
10376596	BC044901	Fkbp14	8.42188	8.34709	8.5211	7.8827	7.78989	7.87641	7.80264	7.78971	7.70163	8.28402	8.10124	8.24702	FK506 binding protein 14
10557816	NM_009739	Cd99l2	8.98069	9.10444	9.17251	8.70018	8.69805	8.83333	8.50933	8.36963	8.38288	8.67529	8.63237	8.74247	CD99 antigen-like 2
10499080	NM_001081093	Tspan15	10.2898	10.3305	10.4061	7.97781	7.94977	8.01217	9.73254	9.59916	9.69932	8.24937	8.32546	8.14202	tetraspanin 15
10497390	NM_028840	1700065O13Rik	6.65292	6.43297	6.48538	6.9411	6.96554	7.09809	5.77231	5.98784	5.81581	6.5736	6.2617	6.72337	RIKEN cDNA 1700065O13 gene
10498058	NM_025523	Heatr5b	6.42777	6.65456	6.41225	5.95284	6.03429	6.09736	5.87355	5.8898	5.73699	5.73956	5.5588	6.00117	HEAT repeat containing 5B
10490794	NM_008862	Itga8	9.5986	9.73696	9.76641	6.61377	6.97392	6.84634	9.12754	8.92163	9.05981	7.29913	7.26835	7.52924	integrin alpha 8
10412900	NM_023526	Pkia	8.95491	9.26023	9.06517	9.16144	9.24698	9.10238	8.56146	8.40976	8.31681	8.44121	8.79399	8.68118	protein kinase inhibitor, alpha
10527547	NM_025652	Kcnn3	11.7263	11.6631	11.8351	7.79713	7.78558	7.80399	11.0519	11.0254	11.156	7.97253	7.90186	7.75253	potassium intermediate/small conductance calcium-activated channel, subfamily N, member 3
10464551	NM_144870	Cpa4	6.47082	6.58058	6.62748	8.09016	8.15528	8.45752	5.69955	5.91483	6.07353	8.09642	8.04382	8.25709	carboxypeptidase A4
10409021	NM_016785	Pfkm	8.9281	9.0724	9.17715	8.79497	8.87506	8.99232	8.33866	8.36509	8.48299	8.77098	8.73919	8.85797	phosphofructokinase, muscle
10415021	NM_134076	Gpc4	10.2777	10.425	10.4286	9.73547	9.69417	9.7871	9.73155	9.80012	9.61037	9.83239	9.82126	9.83074	glypican 4
10431749	NM_177431	Antxr2	11.4416	11.4869	11.4722	11.424	11.4379	11.4914	10.8646	10.8196	10.7279	11.3895	11.3868	11.4371	anthrax toxin receptor 2
10547837	NM_013700	Clmn	11.4895	11.5511	11.4482	7.50624	7.57168	7.51975	10.8912	10.812	10.7976	7.74995	7.69362	7.70495	calmin
10545940	NM_011818	Etl4	9.16862	9.26857	9.27073	7.07906	7.2301	7.03741	8.6516	8.5709	8.49759	6.95979	6.95867	6.84494	enhancer trap locus 4
10396306	NM_024205	Rhobtb2	7.41772	7.48918	7.71765	7.27764	7.26352	7.48731	6.77675	7.09984	6.76088	7.08723	6.99108	7.08156	Rho-related BTB domain containing 2
10558134	NM_133942	Chst14	8.47508	8.46033	8.55817	8.47818	8.63521	8.57574	7.73015	7.84173	7.93477	8.64894	8.50312	8.60321	carbohydrate (N-acetylgalactosamine 4-0) sulfotransferase 14
10384811	NM_025740	Kctd12b	7.36594	7.71448	7.49218	6.22173	6.25811	6.27951	6.85837	6.80555	6.92182	6.36904	6.33462	6.49038	potassium channel tetramerisation domain containing 12b
10604932	NM_138309	Atp5c1	12.3632	12.3522	12.3704	13.2459	13.2103	13.1688	11.6444	11.7452	11.7095	12.9218	12.9376	12.8521	ATP synthase, H+ transporting, mitochondrial F1 complex, gamma polypeptide 1
10441339	ENSMUST00000099483	Galntl1	9.64504	9.46068	9.68036	7.13167	7.13709	6.89557	8.93538	8.92334	8.94083	7.29497	7.20694	7.06225	UDP-N-acetyl-alpha-D-galactosamine:polypeptide N-acetylgalactosaminyltransferase-like 1
10502191	NM_025509	Fam175a	8.0104	8.01204	7.78872	8.80668	8.81883	8.88968	7.39085	7.24734	7.18676	8.50333	8.34609	8.59275	family with sequence similarity 175, member A
10514072	NM_026647	EG216081	7.24602	6.8424	6.75042	8.41403	8.46611	8.54529	6.15921	6.62989	6.06403	8.18401	8.20988	8.199	predicted gene, EG216081
10506870	NM_025334	Prkra	7.64795	7.86511	7.77763	7.28263	7.62392	7.53691	7.21647	7.11026	6.97886	7.36776	7.1733	7.44389	protein kinase, interferon inducible double stranded RNA dependent activator
10501051	NM_133869	Slc25a12	9.66087	9.64807	9.85008	10.0175	10.1423	10.1786	8.9889	9.0783	9.1068	10.0945	10.1238	10.1654	solute carrier family 25 (mitochondrial carrier, Aralar), member 12
10471045	NM_138748	Acta2	12.4995	12.5482	12.5451	11.3975	11.4241	11.4407	11.8488	11.8869	11.8728	11.8906	11.8468	11.9604	actin, alpha 2, smooth muscle, aorta
10394682	XR_032386	Ipo8	9.49381	9.63584	9.64578	9.96342	10.1163	10.1473	8.89701	8.91115	8.98344	9.89474	9.99864	9.98455	importin 8
10387922	NM_024211	Zscan29	8.06631	8.21177	8.01408	7.35212	7.40001	7.63453	7.34647	7.52527	7.43709	7.47692	7.49498	7.58394	zinc finger SCAN domains 29
10361246	NM_008059	Sox11	10.0123	10.0973	10.1259	10.7702	10.8605	10.8437	9.44805	9.45944	9.34506	9.78946	9.68886	9.79422	SRY-box containing gene 11
10440566	NM_001081068	Zfp354c	8.37169	8.43629	8.5498	7.77298	7.97239	7.92909	7.85145	7.92592	7.59753	7.85197	7.69078	7.71881	zinc finger protein 354C
10438400	NM_010922	Morc3	9.35939	9.64695	9.59178	9.92558	9.91544	9.96416	8.91831	8.95204	8.7453	9.93727	9.86687	9.98069	microrchidia 3
10584941	NM_011792	Abca8a	12.5648	12.6464	12.6416	7.34994	7.6248	7.54835	11.9941	11.9913	11.8852	9.46574	9.43153	9.49128	ATP-binding cassette, sub-family A (ABC1), member 8a
10511679	NM_026172	Ccnb1	6.15311	6.49167	6.43253	11.8315	11.8338	11.8554	5.60451	5.7703	5.72182	11.2753	11.2759	11.291	cyclin B1
10378216	NM_016745	Rpa1	8.38512	8.4137	8.24888	10.2093	10.2214	10.2565	7.84199	7.63589	7.58975	10.0967	10.1327	10.2544	replication protein A1
10452978	NR_003363	Rcbtb1	7.75684	8.03004	8.06976	8.85738	8.84368	8.89451	7.39207	7.0396	7.44625	8.54463	8.70791	8.55794	regulator of chromosome condensation (RCC1) and BTB (POZ) domain containing protein 1
10492699	NM_177662	Usp5	8.96691	9.00087	9.00342	10.4105	10.4241	10.4381	8.34742	8.39435	8.25155	10.3318	10.2962	10.3278	ubiquitin specific peptidase 5 (isopeptidase T)
10467907	NM_145502	Brms1l	8.90756	9.11612	9.01344	9.67688	9.67115	9.72283	8.49314	8.28337	8.28288	9.49582	9.49264	9.53792	breast cancer metastasis-suppressor 1-like
10587880	NM_029620	Impa1	7.55828	7.75957	7.75155	9.18448	9.17153	9.3361	7.20724	6.96222	6.92242	8.85786	8.74011	8.80351	inositol (myo)-1(or 4)-monophosphatase 1
10557459	NM_011952	Yipf1	8.03665	8.30504	8.13608	8.41109	8.58976	8.47335	7.40982	7.60945	7.48107	8.58461	8.66553	8.55195	Yip1 domain family, member 1
10550326	NM_198613	Zfp74	7.68407	8.00369	7.7956	7.30679	7.50996	7.63638	7.24877	7.07221	7.18593	7.19075	7.30796	7.27647	zinc finger protein 74
10469720	NM_001102437	A130010J15Rik	6.99604	6.88181	6.88846	7.51192	7.54488	7.58178	6.11675	6.19314	6.48079	7.19675	7.17725	7.44021	RIKEN cDNA A130010J15 gene
10425880	NM_146061	Mocs2	9.17391	9.19668	9.22329	8.85405	8.90643	8.98976	8.56599	8.50107	8.55139	8.893	8.89524	8.95181	molybdenum cofactor synthesis 2
10552210	NM_145633	Tpk1	8.04681	8.04547	8.14412	6.75394	7.10269	6.95191	7.45438	7.49102	7.31815	7.03902	6.93694	7.03567	thiamine pyrophosphokinase
10586184	NM_025372	Rapsn	9.88979	9.91382	9.97909	9.83577	9.80593	9.99232	9.234	9.16474	9.41143	9.66479	9.67647	9.70971	receptor-associated protein of the synapse
10549546	NM_025348	Nedd1	8.45997	8.65773	8.64743	9.81869	9.81638	9.92681	7.88668	7.79412	8.11203	9.51695	9.55555	9.68148	neural precursor cell expressed, developmentally down-regulated gene 1
10557199	BC093527	Foxo3	11.2647	11.3354	11.3013	9.92372	9.93634	9.93773	10.6269	10.6677	10.6348	10.5034	10.4719	10.5186	forkhead box O3
10466947	NM_001081213	Dnaja4	12.297	12.28	12.354	8.39794	8.5188	8.50906	11.6299	11.7158	11.6136	8.95316	8.97151	8.97912	DnaJ (Hsp40) homolog, subfamily A, member 4
10473847	NM_007387	2700097O09Rik	7.73495	7.99566	7.98072	8.49905	8.56098	8.58423	7.3087	7.29904	7.13192	8.17204	8.12311	8.09775	RIKEN cDNA 2700097O09 gene
10440564	NM_001081068	Dguok	7.93527	7.85186	7.95572	7.58774	7.76211	7.74693	7.27078	7.1509	7.35147	7.55774	7.43047	7.68831	deoxyguanosine kinase
10606217	NM_009592	Tbc1d13	7.77424	8.03373	8.07538	8.66361	8.78283	8.88274	7.36788	7.18155	7.36432	8.48143	8.50392	8.679	TBC1 domain family, member 13
10361186	NM_198247	Psen2	8.77267	8.78092	8.87052	7.63162	7.64682	7.79252	8.08379	8.19573	8.17604	8.17841	8.04536	8.03767	presenilin 2
10590654	NM_026276	Hint3	7.60893	7.5184	7.76644	7.59266	7.67903	7.79392	7.02855	6.97773	6.91898	7.52119	7.48943	7.5179	histidine triad nucleotide binding protein 3
10447773	NM_011395	Zbtb37	8.0799	7.95534	8.10065	7.91431	8.05821	8.1475	7.52698	7.44344	7.19978	7.79077	7.70761	7.70574	zinc finger and BTB domain containing 37
10455108	NM_053141	Zfyve21	8.39783	8.373	8.31174	8.34314	8.25279	8.28139	7.55156	7.79037	7.77548	8.20965	8.14011	8.36828	zinc finger, FYVE domain containing 21
10549276	NM_024469	ENSMUSG00000074742	7.43289	7.50763	7.50801	5.61843	5.43078	5.40212	7.06282	6.68058	6.74276	5.51195	6.21316	5.8231	predicted gene, ENSMUSG00000074742
10399820	NM_001110239	Sass6	6.40164	6.64203	6.6228	8.7973	8.89889	9.06816	6.17901	5.87619	5.64966	8.59797	8.34876	8.60238	spindle assembly 6 homolog (C. elegans)
10511843	NM_026194	Suclg1	8.68918	8.77296	8.72996	10.3404	10.4302	10.4844	7.96135	8.22004	8.04942	9.96071	9.98681	10.0563	succinate-CoA ligase, GDP-forming, alpha subunit
10536407	NM_029404	Scoc	8.55717	8.86444	8.60719	9.91486	9.87779	9.98591	8.25369	7.91226	7.90175	9.52807	9.54853	9.73399	short coiled-coil protein
10541695	NM_145130	Txndc12	8.99059	9.13808	9.01375	9.77943	9.81045	9.78355	8.42301	8.51734	8.24102	9.57876	9.58492	9.62142	thioredoxin domain containing 12 (endoplasmic reticulum)
10601091	NM_018789	Tbcd	8.73573	8.68173	8.6723	9.85792	9.96314	10.0143	8.16202	8.03449	7.93326	9.97214	9.98504	9.96813	tubulin-specific chaperone d
10406423	NM_028372	Klhl23	7.40792	7.53105	7.63214	7.79413	7.95321	7.89835	6.74706	6.91347	6.95076	7.3292	7.45391	7.60691	kelch-like 23 (Drosophila)
10568939	NM_053119	Letmd1	8.87164	9.01325	8.95069	9.40467	9.36663	9.56993	8.28613	8.3439	8.24591	9.18317	9.21053	9.18048	LETM1 domain containing 1
10518167	NM_025432	2810002D19Rik	7.71357	7.72785	7.69171	7.27093	7.27179	7.2356	6.98031	7.09336	7.09994	7.23747	7.22408	7.25068	RIKEN cDNA 2810002D19 gene
10497300	NM_025512	Mtvr2	9.13868	9.01636	9.13113	9.46983	9.63511	9.70057	8.35226	8.50629	8.46818	9.33079	9.31334	9.37857	mammary tumor virus receptor 2
10578649	NM_011857	Cyp51	9.54466	9.62747	9.68415	9.56663	9.51761	9.62438	8.95607	8.8969	9.04467	9.87319	9.90867	9.87735	cytochrome P450, family 51
10515960	NM_001081142	Ola1	8.27543	8.40355	8.34405	10.3694	10.3491	10.3582	7.78822	7.67034	7.60604	10.0708	10.0608	10.1858	Obg-like ATPase 1
10599321	NM_020256	D930014E17Rik	8.66392	8.66264	8.67131	9.70066	9.76892	9.93206	8.15231	8.00122	7.88909	9.63912	9.72328	9.84539	RIKEN cDNA D930014E17 gene
10466972	NM_177721	1500035H01Rik	9.56978	9.65425	9.65976	9.22999	9.3388	9.41813	9.1021	8.88289	8.94537	9.23052	9.20781	9.17948	RIKEN cDNA 1500035H01 gene
10463486	NM_001037758	Rgma	10.247	10.4486	10.3478	8.41728	8.33029	8.27762	9.81737	9.57903	9.69411	8.24647	8.24179	8.16172	RGM domain family, member A
10460102	BC034297	Plekha1	8.97526	9.08167	8.95768	8.76819	8.80028	8.90547	8.39727	8.31333	8.35121	8.94036	8.89526	8.97259	pleckstrin homology domain containing, family A (phosphoinositide binding specific) member 1
10399419	NM_023716	Lpl	10.516	10.4991	10.5408	9.18471	9.18809	9.31235	9.90026	9.90098	9.80281	9.41341	9.40884	9.48836	lipoprotein lipase
10374415	NM_024459	LOC100039857	6.2869	6.30172	6.50514	5.92629	5.75606	5.7116	5.60757	5.7766	5.75826	5.49832	5.52615	5.39476	similar to putative
10434313	NM_001033237	Ssh2	9.4601	10.033	9.62926	8.03766	8.25137	8.26338	9.3478	9.00207	8.82268	8.22186	8.07904	8.3536	slingshot homolog 2 (Drosophila)
10604633	NM_001018063	Gde1	10.0732	10.134	10.1237	9.93545	10.0078	10.0362	9.45591	9.54531	9.3804	10.067	10.0571	10.1179	glycerophosphodiester phosphodiesterase 1
10549102	NM_008428	Dap	10.1631	10.1608	10.1509	9.9649	10.0739	9.98906	9.45006	9.58363	9.49198	10.0512	10.0035	10.0951	death-associated protein
10579799	NM_145599	N6amt2	7.23627	7.36955	7.5447	8.61223	8.70565	8.77224	6.64406	6.59614	6.96237	8.44587	8.50327	8.52838	N-6 adenine-specific DNA methyltransferase 2 (putative)
10555510	NM_001008548	Alg14	8.89048	8.92477	8.76789	9.01677	9.05877	9.10775	8.27961	8.2052	8.15081	9.21556	9.05959	9.13988	asparagine-linked glycosylation 14 homolog (yeast)
10499045	NM_030706	Bcs1l	8.30047	8.41171	8.45934	9.3419	9.3594	9.51865	7.6662	7.76155	7.79655	9.1002	9.19899	9.1906	BCS1-like (yeast)
10372121	NM_001033332	Prokr1	7.16526	7.22709	7.02304	6.29646	6.50742	6.41846	6.43633	6.51903	6.51415	6.21011	6.13529	6.5583	prokineticin receptor 1
10458033	NM_133774	Pcdhb17	7.52352	7.79504	7.78829	5.39635	5.77981	5.56688	7.27395	6.89829	6.99023	6.22642	6.45273	6.34362	protocadherin beta 17
10465209	NM_181452	Nit2	7.80533	8.05066	8.01157	8.89476	8.9363	9.00165	7.37115	7.31957	7.23289	8.71181	8.6984	8.79577	nitrilase family, member 2
10404612	NM_001013392	Slc33a1	8.40347	8.68467	8.54277	8.99173	9.05301	9.21292	7.92807	7.88976	7.87055	8.86134	8.93104	8.98246	solute carrier family 33 (acetyl-CoA transporter), member 1
10545644	NM_016757	Frk	7.08569	7.2844	7.34624	8.61679	8.66753	8.71996	6.45039	6.83303	6.49063	8.2735	8.25015	8.45418	fyn-related kinase
10436788	NM_015755	Mcm3ap	8.71924	8.67143	8.62551	8.70304	8.77132	8.75553	8.05415	8.08661	7.93399	8.55834	8.52864	8.62686	minichromosome maintenance deficient 3 (S. cerevisiae) associated protein
10502232	NM_007926	LOC100039693	6.43335	6.48751	6.46485	5.96171	5.95144	5.77935	5.8864	5.83219	5.72801	5.50364	5.27188	5.37191	hypothetical protein LOC100039693
10541862	NM_178787	Psmd10	8.01798	8.16613	8.18357	10.4226	10.4392	10.6015	7.50331	7.42521	7.50122	10.2651	10.2296	10.2643	proteasome (prosome, macropain) 26S subunit, non-ATPase, 10
10391831	NM_026551	Kcna5	6.81865	7.21301	6.76895	5.49907	5.66643	5.8304	6.37766	6.39748	6.08817	5.51501	5.48425	5.68872	potassium voltage-gated channel, shaker-related subfamily, member 5
10514070	BC066147	Ggta1	9.86112	10.0075	9.97344	8.48723	8.52884	8.6176	9.38289	9.30839	9.21341	8.92832	9.00389	8.9922	glycoprotein galactosyltransferase alpha 1, 3
10448967	NM_011447	Tpmt	8.95809	9.01867	8.95345	8.77023	8.93836	9.04168	8.31508	8.30695	8.37156	8.50816	8.53036	8.6509	thiopurine methyltransferase
10355214	NM_010497	Top2b	10.7068	10.8515	10.8058	10.8255	10.8204	10.7926	10.265	10.0953	10.0676	10.5186	10.4689	10.5705	topoisomerase (DNA) II beta
10469581	NM_001081006	Ppa2	7.70974	7.94146	7.97091	8.53439	8.72889	8.80793	7.42752	7.07962	7.18078	8.26383	8.25141	8.36551	pyrophosphatase (inorganic) 2
10576532	NM_016909	Pcmtd1	9.98732	10.0244	10.0227	8.54755	8.58283	9.01133	9.38783	9.30304	9.40976	8.72169	8.71305	8.81077	protein-L-isoaspartate (D-aspartate) O-methyltransferase domain containing 1
10592237	NM_007915	Spg21	9.91375	9.98963	9.93397	9.79266	9.87459	9.93478	9.30949	9.31025	9.28428	9.75836	9.796	9.82826	spastic paraplegia 21 homolog (human)
10587104	NM_021548	Zfp566	7.87119	7.91262	7.9708	8.7325	8.51112	8.61049	7.565	7.08104	7.17634	8.47537	8.35389	8.43988	zinc finger protein 566
10407307	NM_013826	Smarcad1	9.27406	9.32169	9.33927	9.70672	9.78783	9.91042	8.71724	8.66142	8.62439	9.58865	9.61133	9.6933	SWI/SNF-related, matrix-associated actin-dependent regulator of chromatin, subfamily a, containing DEAD/H box 1
10358459	NM_145511	Slc25a24	9.1823	9.21265	9.21519	11.5032	11.5912	11.5613	8.65942	8.50776	8.51119	11.3325	11.2879	11.3326	solute carrier family 25 (mitochondrial carrier, phosphate carrier), member 24
10534640	NM_024474	4833418A01Rik	7.58131	7.66507	7.67757	7.85304	8.04781	8.01307	7.11869	6.94393	6.92986	7.74238	7.777	7.81765	RIKEN cDNA 4833418A01 gene
10504008	NM_029814	Usp54	10.3965	10.5053	10.5364	8.32946	8.48699	8.60277	9.91561	9.86748	9.72532	8.77946	8.69263	8.7583	ubiquitin specific peptidase 54
10495405	NM_172685	Mmachc	8.88512	8.95184	9.09598	10.4712	10.5559	10.4589	8.16432	8.58044	8.2585	10.2488	10.257	10.2746	methylmalonic aciduria cblC type, with homocystinuria
10411059	NM_173392	Chid1	7.56867	7.70292	7.66886	8.29744	8.40123	8.45412	6.90626	7.19518	6.91087	8.32573	8.40717	8.4264	chitinase domain containing 1
10449266	NM_207217	Cnpy2	8.57395	8.75679	8.63823	8.9511	9.02133	9.02525	7.9616	7.9511	8.12865	8.86633	8.89301	8.90133	canopy 2 homolog (zebrafish)
10413282	NM_001134465	Dync1li2	10.6175	10.6581	10.6979	10.2817	10.2728	10.3199	10.0197	9.96624	10.0605	10.1636	10.1526	10.2149	dynein, cytoplasmic 1 light intermediate chain 2
10416653	NM_001024135	Six4	9.36598	9.47282	9.46213	10.1402	10.2039	10.1117	8.85951	8.67175	8.84284	9.75921	9.82293	9.79685	sine oculis-related homeobox 4 homolog (Drosophila)
10590060	NM_133710	2010309E21Rik	6.6837	7.03296	6.76112	8.82809	8.94891	8.97791	6.26136	6.46767	5.82225	8.62902	8.51136	8.63771	RIKEN cDNA 2010309E21 gene
10349100	XR_033564	Hrsp12	7.12154	7.35719	7.25403	8.55343	8.48616	8.63502	6.24238	6.7849	6.77899	8.05629	8.13424	8.21537	heat-responsive protein 12
10357242	NM_001037999	Hunk	9.15288	9.10886	9.29245	7.92128	7.90136	8.14606	8.52053	8.4831	8.62583	7.60437	7.66796	7.71201	hormonally upregulated Neu-associated kinase
10439471	NM_172380	Tubg2	6.85191	6.9954	6.73589	6.73906	7.02865	6.92561	6.58657	5.97278	6.10017	6.65548	6.61551	6.93201	tubulin, gamma 2
10504450	NM_027450	Ccdc34	7.82873	8.34808	8.05374	9.51239	9.62301	9.57648	7.64497	7.2926	7.37029	9.28729	9.26012	9.44716	coiled-coil domain containing 34
10606609	NM_019656	Clcc1	9.44324	9.53361	9.51674	9.80718	9.82739	9.87001	8.77932	8.86449	8.92872	9.84584	9.79062	9.81562	chloride channel CLIC-like 1
10385239	NM_134017	Pex7	8.20374	8.4081	8.29565	8.54665	8.54868	8.68503	7.72361	7.6887	7.57518	8.65286	8.58165	8.69838	peroxisomal biogenesis factor 7
10571752	NM_178788	2610030H06Rik	10.5199	10.5659	10.5521	10.5608	10.6595	10.6588	9.89837	9.90367	9.91662	10.3203	10.3724	10.4728	RIKEN cDNA 2610030H06 gene
10408032	NM_001013786	2610030H06Rik	10.5199	10.5659	10.5521	10.5608	10.6595	10.6588	9.89837	9.90367	9.91662	10.3203	10.3724	10.4728	RIKEN cDNA 2610030H06 gene
10607910	NM_010832	Dus4l	7.03896	7.19118	7.17579	8.63681	8.66208	8.70385	6.52813	6.41924	6.53987	8.27874	8.28628	8.36744	dihydrouridine synthase 4-like (S. cerevisiae)
10371616	NM_144807	Pcdhb7	7.91363	8.12016	8.0657	6.45107	6.59083	6.34635	7.597	7.37349	7.21278	6.66471	6.60952	6.52574	protocadherin beta 7
10416023	NM_028903	L3mbtl3	9.44651	9.57515	9.63745	9.45205	9.46132	9.63205	8.95557	8.912	8.87653	9.38526	9.36611	9.45464	l(3)mbt-like 3 (Drosophila)
10505044	NM_139309	5330426P16Rik	8.61047	8.71404	8.7945	7.82114	8.05045	8.2458	8.23504	7.92922	8.03998	7.96956	7.95309	8.20676	RIKEN cDNA 5330426P16 gene
10432190	NM_007405	BC055324	6.75955	6.90928	7.09082	9.31485	9.52422	9.57549	6.37432	6.50752	5.96378	9.08587	9.03379	9.12266	cDNA sequence BC055324
10377612	NM_023564	3000002C10Rik	7.31245	7.23843	7.19916	7.25866	7.26466	7.24552	6.5371	6.67986	6.61967	7.14004	6.99051	7.06112	RIKEN cDNA 3000002C10 gene
10375941	NM_011694	Lamc1	12.3305	12.341	12.4171	10.6765	10.7978	10.7891	11.7042	11.7358	11.7356	11.0865	11.1056	11.1344	laminin, gamma 1
10551426	NM_001112731	Gtpbp10	8.05095	8.41682	8.26978	10.1302	10.191	10.1772	7.6213	7.66328	7.5401	9.8517	9.80133	9.9073	GTP-binding protein 10 (putative)
10603166	NM_025432	Mtmr6	9.83465	9.95484	9.89623	9.75425	9.81046	9.79823	9.39839	9.34333	9.0324	9.95723	10.0389	10.0175	myotubularin related protein 6
10546791	NM_145937	Zfp248	7.15046	7.14583	7.28718	6.76727	6.91084	6.81361	6.52019	6.4277	6.7252	6.92671	7.07125	7.03725	zinc finger protein 248
10403948	BC011440	AI597468	8.70397	8.87503	8.70272	8.74269	8.82366	8.92846	8.18759	8.19156	7.99559	8.82064	8.71475	8.77427	expressed sequence AI597468
10425623	NM_145473	Zfp607	7.08447	7.23249	7.25467	7.09318	6.99653	7.3145	6.36082	6.61076	6.69393	7.04798	7.00809	7.15349	zinc finger proten 607
10591967	NM_023277	Prkdc	7.95584	8.2529	8.21839	8.00755	8.21514	8.34913	7.503	7.49753	7.52237	8.06808	8.0472	8.16689	protein kinase, DNA activated, catalytic polypeptide
10439276	NM_027342	Ncoa4	10.3127	10.4087	10.4411	10.4563	10.4715	10.4955	9.79011	9.77961	9.68864	10.4448	10.4429	10.48	nuclear receptor coactivator 4
10464924	NM_029576	EG432460	7.79767	7.76172	7.90403	6.7072	6.68833	6.58993	7.12097	7.11576	7.32282	6.93654	6.92469	7.07124	predicted gene, EG432460
10574232	NM_026452	Iqgap2	11.143	11.2629	11.2816	8.74624	8.81846	8.75122	10.6036	10.554	10.626	9.57027	9.57139	9.62606	IQ motif containing GTPase activating protein 2
10433219	NM_029090	As3mt	8.44565	8.54433	8.53352	7.79278	7.94263	8.00872	7.76662	7.89479	7.95835	7.92811	7.90273	7.86379	arsenic (+3 oxidation state) methyltransferase
10538755	NM_007958	Sae1	9.27908	9.50142	9.41995	11.6503	11.6119	11.6559	8.81435	8.65577	8.82776	11.4739	11.3644	11.4531	SUMO1 activating enzyme subunit 1
10542740	NM_010656	1810034K20Rik	7.58561	7.45209	7.5008	7.34062	7.64346	7.71525	6.99987	6.75318	6.88289	7.45347	7.41824	7.57165	RIKEN cDNA 1810034K20 gene
10560260	NM_019748	Wdr21	8.56831	8.49178	8.53132	8.54197	8.61469	8.67377	7.81749	7.98101	7.89053	8.44547	8.43948	8.5893	WD repeat domain 21
10516211	NM_001030274	Rnf160	8.27445	8.8792	8.64095	9.41559	9.50666	9.59262	8.17228	7.79071	7.92947	9.26615	9.18614	9.41115	ring finger protein 160
10422718	NM_026213	3110057O12Rik	7.24493	7.33114	7.32174	7.43506	7.4247	7.51742	6.62964	6.6425	6.72413	7.55671	7.33358	7.30941	RIKEN cDNA 3110057O12 gene
10404359	NM_153546	Cnot6l	10.4428	10.5013	10.5564	11.0055	10.989	11.0869	9.91787	9.82667	9.85552	10.6785	10.7547	10.6969	CCR4-NOT transcription complex, subunit 6-like
10446351	NM_001037997	Rplp2	8.44477	8.19871	8.36438	8.89877	8.94815	8.76641	7.81259	7.53115	7.76382	8.59317	8.53358	8.47814	ribosomal protein, large P2
10453334	NM_028233	Grsf1	9.77891	9.70723	9.76152	10.5302	10.615	10.6997	9.113	9.06433	9.17104	10.4496	10.4639	10.4599	G-rich RNA sequence binding factor 1
10390574	NM_028149	Ccdc75	8.45816	8.54822	8.5008	8.49863	8.40685	8.36814	7.941	7.76604	7.90247	8.15192	8.19642	8.1255	coiled-coil domain containing 75
10470665	NM_198033	A530054K11Rik	9.43195	9.51401	9.55977	9.38846	9.34486	9.35544	8.90464	8.85669	8.84698	9.31197	9.25414	9.35046	RIKEN cDNA A530054K11 gene
10415279	NM_026808	6720456H20Rik	8.56268	8.56716	8.72777	8.39198	8.38951	8.44354	8.00059	8.11245	7.85052	8.41223	8.38682	8.48282	RIKEN cDNA 6720456H20 gene
10500268	NM_078479	2410091C18Rik	8.06916	8.18281	8.2743	9.40413	9.39423	9.4957	7.44265	7.72408	7.46707	9.16922	9.07319	9.13862	RIKEN cDNA 2410091C18 gene
10601878	NM_146236	Aph1a	9.51818	9.57554	9.57336	9.7656	9.86384	9.8588	8.96738	8.95585	8.85246	9.81174	9.874	9.82988	anterior pharynx defective 1a homolog (C. elegans)
10501832	NM_008991	1110002H13Rik	8.30656	8.08501	8.12278	9.40343	9.69741	9.67966	7.49465	7.52866	7.60014	8.6644	8.5737	8.58748	RIKEN cDNA 1110002H13 gene
10373986	NM_007454	Dnalc1	7.27756	7.62782	7.32355	7.58271	7.54243	7.49071	6.8983	6.55238	6.8882	7.20842	6.99183	7.37937	dynein, axonemal, light chain 1
10367413	NM_028873	Snx33	9.64925	9.56687	9.54594	7.63797	7.43457	7.50366	8.97713	8.9716	8.92376	7.60988	7.62478	7.75162	sorting nexin 33
10431915	NM_027052	Hoxc8	8.65882	8.53179	8.57971	7.31607	7.45949	7.36291	7.88825	8.00653	7.9863	7.03282	7.33078	7.17619	homeo box C8
10454851	NM_133687	Zfp87	6.92077	6.97445	6.96888	6.89315	7.30631	7.35832	6.39517	6.2036	6.37765	6.9134	6.86074	6.87985	zinc finger protein 87
10539710	NM_011585	Fam115a	10.5435	10.495	10.5267	9.39281	9.46335	9.47533	9.89107	9.90262	9.88448	9.40587	9.33249	9.41816	family with sequence similarity 115, member A
10607774	NM_029730	Tmed4	9.73155	9.86952	9.96481	10.2463	10.3634	10.3902	9.24078	9.11589	9.32234	10.2202	10.1826	10.2173	transmembrane emp24 protein transport domain containing 4
10600504	NM_026126	Fads2	9.41606	9.48131	9.5766	9.97146	10.0177	10.0666	8.94126	8.80879	8.83727	9.94358	9.83576	9.98708	fatty acid desaturase 2
10455656	NM_008292	ENSMUSG00000057924	6.43116	6.52702	6.74395	6.91093	7.20766	7.10544	5.70955	6.07581	6.03626	6.57652	6.81004	6.6651	predicted gene, ENSMUSG00000057924
10462822	NM_175353	Btg2	12.8753	12.8008	12.7548	8.83539	8.69187	8.92763	12.1578	12.2175	12.1752	9.9022	9.9215	9.88301	B-cell translocation gene 2, anti-proliferative
10427428	NM_145930	Rg9mtd3	7.62431	7.75934	7.75734	7.26896	7.4012	7.55564	7.23651	6.82324	7.20158	7.17811	7.49766	7.21336	RNA (guanine-9-) methyltransferase domain containing 3
10486469	NM_147153	1700029I01Rik	7.82797	8.07514	7.93883	8.83182	8.87846	8.813	7.18674	7.39193	7.38461	8.77966	8.75169	8.86392	RIKEN cDNA 1700029I01 gene
10437023	NM_001045529	Hps5	8.08367	8.28474	8.21309	7.95146	8.0536	8.10196	7.48148	7.67699	7.54475	8.12189	8.07324	8.06486	Hermansky-Pudlak syndrome 5 homolog (human)
10400971	NM_011382	EG667915	6.50071	6.79307	6.49774	5.69964	5.92935	5.8796	5.88488	6.10336	5.92546	5.65305	5.5172	5.66552	predicted gene, EG667915
10574962	NM_010901	Zfp160	7.2832	7.45361	7.45605	7.03007	7.17029	7.24715	6.90214	6.69329	6.72051	7.03544	6.65007	7.25355	zinc finger protein 160
10529895	NM_024236	Serinc5	11.6496	11.6258	11.6357	9.28859	9.39241	9.45314	10.9589	11.0649	11.0108	9.73096	9.7383	9.69494	serine incorporator 5
10591947	NM_025862	5730455O13Rik	7.07907	7.30866	7.06119	8.01554	8.17479	8.3635	6.64912	6.39098	6.53266	7.79959	7.84472	7.92204	RIKEN cDNA 5730455O13 gene
10358379	NM_013835	Ubl7	9.63072	9.66934	9.73478	10.0496	10.0477	10.1433	9.01906	9.1299	9.01059	9.91296	9.84417	9.9282	ubiquitin-like 7 (bone marrow stromal cell-derived)
10413697	NM_001081251	Trove2	9.37637	9.46699	9.4984	10.1062	10.1912	10.2035	8.80639	8.86589	8.7946	9.82396	9.74087	9.8591	TROVE domain family, member 2
10556658	BC054720	Hspd1	13.0849	13.2173	13.1231	13.0887	13.0555	13.0486	12.5045	12.488	12.5589	12.8429	12.8136	12.901	heat shock protein 1 (chaperonin)
10584628	NM_009382	Fbxl4	6.85308	7.05498	6.83952	6.328	6.35463	6.68356	6.3041	6.38102	6.18897	6.50143	6.46403	6.53852	F-box and leucine-rich repeat protein 4
10419170	NM_172597	Acad8	9.37109	9.32994	9.36486	9.32931	9.37136	9.43427	8.65418	8.81779	8.72056	9.22865	9.23226	9.17015	acyl-Coenzyme A dehydrogenase family, member 8
10592535	NM_011436	Prim1	7.21126	7.11412	6.96693	10.7469	10.7663	10.7656	6.47997	6.54936	6.38992	10.5013	10.5797	10.5707	DNA primase, p49 subunit
10423109	NM_175501	Nono	11.8745	11.8011	11.9133	12.8522	12.835	12.8783	11.3087	11.1539	11.2534	12.6373	12.6462	12.6858	non-POU-domain-containing, octamer binding protein
10525804	NM_011596	Rag1ap1	10.3377	10.3267	10.403	9.86115	9.8879	9.88085	9.80352	9.74018	9.65184	9.97858	10.0039	10.0331	recombination activating gene 1 activating protein 1
10495285	NM_019972	2310081J21Rik	7.50583	7.48722	7.67971	6.07581	5.96969	6.08305	6.89786	6.8419	7.0618	6.11324	5.82011	5.95239	RIKEN cDNA 2310081J21 gene
10406385	BC057380	2310081J21Rik	7.50583	7.48722	7.67971	6.07581	5.96969	6.08305	6.89786	6.8419	7.0618	6.11324	5.82011	5.95239	RIKEN cDNA 2310081J21 gene
10422776	BC083354	2310081J21Rik	7.50583	7.48722	7.67971	6.07581	5.96969	6.08305	6.89786	6.8419	7.0618	6.11324	5.82011	5.95239	RIKEN cDNA 2310081J21 gene
10590892	NM_026665	Ints3	8.74079	8.65122	8.72382	9.70045	9.8458	9.868	8.10257	8.13574	8.00677	9.56917	9.58753	9.55408	integrator complex subunit 3
10353288	NM_025773	2810426N06Rik	7.05215	7.12294	7.01501	6.71266	6.80545	6.95022	6.31707	6.47692	6.52576	6.44774	6.56341	6.76344	RIKEN cDNA 2810426N06 gene
10465895	NM_019699	2810426N06Rik	7.05215	7.12294	7.01501	6.71266	6.80545	6.95022	6.31707	6.47692	6.52576	6.44774	6.56341	6.76344	RIKEN cDNA 2810426N06 gene
10475625	NM_025613	Tusc3	8.12759	8.22025	8.32301	9.15764	9.11772	9.24645	7.67402	7.6837	7.44313	9.02089	9.1181	9.08589	tumor suppressor candidate 3
10359713	NM_145512	Pgm5	11.1312	11.1329	11.2012	7.00502	7.02994	7.25039	10.5337	10.5412	10.5209	7.9925	7.79048	8.08258	phosphoglucomutase 5
10494312	NM_146104	Zfp395	8.16775	8.39617	8.30332	7.84802	7.89379	7.87469	7.60814	7.6459	7.74393	7.62004	7.67492	7.93286	zinc finger protein 395
10491056	NM_030732	2610301F02Rik	7.30148	7.25591	7.50371	9.5313	9.70075	9.71412	6.63517	6.71129	6.84624	8.7043	8.79818	8.8554	RIKEN cDNA 2610301F02 gene
10498952	NM_021896	Dhrs1	8.90309	9.12551	9.16684	10.33	10.4631	10.5123	8.36186	8.43086	8.53683	10.433	10.446	10.4482	dehydrogenase/reductase (SDR family) member 1
10377319	NM_175260	Gtf2e1	8.34354	8.46802	8.58649	9.58856	9.70985	9.79026	7.85895	7.88024	7.79414	9.40999	9.26063	9.47461	general transcription factor II E, polypeptide 1 (alpha subunit)
10408490	NM_025588	Cmc1	7.77985	8.09908	8.00847	8.40864	8.55548	8.62318	7.35871	7.24009	7.42465	8.27075	8.13608	8.17024	COX assembly mitochondrial protein homolog (S. cerevisiae)
10405916	NM_183146	Leprot	8.16696	8.25548	8.33921	9.02682	9.14738	9.08089	7.59121	7.60136	7.70568	9.10782	9.10219	9.1853	leptin receptor overlapping transcript
10444665	NM_016765	Fkbp4	10.4883	10.5225	10.5592	11.2343	11.2728	11.3681	9.86878	9.92476	9.9147	10.9818	10.9602	11.0241	FK506 binding protein 4
10485466	NM_009804	Pik3r4	8.23103	8.20709	8.3192	8.08935	8.23152	8.27322	7.60339	7.64649	7.64599	8.1386	8.10657	8.24276	phosphatidylinositol 3 kinase, regulatory subunit, polypeptide 4, p150
10403978	BC011440	Dlgap5	6.42599	6.23458	6.2701	10.4251	10.4891	10.4942	5.54723	5.7573	5.76652	9.79839	9.87241	9.93571	discs, large (Drosophila) homolog-associated protein 5
10596718	NM_023805	Cdc2a	6.96852	7.12897	7.0911	11.1935	11.3441	11.2454	6.4787	6.61354	6.23739	10.893	10.945	10.9345	cell division cycle 2 homolog A (S. pombe)
10495359	NM_145543	Manea	8.62277	8.78334	8.77208	8.88651	8.90456	9.09169	8.07774	8.17176	8.06994	8.94509	8.79536	9.05236	mannosidase, endo-alpha
10368380	NM_172787	Zswim1	6.80496	7.03125	7.10763	7.30702	7.79146	7.80775	6.27532	6.15581	6.65404	7.33594	7.31103	7.30746	zinc finger, SWIM domain containing 1
10408210	BC011440	Fbn1	11.2438	11.2352	11.2913	10.6056	10.6248	10.65	10.6271	10.6418	10.6443	11.2065	11.1859	11.1862	fibrillin 1
10404904	NM_001081425	Fgf11	8.11945	8.09727	8.16619	8.35171	8.41099	8.33863	7.50627	7.47593	7.54406	7.96747	7.86768	7.99628	fibroblast growth factor 11
10394892	NM_018813	Heph	8.19989	8.34909	8.4485	7.27931	7.23724	7.38613	7.65072	7.79181	7.69853	7.29831	7.24568	7.34835	hephaestin
10358432	NM_146231	Zbtb8os	6.55983	6.89428	7.02798	8.21495	8.06838	8.30686	6.50537	6.15056	5.97042	7.94298	7.96394	8.03951	zinc finger and BTB domain containing 8 opposite strand
10569341	NR_001592	Rnf160	9.46966	9.78558	9.72314	10.6054	10.5444	10.5315	9.05625	9.08454	8.98192	10.2851	10.2549	10.3436	ring finger protein 160
10422608	NM_024188	Chpt1	9.21665	9.37863	9.36081	8.50023	8.60943	8.34621	8.78415	8.74281	8.57358	8.45563	8.406	8.49008	choline phosphotransferase 1
10478508	NM_133779	Dpysl2	11.6515	11.7349	11.7484	11.4328	11.4495	11.5153	11.1114	11.1058	11.0622	11.5909	11.6065	11.5778	dihydropyrimidinase-like 2
10378855	ENSMUST00000068342	Zfp157	7.77748	7.76277	7.85373	7.7986	7.80095	7.7713	7.17772	7.17023	7.19158	7.39448	7.40954	7.29705	zinc finger protein 157
10344624	NM_008866	Prepl	8.60048	8.80428	8.73407	9.62972	9.63113	9.70946	8.14701	7.93231	8.20525	9.30311	9.23086	9.43089	prolyl endopeptidase-like
10376314	NM_026949	Tmco1	8.49594	8.53493	8.63798	9.19684	9.44245	9.30442	7.87783	7.95951	7.97905	9.28071	9.19089	9.2109	transmembrane and coiled-coil domains 1
10562548	NM_011274	Rreb1	9.14467	9.19621	9.25182	9.28599	9.43609	9.522	8.61183	8.55422	8.5758	9.26202	9.25689	9.34921	ras responsive element binding protein 1
10492102	NM_144895	Abcb8	7.71233	7.85254	7.75069	8.15507	8.33293	8.28847	7.14316	7.02652	7.29534	8.08777	8.00474	8.14561	ATP-binding cassette, sub-family B (MDR/TAP), member 8
10380551	NM_008831	Lrpprc	9.2987	9.37574	9.28932	10.9813	10.9503	10.9936	8.81585	8.67752	8.62019	10.7195	10.7434	10.7779	leucine-rich PPR-motif containing
10440572	NM_001081068	Xrcc5	9.69141	9.87088	9.95218	10.9452	10.9834	10.9853	9.26581	9.16297	9.23619	10.5139	10.4505	10.6148	X-ray repair complementing defective repair in Chinese hamster cells 5
10545528	BC061116	Gm527	9.84758	10.1378	10.0302	9.12933	9.10322	9.13709	9.29849	9.4884	9.37919	8.96899	9.06357	9.07043	gene model 527, (NCBI)
10442069	NM_025681	B230380D07Rik	8.45235	8.77665	8.59571	7.43572	7.54793	7.45237	8.06399	8.08325	7.82868	7.85542	7.88513	7.98323	RIKEN cDNA B230380D07 gene
10381122	NM_010221	Mrpl18	8.70152	8.76568	8.8151	11.1269	11.1869	11.1464	7.99236	8.119	8.32405	10.7932	10.7943	10.7967	mitochondrial ribosomal protein L18
10440929	NM_010256	Nt5c	8.39424	8.24371	8.49508	9.64652	9.72043	9.86982	7.8547	7.8399	7.59203	9.46995	9.47985	9.49198	5',3'-nucleotidase, cytosolic
10452030	NM_025836	Fam173b	7.71024	7.65068	7.76215	8.59123	8.73135	8.7051	7.04063	7.15757	7.07889	8.56078	8.34094	8.55169	family with sequence similarity 173, member B
10580537	NM_010241	Polr3c	8.89316	8.99394	9.0157	10.069	10.1798	10.2433	8.3667	8.33792	8.35225	9.989	9.91716	10.0548	polymerase (RNA) III (DNA directed) polypeptide C
10532310	BC012405	Minpp1	8.01285	8.42466	8.03898	9.08424	9.06628	9.2932	7.25977	7.7645	7.60657	8.64818	8.84022	8.95928	multiple inositol polyphosphate histidine phosphatase 1
10549447	NM_001081113	Aph1a	9.42172	9.46371	9.43588	9.64037	9.73005	9.76646	8.90101	8.85581	8.72008	9.69271	9.73225	9.71654	anterior pharynx defective 1a homolog (C. elegans)
10468533	NM_008149	5033413D22Rik	6.43966	6.63515	6.61682	5.25403	5.07741	5.18535	5.89752	6.13564	5.81579	5.3416	5.1883	5.12472	RIKEN cDNA 5033413D22 gene
10408070	BC011440	Irak1bp1	7.95846	8.24914	8.18101	8.38121	8.4074	8.56168	7.50807	7.58887	7.44952	8.0987	8.19381	8.31536	interleukin-1 receptor-associated kinase 1 binding protein 1
10540401	NM_008516	Zfp369	8.24189	8.3647	8.30328	8.59356	8.66506	8.70589	7.63544	7.71802	7.71442	8.15847	8.18249	8.28162	zinc finger protein 369
10455227	NM_020012	Col4a1	10.5676	10.601	10.6376	8.31805	8.24325	8.17404	10.0663	9.93475	9.9639	8.95032	8.96822	9.00017	collagen, type IV, alpha 1
10364744	NM_029272	Cxxc5	9.3345	9.50088	9.33083	8.77193	8.79452	8.66357	8.70942	8.84902	8.76811	8.66179	8.4671	8.57622	CXXC finger 5
10420457	NM_028643	Rtkn	7.71326	7.84712	7.94548	7.65745	7.78997	7.89222	7.15634	7.15066	7.36085	7.56639	7.61169	7.70597	rhotekin
10359428	NM_146134	Arfip1	8.93982	9.11333	9.09797	8.90012	9.03763	9.14955	8.45897	8.4452	8.40938	9.10329	9.05164	9.19436	ADP-ribosylation factor interacting protein 1
10440568	NM_001081068	Ednrb	8.00542	8.31436	8.25879	6.83261	7.0309	6.93715	7.55512	7.57895	7.60705	8.7751	8.70025	8.76488	endothelin receptor type B
10433088	NM_007626	Txndc16	9.38361	9.57222	9.57505	7.69582	7.86163	7.84535	8.94601	8.89219	8.85525	8.34655	8.29743	8.38807	thioredoxin domain containing 16
10505587	NM_144787	Adcy6	9.22375	9.30823	9.36586	8.02888	8.07364	8.32896	8.76373	8.60545	8.69155	8.12541	8.15613	8.07991	adenylate cyclase 6
10497646	BC050266	Myo18b	7.17375	7.33088	7.22582	5.84866	6.10633	6.1202	6.57612	6.57093	6.74647	6.18972	5.94632	5.76312	myosin XVIIIb
10600082	NM_010941	A530054K11Rik	8.85529	8.90561	8.79468	8.82634	8.86975	8.96683	8.22127	8.32912	8.16882	8.77597	8.84667	8.96917	RIKEN cDNA A530054K11 gene
10545910	NM_025823	Fert2	9.29594	9.41378	9.33853	8.70933	8.80924	8.87041	8.83737	8.69723	8.67816	8.71851	8.69096	8.77572	fer (fms/fps related) protein kinase, testis specific 2
10532305	BC012405	Ttll1	7.43126	7.45873	7.54392	8.47742	8.53919	8.68306	6.73015	6.89335	6.97504	8.10801	8.11862	8.20408	tubulin tyrosine ligase-like 1
10602020	NM_001081499	Atp6v0a2	9.39974	9.49661	9.42244	10.3731	10.4064	10.454	8.85249	8.88654	8.74463	10.2007	10.1844	10.1799	ATPase, H+ transporting, lysosomal V0 subunit A2
10460237	NM_019449	Ndufs7	9.50852	9.51393	9.48176	10.6812	10.766	10.7587	8.87608	8.84853	8.94801	10.546	10.5547	10.4076	NADH dehydrogenase (ubiquinone) Fe-S protein 7
10436598	ENSMUST00000068704	Uqcrc2	11.101	11.1475	11.2468	12.2457	12.2879	12.2918	10.5272	10.6	10.5372	11.9011	11.8782	11.9035	ubiquinol cytochrome c reductase core protein 2
10558150	NM_019564	4933439F18Rik	8.93557	9.01654	9.07177	9.28497	9.24359	9.37758	8.56039	8.34552	8.28884	9.19173	9.18736	9.16837	RIKEN cDNA 4933439F18 gene
10370544	BC082302	Prkcdbp	9.87896	9.95607	10.0092	9.67368	9.77688	9.81853	9.29925	9.34936	9.36872	9.82254	9.84898	9.87329	protein kinase C, delta binding protein
10527920	NM_020010	Cfl2	11.9825	11.9295	11.9038	11.9147	11.9143	11.9325	11.3675	11.3531	11.269	11.6489	11.6898	11.7278	cofilin 2, muscle
10479726	NM_153594	Cbx1	9.58374	9.57694	9.5632	10.3228	10.4213	10.4425	8.92193	8.92509	9.05142	9.99484	10.0075	10.0587	chromobox homolog 1 (Drosophila HP1 beta)
10388749	NM_009423	Vdac1	9.22813	9.42582	9.44565	11.4043	11.3784	11.4159	8.79544	8.67976	8.79938	11.2371	11.2154	11.2623	voltage-dependent anion channel 1
10548785	NM_009342	Ptgr2	8.47492	8.8138	8.66674	8.87219	8.89272	9.11484	8.11704	7.92551	8.08855	8.84881	8.81779	8.87463	prostaglandin reductase 2
10458164	NM_178347	Ctsz	11.9501	11.9391	12.0427	12.0116	12.0103	12.0682	11.3395	11.3018	11.4699	12.4602	12.5199	12.5074	cathepsin Z
10512093	NM_001033305	Pcolce2	9.0216	9.17903	9.1954	9.53004	9.69554	9.72369	8.48965	8.63766	8.44798	9.32161	9.26037	9.28781	procollagen C-endopeptidase enhancer 2
10512011	NM_013889	Ier2	11.9753	12.0252	12.0492	9.15789	9.31021	9.36996	11.4505	11.449	11.3296	9.70228	9.59073	9.72515	immediate early response 2
10539119	NM_019802	Aktip	9.4832	9.52455	9.48755	8.83549	8.94876	8.92648	8.93916	8.84474	8.89188	8.58769	8.68623	8.79569	thymoma viral proto-oncogene 1 interacting protein
10565479	NM_026304	6330416L07Rik	6.67136	7.01711	7.043	6.90022	6.88634	6.9924	6.43934	6.28261	6.19084	6.50613	6.42179	6.65467	RIKEN cDNA 6330416L07 gene
10584803	BC080764	Cbx5	9.51946	9.56558	9.56436	11.236	11.278	11.3577	8.94988	8.92906	8.9519	10.8752	10.9114	10.9272	chromobox homolog 5 (Drosophila HP1a)
10416371	NM_175116	Itih5	10.7188	10.8565	10.7699	6.81911	7.29673	7.29533	10.2574	10.1418	10.1287	8.2406	8.37153	8.33243	inter-alpha (globulin) inhibitor H5
10385271	NM_009831	EG624866	6.31429	6.03581	6.09639	6.62664	6.7826	6.65662	5.55064	5.70545	5.3745	6.24193	6.47193	6.38251	predicted gene, EG624866
10469505	NM_147778	AI413782	8.4456	8.34633	8.51893	8.82235	8.94277	8.9582	7.91142	7.86129	7.72231	8.78499	8.68784	8.79635	expressed sequence AI413782
10603785	NM_028058	Stambp	8.45272	8.60331	8.57469	8.26655	8.3916	8.34205	7.96224	7.98561	7.86764	8.21913	8.18949	8.20472	Stam binding protein
10380689	NM_007622	Col4a2	10.2297	10.3109	10.2136	8.29715	8.20147	8.21772	9.59517	9.69047	9.65388	8.94396	8.85555	9.03289	collagen, type IV, alpha 2
10558248	NM_009774	Glo1	8.55607	8.60531	8.7019	9.21684	9.24903	9.36312	8.00938	8.00249	8.03729	9.07959	9.04769	9.24243	glyoxalase 1
10533085	NM_018858	Zfp39	7.56295	7.38562	7.5473	6.94203	6.93006	6.76876	6.87619	6.97957	6.82712	6.67409	6.78402	6.75631	zinc finger protein 39
10480090	NM_001001309	Plscr3	9.225	9.28759	9.28378	8.85681	8.99957	8.9028	8.77363	8.63292	8.57743	8.63719	8.72005	8.63733	phospholipid scramblase 3
10606532	BC093527	Armcx1	8.48346	8.68908	8.74233	8.10844	8.03109	8.20586	7.92855	8.02378	8.15059	8.15771	8.02654	8.24097	armadillo repeat containing, X-linked 1
10536273	NM_145398	Atp1a2	11.1	11.1821	11.1561	7.06827	6.99652	7.45607	10.5396	10.6029	10.4846	7.88982	7.87434	7.7026	ATPase, Na+/K+ transporting, alpha 2 polypeptide
10399874	NM_007530	Acadsb	9.71928	9.75834	9.82135	7.97336	8.09891	8.19592	9.27632	9.11437	9.09778	8.45169	8.43191	8.5174	acyl-Coenzyme A dehydrogenase, short/branched chain
10521863	NM_024213	Ubr7	7.80655	8.00721	7.72117	9.76239	9.79345	9.8054	7.32538	7.23809	7.16288	9.62182	9.6361	9.75719	ubiquitin protein ligase E3 component n-recognin 7 (putative)
10373530	NM_183417	Kdelc2	8.71511	8.84405	8.82097	8.2518	8.40437	8.49138	8.2612	8.11016	8.20037	8.47462	8.38797	8.61402	KDEL (Lys-Asp-Glu-Leu) containing 2
10585767	NM_001122873	0610007C21Rik	10.035	10.1572	10.0217	9.45086	9.55477	9.53927	9.48232	9.52153	9.40267	9.48092	9.54414	9.62818	RIKEN cDNA 0610007C21 gene
10498907	NM_010298	Atad2	8.54304	8.76223	8.8163	10.6297	10.6704	10.6942	8.19622	8.19994	7.91837	10.4659	10.4872	10.5565	ATPase family, AAA domain containing 2
10492682	NM_133187	Dync2li1	7.31524	7.28064	7.44496	6.6941	6.62437	6.67027	6.73255	6.71453	6.78691	6.856	6.68546	6.85286	dynein cytoplasmic 2 light intermediate chain 1
10430255	NM_001017983	Gtpbp8	7.33193	7.76133	7.61024	7.5444	7.79543	7.75195	7.1649	6.8295	6.90339	7.31491	7.34907	7.40954	GTP-binding protein 8 (putative)
10447594	NM_009342	Sh3bgr	6.96714	7.2054	7.11014	6.42211	6.25242	6.27025	6.37243	6.48025	6.62465	6.22967	6.28587	6.16606	SH3-binding domain glutamic acid-rich protein
10607497	NM_011507	Cbwd1	7.75815	8.26342	8.10195	9.46452	9.5153	9.65323	7.54331	7.32781	7.44759	9.14287	9.05839	9.17716	COBW domain containing 1
10396877	NM_001081421	EG639396	8.61782	8.8256	8.74431	8.04901	8.12789	8.24616	8.09387	8.1282	8.16114	8.31338	8.30516	8.4716	predicted gene, EG639396
10593878	NM_175483	Chd7	10.4508	10.8039	10.6261	10.104	10.2326	10.2568	10.2276	9.93817	9.91107	10.1026	10.097	10.2631	chromodomain helicase DNA binding protein 7
10599719	NM_172780	Esco2	6.25933	6.29194	6.06178	9.24883	9.25818	9.4994	5.37417	5.6728	5.76337	9.05759	9.05744	9.18802	establishment of cohesion 1 homolog 2 (S. cerevisiae)
10494804	NM_009814	Sumo2	11.5215	11.5959	11.6721	12.4017	12.3568	12.4224	11.0927	10.9936	10.901	12.1581	12.1687	12.2431	SMT3 suppressor of mif two 3 homolog 2 (yeast)
10483604	NM_172436	Ckap2	6.93782	7.27446	7.30102	9.37971	9.50221	9.4804	6.34113	6.45448	6.91742	9.2003	9.16052	9.23906	cytoskeleton associated protein 2
10400321	NM_134054	Six1	10.212	10.3546	10.3767	10.1353	10.0842	10.1465	9.75804	9.74719	9.63789	9.71033	9.64344	9.78689	sine oculis-related homeobox 1 homolog (Drosophila)
10573803	NM_001128169	Ephb1	7.90581	8.1215	8.13103	6.83725	6.74991	6.55524	7.46433	7.40264	7.49229	6.38399	6.53448	6.55075	Eph receptor B1
10395163	NM_008482	Mrpl45	8.30504	8.41244	8.43647	10.2675	10.4171	10.4117	7.85912	7.8074	7.68855	10.1214	10.129	10.1569	mitochondrial ribosomal protein L45
10369877	NM_145420	Ide	9.81078	9.84926	9.82226	11.1454	11.2224	11.3167	9.29463	9.19223	9.19767	11.1456	11.179	11.2221	insulin degrading enzyme
10483679	NM_001080707	Lyrm4	8.88176	8.89611	8.98607	10.1875	10.193	10.3312	8.35105	8.32033	8.29524	9.88404	9.93608	9.9771	LYR motif containing 4
10591281	NM_016919	Tra2a	11.0567	11.1558	11.2811	9.37632	9.56867	9.48912	10.6062	10.4772	10.6133	9.78278	9.66689	9.7986	transformer 2 alpha homolog (Drosophila)
10454332	NM_021448	Ankrd27	9.03282	9.18844	9.10468	9.16774	9.3101	9.34024	8.49522	8.50087	8.53435	9.26721	9.29104	9.35512	ankyrin repeat domain 27 (VPS9 domain)
10519998	NM_028977	2310004I24Rik	7.49028	7.65719	7.58282	7.48402	7.58035	7.68742	6.97441	7.04067	6.91974	7.2198	7.26863	7.58074	RIKEN cDNA 2310004I24 gene
10470182	NM_023326	Cbr1	8.65055	8.78125	8.72691	8.54897	8.58912	8.7074	7.89987	8.19008	8.27329	8.57724	8.6333	8.67609	carbonyl reductase 1
10573867	NM_011250	Kcnq4	9.09149	9.04304	9.09227	9.82997	9.978	9.95382	8.38478	8.54647	8.50151	9.3948	9.36594	9.45859	potassium voltage-gated channel, subfamily Q, member 4
10596053	NM_025835	Jam3	9.25278	9.21775	9.3399	9.00707	9.0471	9.14936	8.66604	8.57165	8.77937	8.88312	8.82348	8.81941	junction adhesion molecule 3
10360443	NM_010209	EG667125	6.48513	6.7727	6.23441	7.36576	7.21743	7.20403	5.99021	6.04405	5.66586	6.46645	6.92009	6.99834	predicted gene, EG667125
10494402	NM_178216	Cdc26	7.7862	7.71338	8.03962	8.90713	9.00196	9.11678	7.21426	7.18623	7.3471	8.63778	8.5939	8.63844	cell division cycle 26
10553092	NM_016974	Clptm1l	10.4236	10.5029	10.5003	10.8213	10.9628	10.8919	9.95927	9.87652	9.79964	11.1093	11.112	11.0711	CLPTM1-like
10496475	NM_007410	Dclre1a	8.015	8.21418	8.1474	8.60739	8.59679	8.69488	7.72134	7.38382	7.48104	8.44401	8.44597	8.55321	DNA cross-link repair 1A, PSO2 homolog (S. cerevisiae)
10347232	NM_009533	Ube2d1	9.66651	9.91469	9.86991	10.4266	10.4246	10.5431	9.2531	9.19403	9.21388	9.70576	9.6729	9.70072	ubiquitin-conjugating enzyme E2D 1, UBC4/5 homolog (yeast)
10476538	NM_145534	Ttc21b	7.69254	7.56117	7.61609	7.8863	8.02554	8.0631	7.0825	7.10372	6.8941	7.6841	7.72545	7.92338	tetratricopeptide repeat domain 21B
10403980	BC011440	Rab5b	9.87684	9.99537	10.0458	8.95305	9.03019	9.06738	9.36813	9.41694	9.3437	8.95928	9.08531	9.12155	RAB5B, member RAS oncogene family
10365227	BC090983	Ndufs8	8.95803	9.01165	9.20932	9.99996	10.0719	10.2184	8.48211	8.36821	8.54036	9.80847	9.70809	9.79429	NADH dehydrogenase (ubiquinone) Fe-S protein 8
10378271	NM_025818	Csrp2bp	8.88208	8.86547	8.75297	9.8742	10.0825	10.1267	8.33239	8.17446	8.20698	9.70916	9.70884	9.79356	cysteine and glycine-rich protein 2 binding protein
10518805	NM_009498	Agtpbp1	8.71409	8.8343	8.84315	8.68838	8.88358	8.97249	8.21082	8.23329	8.1613	8.92083	8.82921	8.93881	ATP/GTP binding protein 1
10434888	NM_133752	2610039C10Rik	7.57003	7.76335	7.59976	9.82231	9.83374	9.98306	6.97337	7.32456	6.85041	9.53781	9.32575	9.6296	RIKEN cDNA 2610039C10 gene
10558227	NM_025826	Cby1	7.99814	8.00076	8.01719	8.55094	8.60394	8.59194	7.32592	7.51431	7.39244	8.23221	8.22928	8.24783	chibby homolog 1 (Drosophila)
10603567	NM_025975	Parl	10.0875	10.0309	9.9844	11.4301	11.4268	11.3727	9.54894	9.50855	9.26208	11.1641	11.2565	11.0804	presenilin associated, rhomboid-like
10384138	NM_134020	Ndn	8.56098	8.66735	8.57966	8.74067	8.78233	8.80836	8.06559	7.99008	7.96927	8.68798	8.60243	8.60322	necdin
10401007	NM_012024	Unc93b1	9.52986	9.4893	9.60062	7.80136	7.93843	7.978	9.00024	8.95268	8.88474	8.81226	8.76561	8.79428	unc-93 homolog B1 (C. elegans)
10575153	NM_025558	Gfm2	7.75555	7.76368	7.691	9.05483	9.1694	9.33901	7.15605	7.29354	6.97948	8.83816	8.77863	8.98243	G elongation factor, mitochondrial 2
10578138	NM_011722	Igl-V1	6.16366	6.08421	5.80033	5.31539	5.05865	5.41745	5.52698	5.34373	5.39697	5.24539	5.20706	5.01916	immunoglobulin lambda chain, variable 1
10531133	NM_178700	B430203M17Rik	8.78802	8.95291	8.84312	7.96794	8.01836	8.11781	8.32969	8.22747	8.24854	8.06843	8.16621	8.25963	RIKEN cDNA B430203M17 gene
10405888	BC018354	544988	6.71534	7.06413	7.03045	6.58634	6.77233	6.79758	6.46525	6.21537	6.35333	6.32799	6.21981	6.39867	predicted gene, 544988
10604175	BC062956	Pon3	7.66723	7.90729	7.83234	8.64124	8.55866	8.62292	7.2154	7.10701	7.30884	8.75208	8.68801	8.80724	paraoxonase 3
10577534	NM_011696	Anapc11	8.89437	8.89499	8.89132	8.69767	8.74673	8.76813	8.33243	8.2922	8.28149	8.61373	8.57563	8.60532	anaphase promoting complex subunit 11
10407370	NM_001113550	5730470L24Rik	8.49185	8.69834	8.61592	8.78437	8.97248	9.05449	8.06602	7.87772	8.0882	8.85668	8.87612	8.84382	RIKEN cDNA 5730470L24 gene
10398461	NM_012023	Rp2h	8.62377	8.70869	8.7755	8.90758	8.86031	9.07242	8.05928	8.3191	7.95661	8.75224	8.65287	8.75371	retinitis pigmentosa 2 homolog (human)
10507784	NM_008917	Phlda3	8.64245	8.57015	8.57909	9.08737	9.10895	9.10041	7.97906	8.03976	8.00132	9.25584	9.15155	9.2098	pleckstrin homology-like domain, family A, member 3
10476207	NM_009730	Ctso	9.01791	8.94113	9.06395	7.12099	6.99111	7.11654	8.41228	8.45323	8.38857	7.65569	7.65233	7.90152	cathepsin O
10542317	NM_009875	Phb	9.4077	9.42018	9.43024	11.5244	11.599	11.619	8.86496	8.78138	8.84425	11.4466	11.4382	11.4357	prohibitin
10492049	BC052702	Cyb5d2	7.66541	7.67509	7.64016	7.25993	7.51294	7.48053	6.84716	7.14523	7.22328	7.38011	7.53246	7.4385	cytochrome b5 domain containing 2
10467230	NM_031156	Hsbp1	11.1067	11.1617	11.1261	10.6918	10.6605	10.824	10.5263	10.5489	10.555	10.7303	10.7529	10.7968	heat shock factor binding protein 1
10536429	NM_027992	C630028N24Rik	7.27067	7.54875	7.31003	7.00987	7.09411	6.86471	6.7397	6.70819	6.91739	6.65186	6.88025	6.64386	RIKEN cDNA C630028N24 gene
10592988	NM_145400	1810020G14Rik	7.37695	7.4996	7.5751	7.90073	8.12004	8.19824	6.80887	6.91406	6.96566	7.91357	7.63639	7.92736	RIKEN cDNA 1810020G14 gene
10523231	NM_181728	Fam149b	8.41854	8.52276	8.4367	8.55644	8.48663	8.77166	7.98997	7.75842	7.8675	8.44082	8.46208	8.4597	family with sequence similarity 149, member B
10357124	NM_011650	Exoc2	9.42887	9.59852	9.61579	9.6079	9.63878	9.70591	8.98931	8.97016	8.92443	9.67798	9.59279	9.70341	exocyst complex component 2
10577598	BC099484	Tmtc3	9.1378	9.2794	9.08506	10.6238	10.5985	10.6057	8.59567	8.42854	8.71942	10.4611	10.4487	10.4378	transmembrane and tetratricopeptide repeat containing 3
10466410	NM_177420	Pax7	11.579	11.6654	11.7013	9.14935	9.22416	9.17003	11.1021	11.0744	11.0107	9.0455	9.08608	9.12844	paired box gene 7
10351738	NM_023041	Cs	10.5966	10.5422	10.5693	11.634	11.6448	11.655	10.01	9.97753	9.96222	11.5054	11.5556	11.5794	citrate synthase
10439710	NM_153412	3830402I07Rik	6.84466	6.7752	6.7968	6.91578	6.85106	6.63891	6.18787	6.2272	6.24331	6.68546	6.80024	6.90497	RIKEN cDNA 3830402I07 gene
10451547	XM_001480078	Armc1	8.9404	9.00269	9.16705	10.3843	10.4495	10.4399	8.52135	8.39154	8.43948	10.038	10.0311	10.0723	armadillo repeat containing 1
10437311	NM_026508	Rpe	8.30705	8.40193	8.41203	9.05335	9.24872	9.27476	7.82076	7.78281	7.76103	9.02164	9.01992	9.15067	ribulose-5-phosphate-3-epimerase
10591253	NM_001082485	Aptx	7.75163	7.90604	7.86857	7.35053	7.43592	7.41611	7.17406	7.25418	7.34252	7.25018	7.36022	7.2538	aprataxin
10412909	ENSMUST00000054963	Sec23a	9.91279	9.92213	9.95482	9.85829	9.948	10.0756	9.43466	9.32763	9.27364	10.0223	9.93582	10.0763	SEC23A (S. cerevisiae)
10415700	NM_144843	Tbc1d8b	9.52829	9.6485	9.66151	9.40983	9.51117	9.61627	9.09942	8.97423	9.01156	9.50208	9.45507	9.55642	TBC1 domain family, member 8B
10452525	NM_028388	Klraq1	8.39007	8.4397	8.51422	8.42361	8.51067	8.4578	7.87904	7.85122	7.86066	8.25398	8.26993	8.38172	KLRAQ motif containing 1
10395978	BC099503	Ift57	8.93393	9.01225	8.93998	9.02023	9.09742	9.07653	8.48201	8.28171	8.37	8.99075	8.95121	9.0372	intraflagellar transport 57 homolog (Chlamydomonas)
10423599	NM_016762	Zfp826	6.23635	6.64434	6.82011	5.73307	5.57617	5.58056	6.08101	5.78132	6.08948	5.60047	5.72515	5.66688	zinc finger protein 826
10547227	NM_001080780	Polr2i	7.36487	7.21084	7.20784	7.82706	7.98535	8.11625	6.90355	6.50471	6.62648	7.73435	7.75103	7.7675	polymerase (RNA) II (DNA directed) polypeptide I
10587854	NM_177909	Hgsnat	10.0492	10.1768	10.2023	9.93684	9.86633	9.95239	9.55033	9.57547	9.55433	10.1745	10.1943	10.1993	heparan-alpha-glucosaminide N-acetyltransferase
10355084	NM_145518	Vps33b	8.39048	8.54151	8.57393	8.83988	9.01211	9.06709	8.03996	7.79749	7.92112	8.87602	8.71175	8.88575	vacuolar protein sorting 33B (yeast)
10525542	NM_029850	Psma4	10.6073	10.7332	10.6472	11.5489	11.5788	11.5483	10.1399	10.0972	10.0037	11.4504	11.4727	11.4931	proteasome (prosome, macropain) subunit, alpha type 4
10479195	NM_001099327	Fam18b	8.84689	8.86219	8.99168	9.37333	9.52082	9.4767	8.29208	8.28009	8.38178	9.50999	9.42993	9.43051	family with sequence similarity 18, member B
10490273	NM_001099327	Fig4	8.13186	8.24879	8.30952	8.6413	8.70832	8.76572	7.67822	7.71614	7.55103	8.76393	8.63948	8.90569	FIG4 homolog (S. cerevisiae)
10479192	NM_001101804	Fam70a	9.78221	10.183	9.99559	6.39893	6.55839	6.63669	9.51443	9.40858	9.29306	7.03894	6.98419	6.94781	family with sequence similarity 70, member A
10479198	NM_001101804	Pde8b	6.99634	6.96335	6.86278	6.03123	5.94832	6.00316	6.29286	6.51197	6.27327	5.93559	5.91711	5.9193	phosphodiesterase 8B
10503966	NM_007386	Pxmp4	7.79277	7.81292	7.97803	7.04064	6.7913	7.00446	7.16849	7.27759	7.39378	7.29909	7.41568	7.29901	peroxisomal membrane protein 4
10482059	NM_010283	Hoxc6	8.61224	8.5524	8.60278	7.3449	7.73229	7.65822	8.06115	8.08143	7.88151	7.10384	7.29	7.27363	homeo box C6
10571849	NM_015791	Tspyl1	10.5322	10.6731	10.5061	9.35063	9.47911	9.38797	10.0878	10.0562	9.82424	9.44783	9.44859	9.4132	testis-specific protein, Y-encoded-like 1
10407921	NM_011696	Mudeng	8.07793	8.45294	8.36914	8.88178	8.91813	8.88785	7.96799	7.4984	7.69178	8.58626	8.44107	8.67351	MU-2/AP1M2 domain containing, death-inducing
10407926	NM_011696	Mrps27	7.53025	7.44253	7.42483	9.38289	9.42941	9.46741	6.90143	6.88439	6.87015	9.23034	9.13145	9.12966	mitochondrial ribosomal protein S27
10551736	NM_026731	Mfsd11	7.93979	7.9117	8.10146	8.60179	8.73934	8.81398	7.43178	7.42131	7.35866	8.89217	8.8741	8.91568	major facilitator superfamily domain containing 11
10474836	NM_019826	Ccng1	9.5776	9.73257	9.6468	11.4207	11.5025	11.4608	9.08714	9.08429	9.04506	11.5875	11.4891	11.6073	cyclin G1
10490246	BC079554	Mrpl2	8.42857	8.56796	8.58811	10.0084	10.0922	10.1799	8.05159	8.04161	7.75196	9.87863	9.86808	9.97618	mitochondrial ribosomal protein L2
10416082	NM_029979	Ctns	8.20164	8.32986	8.1702	7.18602	7.33334	7.43794	7.68123	7.75725	7.52416	7.77699	7.88772	7.75774	cystinosis, nephropathic
10568464	NM_013799	Aasdhppt	9.05322	9.28322	9.29348	10.1444	10.1063	10.1812	8.64952	8.63532	8.60734	9.85774	9.72744	9.86165	aminoadipate-semialdehyde dehydrogenase-phosphopantetheinyl transferase
10603814	NM_177353	Trim2	9.13465	9.39613	9.27319	7.6419	7.64666	7.6177	8.75013	8.64643	8.66995	7.80842	7.82393	7.83654	tripartite motif-containing 2
10508135	NM_013718	Phkb	8.82537	9.04155	9.01307	8.66415	8.77337	8.78734	8.41618	8.33187	8.39611	8.48365	8.65841	8.63721	phosphorylase kinase beta
10373521	NM_177411	Dhx57	8.37124	8.54935	8.5326	8.42262	8.52406	8.573	7.96479	7.85669	7.89633	8.20506	8.21795	8.32247	DEAH (Asp-Glu-Ala-Asp/His) box polypeptide 57
10523955	NM_026106	Cdk5rap3	8.39007	8.60835	8.4773	8.85021	8.87164	9.01916	7.90258	8.03181	7.80641	8.99151	8.82816	8.89597	CDK5 regulatory subunit associated protein 3
10566454	NM_028444	BC052040	7.89238	7.96119	7.90959	8.7056	8.6675	8.84777	7.25309	7.40864	7.36679	8.21664	8.3295	8.45809	cDNA sequence BC052040
10479228	ENSMUST00000098999	Fcgrt	10.8975	10.7793	10.9063	8.8317	8.89672	8.89485	10.2593	10.2891	10.3027	9.65787	9.71308	9.58962	Fc receptor, IgG, alpha chain transporter
10486057	NM_011229	Slc9a9	9.85485	9.96991	9.97198	10.4515	10.4309	10.4991	9.40961	9.27606	9.38023	10.5624	10.5891	10.5964	solute carrier family 9 (sodium/hydrogen exchanger), member 9
10473783	NM_009023	Adal	7.42718	7.54829	7.4852	7.28306	7.46723	7.62989	6.91114	6.97074	6.84853	7.42609	7.2234	7.4218	adenosine deaminase-like
10601412	NM_175271	Ube4a	9.81192	9.95013	9.90866	9.96133	9.98553	10.0963	9.29031	9.30771	9.34275	9.83902	9.85834	9.93529	ubiquitination factor E4A, UFD2 homolog (S. cerevisiae)
10567879	NM_007504	Glo1	8.81595	8.92327	8.94789	9.42064	9.45711	9.56692	8.30082	8.30933	8.3473	9.28431	9.2699	9.43294	glyoxalase 1
10410207	BC018354	Rnf141	9.92554	10.123	10.0143	10.6193	10.7873	10.7805	9.44473	9.40646	9.48208	10.6271	10.5906	10.5933	ring finger protein 141
10405874	NM_007624	Etaa1	6.64559	7.22982	6.83782	8.94897	9.03817	9.12137	6.42145	6.13082	6.43194	8.58129	8.57756	8.74269	Ewing's tumor-associated antigen 1
10593591	NM_144784	2700049A03Rik	8.71477	8.84213	8.91974	9.25384	9.25206	9.33363	8.26042	8.11478	8.37354	8.89156	8.87873	9.01241	RIKEN cDNA 2700049A03 gene
10558325	NM_025392	ENSMUSG00000073861	8.4646	8.50807	8.58894	7.7687	7.94367	7.94388	7.9103	7.97733	7.94683	7.96209	8.12328	7.93185	predicted gene, ENSMUSG00000073861
10468869	NM_007452	Ndufa3	9.03573	8.88132	8.70633	9.92016	10.0623	10.0038	8.14022	8.26314	8.49297	9.76295	9.74207	9.7403	NADH dehydrogenase (ubiquinone) 1 alpha subcomplex, 3
10592585	NM_172769	Ndufs1	9.85584	9.95898	9.98537	11.5557	11.5672	11.5791	9.36681	9.33391	9.37266	11.2606	11.2664	11.3321	NADH dehydrogenase (ubiquinone) Fe-S protein 1
10360046	NM_025321	Stk38	8.52532	8.79957	8.81823	8.98807	9.10975	9.28152	8.15301	8.23748	8.02602	8.87803	8.9372	8.92622	serine/threonine kinase 38
10492499	NM_025813	0610038D11Rik	11.203	11.084	11.188	11.6322	11.7276	11.6815	10.569	10.5628	10.6174	11.5986	11.5159	11.531	RIKEN cDNA 0610038D11 gene
10400515	NM_009147	3110057O12Rik	7.30114	7.61777	7.27494	7.23834	7.03925	7.26789	6.75156	6.74265	6.97399	6.99143	6.98942	7.35505	RIKEN cDNA 3110057O12 gene
10586405	NM_138584	4833420G17Rik	9.79572	9.83396	9.9039	9.54626	9.59909	9.58733	9.31735	9.29656	9.19443	9.33559	9.3226	9.32088	RIKEN cDNA 4833420G17 gene
10492558	NM_133786	2009-09-04	8.53612	8.53407	8.53979	6.7568	6.95428	6.88507	7.91059	7.99943	7.97476	7.18932	7.11436	7.26488	septin 4
10369290	NM_029083	4833426J09Rik	7.33448	7.67902	7.56697	7.05134	7.5788	7.17106	6.99812	6.62241	7.23554	6.97597	6.78227	7.0845	RIKEN cDNA 4833426J09 gene
10525657	NM_026603	EG626075	9.20011	9.34925	8.91273	10.5734	10.4047	10.1578	8.62611	8.50206	8.61069	10.1914	10.1476	9.99393	predicted gene, EG626075
10529485	NM_030127	1200009F10Rik	8.23919	8.33826	8.3809	7.79698	7.97093	7.88515	7.73722	7.81221	7.68573	8.20249	8.05627	8.3106	RIKEN cDNA 1200009F10 gene
10566926	NM_025999	Adi1	7.31527	7.44665	7.49387	8.18995	8.22843	8.23753	6.94084	6.79755	6.79437	7.9034	7.79073	7.81692	acireductone dioxygenase 1
10418210	BC031854	Aard	6.55076	6.67589	6.5534	6.22508	6.16154	6.15347	6.00776	6.06215	5.98714	5.61145	5.49008	5.51261	alanine and arginine rich domain containing protein
10543709	NM_178625	Cdc26	8.10087	8.07312	8.16405	9.06645	9.08279	9.22616	7.38392	7.66991	7.56268	8.78212	8.76755	8.72018	cell division cycle 26
10547926	NM_012003	Htra1	9.53778	9.63091	9.69655	8.03068	8.18806	8.10072	9.09874	9.03661	9.01009	8.93309	8.97557	8.99068	HtrA serine peptidase 1
10549594	NM_021324	Cyb5b	9.73583	9.98519	9.96503	11.1007	11.1547	11.1507	9.35545	9.18822	9.42351	11.0627	11.0222	11.1464	cytochrome b5 type B
10515164	NM_025647	Ttyh2	10.3029	10.3921	10.447	9.07101	9.19901	9.27612	9.77106	9.84995	9.80342	9.18048	9.2904	9.22024	tweety homolog 2 (Drosophila)
10494405	NM_178215	D9Ertd402e	7.14679	7.25913	7.06439	6.90479	6.85964	6.84082	6.32902	6.61137	6.81244	6.77314	6.61486	6.59598	DNA segment, Chr 9, ERATO Doi 402, expressed
10354432	NM_010863	Dpp8	10.6539	10.705	10.711	10.0613	10.158	10.2074	10.1738	10.1689	10.0101	10.2121	10.1687	10.2434	dipeptidylpeptidase 8
10365559	NM_010512	Smarcd3	8.72437	8.73086	8.84034	8.9327	9.00551	8.98421	8.33422	8.2786	7.96642	8.41658	8.52199	8.59338	SWI/SNF related, matrix associated, actin dependent regulator of chromatin, subfamily d, member 3
10408202	NM_178215	Pik3r1	11.0595	11.1684	11.1034	9.32645	9.40696	9.42099	10.5963	10.4869	10.5322	9.73071	9.67292	9.74429	phosphatidylinositol 3-kinase, regulatory subunit, polypeptide 1 (p85 alpha)
10344707	NM_183028	Rad50	8.65523	8.79697	8.82187	9.9993	9.99812	10.2173	8.13137	8.08033	8.34731	9.92593	9.94509	10.005	RAD50 homolog (S. cerevisiae)
10516007	NM_172700	Fam116a	9.19152	9.45968	9.30812	9.246	9.22113	9.4176	8.8736	8.78793	8.58323	9.13931	9.05527	9.24331	family with sequence similarity 116, member A
10573747	NM_007406	Cul7	8.22798	8.33443	8.21369	8.7842	9.01966	9.09517	7.61074	7.72543	7.72784	8.9251	9.00342	9.01493	cullin 7
10383799	NM_015749	Plk1	6.6841	6.41434	6.63617	10.6363	10.7185	10.7463	5.97286	5.6582	6.39166	10.2583	10.2118	10.2558	polo-like kinase 1 (Drosophila)
10351039	NR_002840	Klhdc10	8.38262	8.40475	8.50734	9.25757	9.32874	9.43225	7.8157	8.03705	7.73066	9.05295	8.99817	9.1275	kelch domain containing 10
10403941	NM_178215	2310015B20Rik	8.48344	8.66271	8.86692	7.32378	7.34702	7.46323	8.29398	7.96262	8.04544	7.10399	7.13133	7.11892	RIKEN cDNA 2310015B20 gene
10399725	NM_009234	St3gal5	10.9408	11.0447	11.0054	10.4863	10.6016	10.4529	10.4976	10.3943	10.389	10.0947	10.1065	10.1554	ST3 beta-galactoside alpha-2,3-sialyltransferase 5
10408083	NM_178215	0610037P05Rik	8.73824	8.87338	8.89785	9.64652	9.84013	9.84911	8.29807	8.30235	8.19931	9.31864	9.44794	9.4063	RIKEN cDNA 0610037P05 gene
10520638	NM_027855	Asnsd1	8.87824	9.12223	8.95834	10.9685	11.0739	11.0543	8.61903	8.23402	8.39645	10.794	10.7694	10.8387	asparagine synthetase domain containing 1
10475772	NM_139308	Tmem138	7.12932	7.2976	7.28852	8.94876	9.14347	9.19739	6.85545	6.66454	6.48624	8.8552	8.74975	8.88354	transmembrane protein 138
10402268	NM_011175	Eif2c1	8.8821	8.90886	8.92607	8.72128	8.80983	8.8756	8.35355	8.41461	8.23997	8.73816	8.68203	8.82868	eukaryotic translation initiation factor 2C, 1
10491406	NM_025316	Rnf14	9.50056	9.51565	9.67665	9.8384	9.74767	9.86509	9.00943	9.0352	8.93959	9.63175	9.65796	9.74939	ring finger protein 14
10404028	NM_145073	BC032265	7.17691	7.21194	7.40349	8.16419	8.10597	8.28235	6.61326	6.75873	6.71249	7.6931	7.81634	7.65055	cDNA sequence BC032265
10512851	NM_029572	Ttc3	11.7419	11.8379	11.7943	10.9087	10.8715	10.9144	11.2513	11.2331	11.1835	10.7516	10.6826	10.7235	tetratricopeptide repeat domain 3
10577882	NM_029884	Atrn	9.80356	9.82794	9.78841	9.59574	9.72084	9.711	9.18383	9.32478	9.20782	9.79752	9.74081	9.81988	attractin
10401028	NM_030750	2610301F02Rik	6.90448	7.07062	7.02275	9.07089	9.14798	9.25738	6.57869	6.30097	6.41593	8.44627	8.29427	8.40819	RIKEN cDNA 2610301F02 gene
10392087	NM_026009	Rsu1	10.8891	11.0043	11.0016	10.5931	10.6839	10.7154	10.4396	10.4048	10.3487	10.8382	10.8349	10.8642	Ras suppressor protein 1
10575534	NM_009179	Zfp238	8.62563	8.52044	8.71212	9.25831	9.43108	9.50038	8.14028	8.119	7.89771	8.88195	8.85211	8.86531	zinc finger protein 238
10442904	NM_028101	Trap1	9.82581	9.95514	9.98392	11.1003	11.1056	11.1621	9.29887	9.43184	9.33384	11.0239	10.9726	11.0331	TNF receptor-associated protein 1
10440471	NM_017404	2810408P10Rik	7.64347	7.75868	7.68053	7.07383	7.12764	7.32744	7.04862	7.04479	7.28934	7.0667	6.94138	7.09861	RIKEN cDNA 2810408P10 gene
10569429	NM_009876	Slc9a6	9.65384	9.83914	9.83511	9.31784	9.31479	9.43573	9.32292	9.24908	9.05768	9.30242	9.28873	9.35913	solute carrier family 9 (sodium/hydrogen exchanger), member 6
10498837	NM_025794	Phc3	9.52248	9.63946	9.66422	8.84584	8.80026	8.96912	9.10037	9.09789	8.92971	8.61688	8.53266	8.72426	polyhomeotic-like 3 (Drosophila)
10495163	NM_026013	Gpr21	6.33909	6.47239	6.40811	6.63508	6.46006	6.67172	6.01646	5.77725	5.72777	6.53664	6.55313	6.6817	G protein-coupled receptor 21
10569278	ENSMUST00000051217	Hoxc4	7.56479	7.94053	7.82083	7.26723	7.30727	7.42502	7.17345	7.15126	7.30344	6.99154	7.23755	7.14561	homeo box C4
10408246	NM_013550	Polh	8.17061	8.2039	8.2919	9.42741	9.42472	9.60028	7.58111	7.7897	7.59785	9.46011	9.54154	9.58865	polymerase (DNA directed), eta (RAD 30 related)
10575844	NM_019707	Ggcx	9.5664	9.67492	9.68933	8.57075	8.75449	8.76615	9.11546	9.07332	9.04435	9.07451	9.09625	9.18846	gamma-glutamyl carboxylase
10567335	NM_019580	Ap1b1	9.32335	9.42066	9.39721	9.67311	9.71675	9.80002	8.86604	8.77881	8.79986	9.85085	9.83558	9.91808	adaptor protein complex AP-1, beta 1 subunit
10420860	NM_028811	Zfp563	6.06738	6.15683	6.25554	6.06336	5.86185	6.11843	5.74143	5.5523	5.48966	5.75255	5.86549	5.90231	zinc finger protein 563
10560304	NM_007590	Mapk3	9.02349	8.9935	9.0984	9.31531	9.30996	9.24254	8.51419	8.42216	8.48338	9.41334	9.39638	9.41354	mitogen-activated protein kinase 3
10462281	NM_013703	544988	7.02821	7.31761	7.20908	6.95057	7.08315	7.0512	6.68863	6.57976	6.59118	6.5741	6.59551	6.69938	predicted gene, 544988
10468990	NM_001005767	Rfc1	8.71733	8.7771	8.73939	10.2813	10.306	10.4194	8.21417	8.16642	8.1584	10.2833	10.243	10.3753	replication factor C (activator 1) 1
10606333	DQ192038	Sertad3	8.21259	8.19787	8.28386	8.24274	8.06413	8.28715	7.6649	7.91512	7.4195	8.00106	7.95823	8.08151	SERTA domain containing 3
10587085	NM_001113283	Gpx8	10.1438	10.2571	10.2374	10.9729	11.0698	11.112	9.68987	9.62164	9.63302	11.1296	11.1558	11.173	glutathione peroxidase 8 (putative)
10418185	BC031854	Kif20a	6.34717	6.53467	6.43339	10.6121	10.5932	10.6937	5.60152	5.88746	6.13247	10.2898	10.366	10.3911	kinesin family member 20A
10381298	NM_019444	Hspa4l	10.8057	10.7782	10.8378	10.1821	10.1947	10.3277	10.2828	10.2192	10.2267	9.94444	9.92565	9.94928	heat shock protein 4 like
10585417	NM_029573	Nek1	8.71055	8.80501	8.80275	8.78921	8.82457	8.89374	8.29764	8.16105	8.16712	8.70661	8.67373	8.67705	NIMA (never in mitosis gene a)-related expressed kinase 1
10384603	NM_008618	Fam119a	7.71467	7.71738	7.6076	7.98193	8.12021	7.93286	6.98858	7.26011	7.0987	7.74158	7.81822	7.82321	family with sequence similarity 119, member A
10408239	NM_178215	Myh10	9.42592	9.3756	9.53685	9.75859	9.79107	9.92699	8.82308	8.8549	8.96938	9.57362	9.52229	9.64423	myosin, heavy polypeptide 10, non-muscle
10405400	NM_008739	Pdcl	10.2019	10.2788	10.2593	10.5724	10.5706	10.6858	9.74933	9.75561	9.54476	10.2823	10.2785	10.3172	phosducin-like
10403765	NM_172120	Inpp4b	7.47324	7.63829	7.66746	6.5239	6.48053	6.4603	7.13796	6.94817	7.00299	6.60764	6.48771	6.56313	inositol polyphosphate-4-phosphatase, type II
10420089	NM_008683	Rab5b	9.88581	10.012	10.0704	8.88648	8.95029	9.12588	9.37704	9.43578	9.46628	9.0179	9.18833	9.14863	RAB5B, member RAS oncogene family
10412207	NM_027127	Zfp292	9.56511	9.71644	9.62597	9.87799	9.97459	9.83709	9.25848	9.01135	8.94909	9.6918	9.69424	9.88578	zinc finger protein 292
10445214	NM_008650	Chd7	11.0688	11.2539	11.1625	10.7292	10.678	10.706	10.7342	10.4864	10.5761	10.7142	10.6281	10.6663	chromodomain helicase DNA binding protein 7
10435237	NM_011749	Tspan7	12.1136	12.153	12.1736	9.97672	10.0334	10.1367	11.4912	11.6401	11.621	10.6084	10.6363	10.606	tetraspanin 7
10400189	XR_033304	Zmym6	8.81129	8.91701	8.9333	7.82373	7.96814	8.02143	8.37989	8.35896	8.23514	8.00961	7.97185	7.99859	zinc finger, MYM-type 6
10358389	NM_009061	Aga	8.15616	8.45071	8.33061	8.03873	8.12608	8.30631	7.84067	7.7013	7.70827	8.58395	8.54434	8.69619	aspartylglucosaminidase
10372208	NM_198636	Lamb1-1	9.66555	9.73664	9.80734	10.5701	10.7134	10.6999	9.11946	9.12174	9.28162	10.2952	10.2933	10.3422	laminin B1 subunit 1
10423498	NM_146057	Tcn2	9.99268	9.98305	10.0616	7.68719	7.60824	7.76301	9.45999	9.50405	9.38861	8.9035	9.01142	8.88954	transcobalamin 2
10479869	NM_133837	Slc25a27	8.48772	8.73481	8.6106	7.63688	7.45739	7.61557	8.05205	8.07963	8.01771	7.34853	7.5005	7.49031	solute carrier family 25, member 27
10579833	NM_030145	Tmem135	8.80906	8.85113	8.90857	7.88317	8.10346	8.2482	8.38018	8.29362	8.21211	8.12776	8.09243	8.32592	transmembrane protein 135
10472764	NM_010064	P2ry1	10.5917	10.6817	10.64	8.37881	8.46425	8.49493	10.1315	10.0634	10.0361	8.45335	8.48427	8.47681	purinergic receptor P2Y, G-protein coupled 1
10550638	NM_013648	Tbl1xr1	9.42377	9.5472	9.421	9.97141	9.98797	10.1081	9.0024	8.97822	8.72911	9.82972	9.83747	9.86317	transducin (beta)-like 1X-linked receptor 1
10461078	NM_146091	Stxbp4	7.86788	7.97985	7.87693	7.86714	7.98724	8.08267	7.51639	7.46351	7.06272	7.66132	7.77297	7.69685	syntaxin binding protein 4
10557148	NM_021608	Med21	8.70398	8.89983	8.75526	10.0086	10.0898	10.1566	8.19236	8.25569	8.22907	9.59895	9.58545	9.60356	mediator complex subunit 21
10404049	NM_178215	Trappc3	9.87463	9.86521	9.80268	10.092	10.0701	10.1153	9.32409	9.16026	9.37646	10.0808	10.1132	10.1023	trafficking protein particle complex 3
10388745	BC099484	Coq9	9.26813	9.03693	9.06303	9.2857	9.36607	9.39825	8.65753	8.4148	8.61415	9.36796	9.32208	9.17861	coenzyme Q9 homolog (yeast)
10574812	NM_181322	Tmem47	11.4714	11.471	11.4722	11.0841	11.0689	11.0778	10.8981	10.9319	10.9032	10.9083	10.8753	10.902	transmembrane protein 47
10380699	NM_019877	Cdkn1c	10.0591	10.0524	10.0203	10.2498	10.3186	10.2795	9.50339	9.3435	9.60491	9.98784	10.0113	10.0648	cyclin-dependent kinase inhibitor 1C (P57)
10482139	NM_026176	Mospd2	9.33961	9.51969	9.39545	8.53673	8.52382	8.6888	8.90083	8.78203	8.89233	8.83492	8.70364	8.98744	motile sperm domain containing 2
10455738	NM_026386	Cd59b	6.40615	6.55541	6.14544	5.72788	5.40313	5.49849	6.02852	5.66394	5.73628	5.41962	5.47131	5.58167	CD59b antigen
10418198	BC031854	Col1a2	11.8275	11.817	11.8343	12.3425	12.3584	12.4311	11.3055	11.2246	11.2714	12.8166	12.7886	12.827	collagen, type I, alpha 2
10599781	NM_028242	Gm906	6.96502	7.3142	6.77979	5.51105	5.37632	5.31741	6.43618	6.4373	6.50858	5.4388	5.43446	5.51668	gene model 906, (NCBI)
10404913	NM_026056	Cox15	8.34374	8.45281	8.42552	9.35133	9.33866	9.47756	7.9248	7.82614	7.79545	9.07291	9.07712	9.1593	COX15 homolog, cytochrome c oxidase assembly protein (yeast)
10571467	NM_026840	4931414P19Rik	6.40634	6.91539	6.59461	7.05893	6.98529	7.46217	6.35254	5.93975	5.95004	6.74495	6.37637	6.62373	RIKEN cDNA 4931414P19 gene
10400967	NM_009189	Pcdhb20	6.56895	6.78492	6.95995	5.51217	5.56142	5.17121	6.07369	6.35725	6.20914	5.59686	5.3947	5.52302	protocadherin beta 20
10404065	NM_178215	Zfp810	6.9401	6.59507	7.06612	7.22778	7.31634	7.23985	6.36347	6.24005	6.32457	6.83078	6.95174	6.96526	zinc finger protein 810
10570068	NM_009932	Ttc8	7.75007	7.9438	7.97826	7.6777	7.77206	7.8167	7.35246	7.30047	7.34729	7.74132	7.72591	7.72579	tetratricopeptide repeat domain 8
10580391	NM_028007	Zdhhc17	8.51733	8.87622	8.8545	8.96734	9.10954	9.17529	8.40129	8.10884	8.06665	8.7411	8.65709	8.87009	zinc finger, DHHC domain containing 17
10554150	NM_177740	0610038D11Rik	11.1878	11.0744	11.1689	11.6189	11.711	11.6704	10.571	10.5549	10.6338	11.5843	11.5054	11.524	RIKEN cDNA 0610038D11 gene
10354389	NM_172653	EG636070	10.156	10.1742	10.1179	11.7785	11.8013	11.763	9.67155	9.48604	9.61995	11.7488	11.626	11.5865	predicted gene, EG636070
10405868	BC018354	Adamts12	9.39719	9.53832	9.47955	8.15973	8.17356	8.13949	9.02782	8.81103	8.90628	8.48051	8.51009	8.53454	a disintegrin-like and metallopeptidase (reprolysin type) with thrombospondin type 1 motif, 12
10604564	NM_008150	Cyr61	13.5496	13.5254	13.6267	11.6515	11.6498	11.7415	12.9798	12.987	13.0659	12.1029	12.1555	12.0972	cysteine rich protein 61
10369531	NM_197996	Ubqln1	10.9908	10.9894	11.0566	10.8925	10.929	11.0143	10.5339	10.5261	10.309	10.7916	10.7882	10.8558	ubiquilin 1
10382376	NM_053273	Dtwd1	7.58146	7.44379	7.50512	8.31294	8.47372	8.55554	6.87395	6.96594	7.02317	8.24729	8.32247	8.55361	DTW domain containing 1
10425207	NM_008197	Gsk3b	10.4901	10.5094	10.5562	10.4487	10.5085	10.469	9.9991	10.0287	9.86117	10.3761	10.3906	10.4598	glycogen synthase kinase 3 beta
10374590	NM_134014	Uqcrb	10.3405	10.6021	10.4635	11.6915	11.5955	11.7103	10.0161	9.92825	9.79597	11.2529	11.2372	11.3212	ubiquinol-cytochrome c reductase binding protein
10457183	NM_198295	Pcdhb16	9.0584	9.11083	9.12547	6.37406	6.8614	6.7601	8.48062	8.52719	8.62229	7.40331	7.45706	7.56247	protocadherin beta 16
10542310	NM_009875	Taf1b	8.3942	8.52882	8.65952	9.16049	9.19805	9.28513	8.00765	7.84279	8.06782	8.90102	8.97184	8.88416	TATA box binding protein (Tbp)-associated factor, RNA polymerase I, B
10474207	NM_212433	Ergic1	10.9215	10.9218	11.0057	10.8871	10.973	10.9939	10.3159	10.4018	10.4679	10.9023	10.9004	10.9083	endoplasmic reticulum-golgi intermediate compartment (ERGIC) 1
10413839	NM_001033988	S1pr3	11.91	11.9048	11.8991	8.34469	8.22765	8.21045	11.3035	11.4202	11.3272	9.21465	9.29656	9.2483	sphingosine-1-phosphate receptor 3
10487513	NM_008569	Nqo2	8.28616	8.31694	8.44355	9.74127	9.81764	9.80269	7.70513	7.83607	7.84357	9.66286	9.6834	9.70541	NAD(P)H dehydrogenase, quinone 2
10543737	NM_017478	D430028G21Rik	8.7701	8.6908	8.86405	8.48444	8.55635	8.52831	8.38804	8.24589	8.02919	8.39521	8.39115	8.41426	RIKEN cDNA D430028G21 gene
10347193	NM_026195	Setx	9.30863	9.45155	9.45457	9.82873	9.94133	10.0501	9.05362	8.81836	8.68158	9.80841	9.82139	9.96776	senataxin
10499529	NM_009057	2900092E17Rik	8.31764	8.35829	8.43227	9.5175	9.41939	9.56064	7.79441	7.81323	7.83949	9.19963	9.16162	9.21273	RIKEN cDNA 2900092E17 gene
10412711	NM_026219	Sdha	11.2547	11.2812	11.2986	11.9055	11.9589	11.9885	10.7074	10.7308	10.7354	11.8117	11.7714	11.8003	succinate dehydrogenase complex, subunit A, flavoprotein (Fp)
10583347	NM_025844	Zcchc17	7.91451	8.26878	8.24355	9.14378	9.144	9.28321	7.70776	7.5488	7.50962	8.74849	8.67545	8.9908	zinc finger, CCHC domain containing 17
10362811	NM_001013370	Polr2g	8.2639	8.30253	8.30668	10.2064	10.3164	10.3789	7.68487	7.80826	7.72053	9.96141	9.87538	10.0166	polymerase (RNA) II (DNA directed) polypeptide G
10586844	NM_007399	Pcgf1	7.3575	7.81763	7.47595	8.15626	8.77618	8.20763	7.28239	7.26099	6.44858	8.00276	7.97496	8.06902	polycomb group ring finger 1
10530633	NM_011890	Stoml2	8.49709	8.75896	8.6852	10.5056	10.5689	10.5169	8.00941	8.17295	8.10019	10.457	10.3672	10.4287	stomatin (Epb7.2)-like 2
10417920	NM_030180	Elp4	8.42322	8.64079	8.50145	9.11116	9.16664	9.16649	8.06222	8.04034	7.80483	8.96116	8.86519	9.03475	elongation protein 4 homolog (S. cerevisiae)
10399198	NM_019744	Yeats2	9.11739	9.21934	9.11176	9.1982	9.28268	9.34085	8.65163	8.55421	8.58487	9.12153	9.10522	9.15586	YEATS domain containing 2
10471555	NM_011923	Tdp1	7.8678	7.82924	7.90244	9.56075	9.56982	9.70587	7.39129	7.44449	7.10611	9.31623	9.36035	9.41013	tyrosyl-DNA phosphodiesterase 1
10406426	NM_007684	Rhobtb3	8.90636	9.14767	9.09066	10.4812	10.4771	10.5756	8.46582	8.44575	8.5762	9.94651	9.88842	10.035	Rho-related BTB domain containing 3
10578361	NM_019734	Mmp2	11.9626	11.9212	11.9979	9.36971	9.46829	9.48037	11.3408	11.442	11.4422	11.0878	11.1243	11.1222	matrix metallopeptidase 2
10471784	NM_146121	2310007F21Rik	7.97906	7.78664	7.88163	7.46832	7.4333	7.44096	7.25024	7.21508	7.52537	7.48577	7.42084	7.5029	RIKEN cDNA 2310007F21 gene
10406067	NM_146047	Idh3a	10.1109	10.173	10.2628	12.42	12.4333	12.4301	9.69362	9.57943	9.61742	12.0282	12.0544	12.0616	isocitrate dehydrogenase 3 (NAD+) alpha
10422707	NM_001013367	Tsn	9.81203	9.9336	9.90735	11.2472	11.2604	11.361	9.33909	9.39076	9.26777	11.0531	11.0498	11.0717	translin
10498775	NM_175193	EG666213	11.6035	11.6681	11.5209	12.5766	12.4443	12.3831	11.0538	11.0862	10.9983	12.28	12.3638	12.2816	predicted gene, EG666213
10603896	NM_026167	Zbtb33	9.09311	9.23078	9.09823	9.234	9.15896	9.34343	8.68129	8.54653	8.54197	8.87142	8.85932	8.95982	zinc finger and BTB domain containing 33
10483706	NM_007389	Ostc	8.98343	9.00691	9.17652	10.2272	10.3727	10.426	8.56635	8.44044	8.50805	10.2094	10.0917	10.1764	oligosaccharyltransferase complex subunit
10531529	NM_178854	Megf10	11.0912	11.1809	11.163	8.75317	8.86554	8.95057	10.6209	10.5984	10.5648	9.00463	9.05669	9.07154	multiple EGF-like-domains 10
10503180	NM_001081417	Nes	8.0229	8.28584	8.15646	10.4647	10.4308	10.5862	7.43353	7.73494	7.64614	10.0125	9.97505	10.0735	nestin
10580033	NM_011925	Ccbl1	7.72568	7.66621	7.64979	7.36498	7.26569	7.40782	7.06485	7.16417	7.16317	7.21297	7.12683	7.14802	cysteine conjugate-beta lyase 1
10466087	NM_134142	Sdhc	9.90889	9.86485	9.96417	10.6713	10.8016	10.8278	9.35877	9.3106	9.41914	10.4138	10.4022	10.4178	succinate dehydrogenase complex, subunit C, integral membrane protein
10353213	NM_010827	Ttc33	9.2932	9.30442	9.31291	9.25957	9.45769	9.30132	8.8277	8.78938	8.64437	9.08216	9.12247	9.21561	tetratricopeptide repeat domain 33
10492864	NM_001082414	Tprkb	8.26976	8.59755	8.40381	9.30653	9.26034	9.3364	7.87167	8.01625	7.73485	9.24744	9.18672	9.22922	Tp53rk binding protein
10548194	NM_010219	Ddhd2	8.1188	8.32138	8.27749	8.36385	8.42054	8.50718	7.76255	7.74987	7.55771	8.36428	8.43746	8.46935	DDHD domain containing 2
10551803	NM_001033355	Wbp1	9.14911	9.01288	9.07148	8.64706	8.80544	8.72671	8.48633	8.41189	8.68774	8.47132	8.47607	8.42481	WW domain binding protein 1
10435676	NM_019827	Dnajc10	10.5202	10.5985	10.6758	11.2497	11.2403	11.3381	10.0854	10.0643	9.99869	11.2781	11.2402	11.3282	DnaJ (Hsp40) homolog, subfamily C, member 10
10563077	NM_026555	Bpgm	8.08897	8.09549	7.93286	7.80747	7.89687	7.96166	7.54679	7.48233	7.44219	7.72573	7.77469	7.8451	2,3-bisphosphoglycerate mutase
10415576	NM_029498	Prkcsh	8.4392	8.50018	8.4426	10.2206	10.3648	10.2779	7.85182	7.97114	7.9133	10.3292	10.2946	10.3625	protein kinase C substrate 80K-H
10350478	NM_001038592	B3gnt1	7.63567	7.88704	7.95426	8.38125	8.24806	8.26576	7.19392	7.32105	7.31676	8.14648	8.06381	8.25377	UDP-GlcNAc:betaGal beta-1,3-N-acetylglucosaminyltransferase 1
10497203	NM_010423	2410017P07Rik	6.85963	6.93348	6.92585	7.53419	7.57983	7.79677	6.41427	6.20383	6.45566	7.30884	7.2225	7.33037	RIKEN cDNA 2410017P07 gene
10606301	NM_025952	Traf4	9.54542	9.59698	9.5418	10.0968	10.2442	10.2344	9.17703	9.00407	8.85981	9.60509	9.62941	9.6558	Tnf receptor associated factor 4
10572130	NM_008509	Msl3	9.21596	9.38156	9.421	10.1734	10.2108	10.23	8.96745	8.69867	8.70918	10.0205	9.99382	10.0635	male-specific lethal 3 homolog (Drosophila)
10542520	NM_027862	Mpi	8.44237	8.49541	8.41019	9.49636	9.62063	9.648	8.02935	7.92879	7.74715	9.46029	9.44574	9.53303	mannose phosphate isomerase
10606056	BC028317	Rab28	8.14965	8.19648	8.28712	8.59804	8.74748	8.7406	7.60069	7.6818	7.70816	8.39862	8.45066	8.59375	RAB28, member RAS oncogene family
10512939	BC094639	A230069A22Rik	7.51762	7.24045	7.36786	7.03863	6.84558	6.92123	6.73285	7.13174	6.62063	6.72462	6.6672	6.61383	RIKEN cDNA A230069A22 gene
10473190	NM_024181	Slco3a1	8.92993	8.98786	9.1187	8.90268	8.94593	8.99925	8.30733	8.56379	8.52596	8.60558	8.72642	8.75247	solute carrier organic anion transporter family, member 3a1
10479217	AK134493	Ubxn2b	7.75936	7.78253	7.88136	8.37537	8.49188	8.72127	7.28996	7.22126	7.27281	8.16431	8.30566	8.36767	UBX domain protein 2B
10607143	NM_007603	Ppt1	9.80271	9.77306	9.82004	10.6132	10.592	10.623	9.39469	9.18266	9.17994	10.6049	10.5794	10.6775	palmitoyl-protein thioesterase 1
10404051	NM_175654	Dr1	9.87744	9.917	9.96063	10.8291	10.7805	10.7877	9.37653	9.49577	9.2446	10.6196	10.6579	10.6793	down-regulator of transcription 1
10362487	NM_009433	Trim35	9.8716	9.84283	9.90803	9.86036	9.95022	9.95041	9.21155	9.42929	9.34374	9.82725	9.77791	9.77096	tripartite motif-containing 35
10569335	NR_001592	AI464131	8.37583	8.54837	8.70692	7.35263	7.40822	7.51382	7.97372	7.77479	8.24486	7.10311	7.1444	7.35534	expressed sequence AI464131
10459481	NM_027400	Nt5dc1	8.49772	8.66624	8.7534	8.7713	9.01633	9.05392	8.25818	8.15435	7.86715	8.92653	9.04596	9.18829	5'-nucleotidase domain containing 1
10544462	NM_029930	Ccne1	8.04718	7.9091	8.12559	10.5508	10.6033	10.6996	7.37102	7.70714	7.36625	10.149	10.0396	10.2713	cyclin E1
10385495	NM_013812	M6prbp1	9.48202	9.4758	9.4372	9.36186	9.22884	9.28373	8.89537	8.94281	8.92225	9.22417	9.19943	9.24662	mannose-6-phosphate receptor binding protein 1
10369252	NM_001024911	1810030O07Rik	8.63617	8.82418	8.87631	9.37996	9.44802	9.63795	8.14697	8.32632	8.22918	9.39602	9.44998	9.39466	RIKEN cDNA 1810030O07 gene
10545958	NM_013471	Arpp19	9.1723	9.50263	9.46474	10.6701	10.6993	10.7482	8.9279	8.86253	8.7174	10.2165	10.2775	10.3581	cAMP-regulated phosphoprotein 19
10571444	NM_007514	Dusp14	8.93472	8.88907	9.07426	9.31317	9.36369	9.31285	8.41587	8.29048	8.55995	9.00711	9.05739	9.03706	dual specificity phosphatase 14
10447490	NM_001025309	Pot1b	7.64191	7.80105	7.79623	7.59359	7.77178	7.85484	7.32795	7.15648	7.1236	7.63357	7.47286	7.58728	protection of telomeres 1B
10394674	ENSMUST00000052528	Tom1l1	8.69963	8.69016	8.74989	8.73489	8.64186	8.81979	8.21251	8.13804	8.15803	8.33891	8.28332	8.45724	target of myb1-like 1 (chicken)
10596275	ENSMUST00000060084	Fut10	8.11303	8.04424	8.11237	7.98402	7.97505	8.23242	7.4598	7.55441	7.62447	7.90112	7.92792	8.00603	fucosyltransferase 10
10576973	NM_009931	Pqbp1	10.5855	10.4885	10.5569	10.4958	10.503	10.5703	9.89289	10.0558	10.0539	10.4859	10.4674	10.5188	polyglutamine binding protein 1
10460947	NM_011224	Efcab7	6.83169	6.98132	7.01201	7.51221	7.64814	7.61874	6.35288	6.52439	6.31935	7.28075	7.26908	7.42512	EF-hand calcium binding domain 7
10599377	NM_021465	Nkiras1	8.95512	9.0242	9.20916	8.33877	8.45591	8.45484	8.65113	8.44081	8.46876	8.24168	8.19757	8.27738	NFKB inhibitor interacting Ras-like protein 1
10450605	NM_011655	Btrc	9.09803	8.98279	9.13798	8.8035	8.85708	9.05197	8.63823	8.61163	8.34185	8.61818	8.68592	8.60349	beta-transducin repeat containing protein
10527624	NM_001115153	2009-09-15	12.2112	12.3376	12.2508	12.585	12.5556	12.5669	11.7202	11.733	11.7195	12.4479	12.461	12.4758	selenoprotein
10603373	NM_019478	Lypla2	8.48181	8.75058	8.72696	9.59275	9.64562	9.65405	8.21491	8.32647	7.79184	9.47351	9.43513	9.49236	lysophospholipase 2
10492330	NM_008772	Rchy1	8.51903	8.72376	8.67901	8.96716	9.11125	9.17411	8.26967	8.13496	7.89195	9.03594	9.08394	9.21012	ring finger and CHY zinc finger domain containing 1
10367292	NM_026444	LOC100047986	11.5888	12.053	11.8073	12.3721	12.3742	12.3502	11.437	11.1661	11.2209	12.2788	12.3078	12.5581	similar to eukaryotic translation elongation factor 1 gamma
10543134	NM_010886	Ppp3r1	9.1171	9.2341	9.17278	9.84617	9.83607	9.98171	8.73762	8.59741	8.56443	9.71585	9.70542	9.80465	protein phosphatase 3, regulatory subunit B, alpha isoform (calcineurin B, type I)
10585474	NM_011966	Ndufs5	9.2894	9.24429	9.17232	9.61692	9.78892	9.72885	8.71369	8.584	8.78508	9.40254	9.37449	9.56023	NADH dehydrogenase (ubiquinone) Fe-S protein 5
10581073	NM_001013380	Pbrm1	9.37694	9.46269	9.39651	10.0294	10.082	10.059	8.89024	8.86039	8.86319	9.80044	9.86685	9.87866	polybromo 1
10586718	NM_177159	1600012F09Rik	8.74479	8.85694	8.77339	10.3293	10.4322	10.3808	8.25665	8.22553	8.27065	9.95262	10.0363	10.1458	RIKEN cDNA 1600012F09 gene
10456046	NM_008809	Col5a3	9.67135	9.60938	9.68559	8.61518	8.76158	8.61881	9.10753	9.11855	9.11853	8.92325	8.87877	8.90038	collagen, type V, alpha 3
10599736	NM_001077361	Golim4	10.4355	10.551	10.4763	9.33721	9.30386	9.50079	10.1447	9.91513	9.78122	9.50792	9.47832	9.61824	golgi integral membrane protein 4
10401673	NM_009368	Ctdspl	9.19768	9.21641	9.30577	8.06566	8.24175	8.21615	8.69292	8.5474	8.85814	8.25395	8.20435	8.26328	CTD (carboxy-terminal domain, RNA polymerase II, polypeptide A) small phosphatase-like
10423080	NM_030888	Rufy2	8.16227	8.39393	8.27881	7.50685	7.64973	7.71503	7.89527	7.69436	7.62528	7.55283	7.57647	7.78607	RUN and FYVE domain-containing 2
10586284	NM_028906	E2f3	8.07828	8.49889	8.38633	9.29787	9.15619	9.35049	7.80302	7.73162	7.8091	9.21959	9.20792	9.39483	E2F transcription factor 3
10374464	BC040462	Fbxo8	9.8667	9.99438	9.97675	9.60464	9.5615	9.77729	9.37825	9.48088	9.35922	9.5902	9.58627	9.63715	F-box protein 8
10411287	BC058282	Prkaca	8.56868	8.60941	8.73517	9.19679	9.3501	9.33142	8.09886	8.11274	8.08268	9.0967	9.07976	9.17954	protein kinase, cAMP dependent, catalytic, alpha
10542965	NM_001130190	Cdk7	8.62105	8.95344	8.85402	9.52958	9.64027	9.66075	8.42436	8.16216	8.22416	9.31907	9.21626	9.24158	cyclin-dependent kinase 7 (homolog of Xenopus MO15 cdk-activating kinase)
10420730	NM_010191	Zfp51	6.18084	6.313	6.35505	7.14087	7.19052	7.31175	5.87644	5.54609	5.80875	6.81369	6.78951	7.06148	zinc finger protein 51
10381419	NM_008676	Dnase1l1	8.48592	8.6678	8.57974	7.76159	7.79576	7.71067	8.0556	8.03275	8.02805	8.19412	8.17825	8.20722	deoxyribonuclease 1-like 1
10514088	NM_177863	Fgfr4	12.4911	12.4963	12.5166	10.2703	10.2897	10.3228	11.9393	11.9991	11.9493	10.0906	10.1388	10.156	fibroblast growth factor receptor 4
10490259	NM_001099327	Rragd	8.18077	8.4933	8.39541	7.90285	7.80861	8.08856	7.84912	7.96575	7.64009	7.67873	7.67341	7.80015	Ras-related GTP binding D
10479182	NM_001101804	Matn2	9.84776	9.89106	9.89075	8.93412	9.07751	8.94127	9.39079	9.24093	9.38463	9.38692	9.36114	9.46131	matrilin 2
10479189	NM_001101804	Lsm5	7.69116	7.81269	7.68695	9.66144	9.69773	9.65711	7.23372	7.18911	7.15585	9.16289	9.17189	9.27108	LSM5 homolog, U6 small nuclear RNA associated (S. cerevisiae)
10490262	NM_001101804	Dnajc9	8.53466	8.67969	8.69623	10.7523	10.7356	10.8021	8.10792	8.07953	8.11104	10.5952	10.5769	10.6311	DnaJ (Hsp40) homolog, subfamily C, member 9
10490265	NM_001101804	Vps39	9.35329	9.30136	9.38557	8.86208	8.93951	9.04649	8.76102	8.85218	8.81604	9.00841	9.04015	8.9345	vacuolar protein sorting 39 (yeast)
10490268	NM_001101804	Ncald	8.91974	8.95439	8.97784	8.5414	8.44077	8.54632	8.42014	8.3445	8.47713	8.37452	8.38431	8.42038	neurocalcin delta
10490291	NM_001101804	Arhgdib	8.5534	8.77862	8.73265	7.6569	7.82143	7.89351	8.13002	8.1121	8.2133	9.31034	9.34428	9.44006	Rho, GDP dissociation inhibitor (GDI) beta
10564857	NM_173011	Suv420h2	8.81676	8.67162	8.84498	8.85432	8.93984	9.06148	8.1852	8.23512	8.30394	8.57863	8.6419	8.61377	suppressor of variegation 4-20 homolog 2 (Drosophila)
10412844	NM_009409	Cybasc3	7.90531	7.98459	7.92981	8.88	8.90672	9.0352	7.65796	7.39637	7.15635	8.9526	8.94244	8.95633	cytochrome b, ascorbate dependent 3
10400336	NM_026998	Ccdc104	8.97913	9.16057	9.2545	9.78641	9.75869	9.94753	8.65439	8.65312	8.47849	9.6417	9.5824	9.81699	coiled-coil domain containing 104
10469151	NM_172471	Cyld	9.6626	9.74024	9.76899	10.6889	10.6274	10.77	9.16859	9.31755	9.07757	10.2481	10.2574	10.3751	cylindromatosis (turban tumor syndrome)
10346348	BC021879	Pde2a	9.13449	8.97686	9.1501	9.04496	9.18206	9.2112	8.36127	8.73216	8.55993	8.74947	8.82869	8.87326	phosphodiesterase 2A, cGMP-stimulated
10435697	NM_001081984	Trim13	7.33954	7.57749	7.67299	8.50932	8.74058	8.84943	6.97822	7.05615	6.94773	8.33136	8.41701	8.26627	tripartite motif-containing 13
10490294	NM_001101804	Rbpms2	7.06906	6.81925	6.90638	8.87055	8.78987	8.87161	6.4083	6.1752	6.60358	8.33952	8.39838	8.4746	RNA binding protein with multiple splicing 2
10503196	NM_001081417	Hist4h4	8.60307	8.49414	8.46777	9.75442	9.81798	9.59611	8.17366	7.8346	7.94948	9.79742	9.75705	9.74131	histone cluster 4, H4
10357454	NM_177445	Htatsf1	10.2052	10.3583	10.2467	9.8634	9.82439	9.96478	9.82568	9.68555	9.69242	9.73707	9.68298	9.79713	HIV TAT specific factor 1
10491780	NM_011020	672572	7.59391	7.24949	7.25381	7.95645	8.08425	7.4984	6.50364	7.0199	6.96721	7.9274	8.40574	7.75207	predicted gene, 672572
10461277	NM_008060	Rcn3	10.4949	10.4388	10.6144	9.44593	9.55147	9.67106	9.94404	9.91181	10.0865	10.4704	10.4368	10.4852	reticulocalbin 3, EF-hand calcium binding domain
10507840	NM_013905	Ccdc90b	7.43547	7.80382	7.74631	8.17161	8.2565	8.25559	7.19517	7.06333	7.12148	7.95497	7.9193	8.201	coiled-coil domain containing 90B
10459288	NM_007420	2610002M06Rik	7.63528	7.69151	7.83783	8.24098	8.40778	8.4075	7.31973	7.06771	7.17179	8.24378	8.19754	8.1593	RIKEN cDNA 2610002M06 gene
10362104	NM_178934	Tmem80	8.12424	8.07191	8.09175	7.49255	7.47727	7.72679	7.51472	7.67563	7.49245	7.54554	7.64491	7.70489	transmembrane protein 80
10412466	NM_145942	Smpd2	8.47627	8.53215	8.56255	7.78576	7.95836	8.13056	8.07551	7.94186	7.94865	7.89745	7.8152	7.93867	sphingomyelin phosphodiesterase 2, neutral
10549108	NM_021041	LOC100043385	9.82247	10.0109	9.81742	11.2564	11.2449	11.0834	9.45714	9.24197	9.347	11.0155	10.9826	10.9844	similar to high mobility group nucleosomal binding domain 2
10506050	NM_001122952	Gnpda2	7.458	7.51795	7.59478	7.53108	7.67317	7.67007	6.96826	7.033	6.96554	7.58986	7.66214	7.86186	glucosamine-6-phosphate deaminase 2
10380823	NM_010688	Csdc2	9.25025	9.53867	9.37633	7.1249	7.0721	6.9064	8.88532	8.93326	8.74308	6.95702	6.96245	6.89743	cold shock domain containing C2, RNA binding
10471882	NM_172854	1200014J11Rik	9.7061	9.65002	9.74603	10.2704	10.3519	10.4662	9.12624	9.22693	9.14543	10.1407	10.2098	10.2667	RIKEN cDNA 1200014J11 gene
10555055	NM_024220	Zmpste24	9.98803	10.0062	10.0882	11.5069	11.4801	11.4925	9.59287	9.55102	9.33612	11.4131	11.3554	11.5222	zinc metallopeptidase, STE24 homolog (S. cerevisiae)
10594590	NM_019727	Dync1i2	10.1721	10.3515	10.2805	11.0912	11.0988	11.1337	9.80102	9.67663	9.72407	10.9219	10.8949	11.002	dynein cytoplasmic 1 intermediate chain 2
10554808	NM_008055	Txndc4	10.0486	10.0604	10.1357	10.3062	10.2489	10.3283	9.60788	9.47244	9.56223	10.2996	10.3646	10.3885	thioredoxin domain containing 4 (endoplasmic reticulum)
10362633	NM_011264	Adcy7	9.98878	9.8959	9.88242	8.97083	8.98274	9.07517	9.34583	9.35265	9.4666	9.31209	9.27375	9.26711	adenylate cyclase 7
10504775	NM_009928	Bcap29	9.62357	9.63245	9.72748	10.6591	10.6866	10.7989	9.23845	9.14297	9.00029	10.7363	10.7252	10.7378	B-cell receptor-associated protein 29
10480145	NM_009105	Ndufb6	9.56411	9.94592	9.7268	11.0574	11.0619	11.0481	9.27825	9.21848	9.13859	10.7359	10.775	10.8014	NADH dehydrogenase (ubiquinone) 1 beta subcomplex, 6
10458906	NM_008908	Acat1	9.90467	10.0104	9.95459	10.248	10.3242	10.3665	9.46448	9.49856	9.30522	10.3059	10.2811	10.3254	acetyl-Coenzyme A acetyltransferase 1
10563085	NM_010189	LOC100041409	6.9512	7.08918	6.73864	6.31881	6.41986	6.57103	6.34127	6.33197	6.5046	6.23421	6.10488	6.24261	similar to spermiogenesis specific transcript on the Y 1
10443009	NM_026170	Sumo2	11.6924	11.7267	11.8117	12.5763	12.5663	12.6228	11.2146	11.1624	11.2534	12.3678	12.3748	12.4549	SMT3 suppressor of mif two 3 homolog 2 (yeast)
10360205	NM_021607	Stil	6.23103	6.53291	6.39205	9.80995	9.85067	9.8887	5.9681	5.83631	5.75193	9.44451	9.43243	9.47984	Scl/Tal1 interrupting locus
10435948	NM_026439	Ppp2r5e	9.73546	9.96557	9.8471	10.0916	10.1059	10.1547	9.43062	9.29032	9.22794	9.87612	9.91461	10.0081	protein phosphatase 2, regulatory subunit B (B56), epsilon isoform
10539080	NM_011375	Lactb2	8.30708	8.50703	8.55957	8.66415	8.8062	8.90119	8.01049	7.97093	7.79335	8.6614	8.69429	8.85619	lactamase, beta 2
10469255	NM_008859	Thumpd2	7.17534	7.01295	7.14547	7.28942	7.18476	7.07857	6.65599	6.49801	6.58105	6.84882	6.88764	7.0058	THUMP domain containing 2
10458046	NM_053078	AI987944	6.60856	6.87816	6.88914	6.84927	7.0381	7.25124	6.37493	6.01515	6.3872	6.69308	6.76345	6.87276	expressed sequence AI987944
10516943	NM_007512	Ppp2r4	8.99102	9.22281	9.12467	10.0503	10.0729	10.1166	8.72784	8.50708	8.50503	9.9106	9.93308	9.95335	protein phosphatase 2A, regulatory subunit B (PR 53)
10403957	NM_175657	Ndufab1	8.71488	8.70959	8.57245	10.0495	10.0695	10.1945	8.17614	8.10585	8.11642	9.75347	9.73224	9.809	NADH dehydrogenase (ubiquinone) 1, alpha/beta subcomplex, 1
10408092	NM_175657	Hus1	7.54261	7.57871	7.64491	9.4291	9.48766	9.48836	7.09829	7.03773	7.03172	9.22002	9.20508	9.24748	Hus1 homolog (S. pombe)
10346549	NM_007624	Suclg2	9.64166	9.81066	9.78426	10.7889	10.7584	10.8965	9.29861	9.22231	9.11728	10.7855	10.7823	10.9345	succinate-Coenzyme A ligase, GDP-forming, beta subunit
10409645	NM_152234	Cbx8	7.56979	7.78034	7.6367	7.41672	7.36934	7.17576	7.20094	6.97575	7.21281	7.33502	7.25739	7.17039	chromobox homolog 8 (Drosophila Pc class)
10467979	NM_009127	Fut8	8.73271	8.91598	8.93277	9.58732	9.62438	9.69352	8.3003	8.39113	8.29494	9.43125	9.38142	9.39243	fucosyltransferase 8
10395103	NM_181395	Lsm5	7.35552	7.67492	7.36761	9.44179	9.47227	9.34307	6.97954	6.91822	6.90555	8.90926	8.93669	9.05575	LSM5 homolog, U6 small nuclear RNA associated (S. cerevisiae)
10464836	NM_013456	Lztr1	8.69847	8.68258	8.69488	8.97003	8.89235	9.0003	8.20264	8.14884	8.12982	9.01763	9.05149	9.00141	leucine-zipper-like transcriptional regulator, 1
10408243	NM_178193	EG665570	7.5441	7.79043	7.02498	9.55183	9.14664	8.77013	7.00571	7.13267	6.62854	8.65672	8.74002	8.57129	predicted gene, EG665570
10544638	AB052758	Wrb	7.60336	7.65799	7.72663	9.28464	9.43197	9.46841	7.16539	7.02622	7.20458	9.2023	9.25981	9.18767	tryptophan rich basic protein
10565794	NM_009825	Klhl20	8.11571	8.1995	8.14342	9.13251	9.19398	9.32334	7.58077	7.58673	7.70085	8.96696	8.9448	8.99675	kelch-like 20 (Drosophila)
10411782	NM_001077495	Cd55	7.17512	7.72913	7.71046	5.52362	5.57307	5.51584	7.01972	7.06714	6.93856	5.64002	5.81958	6.07573	CD55 antigen
10503212	NM_001081417	Vldlr	10.0806	10.2076	10.237	7.87106	7.77167	8.0113	9.77648	9.53488	9.62462	8.30561	8.25731	8.44654	very low density lipoprotein receptor
10361771	NM_009538	Rnf5	7.83833	8.23573	7.93044	9.00222	9.20817	9.33127	7.62341	7.43043	7.36168	8.78026	8.69528	8.7218	ring finger protein 5
10455826	NM_001001979	2610034B18Rik	7.89101	7.98122	7.97222	9.11202	9.18814	9.2788	7.45307	7.41939	7.38347	8.89582	8.94433	9.00369	RIKEN cDNA 2610034B18 gene
10468722	NM_010279	Prmt2	7.87418	7.9388	7.86602	8.28977	8.44272	8.64517	7.30948	7.27011	7.5117	8.35922	8.18044	8.35238	protein arginine N-methyltransferase 2
10360270	NM_178405	Nr4a1	13.6274	13.6908	13.7355	10.0274	10.209	10.1869	13.1289	13.2217	13.1157	11.0016	11.0164	10.9752	nuclear receptor subfamily 4, group A, member 1
10556940	NM_025899	4933406P04Rik	6.2241	6.11952	6.18831	5.23112	5.39627	5.23126	5.89874	5.62877	5.41853	5.55505	5.21562	5.46795	RIKEN cDNA 4933406P04 gene
10575861	NM_024219	Gnb4	8.54256	8.46543	8.38734	9.73729	9.7736	9.83186	7.89164	7.96329	7.9549	9.67134	9.56833	9.59301	guanine nucleotide binding protein (G protein), beta 4
10466800	NM_175013	Mbtps1	11.5886	11.5811	11.6118	11.046	11.0808	11.1588	11.0616	11.0391	11.0954	11.0243	11.0318	11.0462	membrane-bound transcription factor peptidase, site 1
10439566	NM_007508	Top1mt	8.06434	8.09103	8.09387	8.34675	8.25235	8.34366	7.55517	7.58064	7.52883	8.32239	8.39348	8.21606	DNA topoisomerase 1, mitochondrial
10370210	NM_009933	Arpp21	7.30145	7.37294	7.35025	7.95448	7.9418	8.16321	6.85445	6.87637	6.70924	7.5379	7.5678	7.57852	cyclic AMP-regulated phosphoprotein, 21
10411235	NM_027711	Tuba1a	12.3342	12.3873	12.449	12.8503	12.8969	12.9899	11.979	11.7689	11.8381	12.7731	12.5276	12.6948	tubulin, alpha 1A
10461022	NM_008889	Ankrd46	8.87873	8.99116	9.12362	8.59907	8.64922	8.69848	8.47412	8.50255	8.43352	8.61899	8.54183	8.61934	ankyrin repeat domain 46
10503259	NM_021897	Exdl2	8.83986	8.99405	8.92675	8.76509	8.66921	8.94901	8.27301	8.375	8.52993	8.60373	8.67844	8.70904	exonuclease 3''-5'' domain-like 2
10425966	NM_016843	Cryzl1	8.89019	9.14777	9.03378	9.0501	9.0511	9.05125	8.55506	8.40184	8.53213	8.91611	8.84356	8.93563	crystallin, zeta (quinone reductase)-like 1
10483865	NM_010222	Sgce	10.6792	10.6764	10.634	9.50122	9.4352	9.53069	10.2276	10.1601	10.0196	9.5582	9.6312	9.67345	sarcoglycan, epsilon
10538282	NM_007624	Fbxl20	9.3064	9.46333	9.36251	7.82406	7.83223	8.00699	8.83606	8.83766	8.87667	8.27231	8.28695	8.44397	F-box and leucine-rich repeat protein 20
10510462	ENSMUST00000088257	B230315N10Rik	8.28094	8.29036	8.17061	8.33953	8.42776	8.36068	7.87766	7.68649	7.5969	8.17561	8.23891	8.10896	RIKEN cDNA B230315N10 gene
10356999	NM_011563	Rnf160	9.51919	9.81839	9.75102	10.4748	10.4516	10.556	9.43875	9.11604	8.95369	10.2603	10.1316	10.3981	ring finger protein 160
10363786	NM_146005	Pcdhb9	7.04343	7.19412	7.10027	4.55446	4.70611	4.57338	6.72625	6.73678	6.29514	4.87011	4.8633	5.12131	protocadherin beta 9
10560190	NM_153068	Atp5h	10.5177	10.6311	10.5316	10.9407	10.9692	10.8651	10.1113	10.0686	9.92129	10.6211	10.5782	10.5815	ATP synthase, H+ transporting, mitochondrial F0 complex, subunit d
10359297	NM_027862	Cenpf	6.40667	6.49734	6.7133	9.70626	9.77928	9.87804	6.13438	5.73528	6.16917	9.01605	9.08765	9.11329	centromere protein F
10531284	ENSMUST00000088257	1110032A03Rik	8.16649	8.25395	8.06604	7.5556	7.6939	7.79056	7.71126	7.57784	7.61896	7.87865	7.77306	7.91129	RIKEN cDNA 1110032A03 gene
10534216	NM_001080746	Med17	8.65342	8.66654	8.66013	9.44924	9.49647	9.57769	8.25486	8.17763	7.97047	9.34235	9.34589	9.33813	mediator complex subunit 17
10399265	NM_010881	Ttc9c	8.87999	8.9596	9.0225	10.4236	10.4928	10.5483	8.52937	8.40857	8.34752	10.1736	10.2441	10.2276	tetratricopeptide repeat domain 9C
10379190	NM_011707	9530091C08Rik	10.6395	10.7823	10.679	6.59987	6.84124	6.78354	10.2913	10.1782	10.0554	7.33316	7.433	7.45143	RIKEN cDNA 9530091C08 gene
10394560	NM_025695	Gpr137b-ps	7.82173	8.07095	7.82869	7.9036	7.9095	8.20126	7.47684	7.23145	7.43733	8.89399	8.84224	9.00094	G protein-coupled receptor 137B, pseudogene
10356345	NM_010933	Ube2w	9.41457	9.60262	9.48611	9.40448	9.4597	9.43777	9.10828	8.90792	8.91139	9.28103	9.21969	9.27279	ubiquitin-conjugating enzyme E2W (putative)
10487040	NM_007993	Abhd4	8.9629	8.99145	8.91559	7.58809	7.68027	7.85255	8.42288	8.42812	8.44345	8.23438	8.14068	8.16389	abhydrolase domain containing 4
10410625	NM_023281	Scye1	9.15416	9.23992	9.23811	10.0427	10.0436	10.1181	8.71595	8.66636	8.67494	9.95293	9.89281	10.0144	small inducible cytokine subfamily E, member 1
10413932	NM_178791	Fancb	6.92591	6.96692	6.91226	9.28013	9.38431	9.52919	6.31726	6.4129	6.50002	9.05516	8.91509	9.13177	Fanconi anemia, complementation group B
10579996	NM_134118	Akr1b3	11.6653	11.638	11.7445	12.2647	12.3163	12.3223	11.186	11.1082	11.1787	12.2482	12.2741	12.2981	aldo-keto reductase family 1, member B3 (aldose reductase)
10368886	ENSMUST00000105502	Rev3l	10.8785	10.9703	10.8643	9.87932	9.94607	9.94285	10.4343	10.3815	10.323	10.0104	10.014	10.0221	REV3-like, catalytic subunit of DNA polymerase zeta RAD54 like (S. cerevisiae)
10463404	BC157937	Bace1	9.01157	8.93832	9.08839	8.27357	8.45277	8.34652	8.49724	8.40592	8.56103	8.30087	8.3101	8.30237	beta-site APP cleaving enzyme 1
10434925	NM_008235	Cep57	9.41243	9.40659	9.34739	10.293	10.2262	10.3602	8.80642	8.9238	8.86312	10.0092	9.99344	10.0901	centrosomal protein 57
10362520	NM_008229	A630047E20Rik	8.72241	8.84984	8.88299	8.36532	8.5268	8.62845	8.2268	8.37038	8.28563	8.42327	8.32402	8.48191	RIKEN cDNA A630047E20 gene
10543306	NM_173007	Sorl1	9.39038	9.49171	9.52021	7.28849	7.19036	7.38497	8.88376	8.99139	8.95496	7.75826	7.72115	7.73409	sortilin-related receptor, LDLR class A repeats-containing
10366814	NM_009870	Slc10a7	7.59244	7.5125	7.64501	7.72578	7.95881	7.95259	7.12542	7.04886	7.00384	7.83671	7.84907	7.89274	solute carrier family 10 (sodium/bile acid cotransporter family), member 7
10479176	U62393	EG240055	8.18893	8.11574	8.04323	7.80279	7.77497	7.73827	7.44527	7.62923	7.70207	7.69292	7.43009	7.61775	predicted gene, EG240055
10490250	U62393	BC031353	10.0914	10.1998	10.2339	7.57984	7.57029	7.53723	9.67107	9.65888	9.62487	8.01271	8.07805	8.10796	cDNA sequence BC031353
10479165	NM_007903	Atpbd4	7.90335	8.06079	7.96163	9.07438	9.15625	9.18051	7.62028	7.56567	7.1699	8.89556	8.80218	8.8718	ATP binding domain 4
10408074	NM_178193	9030624J02Rik	9.37724	9.48997	9.50146	9.69226	9.82421	9.8784	8.97485	8.89423	8.92979	9.80424	9.8091	9.87896	RIKEN cDNA 9030624J02 gene
10416057	NM_013492	Slc38a9	8.13388	8.2706	8.24401	7.89454	8.19556	8.24083	7.80859	7.78833	7.48271	7.93809	7.98162	7.83133	solute carrier family 38, member 9
10435641	NM_008047	Nat15	9.27062	9.24978	9.35293	9.137	9.26551	9.28834	8.87166	8.54469	8.88845	9.20362	9.21182	9.26322	N-acetyltransferase 15 (GCN5-related, putative)
10351035	NR_002840	Tob1	11.9943	12.0502	12.0374	10.5041	10.5185	10.533	11.4424	11.6014	11.4701	10.633	10.6843	10.7165	transducer of ErbB-2.1
10511180	NM_024263	Hmgb1	8.9207	9.07068	9.06503	10.055	10.2408	10.0818	8.52187	8.49459	8.47201	9.68459	9.63695	10.1907	high mobility group box 1
10404067	NM_178193	Abca5	11.6936	11.7431	11.7621	10.0285	10.0254	10.1469	11.193	11.2249	11.2131	10.125	10.0753	10.1596	ATP-binding cassette, sub-family A (ABC1), member 5
10531560	NM_133738	Commd8	7.96614	8.09009	8.11929	8.98486	8.99803	9.08972	7.59629	7.70224	7.30913	8.81887	8.7714	8.81043	COMM domain containing 8
10409833	NM_008086	Zfp90	7.69359	7.6079	8.02463	7.6824	7.64185	7.71412	7.28644	6.91512	7.55674	7.48267	7.44036	7.27566	zinc finger protein 90
10600597	NM_175771	Dnajc13	10.5652	10.6922	10.5726	10.7808	10.6621	10.7989	10.0994	10.0388	10.124	10.662	10.5463	10.7431	DnaJ (Hsp40) homolog, subfamily C, member 13
10436363	EU704258	Golga1	7.99779	8.09814	7.99231	8.42288	8.54109	8.58199	7.53895	7.49993	7.48165	8.35453	8.22554	8.28739	golgi autoantigen, golgin subfamily a, 1
10367440	NM_008398	Slc38a6	8.84386	8.90426	8.83845	8.69121	8.73702	8.80653	8.28829	8.38147	8.34931	8.75364	8.86078	8.78618	solute carrier family 38, member 6
10351491	NM_177068	Dars	10.7685	10.8109	10.7644	11.6708	11.7002	11.6928	10.2851	10.2879	10.2034	11.4477	11.4509	11.5155	aspartyl-tRNA synthetase
10518774	NM_020569	Aco1	9.8592	9.92263	9.95533	10.5248	10.5975	10.658	9.34902	9.36602	9.45502	10.5396	10.5541	10.5846	aconitase 1
10368175	NM_013875	4931406C07Rik	8.35694	8.49643	8.46391	8.53834	8.60278	8.61714	7.98437	7.97879	7.78749	8.4859	8.49928	8.64297	RIKEN cDNA 4931406C07 gene
10402473	NM_053155	Cdh13	10.0723	10.0939	10.1901	8.11299	8.24391	8.2193	9.60243	9.58602	9.60163	8.48883	8.55274	8.5434	cadherin 13
10520124	NM_133354	Apool	7.21472	7.36181	7.43338	9.41536	9.47861	9.47782	6.96905	6.75685	6.71856	8.91209	8.87529	8.99131	apolipoprotein O-like
10569890	BC086763	Copz2	10.2013	10.3013	10.3278	8.97996	8.9178	9.01717	9.80458	9.63521	9.82539	9.52777	9.48943	9.56301	coatomer protein complex, subunit zeta 2
10421573	NM_007624	Rab1b	9.25413	9.4192	9.58819	10.571	10.5152	10.5909	8.77055	8.9535	8.97223	10.5649	10.6079	10.63	RAB1B, member RAS oncogene family
10491721	NM_011896	Zmym2	10.4993	10.6646	10.5582	10.6394	10.6263	10.6794	10.0701	10.0874	9.99951	10.4395	10.4557	10.4944	zinc finger, MYM-type 2
10346164	NM_138741	Tbccd1	7.9605	7.87815	7.9522	8.50785	8.57822	8.52971	7.39628	7.19605	7.63425	8.28499	8.17592	8.2564	TBCC domain containing 1
10463410	BC060679	Vdac3	9.78886	9.96217	9.93251	11.6821	11.6654	11.6627	9.4401	9.4284	9.25077	11.4458	11.419	11.4902	voltage-dependent anion channel 3
10463355	NM_009128	EG433224	7.56674	7.88943	7.83619	7.934	7.95036	8.01077	7.24012	7.17488	7.31311	7.76705	7.70282	7.62921	predicted gene, EG433224
10517715	NM_011039	Cd81	12.3142	12.2586	12.3227	12.076	12.0475	12.1298	11.8189	11.7892	11.7232	12.1044	12.1039	12.1071	CD81 antigen
10582094	NM_019709	Denr	9.92185	10.0611	10.0831	11.6374	11.6513	11.7116	9.5658	9.41517	9.52102	11.5759	11.5738	11.6281	density-regulated protein
10567213	XR_033846	Zfp187	9.214	9.43946	9.33755	8.1385	8.33739	8.50222	8.85628	8.82903	8.74184	8.29301	8.28789	8.42641	zinc finger protein 187
10400892	XR_034366	Cxx1b	9.1217	9.22822	9.28619	8.53504	8.47773	8.48388	8.58961	8.79821	8.68469	8.33381	8.51206	8.48367	CAAX box 1 homolog B (human)
10603289	NM_016691	1600012F09Rik	8.18678	8.36531	8.24611	9.83717	9.91399	9.98638	7.86686	7.71196	7.65672	9.40838	9.48861	9.61927	RIKEN cDNA 1600012F09 gene
10406598	NM_172588	1600012F09Rik	8.18678	8.36531	8.24611	9.83717	9.91399	9.98638	7.86686	7.71196	7.65672	9.40838	9.48861	9.61927	RIKEN cDNA 1600012F09 gene
10420988	NM_009955	Tmod1	7.88125	7.79931	7.88464	7.51084	7.255	7.54623	7.25465	7.11557	7.63295	7.23862	6.97888	7.33233	tropomodulin 1
10399457	NM_009658	Pomt1	7.65325	7.64745	7.70626	8.42699	8.34007	8.52181	7.06536	7.11727	7.2625	8.52083	8.54397	8.57097	protein-O-mannosyltransferase 1
10569646	NM_007631	Bhlhe41	9.0601	9.21242	9.116	8.52079	8.57021	8.68895	8.74683	8.54048	8.53954	8.8057	8.85551	9.01619	basic helix-loop-helix family, member e41
10353219	NM_133354	Fzd4	10.8717	10.9027	10.8453	8.38561	8.43732	8.61251	10.3583	10.3279	10.373	8.74389	8.67574	8.74264	frizzled homolog 4 (Drosophila)
10392642	NM_147219	Rbl2	9.6778	9.67608	9.55761	8.77271	8.85441	8.90004	9.2105	9.17811	8.96279	8.66225	8.66358	8.8281	retinoblastoma-like 2
10358677	BC060204	C79407	6.00299	6.21864	6.14268	9.85018	9.84476	9.81421	5.75821	5.43907	5.60733	8.93279	8.86843	8.93674	expressed sequence C79407
10535095	NM_133349	Vps72	8.05913	8.13503	8.14498	8.86754	8.93783	8.97469	7.73614	7.60743	7.43588	8.67458	8.68132	8.67951	vacuolar protein sorting 72 (yeast)
10493555	NM_080466	Tmem109	10.455	10.4109	10.4178	10.02	10.1331	10.1452	9.83978	10.1115	9.7731	9.9929	9.973	9.97945	transmembrane protein 109
10437080	NM_009441	2410018C20Rik	7.47802	7.44915	7.3793	7.96577	7.91903	8.18486	6.89154	6.90104	6.95568	7.92636	7.8539	8.1341	RIKEN cDNA 2410018C20 gene
10537062	NM_008590	Rab30	7.26646	7.44116	7.36655	7.34683	7.42751	7.45315	6.94321	6.83517	6.73816	7.16568	7.27037	7.22398	RAB30, member RAS oncogene family
10398362	AF357355	Msc	10.4712	10.5375	10.5916	7.61626	7.81459	7.97747	10.0554	10.0296	9.95783	8.01217	7.99285	8.04203	musculin
10384398	NM_010345	Pik3ip1	8.57364	8.65764	8.73383	7.44461	7.11836	7.41685	8.00347	8.23217	8.17242	7.3551	7.47567	7.2676	phosphoinositide-3-kinase interacting protein 1
10536220	NM_007743	Ripply3	8.21852	8.29164	8.23391	7.44221	7.5557	7.47945	7.90989	7.62267	7.65474	7.23872	7.32118	7.2618	ripply3 homolog (zebrafish)
10522668	NM_025939	1700022C21Rik	6.74473	6.72546	6.99469	7.28088	6.87319	7.09081	6.2018	6.40255	6.3059	6.6896	6.71804	6.98822	RIKEN cDNA 1700022C21 gene
10363735	NM_010118	2009-03-08	8.87608	8.83635	8.94125	9.35679	9.45154	9.51301	8.31337	8.45072	8.33539	9.35241	9.32686	9.37552	membrane-associated ring finger (C3HC4) 8
10601164	NM_023144	Plagl1	11.0775	11.0452	11.0091	9.29187	9.27931	9.27829	10.583	10.5272	10.4674	9.24433	9.38821	9.32593	pleiomorphic adenoma gene-like 1
10466304	NM_172442	Txndc15	8.0893	8.22045	8.13166	8.10722	7.97486	7.98482	7.57136	7.58194	7.73395	7.91163	7.90187	7.89169	thioredoxin domain containing 15
10351463	BC005656	Tbx4	8.16517	8.18629	8.27107	7.68084	7.56546	7.73131	7.66172	7.75324	7.65411	7.44876	7.54851	7.33525	T-box 4
10398996	NM_024223	Cwf19l2	8.70926	8.97237	8.94718	8.45284	8.58397	8.75116	8.33487	8.47728	8.26356	8.35694	8.40974	8.57718	CWF19-like 2, cell cycle control (S. pombe)
10405179	NM_010101	Btf3l4	10.6721	10.6825	10.7288	10.5942	10.6441	10.6334	10.2315	10.1803	10.1186	10.3158	10.3124	10.3773	basic transcription factor 3-like 4
10490212	NM_022325	Mboat1	9.29513	9.41962	9.43452	9.52114	9.65664	9.72904	8.87137	8.82058	8.90443	9.46339	9.4435	9.59657	membrane bound O-acyltransferase domain containing 1
10573924	NM_008610	Pcdhb19	6.79002	7.05619	6.98486	5.14297	5.2654	5.43923	6.60016	6.35222	6.32622	5.45108	5.45031	5.49071	protocadherin beta 19
10580183	NM_010499	Ncoa1	11.2292	11.2403	11.256	9.28505	9.32361	9.43849	10.8004	10.6323	10.7402	9.32922	9.36787	9.31798	nuclear receptor coactivator 1
10400350	NM_007688	Bub3	9.59611	9.67791	9.74127	11.3771	11.399	11.3792	9.19294	9.15143	9.11853	10.9868	11.0031	11.0415	budding uninhibited by benzimidazoles 3 homolog (S. cerevisiae)
10380381	NM_009427	Nfib	12.1059	12.3261	12.1884	11.1378	11.195	11.1725	11.809	11.6905	11.5685	11.1468	11.0822	11.1735	nuclear factor I/B
10351455	NM_009063	Paics	11.8562	11.8496	11.9653	13.232	13.2301	13.2417	11.3454	11.3095	11.464	13.0399	13.0101	13.036	phosphoribosylaminoimidazole carboxylase, phosphoribosylaminoribosylaminoimidazole, succinocarboxamide synthetase
10368675	NM_008538	Sumf1	9.24697	9.29312	9.37003	9.07504	9.2088	9.25009	8.73352	8.81737	8.80786	9.54177	9.37289	9.52008	sulfatase modifying factor 1
10584883	NM_022004	Rnf160	8.62412	8.85554	8.59331	9.37891	9.47552	9.58791	8.22754	8.21726	8.07743	9.29104	9.32128	9.4004	ring finger protein 160
10380419	NM_007742	Chd7	10.7501	10.7808	10.8114	10.2282	10.2361	10.3082	10.3406	10.2394	10.2116	10.2914	10.2678	10.4155	chromodomain helicase DNA binding protein 7
10514049	NM_001113209	Zscan21	7.75691	7.89093	8.09068	8.06724	8.16557	8.13388	7.37601	7.39168	7.42047	7.85182	7.5939	7.78808	zinc finger and SCAN domain containing 21
10359334	NM_009786	Lasp1	10.849	10.7947	10.9199	10.7374	10.7555	10.8573	10.3534	10.4402	10.2203	10.9192	10.9121	10.9623	LIM and SH3 protein 1
10503995	NM_008298	Vdac3	9.86711	10.0854	10.0222	11.7802	11.7479	11.7363	9.53713	9.5593	9.32919	11.5377	11.496	11.537	voltage-dependent anion channel 3
10598626	NM_019634	Vdac3	9.86711	10.0854	10.0222	11.7802	11.7479	11.7363	9.53713	9.5593	9.32919	11.5377	11.496	11.537	voltage-dependent anion channel 3
10542929	NM_007588	Exoc7	8.2913	8.39951	8.44891	8.3617	8.44349	8.507	7.98566	7.85734	7.74777	8.3046	8.35828	8.35697	exocyst complex component 7
10351293	NM_019759	Ttc5	7.6567	7.55825	7.79919	7.78596	7.70423	7.99498	7.05049	7.17275	7.24209	7.611	7.51069	7.69832	tetratricopeptide repeat domain 5
10348817	NM_010891	Pcdhb13	6.73796	6.64516	6.72395	5.80798	5.85826	5.88946	6.09511	6.30877	6.15535	5.9957	5.92857	5.85061	protocadherin beta 13
10496629	NM_053102	Pik3r2	8.66811	8.60893	8.79322	7.71841	7.72888	7.8417	8.08977	8.15818	8.27449	7.61444	7.76895	7.71097	phosphatidylinositol 3-kinase, regulatory subunit, polypeptide 2 (p85 beta)
10596893	NM_010017	Gusb	8.02403	7.78915	7.86186	9.09133	9.23258	9.19141	7.32897	7.44866	7.34997	9.7577	9.72456	9.74551	glucuronidase, beta
10585428	NM_021422	Cdk2ap1	10.5456	10.4226	10.6395	11.8938	11.8918	11.9345	9.9348	10.0701	10.0556	11.7095	11.6888	11.7442	CDK2 (cyclin-dependent kinase 2)-associated protein 1
10559261	NM_133655	Tmem68	8.3877	8.51561	8.49317	9.09516	9.06825	9.28958	7.92623	7.95604	7.96705	8.82973	8.84934	8.94368	transmembrane protein 68
10358816	NM_010683	4930503L19Rik	8.07844	8.16182	8.12241	9.50521	9.63292	9.79236	7.75527	7.6932	7.36752	9.17455	9.19679	9.34233	RIKEN cDNA 4930503L19 gene
10584208	NM_021339	C330027C09Rik	7.94227	8.17886	7.93438	11.3972	11.4091	11.4115	7.58617	7.50834	7.41443	10.9061	10.9208	10.9741	RIKEN cDNA C330027C09 gene
10432404	NM_011653	Vamp3	9.71362	9.84821	9.7681	10.5704	10.6311	10.6393	9.19326	9.3591	9.23102	10.645	10.6228	10.681	vesicle-associated membrane protein 3
10479996	NM_020615	Opa1	9.71917	9.8366	9.72642	10.8147	10.8386	10.8583	9.30385	9.30536	9.12664	10.5642	10.5614	10.6236	optic atrophy 1 homolog (human)
10561842	NM_009795	Serf1	7.1236	7.03478	7.02261	7.76711	7.7895	7.93605	6.26828	6.61817	6.74861	7.20687	7.15786	7.32885	small EDRK-rich factor 1
10578916	NM_025436	Anapc1	10.3235	10.2619	10.3308	11.282	11.3361	11.366	9.77626	9.8583	9.7361	11.18	11.2096	11.2577	anaphase promoting complex subunit 1
10405380	NM_008011	Tubb5	10.5822	10.6974	10.7686	12.9645	12.9944	13.0511	10.2449	10.1634	10.0946	12.9301	12.9622	12.9583	tubulin, beta 5
10467124	NM_007392	Ctcf	10.1998	10.3057	10.276	10.9284	10.9657	11.0037	9.79138	9.69406	9.75134	10.7534	10.7734	10.7713	CCCTC-binding factor
10392522	NM_153145	Gstm4	8.41063	8.27167	8.43871	8.16341	8.44488	8.34251	7.77283	7.8936	7.91032	8.35635	8.43543	8.43279	glutathione S-transferase, mu 4
10494428	NM_001009935	Bccip	9.90548	9.9071	9.9443	10.5909	10.5932	10.622	9.39508	9.38115	9.43698	10.4626	10.5194	10.4972	BRCA2 and CDKN1A interacting protein
10385966	NM_013472	Gpr111	6.26328	6.53149	6.37028	5.60836	5.42491	5.18039	5.87769	5.88191	5.86284	5.29284	5.47903	5.02248	G protein-coupled receptor 111
10346015	NM_009930	Dus2l	7.2622	7.34032	7.33146	8.63867	8.75212	8.83182	6.81038	6.83881	6.74291	8.52977	8.68166	8.74323	dihydrouridine synthase 2-like (SMM1, S. cerevisiae)
10357875	NM_007570	Map2k5	8.62922	8.78264	8.76006	8.85654	8.98236	8.98574	8.21303	8.23538	8.18162	8.84558	8.7727	8.8232	mitogen-activated protein kinase kinase 5
10584576	M13967	ENSMUSG00000044330	8.61883	8.79867	8.63322	8.36001	8.38002	8.43369	8.30974	8.04153	8.15793	8.43717	8.30915	8.42647	predicted gene, ENSMUSG00000044330
10584578	M13967	Nbr1	10.6848	10.737	10.7768	9.82324	9.82483	9.96285	10.2555	10.2272	10.1745	9.96602	9.94158	10.025	neighbor of Brca1 gene 1
10606369	NM_008409	Zfp148	10.1534	10.1924	10.2485	10.0688	10.1729	10.2099	9.80738	9.63525	9.61076	10.0978	10.0594	10.0524	zinc finger protein 148
10386058	NM_009242	Atp5h	11.1968	11.3427	11.2762	11.6053	11.6371	11.562	10.8809	10.7437	10.6507	11.3412	11.3028	11.3651	ATP synthase, H+ transporting, mitochondrial F0 complex, subunit d
10354732	NM_010477	Gpsn2	11.2605	11.215	11.1959	11.524	11.4678	11.531	10.7674	10.6883	10.6754	11.2784	11.2948	11.304	glycoprotein, synaptic 2
10436623	NM_139134	Lcorl	7.27886	7.47656	7.43731	8.14897	8.08784	8.41135	6.86585	7.0041	6.78253	8.04893	7.98575	7.99385	ligand dependent nuclear receptor corepressor-like
10502823	NM_025926	Slc25a32	8.33854	8.45728	8.45476	9.67285	9.73772	9.83191	8.05213	7.76549	7.89307	9.4926	9.52587	9.57363	solute carrier family 25, member 32
10502655	NM_010516	BC057893	8.44425	8.43472	8.57444	9.42683	9.42626	9.50569	7.93736	7.96912	8.00746	9.34854	9.31957	9.44008	cDNA sequence BC057893
10427035	NM_010444	Ccdc47	10.0532	10.0887	10.1324	10.8438	10.7188	10.8231	9.72247	9.49828	9.51487	10.6713	10.508	10.7193	coiled-coil domain containing 47
